# Supplementary material for: Proteomic profiling of Arabidopsis nuclei reveals distinct protein accumulation kinetics upon heat stress
Source: Sci Rep. 2024 Aug 14;14:18914. doi: 10.1038/s41598-024-65558-4 (PMC11324732; doi:10.1038/s41598-024-65558-4)
Supplement: Supplementary file 21 — Supplementary Information 21. [file 41598_2024_65558_MOESM21_ESM.xlsx]

## Sheet: Table S1
Table S1: List of proteins detected by LC-MSMS à 22°C, 37°C 4h, 37°C 24h and after 24h of recovery at 22°C (R22°C)

## Sheet: 22ºC
Locus identifier	Gene Model Name	Gene Model Description	Gene Model Type	Primary Gene Symbol	All Gene Symbols
AT4G24340	AT4G24340.1	Phosphorylase superfamily protein;(source:Araport11)	protein_coding
AT3G28760	AT3G28760.2	3-dehydroquinate synthase;(source:Araport11)	protein_coding
AT1G18270	AT1G18270.3	ketose-bisphosphate aldolase class-II family protein;(source:Araport11)	protein_coding
AT4G14420	AT4G14420.1	HR-like lesion-inducing protein-like protein;(source:Araport11)	protein_coding
AT3G02760	AT3G02760.1	Class II aaRS and biotin synthetases superfamily protein;(source:Araport11)	protein_coding
AT5G66120	AT5G66120.2	3-dehydroquinate synthase;(source:Araport11)	protein_coding
AT2G37020	AT2G37020.3	Translin family protein;(source:Araport11)	protein_coding
AT1G47640	AT1G47640.1	seven transmembrane domain protein;(source:Araport11)	protein_coding
AT4G18440	AT4G18440.1	L-Aspartase-like family protein;(source:Araport11)	protein_coding
AT1G27090	AT1G27090.1	glycine-rich protein;(source:Araport11)	protein_coding
AT1G31850	AT1G31850.1	S-adenosyl-L-methionine-dependent methyltransferases superfamily protein;(source:Araport11)	protein_coding
AT4G14360	AT4G14360.1	S-adenosyl-L-methionine-dependent methyltransferases superfamily protein;(source:Araport11)	protein_coding
AT3G01930	AT3G01930.2	Major facilitator superfamily protein;(source:Araport11)	protein_coding
AT5G63180	AT5G63180.1	Pectin lyase-like superfamily protein;(source:Araport11)	protein_coding
AT5G38960	AT5G38960.1	RmlC-like cupins superfamily protein;(source:Araport11)	protein_coding
AT1G72730	AT1G72730.1	DEA(D/H)-box RNA helicase family protein;(source:Araport11)	protein_coding
AT5G08670	AT5G08670.1	Encodes the mitochondrial ATP synthase beta-subunit. This subunit is encoded by a multigene family of three members (At5g08670, At5g08680, At5g08690) that shared 98% sequence identity at the amino acid level.	protein_coding
AT3G24670	AT3G24670.1	Pectin lyase-like superfamily protein;(source:Araport11)	protein_coding
AT1G73920	AT1G73920.1	alpha/beta-Hydrolases superfamily protein;(source:Araport11)	protein_coding
AT1G62730	AT1G62730.1	Terpenoid synthases superfamily protein;(source:Araport11)	protein_coding
AT3G47800	AT3G47800.1	Galactose mutarotase-like superfamily protein;(source:Araport11)	protein_coding
AT2G41380	AT2G41380.1	S-adenosyl-L-methionine-dependent methyltransferases superfamily protein;(source:Araport11)	protein_coding
AT1G33490	AT1G33490.1	E3 ubiquitin-protein ligase;(source:Araport11)	protein_coding
AT5G15640	AT5G15640.1	Mitochondrial substrate carrier family protein;(source:Araport11)	protein_coding
AT2G32850	AT2G32850.2	Protein kinase superfamily protein;(source:Araport11)	protein_coding
AT5G20160	AT5G20160.2	Ribosomal protein L7Ae/L30e/S12e/Gadd45 family protein;(source:Araport11)	protein_coding
AT5G64110	AT5G64110.1	Peroxidase superfamily protein;(source:Araport11)	protein_coding
AT5G64270	AT5G64270.1	splicing factor;(source:Araport11)	protein_coding
AT5G02240	AT5G02240.1	Protein is tyrosine-phosphorylated and its phosphorylation state is modulated in response to ABA in Arabidopsis thaliana seeds. The mRNA is cell-to-cell mobile.	protein_coding
AT5G04830	AT5G04830.1	Nuclear transport factor 2 (NTF2) family protein;(source:Araport11)	protein_coding
AT3G08740	AT3G08740.1	elongation factor P (EF-P) family protein;(source:Araport11)	protein_coding
AT4G29120	AT4G29120.1	6-phosphogluconate dehydrogenase family protein;(source:Araport11)	protein_coding
AT1G22850	AT1G22850.1	SNARE associated protein which functions as a receptor and is located in the chloroplast.	protein_coding
AT4G24750	AT4G24750.1	Rhodanese/Cell cycle control phosphatase superfamily protein;(source:Araport11)	protein_coding
AT2G25800	AT2G25800.1	elongation factor Ts (DUF810);(source:Araport11)	protein_coding
AT2G41790	AT2G41790.1	Insulinase (Peptidase family M16) family protein;(source:Araport11)	protein_coding
AT1G05140	AT1G05140.1	Peptidase M50 family protein;(source:Araport11)	protein_coding
AT1G04680	AT1G04680.1	Pectin lyase-like superfamily protein;(source:Araport11)	protein_coding
AT1G53420	AT1G53420.1	Leucine-rich repeat transmembrane protein kinase;(source:Araport11)	protein_coding
AT2G28790	AT2G28790.2	Pathogenesis-related thaumatin superfamily protein;(source:Araport11)	protein_coding
AT5G11420	AT5G11420.1	Encodes a DUF642 cell wall protein.	protein_coding
AT3G51140	AT3G51140.1	Located in chloroplast, expressed during early development.	protein_coding
AT1G52100	AT1G52100.1	Mannose-binding lectin superfamily protein;(source:Araport11)	protein_coding
AT3G16670	AT3G16670.1	Pollen Ole e 1 allergen and extensin family protein;(source:Araport11)	protein_coding
AT1G09640	AT1G09640.1	Translation elongation factor EF1B, gamma chain;(source:Araport11)	protein_coding
AT4G27700	AT4G27700.1	Rhodanese/Cell cycle control phosphatase superfamily protein;(source:Araport11)	protein_coding
AT1G67350	AT1G67350.1	NADH-ubiquinone oxidoreductase;(source:Araport11)	protein_coding
AT4G25900	AT4G25900.1	Galactose mutarotase-like superfamily protein;(source:Araport11)	protein_coding
AT4G12590	AT4G12590.1	ER membrane protein complex subunit-like protein (Protein of unknown function DUF106, transmembrane);(source:Araport11)	protein_coding
AT4G31340	AT4G31340.1	myosin heavy chain-like protein;(source:Araport11)	protein_coding
AT2G43180	AT2G43180.1	Phosphoenolpyruvate carboxylase family protein;(source:Araport11)	protein_coding
AT3G15520	AT3G15520.1	Cyclophilin-like peptidyl-prolyl cis-trans isomerase family protein;(source:Araport11)	protein_coding
AT1G61730	AT1G61730.1	DNA-binding storekeeper protein-related transcriptional regulator;(source:Araport11)	protein_coding
AT5G43830	AT5G43830.1	aluminum induced protein with YGL and LRDR motifs;(source:Araport11)	protein_coding
AT5G63680	AT5G63680.1	Pyruvate kinase family protein;(source:Araport11)	protein_coding
AT1G74470	AT1G74470.1	Encodes for a multifunctional protein with geranylgeranyl reductase activity shown to catalyze the reduction of prenylated geranylgeranyl-chlorophyll a to phytyl-chlorophyll a (chlorophyll a) and free geranylgeranyl pyrophosphate to phytyl pyrophosphate. The mRNA is cell-to-cell mobile.	protein_coding
AT1G70820	AT1G70820.1	phosphoglucomutase, putative / glucose phosphomutase;(source:Araport11)	protein_coding
AT2G43235	AT2G43235.1	phosphoribosylformylglycinamidine synthase;(source:Araport11)	protein_coding
AT5G19440	AT5G19440.1	similar to Eucalyptus gunnii alcohol dehydrogenase of unknown physiological function (GI:1143445), apple tree, PIR:T16995; NOT a cinnamyl-alcohol dehydrogenase	protein_coding
AT5G23890	AT5G23890.1	GPI-anchored adhesin-like protein;(source:Araport11)	protein_coding
AT2G18360	AT2G18360.1	alpha/beta-Hydrolases superfamily protein;(source:Araport11)	protein_coding
AT5G05010	AT5G05010.1	clathrin adaptor complexes medium subunit family protein;(source:Araport11)	protein_coding
AT1G10310	AT1G10310.1	encodes a NADPH-dependent pterin aldehyde reductase that accepts pterin aldehyde as well as dihydropterin aldehyde as substrates involved in metabolism and salvage of folate and its derivatives.	protein_coding
AT3G07810	AT3G07810.2	RNA-binding (RRM/RBD/RNP motifs) family protein;(source:Araport11)	protein_coding
AT2G10940	AT2G10940.1	Bifunctional inhibitor/lipid-transfer protein/seed storage 2S albumin superfamily protein;(source:Araport11)	protein_coding
AT4G16155	AT4G16155.1	dihydrolipoamide dehydrogenase;(source:Araport11)	protein_coding
AT5G36230	AT5G36230.2	ARM repeat superfamily protein;(source:Araport11)	protein_coding
AT3G56460	AT3G56460.1	GroES-like zinc-binding alcohol dehydrogenase family protein;(source:Araport11)	protein_coding
AT5G40150	AT5G40150.1	Peroxidase superfamily protein;(source:Araport11)	protein_coding
AT3G03920	AT3G03920.1	H/ACA ribonucleoprotein complex, subunit Gar1/Naf1 protein;(source:Araport11)	protein_coding
AT5G42570	AT5G42570.1	B-cell receptor-associated 31-like protein;(source:Araport11)	protein_coding
AT4G19006	AT4G19006.2	Proteasome component (PCI) domain protein;(source:Araport11)	protein_coding
AT3G17020	AT3G17020.1	Adenine nucleotide alpha hydrolases-like superfamily protein;(source:Araport11)	protein_coding
AT5G54910	AT5G54910.1	DEA(D/H)-box RNA helicase family protein;(source:Araport11)	protein_coding
AT5G66530	AT5G66530.1	Galactose mutarotase-like superfamily protein;(source:Araport11)	protein_coding
AT5G11580	AT5G11580.1	Regulator of chromosome condensation (RCC1) family protein;(source:Araport11)	protein_coding
AT3G54470	AT3G54470.1	encodes the bi-functional orotate phosphoribosyltransferase/orotidine-5'-phosphate decarboxylase catalyzing the fifth and sixth step in the de novo pyrimidine ribonucleotide biosynthesis	protein_coding
AT5G42850	AT5G42850.1	Thioredoxin superfamily protein;(source:Araport11)	protein_coding
AT2G46910	AT2G46910.1	PAP/fibrillin (ECM1) located in chloroplast.	protein_coding
AT5G16010	AT5G16010.1	3-oxo-5-alpha-steroid 4-dehydrogenase family protein;(source:Araport11)	protein_coding
AT4G13180	AT4G13180.1	NAD(P)-binding Rossmann-fold superfamily protein;(source:Araport11)	protein_coding
AT3G12010	AT3G12010.1	C18orf8;(source:Araport11)	protein_coding
AT2G45990	AT2G45990.1	ribosomal RNA small subunit methyltransferase G;(source:Araport11)	protein_coding
AT1G17620	AT1G17620.1	Late embryogenesis abundant (LEA) hydroxyproline-rich glycoprotein family;(source:Araport11)	protein_coding
AT4G26650	AT4G26650.1	RNA-binding (RRM/RBD/RNP motifs) family protein;(source:Araport11)	protein_coding
AT1G20950	AT1G20950.1	Phosphofructokinase family protein;(source:Araport11)	protein_coding
AT1G73170	AT1G73170.3	P-loop containing nucleoside triphosphate hydrolases superfamily protein;(source:Araport11)	protein_coding
AT3G58610	AT3G58610.1	Acetohydroxy acid isomeroreductase.	protein_coding
AT3G58660	AT3G58660.1	Ribosomal protein L1p/L10e family;(source:Araport11)	protein_coding
AT5G05520	AT5G05520.1	Outer membrane OMP85 family protein;(source:Araport11)	protein_coding
AT4G36750	AT4G36750.1	Quinone reductase family protein;(source:Araport11)	protein_coding
AT2G43640	AT2G43640.1	Signal recognition particle, SRP9/SRP14 subunit;(source:Araport11)	protein_coding
AT3G10060	AT3G10060.1	FKBP-like peptidyl-prolyl cis-trans isomerase family protein;(source:Araport11)	protein_coding
AT4G30310	AT4G30310.2	FGGY family of carbohydrate kinase;(source:Araport11)	protein_coding
AT2G34460	AT2G34460.1	Rossmann-fold protein located in chloroplast.	protein_coding
AT3G59500	AT3G59500.1	Integral membrane HRF1 family protein;(source:Araport11)	protein_coding
AT4G38370	AT4G38370.1	Phosphoglycerate mutase family protein;(source:Araport11)	protein_coding
AT4G27270	AT4G27270.1	Quinone reductase family protein;(source:Araport11)	protein_coding
AT5G24490	AT5G24490.1	30S ribosomal protein;(source:Araport11)	protein_coding
AT1G35220	AT1G35220.1	FAM91 carboxy-terminus protein;(source:Araport11)	protein_coding
AT3G01980	AT3G01980.3	NAD(P)-binding Rossmann-fold superfamily protein;(source:Araport11)	protein_coding
AT5G44520	AT5G44520.2	NagB/RpiA/CoA transferase-like superfamily protein;(source:Araport11)	protein_coding
AT1G72640	AT1G72640.1	NAD(P)-binding Rossmann-fold superfamily protein;(source:Araport11)	protein_coding
AT2G17695	AT2G17695.3	outer envelope protein;(source:Araport11)	protein_coding
AT1G70770	AT1G70770.1	Involved in cell wall modifications resulting in resistance to the biotroph Hpa.	protein_coding
AT3G51000	AT3G51000.1	alpha/beta-Hydrolases superfamily protein;(source:Araport11)	protein_coding
AT1G22750	AT1G22750.4	transmembrane protein;(source:Araport11)	protein_coding
AT1G72340	AT1G72340.2	NagB/RpiA/CoA transferase-like superfamily protein;(source:Araport11)	protein_coding
AT1G78820	AT1G78820.1	D-mannose binding lectin protein with Apple-like carbohydrate-binding domain-containing protein;(source:Araport11)	protein_coding
AT2G37540	AT2G37540.1	NAD(P)-binding Rossmann-fold superfamily protein;(source:Araport11)	protein_coding
AT1G57720	AT1G57720.1	Translation elongation factor EF1B, gamma chain;(source:Araport11)	protein_coding
AT4G23900	AT4G23900.1	Nucleoside diphosphate kinase family protein;(source:Araport11)	protein_coding
AT3G44330	AT3G44330.1	M28 Zn-peptidase nicastrin;(source:Araport11)	protein_coding
AT5G46900	AT5G46900.1	Bifunctional inhibitor/lipid-transfer protein/seed storage 2S albumin superfamily protein;(source:Araport11)	protein_coding
AT1G19110	AT1G19110.1	inter-alpha-trypsin inhibitor heavy chain-like protein;(source:Araport11)	protein_coding
AT5G13440	AT5G13440.1	Ubiquinol-cytochrome C reductase iron-sulfur subunit;(source:Araport11)	protein_coding
AT2G20230	AT2G20230.1	Tetraspanin family protein;(source:Araport11)	protein_coding
AT5G19860	AT5G19860.1	transmembrane protein, putative (Protein of unknown function, DUF538);(source:Araport11)	protein_coding
AT5G25940	AT5G25940.1	early nodulin-like protein;(source:Araport11)	protein_coding
AT1G52070	AT1G52070.1	Mannose-binding lectin superfamily protein;(source:Araport11)	protein_coding
AT4G02930	AT4G02930.1	GTP binding Elongation factor Tu family protein;(source:Araport11)	protein_coding
AT3G18800	AT3G18800.1	transmembrane protein;(source:Araport11)	protein_coding
AT2G43620	AT2G43620.1	Chitinase family protein;(source:Araport11)	protein_coding
AT5G16990	AT5G16990.1	molecular function has not been defined, was shown involved in oxidative stress tolerance. The mRNA is cell-to-cell mobile.	protein_coding
AT3G23570	AT3G23570.1	alpha/beta-Hydrolases superfamily protein;(source:Araport11)	protein_coding
AT1G11360	AT1G11360.1	Adenine nucleotide alpha hydrolases-like superfamily protein;(source:Araport11)	protein_coding
AT4G10000	AT4G10000.1	Thioredoxin family protein;(source:Araport11)	protein_coding
AT1G80170	AT1G80170.1	Pectin lyase-like superfamily protein;(source:Araport11)	protein_coding
AT5G08300	AT5G08300.1	Succinyl-CoA ligase, alpha subunit;(source:Araport11)	protein_coding
AT3G46630	AT3G46630.1	DCL protein (DUF3223);(source:Araport11)	protein_coding
AT3G59780	AT3G59780.1	Located in chloroplast, involved in calcium binding.	protein_coding
AT5G20660	AT5G20660.1	Zn-dependent exopeptidases superfamily protein;(source:Araport11)	protein_coding
AT4G32470	AT4G32470.1	Cytochrome bd ubiquinol oxidase, 14kDa subunit;(source:Araport11)	protein_coding
AT1G18170	AT1G18170.1	FKBP-like peptidyl-prolyl cis-trans isomerase family protein;(source:Araport11)	protein_coding
AT5G03880	AT5G03880.1	Thioredoxin family protein, located in chloroplast, change in response to H2O2.	protein_coding
AT5G62350	AT5G62350.1	Plant invertase/pectin methylesterase inhibitor superfamily protein;(source:Araport11)	protein_coding
AT5G13980	AT5G13980.1	Glycosyl hydrolase family 38 protein;(source:Araport11)	protein_coding
AT5G23400	AT5G23400.1	Leucine-rich repeat (LRR) family protein;(source:Araport11)	protein_coding
AT1G51730	AT1G51730.1	Ubiquitin-conjugating enzyme family protein;(source:Araport11)	protein_coding
AT5G43400	AT5G43400.1	plant/protein;(source:Araport11)	protein_coding
AT5G53310	AT5G53310.1	myosin heavy chain-like protein;(source:Araport11)	protein_coding
AT5G63380	AT5G63380.1	Encodes a peroxisomal protein involved in the activation of fatty acids through esterification with CoA. At5g63380 preferentially activates fatty acids with increased chain length (C9:0 to C8:0) and thus shares characteristics with long-chain fatty acyl-CoA synthases. Also able to catalyze the conversion of OPDA to its CoA ester and is therefore thought to be involved in the peroxisomal &#946;-ox…	protein_coding
AT4G17270	AT4G17270.1	Putative MO25-like protein; commonly-enriched candidate LPS-interacting PM-associated proteins from the three affinity chromatography systems with LPS chemotype Xcc 8530 as ligand.	protein_coding
AT1G76470	AT1G76470.1	NAD(P)-binding Rossmann-fold superfamily protein;(source:Araport11)	protein_coding
AT3G56060	AT3G56060.1	Glucose-methanol-choline (GMC) oxidoreductase family protein;(source:Araport11)	protein_coding
AT5G12110	AT5G12110.1	elongation factor 1-beta 1;(source:Araport11)	protein_coding
AT1G21670	AT1G21670.1	DPP6 amino-terminal domain protein;(source:Araport11)	protein_coding
AT2G18110	AT2G18110.1	Translation elongation factor EF1B/ribosomal protein S6 family protein;(source:Araport11)	protein_coding
AT4G25210	AT4G25210.1	DNA-binding storekeeper protein-related transcriptional regulator;(source:Araport11)	protein_coding
AT4G01870	AT4G01870.2	tolB protein-like protein;(source:Araport11)	protein_coding
AT5G12940	AT5G12940.1	Leucine-rich repeat (LRR) family protein;(source:Araport11)	protein_coding
AT5G48540	AT5G48540.1	receptor-like protein kinase-related family protein;(source:Araport11)	protein_coding
AT5G66550	AT5G66550.2	Maf-like protein;(source:Araport11)	protein_coding
AT4G24820	AT4G24820.1	26S proteasome regulatory subunit Rpn7;(source:Araport11)	protein_coding
AT1G45230	AT1G45230.1	DCL protein (DUF3223);(source:Araport11)	protein_coding
AT2G21960	AT2G21960.1	Membrane protein (ECM1), contains protease domain, located in chloroplast.	protein_coding
AT3G04600	AT3G04600.1	Nucleotidylyl transferase superfamily protein;(source:Araport11)	protein_coding
AT2G40660	AT2G40660.1	Nucleic acid-binding, OB-fold-like protein;(source:Araport11)	protein_coding
AT1G77090	AT1G77090.1	PSII PsbP family protein, located in chloroplast, involved in change in response to H2O2.	protein_coding
AT4G30010	AT4G30010.1	ATP-dependent RNA helicase;(source:Araport11)	protein_coding
AT1G74640	AT1G74640.1	alpha/beta-Hydrolases superfamily protein;(source:Araport11)	protein_coding
AT3G06980	AT3G06980.1	DEA(D/H)-box RNA helicase family protein;(source:Araport11)	protein_coding
AT1G33290	AT1G33290.1	P-loop containing nucleoside triphosphate hydrolases superfamily protein;(source:Araport11)	protein_coding
AT5G19370	AT5G19370.1	rhodanese-like domain-containing protein / PPIC-type PPIASE domain-containing protein;(source:Araport11)	protein_coding
AT5G10780	AT5G10780.2	ER membrane protein complex subunit-like protein;(source:Araport11)	protein_coding
AT3G26720	AT3G26720.1	Glycosyl hydrolase family 38 protein;(source:Araport11)	protein_coding
AT2G47710	AT2G47710.1	Adenine nucleotide alpha hydrolases-like superfamily protein;(source:Araport11)	protein_coding
AT3G02200	AT3G02200.2	Proteasome component (PCI) domain protein;(source:Araport11)	protein_coding
AT1G78140	AT1G78140.1	S-adenosyl-L-methionine-dependent methyltransferases superfamily protein;(source:Araport11)	protein_coding
AT1G08160	AT1G08160.1	Late embryogenesis abundant (LEA) hydroxyproline-rich glycoprotein family;(source:Araport11)	protein_coding
AT5G27120	AT5G27120.1	SAR DNA-binding protein, putative, strong similarity to SAR DNA-binding protein-1 (Pisum sativum) GI:3132696; contains Pfam profile PF01798: Putative snoRNA binding domain; has similarity to MAR binding NOP58 protein The mRNA is cell-to-cell mobile.	protein_coding
AT5G25754	AT5G25754.1	RNA polymerase I-associated factor PAF67;(source:Araport11)	protein_coding
AT1G75210	AT1G75210.1	HAD-superfamily hydrolase, subfamily IG, 5-nucleotidase;(source:Araport11)	protein_coding
AT1G76450	AT1G76450.1	Photosystem II reaction center PsbP family protein;(source:Araport11)	protein_coding
AT5G41050	AT5G41050.1	Pollen Ole e 1 allergen and extensin family protein;(source:Araport11)	protein_coding
AT5G58090	AT5G58090.1	O-Glycosyl hydrolases family 17 protein;(source:Araport11)	protein_coding
AT5G19760	AT5G19760.1	Encodes a novel mitochondrial carrier capable of transporting both dicarboxylates (such as malate, oxaloacetate, oxoglutarate, and maleate) and tricarboxylates (such as citrate, isocitrate, cis-aconitate, and trans-aconitate).	protein_coding
AT1G09010	AT1G09010.1	glycoside hydrolase family 2 protein;(source:Araport11)	protein_coding
AT4G12830	AT4G12830.1	alpha/beta-Hydrolases superfamily protein;(source:Araport11)	protein_coding
AT2G38390	AT2G38390.1	Peroxidase superfamily protein;(source:Araport11)	protein_coding
AT3G05060	AT3G05060.1	SAR DNA-binding protein, putative, strong similarity to SAR DNA-binding protein-1 (Pisum sativum) GI:3132696; contains Pfam profile PF01798: Putative snoRNA binding domain; encodes NOP58-like protein	protein_coding
AT5G11770	AT5G11770.1	NADH-ubiquinone oxidoreductase 20 kDa subunit;(source:Araport11)	protein_coding
AT2G01630	AT2G01630.1	O-Glycosyl hydrolases family 17 protein;(source:Araport11)	protein_coding
AT3G08943	AT3G08943.1	ARM repeat superfamily protein;(source:Araport11)	protein_coding
AT1G12310	AT1G12310.1	Calcium-binding EF-hand family protein;(source:Araport11)	protein_coding
AT1G16080	AT1G16080.1	Oxidoreductase (ECM1) located in chloroplast thylakoid.	protein_coding
AT5G06660	AT5G06660.1	transmembrane/coiled-coil protein (Protein of unknown function DUF106, transmembrane);(source:Araport11)	protein_coding
AT4G24330	AT4G24330.1	hypothetical protein (DUF1682);(source:Araport11)	protein_coding
AT5G07340	AT5G07340.2	Calreticulin family protein;(source:Araport11)	protein_coding
AT4G39280	AT4G39280.1	phenylalanyl-tRNA synthetase, putative / phenylalanine-tRNA ligase;(source:Araport11)	protein_coding
AT1G52000	AT1G52000.1	Mannose-binding lectin superfamily protein;(source:Araport11)	protein_coding
AT3G21770	AT3G21770.1	Peroxidase superfamily protein;(source:Araport11)	protein_coding
AT1G73110	AT1G73110.1	P-loop containing nucleoside triphosphate hydrolases superfamily protein;(source:Araport11)	protein_coding
AT2G45060	AT2G45060.1	alanine-tRNA ligase;(source:Araport11)	protein_coding		RGS1 AND HXK1 INTERACTING PROTEIN 1 (RHIP1)
AT2G25980	AT2G25980.1	Mannose-binding lectin superfamily protein;(source:Araport11)	protein_coding
AT1G08220	AT1G08220.1	ATPase complex subunit;(source:Araport11)	protein_coding
AT5G15750	AT5G15750.1	Alpha-L RNA-binding motif/Ribosomal protein S4 family protein;(source:Araport11)	protein_coding
AT5G22580	AT5G22580.1	Stress responsive A/B Barrel Domain-containing protein;(source:Araport11)	protein_coding
AT5G19510	AT5G19510.1	Translation elongation factor EF1B/ribosomal protein S6 family protein;(source:Araport11)	protein_coding
AT5G27470	AT5G27470.1	seryl-tRNA synthetase / serine-tRNA ligase;(source:Araport11)	protein_coding
AT5G52840	AT5G52840.1	NADH-ubiquinone oxidoreductase-like protein;(source:Araport11)	protein_coding
AT1G65270	AT1G65270.1	ER membrane protein complex subunit-like protein;(source:Araport11)	protein_coding
AT1G18980	AT1G18980.1	RmlC-like cupins superfamily protein;(source:Araport11)	protein_coding
AT5G10160	AT5G10160.1	Thioesterase superfamily protein;(source:Araport11)	protein_coding
AT5G17000	AT5G17000.1	Zinc-binding dehydrogenase family protein;(source:Araport11)	protein_coding
AT4G08520	AT4G08520.1	SNARE-like superfamily protein;(source:Araport11)	protein_coding
AT1G33600	AT1G33600.1	Leucine-rich repeat (LRR) family protein;(source:Araport11)	protein_coding
AT1G27020	AT1G27020.1	plant/protein;(source:Araport11)	protein_coding
AT2G27260	AT2G27260.1	Late embryogenesis abundant (LEA) hydroxyproline-rich glycoprotein family;(source:Araport11)	protein_coding
AT2G43590	AT2G43590.1	PR-3 like gene that is induced by pathogen infection.	protein_coding
AT2G35040	AT2G35040.1	AICARFT/IMPCHase bienzyme family protein;(source:Araport11)	protein_coding
AT1G04420	AT1G04420.1	NAD(P)-linked oxidoreductase superfamily protein;(source:Araport11)	protein_coding
AT2G19080	AT2G19080.1	metaxin-like protein;(source:Araport11)	protein_coding
AT1G73230	AT1G73230.1	Nascent polypeptide-associated complex NAC;(source:Araport11)	protein_coding
AT2G43945	AT2G43945.1	Located in chloroplast thylakoid, involved in change to H2O2.	protein_coding
AT3G26340	AT3G26340.1	N-terminal nucleophile aminohydrolases (Ntn hydrolases) superfamily protein;(source:Araport11)	protein_coding
AT4G10750	AT4G10750.1	Phosphoenolpyruvate carboxylase family protein;(source:Araport11)	protein_coding
AT4G21640	AT4G21640.1	Subtilase family protein;(source:Araport11)	protein_coding
AT5G46420	AT5G46420.1	16S rRNA processing protein RimM family;(source:Araport11)	protein_coding
AT1G55210	AT1G55210.1	Disease resistance-responsive (dirigent-like protein) family protein;(source:Araport11)	protein_coding
AT3G61870	AT3G61870.1	Membrane protein (ECM1) located in chloroplast.	protein_coding
AT2G18770	AT2G18770.2	P-loop containing nucleoside triphosphate hydrolases superfamily protein;(source:Araport11)	protein_coding
AT5G26260	AT5G26260.1	TRAF-like family protein;(source:Araport11)	protein_coding
AT5G23540	AT5G23540.1	Mov34/MPN/PAD-1 family protein;(source:Araport11)	protein_coding
AT5G28500	AT5G28500.1	rubisco accumulation factor-like protein;(source:Araport11)	protein_coding
AT1G54020	AT1G54020.2	GDSL-motif esterase/acyltransferase/lipase. Enzyme group with broad substrate specificity that may catalyze acyltransfer or hydrolase reactions with lipid and non-lipid substrates.	protein_coding
AT5G28740	AT5G28740.1	Tetratricopeptide repeat (TPR)-like superfamily protein;(source:Araport11)	protein_coding
AT1G48900	AT1G48900.1	Signal recognition particle, SRP54 subunit protein;(source:Araport11)	protein_coding
AT5G64816	AT5G64816.1	Thionin-like gene.	protein_coding
AT2G07698	AT2G07698.1	ATPase, F1 complex, alpha subunit protein;(source:Araport11)	protein_coding
AT3G20370	AT3G20370.1	TRAF-like family protein;(source:Araport11)	protein_coding
AT4G31140	AT4G31140.1	O-Glycosyl hydrolases family 17 protein;(source:Araport11)	protein_coding
AT1G22200	AT1G22200.1	Endoplasmic reticulum vesicle transporter protein;(source:Araport11)	protein_coding
AT2G42220	AT2G42220.1	Rhodanese/Cell cycle control phosphatase superfamily protein;(source:Araport11)	protein_coding
AT2G03980	AT2G03980.1	GDSL-motif esterase/acyltransferase/lipase. Enzyme group with broad substrate specificity that may catalyze acyltransfer or hydrolase reactions with lipid and non-lipid substrates.	protein_coding
AT5G48620	AT5G48620.1	Disease resistance protein (CC-NBS-LRR class) family;(source:Araport11)	protein_coding
AT1G20225	AT1G20225.1	Thioredoxin superfamily protein;(source:Araport11)	protein_coding
AT2G35810	AT2G35810.1	ureidoglycolate hydrolase;(source:Araport11)	protein_coding
AT1G52510	AT1G52510.1	Hydrolase superfamily protein located in chloroplast.	protein_coding
AT3G03100	AT3G03100.1	NADH:ubiquinone oxidoreductase, 17.2kDa subunit;(source:Araport11)	protein_coding
AT2G26340	AT2G26340.2	hypothetical protein;(source:Araport11)	protein_coding
AT1G07190	AT1G07190.1	Lon protease;(source:Araport11)	protein_coding
AT4G28480	AT4G28480.1	DNAJ heat shock family protein;(source:Araport11)	protein_coding
AT2G44210	AT2G44210.2	carboxyl-terminal peptidase (DUF239);(source:Araport11)	protein_coding
AT5G16980	AT5G16980.2	Zinc-binding dehydrogenase family protein;(source:Araport11)	protein_coding
AT4G20980	AT4G20980.1	Eukaryotic translation initiation factor 3 subunit 7 (eIF-3);(source:Araport11)	protein_coding
AT4G29270	AT4G29270.1	HAD superfamily, subfamily IIIB acid phosphatase;(source:Araport11)	protein_coding
AT2G20690	AT2G20690.1	A synthetic gene encoding the catalytic domain of the Arabidopsis thaliana gene At2g20690 was recombinant expressed in E. coli demonstrating the molecular function of riboflavin synthase. The mRNA is cell-to-cell mobile.	protein_coding
AT4G04320	AT4G04320.1	malonyl-CoA decarboxylase family protein;(source:Araport11)	protein_coding
AT5G26710	AT5G26710.1	Glutamyl/glutaminyl-tRNA synthetase, class Ic;(source:Araport11)	protein_coding
AT3G11070	AT3G11070.1	Outer membrane OMP85 family protein;(source:Araport11)	protein_coding
AT2G47250	AT2G47250.1	RNA helicase family protein;(source:Araport11)	protein_coding
AT2G32730	AT2G32730.1	26S proteasome regulatory complex, non-ATPase subcomplex, Rpn2/Psmd1 subunit;(source:Araport11)	protein_coding
AT5G27390	AT5G27390.2	tagatose-6-phosphate ketose/aldose isomerase, putative (Mog1/PsbP/DUF1795-like photosystem II reaction center PsbP family protein);(source:Araport11)	protein_coding
AT5G50530	AT5G50530.1	CBS / octicosapeptide/Phox/Bemp1 (PB1) domains-containing protein;(source:Araport11)	protein_coding
AT5G53140	AT5G53140.1	Protein phosphatase 2C family protein;(source:Araport11)	protein_coding
AT1G79210	AT1G79210.1	N-terminal nucleophile aminohydrolases (Ntn hydrolases) superfamily protein;(source:Araport11)	protein_coding
AT5G35180	AT5G35180.4	ENHANCED DISEASE RESISTANCE protein (DUF1336);(source:Araport11)	protein_coding
AT5G03900	AT5G03900.2	Iron-sulfur cluster biosynthesis family protein;(source:Araport11)	protein_coding
AT1G63660	AT1G63660.1	GMP synthase (glutamine-hydrolyzing), putative / glutamine amidotransferase;(source:Araport11)	protein_coding
AT3G23300	AT3G23300.1	S-adenosyl-L-methionine-dependent methyltransferases superfamily protein;(source:Araport11)	protein_coding
AT1G77670	AT1G77670.1	Pyridoxal phosphate (PLP)-dependent transferases superfamily protein;(source:Araport11)	protein_coding
AT1G04430	AT1G04430.1	S-adenosyl-L-methionine-dependent methyltransferases superfamily protein;(source:Araport11)	protein_coding
AT1G36050	AT1G36050.1	Endoplasmic reticulum vesicle transporter protein;(source:Araport11)	protein_coding
AT5G48790	AT5G48790.1	Low PSII Accu (ECM1) involved in photosynthesis.	protein_coding
AT3G12345	AT3G12345.1	FKBP-type peptidyl-prolyl cis-trans isomerase;(source:Araport11)	protein_coding
AT1G63830	AT1G63830.1	PLAC8 family protein;(source:Araport11)	protein_coding
AT2G21250	AT2G21250.1	NAD(P)-linked oxidoreductase superfamily protein;(source:Araport11)	protein_coding
AT2G42770	AT2G42770.1	Peroxisomal membrane 22 kDa (Mpv17/PMP22) family protein;(source:Araport11)	protein_coding
AT3G07300	AT3G07300.3	NagB/RpiA/CoA transferase-like superfamily protein;(source:Araport11)	protein_coding
AT5G07030	AT5G07030.1	Eukaryotic aspartyl protease family protein;(source:Araport11)	protein_coding
AT1G71695	AT1G71695.1	Peroxidase superfamily protein;(source:Araport11)	protein_coding
AT5G57655	AT5G57655.2	xylose isomerase family protein;(source:Araport11)	protein_coding
AT2G41040	AT2G41040.1	Methyltransferase, located in chloroplast, involved in response to karrikin.	protein_coding
AT2G22070	AT2G22070.1	pentatricopeptide (PPR) repeat-containing protein;(source:Araport11)	protein_coding
AT5G61970	AT5G61970.1	signal recognition particle-related / SRP-like protein;(source:Araport11)	protein_coding
AT3G28220	AT3G28220.1	TRAF-like family protein;(source:Araport11)	protein_coding
AT3G01060	AT3G01060.1	DUF domain plastic localized protein of unknown function.Mutants germinate faster than wt. One of the 'green cut proteins' found only in photosynthetic organisms.	protein_coding
AT5G01010	AT5G01010.2	retinal-binding protein;(source:Araport11)	protein_coding
AT4G24350	AT4G24350.1	Phosphorylase superfamily protein;(source:Araport11)	protein_coding
AT1G06550	AT1G06550.1	ATP-dependent caseinolytic (Clp) protease/crotonase family protein;(source:Araport11)	protein_coding
AT3G01190	AT3G01190.1	Peroxidase superfamily protein;(source:Araport11)	protein_coding
AT3G23600	AT3G23600.1	alpha/beta-Hydrolases superfamily protein;(source:Araport11)	protein_coding
AT1G63770	AT1G63770.3	Peptidase M1 family protein;(source:Araport11)	protein_coding
AT1G79990	AT1G79990.1	coatomer subunit beta-2;(source:Araport11)	protein_coding
AT1G06690	AT1G06690.1	Oxidoreductase located in stroma lamellae and grana margins.	protein_coding
AT2G05790	AT2G05790.1	O-Glycosyl hydrolases family 17 protein;(source:Araport11)	protein_coding
AT4G11190	AT4G11190.1	Disease resistance-responsive (dirigent-like protein) family protein;(source:Araport11)	protein_coding
AT5G35170	AT5G35170.1	adenylate kinase family protein;(source:Araport11)	protein_coding
AT2G03510	AT2G03510.1	SPFH/Band 7/PHB domain-containing membrane-associated protein family;(source:Araport11)	protein_coding
AT4G00165	AT4G00165.1	Bifunctional inhibitor/lipid-transfer protein/seed storage 2S albumin superfamily protein;(source:Araport11)	protein_coding
AT2G17340	AT2G17340.1	pantothenate kinase;(source:Araport11)	protein_coding
AT2G20360	AT2G20360.1	NAD(P)-binding Rossmann-fold superfamily protein;(source:Araport11)	protein_coding
AT3G51980	AT3G51980.1	ARM repeat superfamily protein;(source:Araport11)	protein_coding
AT5G12960	AT5G12960.1	Derived from tandem duplication of AT5G12950. GH127 domain comtianing protein that is similar to beta-L- arabinofuranosidases.Most highly expressed in pollen.	protein_coding
AT4G19880	AT4G19880.2	Glutathione S-transferase family protein;(source:Araport11)	protein_coding
AT3G19120	AT3G19120.1	PIF / Ping-Pong family of plant transposase;(source:Araport11)	protein_coding		(ATRAD54)
AT1G14810	AT1G14810.1	encodes an aspartate semialdehyde dehydrogenase, which produces the branch point intermediate for lysine and threonine/methionine biosynthesis	protein_coding
AT2G35840	AT2G35840.1	Sucrose-6F-phosphate phosphohydrolase family protein;(source:Araport11)	protein_coding
AT3G04650	AT3G04650.1	FAD/NAD(P)-binding oxidoreductase family protein;(source:Araport11)	protein_coding
AT5G14430	AT5G14430.1	S-adenosyl-L-methionine-dependent methyltransferases superfamily protein;(source:Araport11)	protein_coding
AT1G32220	AT1G32220.1	NAD(P)-binding Rossmann-fold superfamily protein;(source:Araport11)	protein_coding
AT5G58490	AT5G58490.1	NAD(P)-binding Rossmann-fold superfamily protein;(source:Araport11)	protein_coding
AT3G12390	AT3G12390.1	Nascent polypeptide-associated complex (NAC), alpha subunit family protein;(source:Araport11)	protein_coding
AT2G39850	AT2G39850.1	Subtilisin-like serine endopeptidase family protein;(source:Araport11)	protein_coding
AT5G52410	AT5G52410.2	oxidoreductase/transition metal ion-binding protein;(source:Araport11)	protein_coding
AT2G27060	AT2G27060.1	Leucine-rich repeat protein kinase family protein;(source:Araport11)	protein_coding
AT1G78060	AT1G78060.1	Glycosyl hydrolase family protein;(source:Araport11)	protein_coding
AT1G33790	AT1G33790.2	jacalin lectin family protein;(source:Araport11)	protein_coding
AT4G28780	AT4G28780.1	GDSL-motif esterase/acyltransferase/lipase. Enzyme group with broad substrate specificity that may catalyze acyltransfer or hydrolase reactions with lipid and non-lipid substrates.	protein_coding
AT3G27390	AT3G27390.1	transmembrane protein;(source:Araport11)	protein_coding
AT5G07910	AT5G07910.1	Leucine-rich repeat (LRR) family protein;(source:Araport11)	protein_coding
AT2G04940	AT2G04940.1	scramblase-like protein;(source:Araport11)	protein_coding
AT5G01750	AT5G01750.2	LURP-one-like protein (DUF567);(source:Araport11)	protein_coding
AT3G19390	AT3G19390.1	Granulin repeat cysteine protease family protein;(source:Araport11)	protein_coding
AT4G16260	AT4G16260.1	Encodes a putative beta-1,3-endoglucanase that interacts with the 30C02 cyst nematode effector. May play a role in host defense.	protein_coding
AT3G11780	AT3G11780.2	MD-2-related lipid recognition domain-containing protein / ML domain-containing protein;(source:Araport11)	protein_coding
AT4G26550	AT4G26550.1	Got1/Sft2-like vescicle transport protein family;(source:Araport11)	protein_coding
AT4G28440	AT4G28440.1	Nucleic acid-binding, OB-fold-like protein;(source:Araport11)	protein_coding
AT3G07320	AT3G07320.1	O-Glycosyl hydrolases family 17 protein;(source:Araport11)	protein_coding
AT4G30910	AT4G30910.2	Cytosol aminopeptidase family protein;(source:Araport11)	protein_coding
AT4G37510	AT4G37510.1	Ribonuclease III family protein;(source:Araport11)	protein_coding
AT5G49990	AT5G49990.1	Xanthine/uracil permease family protein;(source:Araport11)	protein_coding
AT1G49750	AT1G49750.1	Leucine-rich repeat (LRR) family protein;(source:Araport11)	protein_coding
AT2G07707	AT2G07707.1	Plant mitochondrial ATPase, F0 complex, subunit 8 protein;(source:Araport11)	protein_coding
AT1G33810	AT1G33810.1	zinc finger/BTB domain protein;(source:Araport11)	protein_coding
AT4G14230	AT4G14230.1	CBS domain protein with a domain protein (DUF21);(source:Araport11)	protein_coding
AT3G18410	AT3G18410.1	NADH dehydrogenase ubiquinone 1 beta subcomplex subunit 10-B-like protein (Complex I subunit NDUFS6);(source:Araport11)	protein_coding
AT2G36580	AT2G36580.1	Pyruvate kinase family protein;(source:Araport11)	protein_coding
AT1G62330	AT1G62330.1	O-fucosyltransferase family protein;(source:Araport11)	protein_coding
AT3G18600	AT3G18600.1	P-loop containing nucleoside triphosphate hydrolases superfamily protein;(source:Araport11)	protein_coding
AT4G05160	AT4G05160.1	Encodes a peroxisomal protein involved in the activation of fatty acids through esterification with CoA. At4g05160 preferentially activates fatty acids with medium chain length (C6:0 and C7:0) as well as even-numbered long-chain fatty acids (C14:0, C16:0 and C18:0). At4g05160 was also able to catalyze the conversion of OPC-6:0 to its CoA ester and is therefore thought to be involved in the peroxi…	protein_coding
AT3G44100	AT3G44100.1	MD-2-related lipid recognition domain-containing protein;(source:Araport11)	protein_coding
AT4G10320	AT4G10320.1	tRNA synthetase class I (I, L, M and V) family protein;(source:Araport11)	protein_coding
AT5G42960	AT5G42960.1	outer envelope pore 24B-like protein;(source:Araport11)	protein_coding
AT5G55660	AT5G55660.1	DEK domain-containing chromatin associated protein	protein_coding
AT5G15610	AT5G15610.1	Proteasome component (PCI) domain protein;(source:Araport11)	protein_coding
AT1G04040	AT1G04040.1	HAD superfamily, subfamily IIIB acid phosphatase;(source:Araport11)	protein_coding
AT5G14590	AT5G14590.1	Isocitrate/isopropylmalate dehydrogenase family protein;(source:Araport11)	protein_coding
AT4G30170	AT4G30170.1	Peroxidase family protein;(source:Araport11)	protein_coding
AT5G55610	AT5G55610.1	isopentenyl-diphosphate delta-isomerase;(source:Araport11)	protein_coding
AT1G75280	AT1G75280.1	isoflavone reductase, putative, identical to SP:P52577 Isoflavone reductase homolog P3 (EC 1.3.1.-) {Arabidopsis thaliana}; contains Pfam profile PF02716: isoflavone reductase. Involved in response to oxidative stress. The mRNA is cell-to-cell mobile.	protein_coding
AT3G04930	AT3G04930.1	DNA-binding storekeeper protein-related transcriptional regulator;(source:Araport11)	protein_coding
AT1G65820	AT1G65820.3	microsomal glutathione s-transferase;(source:Araport11)	protein_coding
AT4G21580	AT4G21580.1	oxidoreductase, zinc-binding dehydrogenase family protein;(source:Araport11)	protein_coding
AT1G18700	AT1G18700.5	DNAJ heat shock N-terminal domain-containing protein;(source:Araport11)	protein_coding
AT5G08580	AT5G08580.1	Calcium-binding EF hand family protein;(source:Araport11)	protein_coding
AT1G10850	AT1G10850.1	Leucine-rich repeat protein kinase family protein;(source:Araport11)	protein_coding
AT2G25310	AT2G25310.1	ER membrane protein complex subunit-like protein (DUF2012);(source:Araport11)	protein_coding
AT3G54400	AT3G54400.1	Eukaryotic aspartyl protease family protein;(source:Araport11)	protein_coding
AT3G10860	AT3G10860.1	Cytochrome b-c1 complex, subunit 8 protein;(source:Araport11)	protein_coding
AT1G01300	AT1G01300.1	Eukaryotic aspartyl protease family protein;(source:Araport11)	protein_coding
AT2G38380	AT2G38380.1	Peroxidase superfamily protein;(source:Araport11)	protein_coding
AT1G29880	AT1G29880.1	glycyl-tRNA synthetase / glycine-tRNA ligase;(source:Araport11)	protein_coding		CELLULOSE SYNTHASE LIKE C12 (CLSC12)
AT1G61550	AT1G61550.1	S-locus lectin protein kinase family protein;(source:Araport11)	protein_coding
AT1G26740	AT1G26740.1	Ribosomal L32p protein family;(source:Araport11)	protein_coding
AT2G23370	AT2G23370.1	cyclin delta-3;(source:Araport11)	protein_coding
AT3G52470	AT3G52470.1	Late embryogenesis abundant (LEA) hydroxyproline-rich glycoprotein family;(source:Araport11)	protein_coding
AT5G24690	AT5G24690.1	Membrane protein	protein_coding
AT5G08060	AT5G08060.1	furry;(source:Araport11)	protein_coding
AT5G12040	AT5G12040.1	Nitrilase/cyanide hydratase and apolipoprotein N-acyltransferase family protein;(source:Araport11)	protein_coding
AT1G10580	AT1G10580.1	Transducin/WD40 repeat-like superfamily protein;(source:Araport11)	protein_coding
AT2G44640	AT2G44640.1	TRIGALACTOSYLDIACYLGLYCEROL-like protein;(source:Araport11)	protein_coding
AT1G55450	AT1G55450.2	S-adenosyl-L-methionine-dependent methyltransferases superfamily protein;(source:Araport11)	protein_coding
AT1G64430	AT1G64430.1	Pentatricopeptide repeat (PPR) superfamily protein;(source:Araport11)	protein_coding
AT2G21160	AT2G21160.1	Translocon-associated protein (TRAP), alpha subunit;(source:Araport11)	protein_coding
AT5G25230	AT5G25230.1	Ribosomal protein S5/Elongation factor G/III/V family protein;(source:Araport11)	protein_coding
AT1G52600	AT1G52600.1	Peptidase S24/S26A/S26B/S26C family protein;(source:Araport11)	protein_coding
AT3G52730	AT3G52730.2	ubiquinol-cytochrome C reductase UQCRX/QCR9-like family protein;(source:Araport11)	protein_coding
AT3G01340	AT3G01340.1	Transducin/WD40 repeat-like superfamily protein;(source:Araport11)	protein_coding
AT1G16350	AT1G16350.1	Aldolase-type TIM barrel family protein;(source:Araport11)	protein_coding
AT5G20080	AT5G20080.1	FAD/NAD(P)-binding oxidoreductase;(source:Araport11)	protein_coding
AT2G07727	AT2G07727.1	cytochrome b;(source:Araport11)	protein_coding
AT5G47030	AT5G47030.1	Encodes the mitochondrial ATP synthase subunit delta.	protein_coding
AT2G32450	AT2G32450.1	Calcium-binding tetratricopeptide family protein;(source:Araport11)	protein_coding
AT1G01800	AT1G01800.1	NAD(P)-binding Rossmann-fold superfamily protein;(source:Araport11)	protein_coding
AT2G04690	AT2G04690.5	Pyridoxamine 5-phosphate oxidase family protein;(source:Araport11)	protein_coding
AT3G04830	AT3G04830.1	Protein prenylyltransferase superfamily protein;(source:Araport11)	protein_coding
AT3G25680	AT3G25680.1	SLH domain protein;(source:Araport11)	protein_coding
AT3G05625	AT3G05625.1	Tetratricopeptide repeat (TPR)-like superfamily protein;(source:Araport11)	protein_coding
AT3G25700	AT3G25700.1	Eukaryotic aspartyl protease family protein;(source:Araport11)	protein_coding
AT1G23440	AT1G23440.1	Peptidase C15, pyroglutamyl peptidase I-like protein;(source:Araport11)	protein_coding
AT5G39410	AT5G39410.1	Saccharopine dehydrogenase;(source:Araport11)	protein_coding
AT5G28850	AT5G28850.2	Calcium-binding EF-hand family protein;(source:Araport11)	protein_coding
AT5G12950	AT5G12950.1	GH127 domain comtianing protein that is similar to beta-L- arabinofuranosidases.	protein_coding
AT3G18860	AT3G18860.1	transducin family protein / WD-40 repeat family protein;(source:Araport11)	protein_coding
AT4G24830	AT4G24830.1	arginosuccinate synthase family;(source:Araport11)	protein_coding
AT5G20000	AT5G20000.1	AAA-type ATPase family protein;(source:Araport11)	protein_coding
AT3G57890	AT3G57890.2	Tubulin binding cofactor C domain-containing protein;(source:Araport11)	protein_coding
AT3G08680	AT3G08680.1	Leucine-rich repeat protein kinase family protein;(source:Araport11)	protein_coding
AT3G20790	AT3G20790.1	NAD(P)-binding Rossmann-fold superfamily protein;(source:Araport11)	protein_coding
AT2G37690	AT2G37690.1	phosphoribosylaminoimidazole carboxylase, putative / AIR carboxylase;(source:Araport11)	protein_coding
AT1G29790	AT1G29790.1	S-adenosyl-L-methionine-dependent methyltransferases superfamily protein;(source:Araport11)	protein_coding		CELLULOSE SYNTHASE LIKE C5 (CLSC5)
AT5G45620	AT5G45620.1	Proteasome component (PCI) domain protein;(source:Araport11)	protein_coding
AT2G03550	AT2G03550.1	alpha/beta-Hydrolases superfamily protein;(source:Araport11)	protein_coding
AT4G13710	AT4G13710.1	Pectin lyase-like superfamily protein;(source:Araport11)	protein_coding
AT2G39670	AT2G39670.2	Radical SAM superfamily protein;(source:Araport11)	protein_coding
AT1G14345	AT1G14345.1	NAD(P)-linked oxidoreductase superfamily protein;(source:Araport11)	protein_coding
AT5G48900	AT5G48900.1	Pectin lyase-like superfamily protein;(source:Araport11)	protein_coding
AT3G20680	AT3G20680.1	plant/protein (DUF1995);(source:Araport11)	protein_coding
AT2G40290	AT2G40290.1	Encodes an eIF2alpha homolog that can be phosphorylated by GCN2 in vitro.	protein_coding
AT2G37870	AT2G37870.1	Bifunctional inhibitor/lipid-transfer protein/seed storage 2S albumin superfamily protein;(source:Araport11)	protein_coding
AT5G10920	AT5G10920.1	L-Aspartase-like family protein;(source:Araport11)	protein_coding
AT3G58140	AT3G58140.1	phenylalanyl-tRNA synthetase class IIc family protein;(source:Araport11)	protein_coding
AT5G47860	AT5G47860.1	Gut esterase (DUF1350);(source:Araport11)	protein_coding
AT5G63550	AT5G63550.2	DEK domain-containing chromatin associated protein;(source:Araport11)	protein_coding
AT1G68680	AT1G68680.1	SH3/FCH domain protein;(source:Araport11)	protein_coding
AT2G22230	AT2G22230.1	Thioesterase superfamily protein;(source:Araport11)	protein_coding
AT5G10770	AT5G10770.1	Eukaryotic aspartyl protease family protein;(source:Araport11)	protein_coding
AT1G70570	AT1G70570.2	anthranilate phosphoribosyltransferase;(source:Araport11)	protein_coding
AT4G16450	AT4G16450.1	NADH-ubiquinone oxidoreductase;(source:Araport11)	protein_coding
AT5G42220	AT5G42220.1	Ubiquitin-like superfamily protein;(source:Araport11)	protein_coding
AT4G29680	AT4G29680.1	Alkaline-phosphatase-like family protein;(source:Araport11)	protein_coding
AT1G65220	AT1G65220.1	ARM repeat superfamily protein;(source:Araport11)	protein_coding
AT1G21680	AT1G21680.1	DPP6 N-terminal domain-like protein;(source:Araport11)	protein_coding
AT5G26830	AT5G26830.1	Encodes a dual-targeted threonyl-tRNA synthetase found in both the chloroplast and mitochondrion. The mRNA is cell-to-cell mobile.	protein_coding
AT1G53060	AT1G53060.1	Legume lectin family protein;(source:Araport11)	protein_coding
AT4G22485	AT4G22485.1	Encodes a Protease inhibitor/seed storage/LTP family protein	protein_coding
AT3G26450	AT3G26450.1	Polyketide cyclase/dehydrase and lipid transport superfamily protein;(source:Araport11)	protein_coding
AT2G37660	AT2G37660.1	NAD(P)-binding Rossmann-fold superfamily protein;(source:Araport11)	protein_coding
AT5G15910	AT5G15910.1	NAD(P)-binding Rossmann-fold superfamily protein;(source:Araport11)	protein_coding
AT2G43560	AT2G43560.1	FKBP-like peptidyl-prolyl cis-trans isomerase family protein;(source:Araport11)	protein_coding
AT3G57020	AT3G57020.1	Calcium-dependent phosphotriesterase superfamily protein;(source:Araport11)	protein_coding
AT2G43610	AT2G43610.1	Chitinase family protein;(source:Araport11)	protein_coding
AT3G43540	AT3G43540.1	initiation factor 4F subunit (DUF1350);(source:Araport11)	protein_coding
AT1G18440	AT1G18440.1	Peptidyl-tRNA hydrolase family protein;(source:Araport11)	protein_coding
AT4G22513	AT4G22513.1	Encodes a Protease inhibitor/seed storage/LTP family protein	protein_coding
AT3G44380	AT3G44380.1	Late embryogenesis abundant (LEA) hydroxyproline-rich glycoprotein family;(source:Araport11)	protein_coding
AT4G33910	AT4G33910.1	2-oxoglutarate (2OG) and Fe(II)-dependent oxygenase superfamily protein;(source:Araport11)	protein_coding
AT4G23680	AT4G23680.1	Polyketide cyclase/dehydrase and lipid transport superfamily protein;(source:Araport11)	protein_coding
AT3G08600	AT3G08600.1	transmembrane protein, putative (DUF1191);(source:Araport11)	protein_coding
AT4G18810	AT4G18810.2	CIA30-type domain protein, located in chloroplast, expressed during early development.	protein_coding
AT2G19940	AT2G19940.2	Putative N-acetyl-gamma-glutamyl-phosphate reductase;(source:Araport11)	protein_coding
AT5G35970	AT5G35970.1	P-loop containing nucleoside triphosphate hydrolases superfamily protein;(source:Araport11)	protein_coding
AT1G48440	AT1G48440.1	B-cell receptor-associated 31-like protein;(source:Araport11)	protein_coding
AT5G14910	AT5G14910.1	Heavy metal transport/detoxification superfamily protein;(source:Araport11)	protein_coding
AT5G62890	AT5G62890.1	Xanthine/uracil permease family protein;(source:Araport11)	protein_coding
AT5G56350	AT5G56350.1	Pyruvate kinase family protein;(source:Araport11)	protein_coding
AT3G05350	AT3G05350.1	Metallopeptidase M24 family protein;(source:Araport11)	protein_coding
AT5G58390	AT5G58390.1	Peroxidase superfamily protein;(source:Araport11)	protein_coding
AT3G62360	AT3G62360.1	Carbohydrate-binding-like fold;(source:Araport11)	protein_coding
AT3G09580	AT3G09580.1	Oxidoreductase located in chloroplast.	protein_coding
AT1G80930	AT1G80930.1	MIF4G domain-containing protein / MA3 domain-containing protein;(source:Araport11)	protein_coding
AT3G20820	AT3G20820.1	Leucine-rich repeat (LRR) family protein;(source:Araport11)	protein_coding
AT2G03310	AT2G03310.1	transmembrane protein;(source:Araport11)	protein_coding
AT5G23920	AT5G23920.1	transmembrane protein;(source:Araport11)	protein_coding
AT2G35830	AT2G35830.2	ureidoglycolate hydrolase;(source:Araport11)	protein_coding
AT3G16530	AT3G16530.1	Lectin like protein whose expression is induced upon treatment with chitin oligomers.	protein_coding
AT3G12050	AT3G12050.1	Aha1 domain-containing protein;(source:Araport11)	protein_coding
AT5G26280	AT5G26280.3	TRAF-like family protein;(source:Araport11)	protein_coding
AT1G65020	AT1G65020.1	plasma protein;(source:Araport11)	protein_coding
AT1G64710	AT1G64710.1	GroES-like zinc-binding alcohol dehydrogenase family protein;(source:Araport11)	protein_coding
AT1G67680	AT1G67680.1	SRP72 RNA-binding domain-containing protein;(source:Araport11)	protein_coding
AT1G75460	AT1G75460.1	ATP-dependent protease La (LON) domain protein;(source:Araport11)	protein_coding
AT3G52990	AT3G52990.1	Pyruvate kinase family protein;(source:Araport11)	protein_coding
AT3G28200	AT3G28200.1	Peroxidase superfamily protein;(source:Araport11)	protein_coding
AT3G01520	AT3G01520.1	Encodes a universal stress protein (USP)-like protein that has been crystallized in complex with AMP, suggesting that it belongs to the ATP-binding USP subfamily. The mRNA is cell-to-cell mobile.	protein_coding
AT3G60440	AT3G60440.1	Phosphoglycerate mutase family protein;(source:Araport11)	protein_coding
AT2G14835	AT2G14835.1	RING/U-box superfamily protein;(source:Araport11)	protein_coding
AT1G66180	AT1G66180.1	The gene encodes a putative aspartyl protease (ASP). Its expression is induced in response to light and ascorbate. The mRNA is cell-to-cell mobile.	protein_coding
AT4G34150	AT4G34150.1	Calcium-dependent lipid-binding (CaLB domain) family protein;(source:Araport11)	protein_coding
AT2G24580	AT2G24580.1	FAD-dependent oxidoreductase family protein;(source:Araport11)	protein_coding
AT2G36410	AT2G36410.1	transcriptional activator (DUF662);(source:Araport11)	protein_coding
AT1G07660	AT1G07660.1	Histone superfamily protein;(source:Araport11)	protein_coding
AT1G26090	AT1G26090.1	P-loop containing nucleoside triphosphate hydrolases superfamily protein;(source:Araport11)	protein_coding
AT3G07010	AT3G07010.1	Pectin lyase-like superfamily protein;(source:Araport11)	protein_coding
AT1G51980	AT1G51980.1	Insulinase (Peptidase family M16) protein;(source:Araport11)	protein_coding
AT3G61820	AT3G61820.1	Eukaryotic aspartyl protease family protein;(source:Araport11)	protein_coding
AT3G52500	AT3G52500.1	Eukaryotic aspartyl protease family protein;(source:Araport11)	protein_coding
AT4G39150	AT4G39150.1	DNAJ heat shock N-terminal domain-containing protein;(source:Araport11)	protein_coding
AT1G33590	AT1G33590.2	Leucine-rich repeat (LRR) family protein;(source:Araport11)	protein_coding
AT5G66090	AT5G66090.1	cell wall integrity/stress response component;(source:Araport11)	protein_coding
AT3G07140	AT3G07140.1	GPI transamidase component Gpi16 subunit family protein;(source:Araport11)	protein_coding
AT1G23130	AT1G23130.1	Polyketide cyclase/dehydrase and lipid transport superfamily protein;(source:Araport11)	protein_coding
AT1G27752	AT1G27752.1	Ubiquitin system component Cue protein;(source:Araport11)	protein_coding
AT3G15356	AT3G15356.1	Legume lectin family protein;(source:Araport11)	protein_coding
AT1G67750	AT1G67750.1	Pectate lyase family protein;(source:Araport11)	protein_coding
AT1G75670	AT1G75670.1	DNA-directed RNA polymerase;(source:Araport11)	protein_coding
AT1G20540	AT1G20540.1	Transducin/WD40 repeat-like superfamily protein;(source:Araport11)	protein_coding
AT5G14030	AT5G14030.1	translocon-associated protein beta (TRAPB) family protein;(source:Araport11)	protein_coding
AT2G24280	AT2G24280.1	alpha/beta-Hydrolases superfamily protein;(source:Araport11)	protein_coding
AT1G66530	AT1G66530.1	Arginyl-tRNA synthetase, class Ic;(source:Araport11)	protein_coding
AT5G63100	AT5G63100.1	S-adenosyl-L-methionine-dependent methyltransferases superfamily protein;(source:Araport11)	protein_coding
AT4G23670	AT4G23670.1	Polyketide cyclase/dehydrase and lipid transport superfamily protein;(source:Araport11)	protein_coding
AT3G63540	AT3G63540.1	Conceptual translation of this open reading frame gave the sequence of a 229-residue hypothetical protein that contains the same sequence as the mature A. thaliana chloroplast luminal 19-kDa protein linked to a putative signal sequence. Protein P82658.	protein_coding
AT4G21450	AT4G21450.3	PapD-like superfamily protein;(source:Araport11)	protein_coding
AT2G20420	AT2G20420.1	ATP citrate lyase (ACL) family protein;(source:Araport11)	protein_coding
AT5G38940	AT5G38940.2	RmlC-like cupins superfamily protein;(source:Araport11)	protein_coding
AT1G71810	AT1G71810.1	Protein kinase superfamily protein;(source:Araport11)	protein_coding
AT1G07040	AT1G07040.1	plant/protein;(source:Araport11)	protein_coding
AT5G58800	AT5G58800.1	Quinone reductase family protein;(source:Araport11)	protein_coding
AT4G02580	AT4G02580.1	NADH-ubiquinone oxidoreductase 24 kDa subunit;(source:Araport11)	protein_coding
AT1G73650	AT1G73650.3	3-oxo-5-alpha-steroid 4-dehydrogenase (DUF1295);(source:Araport11)	protein_coding
AT3G32930	AT3G32930.1	Protein of unknown function. Locus is correlated with bacterial hypersensitive response, expression is reduced after injection with avrRpm1.	protein_coding
AT4G22490	AT4G22490.1	Bifunctional inhibitor/lipid-transfer protein/seed storage 2S albumin superfamily protein;(source:Araport11)	protein_coding
AT2G19870	AT2G19870.1	tRNA/rRNA methyltransferase (SpoU) family protein;(source:Araport11)	protein_coding
AT2G35390	AT2G35390.2	Phosphoribosyltransferase family protein;(source:Araport11)	protein_coding
AT1G09750	AT1G09750.1	Eukaryotic aspartyl protease family protein;(source:Araport11)	protein_coding
AT1G22410	AT1G22410.1	Class-II DAHP synthetase family protein;(source:Araport11)	protein_coding
AT2G30050	AT2G30050.1	transducin family protein / WD-40 repeat family protein;(source:Araport11)	protein_coding
AT5G05200	AT5G05200.1	ABC1- atypical kinase	protein_coding
AT2G42130	AT2G42130.4	Plastid-lipid associated protein PAP / fibrillin family protein;(source:Araport11)	protein_coding
AT2G26730	AT2G26730.1	Leucine-rich repeat protein kinase family protein;(source:Araport11)	protein_coding
AT5G08540	AT5G08540.1	Membrane protein	protein_coding
AT5G44020	AT5G44020.1	HAD superfamily, subfamily IIIB acid phosphatase;(source:Araport11)	protein_coding
AT4G39970	AT4G39970.1	Haloacid dehalogenase-like hydrolase (HAD) superfamily protein;(source:Araport11)	protein_coding
AT3G55430	AT3G55430.1	O-Glycosyl hydrolases family 17 protein;(source:Araport11)	protein_coding
AT5G52540	AT5G52540.1	keratin-associated protein, putative (DUF819);(source:Araport11)	protein_coding
AT5G19485	AT5G19485.1	transferases/nucleotidyltransferase;(source:Araport11)	protein_coding
AT4G28740	AT4G28740.1	LOW PSII ACCUMULATION-like protein;(source:Araport11)	protein_coding
AT5G64250	AT5G64250.2	Aldolase-type TIM barrel family protein;(source:Araport11)	protein_coding
AT2G27680	AT2G27680.1	Oxidoreductase located in chloroplast.	protein_coding
AT3G49100	AT3G49100.1	Signal recognition particle, SRP9/SRP14 subunit;(source:Araport11)	protein_coding
AT5G17530	AT5G17530.4	phosphoglucosamine mutase family protein;(source:Araport11)	protein_coding
AT3G20170	AT3G20170.1	ARM repeat superfamily protein;(source:Araport11)	protein_coding
AT1G44820	AT1G44820.1	Peptidase M20/M25/M40 family protein;(source:Araport11)	protein_coding
AT1G62780	AT1G62780.1	Located in thylakoid, expressed during early development.	protein_coding
AT4G02340	AT4G02340.1	alpha/beta-Hydrolases superfamily protein;(source:Araport11)	protein_coding
AT3G19480	AT3G19480.1	Encodes a stromal phosphoglycerate dehydrogenase with a high NAD(H)-specificity that is active in photosynthesizing chloroplasts and draws its substrate 3-PGA directly from the Calvin-Benson-Bassham cycle.	protein_coding	(3-PGDH)	PHOSPHOGLYCERATE DEHYDROGENASE 3 (PGDH3); (3-PGDH)
AT3G24190	AT3G24190.1	ABC1-type kinase, located in chloroplast, involved in protein phosphorylation.	protein_coding	(ABC1K6)	(ABC1K6)
AT4G25570	AT4G25570.2	Encodes cytochrome b561.	protein_coding	(ACYB-2)	(ACYB-2)
AT3G28940	AT3G28940.1	Encodes a protein with similarity to gamma-glutamyl cyclotransferases but lacking that activity. Functions with AIG2A (AT3G28930) to regulate production of tryptophan secondary metabolites. Loss of function results in increased immunity to Pst DC3000.	protein_coding	(AIG2B)	(AIG2B)
AT5G19140	AT5G19140.1	aluminum induced protein with YGL and LRDR motifs;(source:Araport11)	protein_coding	(AILP1)	(AtAILP1); (AILP1)
AT1G76010	AT1G76010.1	Together with other ALBA proteins phase separates into stress granules and processing bodies under heat stress and directly binds to and recruits mRNAs to protect from degradation. Confers thermotolerance through stabilizing HSF messenger RNAs in cytoplasmic granules.	protein_coding	(ALBA1)	(ALBA5); (ATALBA1); (ALBA1); (ALBA4)
AT3G07030	AT3G07030.5	Together with other ALBA proteins phase separates into stress granules and processing bodies under heat stress and directly binds to and recruits mRNAs to protect from degradation. Confers thermotolerance through stabilizing HSF messenger RNAs in cytoplasmic granules.	protein_coding	(ALBA6)	(ALBA6)
AT4G00370	AT4G00370.1	Encodes an inorganic phosphate transporter (PHT4;4) that can transport ascorbate and is located in the chloroplast envelope membrane. It has been shown to play a role in the xanthophyll cycle during photosynthesis and may be required for tolerance to strong light stress.	protein_coding	(ANTR2)	(ATPHT4;4); (ANTR2);ANION TRANSPORTER 2 (PHT4;4)
AT4G11380	AT4G11380.2	Part of adaptor protein (AP) complex which mediadates clathrin-dependent trafficking at the trans-Golgi network (TGN) and the plasma membrane, respectively. Required for trafficking to plasma membrane and vacuoles.	protein_coding	(AP1/2&#946;1)	(AP1/2&#946;1)
AT4G23460	AT4G23460.1	Part of adaptor protein (AP) complex which mediadates clathrin-dependent trafficking at the trans-Golgi network (TGN) and the plasma membrane, respectively. Required for trafficking to plasma membrane and vacuoles.	protein_coding	(AP1/2&#946;2)	(AP1/2&#946;2)
AT1G19920	AT1G19920.1	encodes a chloroplast form of ATP sulfurylase.	protein_coding	(APS2)	(ATPS2);ATP SULFURYLASE ARABIDOPSIS 1 (ASA1); (APS2)
AT5G43780	AT5G43780.1	sulfate adenylyltransferase, ATP sulfurylase	protein_coding	(APS4)	(APS4); (ATPS4)
AT1G06400	AT1G06400.1	small GTP-binding protein (ara-2).RabGTPase functioning in anterograde trafficking from trans-Golgi network/early endosomal compartments to the plasma membrane as well as in responses to salinity stress.	protein_coding	(ARA-2)	(ARA-2); (ATRAB11E);ARABIDOPSIS THALIANA RAB GTPASE HOMOLOG A1A (ATRABA1A); (ARA2)
AT5G67360	AT5G67360.1	Encodes a subtilisin-like serine protease essential for mucilage release from seed coats.	protein_coding	(ARA12)	(ARA12);SUBTILISIN-LIKE SERINE PROTEASE 1.7 (SBT1.7)
AT3G54840	AT3G54840.1	Encodes a novel Rab-like GTP-ase that is localized to the peripheral membrane of the endosome. . In its active state interferes with the assembly of GDP-bound ARA7, PUF2, and VPS9a by competitively binding to PUF2 to diminish endosomal transport mediated by canonical RAB5.	protein_coding	(ARA6)	(ATRAB5C); (ATARA6); (ARA-6); (ARA6); (ATRABF1)
AT1G23180	AT1G23180.1	armadillo repeat protein (ARM); interacts with chloroplast chaperone CLPC1, which unfolds and delivers substrates to the stromal CLPPRT protease complex for degradation.	protein_coding	(ARM)	(ARM)
AT1G31860	AT1G31860.1	encodes a bifunctional protein that has phosphoribosyl-ATP pyrophosphohydrolase (PRA-PH) and phosphoribosyl-AMP cyclohydrolase (PRA-CH) activities.	protein_coding	(AT-IE)	(AT-IE);HISTIDINE BIOSYNTHESIS 2 (HISN2)
AT3G28290	AT3G28290.1	Encodes a protein with sequence similarity to integrins. Localized to the cytoplasm and plasma membrane. Expressed in all tissues assayed.	protein_coding	(AT14A)	(AT14A)
AT1G20220	AT1G20220.1	Together with other ALBA proteins phase separates into stress granules and processing bodies under heat stress and directly binds to and recruits mRNAs to protect from degradation. Confers thermotolerance through stabilizing HSF messenger RNAs in cytoplasmic granules.	protein_coding	(ATALBA2)	(ALBA4); (ATALBA2); (ALBA2)
AT1G18080	AT1G18080.1	Encodes the Arabidopsis thaliana homolog of the tobacco WD-40 repeat ArcA gene. It is a scaffold protein that acts downstream of and is phosphorylated by WNK8 in the glucose responsiveness and flowering pathways . Knockout mutants show insensitivity to gibberellin in GA-induced seed germination.	protein_coding	(ATARCA)	(ATARCA);RECEPTOR FOR ACTIVATED C KINASE 1 A (RACK1A_AT); (RACK1A);SUPPRESSOR OF ACAULIS 53 (SAC53);RIBOSOMAL PROTEIN RACK1Z (RACK1Z); (ATRACK1)
AT1G01980	AT1G01980.1	Encodes an oligogalacturonide oxidase that inactivates the elicitor-active oligogalacturonides (OGs).	protein_coding	(ATBBE1)	(ATSEC1A);SIMILAR TO ELECTRON CARRIER 1A (SEC1A); (ATBBE1);OLIGOGALACTURONIDE OXIDASE 4 (OGOX4)
AT2G34810	AT2G34810.1	FAD-binding Berberine family protein;(source:Araport11)	protein_coding	(ATBBE16)	(ATBBE16)
AT4G20830	AT4G20830.1	Encodes an oligogalacturonide oxidase that inactivates the elicitor-active oligogalacturonides (OGs). It is involved in plant immunity. Overexpressing plants are more resistant to B. cinerea.	protein_coding	(ATBBE19)	(ATBBE19);OLIGOGALACTURONIDE OXIDASE 1 (OGOX1)
AT4G20840	AT4G20840.1	Encodes an oligogalacturonide oxidase that inactivates the elicitor-active oligogalacturonides (OGs).	protein_coding	(ATBBE21)	(ATBBE21);OLIGOGALACTURONIDE OXIDASE 2 (OGOX2)
AT5G44400	AT5G44400.1	FAD-binding Berberine family protein;(source:Araport11)	protein_coding	(ATBBE26)	(ATBBE26)
AT1G12240	AT1G12240.1	Encodes a vacuolar invertase betaFruct4. betaFruct4 is transported from the endoplasmic reticulum through the intermediate compartments as a membrane protein. The N-terminal cytoplasmic domain contains multiple sequence motifs that are involved at various stages in the trafficking of betaFruct4 from the ER to the central vacuole. The mRNA is cell-to-cell mobile.	protein_coding	(ATBETAFRUCT4)	VACUOLAR INVERTASE 2 (VIN2); (ATVI2);VACUOLAR INVERTASE 2 (VI2); (ATBETAFRUCT4);FRUCTOSIDASE 4 (FRUCT4);VACUOLAR INVERTASE (VAC-INV); (ATFRUCT4)
AT3G13790	AT3G13790.1	Encodes a protein with invertase activity.	protein_coding	(ATBFRUCT1)	(CWI1); (ATCWI1); (ATBFRUCT1);ARABIDOPSIS THALIANA CELL WALL INVERTASE 1 (ATCWINV1)
AT3G19450	AT3G19450.1	Encodes a catalytically active cinnamyl alcohol dehydrogenase which uses p-coumaryl aldehyde as a preferred substrate. It can also use caffeyl, coniferyl and d-hydroxyconiferyl aldehydes as substrates. The mRNA is cell-to-cell mobile.	protein_coding	(ATCAD4)	(CAD-C);CINNAMYL ALCOHOL DEHYDROGENASE 4 (CAD4); (ATCAD4); (CAD)
AT2G27490	AT2G27490.1	AT2G27490 encodes dephospho-CoA kinase. The molecular function was shown to phosphorylate the ribosyl moiety forming CoA.	protein_coding	(ATCOAE)	(ATCOAE)
AT2G44350	AT2G44350.2	encodes a mitochrondrion targeted citrate synthase, the first enzyme of the tricarboxylic acid cycle, catalyzing the condensation of acetyl-CoA and oxaloacetate, finally yielding citrate and CoA.	protein_coding	(ATCS)	CITRATE SYNTHASE 4 (CSY4); (ATCS)
AT1G79940	AT1G79940.1	J domain protein localized in ER membrane. Mutants have defective pollen germination.	protein_coding	(ATERDJ2A)	(ATERDJ2A); (SEC. 63-1)
AT3G62600	AT3G62600.1	J domain protein localized in ER lumen. Can partially compensate for the growth defect in jem1 scj1 mutant yeast. Forms a complex SDF2-ERdj3B-BiP that is required for the proper accumulation of the surface-exposed leucine-rich repeat receptor kinases EFR. EFR is involved in PAMP (pathogen associated molecular patterns) triggered immunity.	protein_coding	(ATERDJ3B)	(ATERDJ3B); (ERDJ3B)
AT3G11730	AT3G11730.1	Encodes a member of the Rab GTPase family of proteins. This protein interacts with the tail region of a myosin XI protein (AT5G43900) in a GTP-dependent manner. It has also been identified as an isoprenylated protein.	protein_coding	(ATFP8)	RAB GTPASE HOMOLOG D1 (RABD1); (ATFP8);ARABIDOPSIS THALIANA RAB GTPASE HOMOLOG D1 (ATRABD1)
AT3G51800	AT3G51800.2	putative nuclear DNA-binding protein G2p (AtG2) mRNA,	protein_coding	(ATG2)	(G2P);A. THALIANA ERBB-3 BINDING PROTEIN 1 (ATEBP1);ERBB-3 BINDING PROTEIN 1 (EBP1); (ATG2)
AT5G61500	AT5G61500.1	autophagy-related (ATG) gene	protein_coding	(ATG3)	(ATG3); (ATATG3)
AT5G43960	AT5G43960.1	Nuclear transport factor 2 (NTF2) family protein with RNA binding (RRM-RBD-RNP motifs) domain-containing protein;(source:Araport11)	protein_coding	(ATG3BP7)	(ATG3BP-2); (ATG3BP7);GTPASE?ACTIVATING PROTEIN SH3-DOMAIN?BINDING PROTEIN LIKE (G3BP-LIKE)
AT3G08030	AT3G08030.1	The mRNA of this gene is expressed in viable seeds. Its detection in a dry seed lot has potential for use as a molecular marker for germination performance as absence of expression correlates with decreased germination. Encodes DUF642 cell wall protein.	protein_coding	(ATHA2-1)	(ATHA2-1)
AT4G03520	AT4G03520.1	Encodes a redox activated co-chaperone, chloroplast localized thioredoxin, similar to prokaryotic types.	protein_coding	(ATHM2)	(ATHM2);THIOREDOXIN M2 (TRXM2)
AT2G24060	AT2G24060.1	SUPPRESSOR OF VARIEGATION9 (SVR9),encodes a chloroplast-localized prokaryotic type translation initiation factor 3. Mutant plants shows both chloroplast development defect, and a series of leaf developmental abnormalities including more serrated leaf margin, disorganized mesophyll cells, and altered cotyledon venation patterns.	protein_coding	(ATINFC-2)	SUPPRESSOR OF VARIEGATION9 (SVR9); (ATINFC-2);INITIATION FACTOR 3-2 (ATIF3-2)
AT4G30690	AT4G30690.1	SVR9-LIKE1 (SVR9L1)	protein_coding	(ATINFC-4)	SVR9-LIKE1 (SVR9L); (ATINFC-4);INITIATION FACTOR 3-4 (ATIF3- 4)
AT3G63260	AT3G63260.1	protein kinase, similar to mammal mixed-lineage kinase and Raf protein kinase	protein_coding	(ATMRK1)	(ATMRK1)
AT3G46430	AT3G46430.1	Mitochondrial F1F0-ATP synthase.	protein_coding	(ATMTATP6)	(ATMTATP6)
AT5G62720	AT5G62720.1	Integral membrane HPP family protein. Putative nitrate transporter.	protein_coding	(ATNITR2;1)	(ATNITR2;1)
AT1G15500	AT1G15500.1	TLC ATP/ADP transporter;(source:Araport11)	protein_coding	(ATNTT2)	(ATNTT2);UCLEOTIDE TRANSPORTER 2 (NTT2)
AT4G04640	AT4G04640.1	One of two genes (with ATPC2) encoding the gamma subunit of Arabidopsis chloroplast ATP synthase.	protein_coding	(ATPC1)	(ATPC1)
ATCG00130	ATCG00130.1	ATPase F subunit.	protein_coding	(ATPF)	(ATPF)
ATCG00150	ATCG00150.1	Encodes a subunit of ATPase complex CF0, which is a proton channel that supplies the proton motive force to drive ATP synthesis by CF1 portion of the complex.	protein_coding	(ATPI)	(ATPI)
AT5G59840	AT5G59840.1	Ras-related small GTP-binding family protein;(source:Araport11)	protein_coding	(ATRABE1B)	(ATRABE1B)
AT2G23310	AT2G23310.1	Encodes AtRER1C1, a Golgi membrane protein involved in returning the molecules that are exported from the endoplasmic reticulum (ER) to the Golgi apparatus back to the ER (a mechanism known as retrieval). There are two Arabidopsis homologues of AtRERC1: AtRER1A and AtRER1B.	protein_coding	(ATRER1C1)	(ATRER1C1)
AT3G20650	AT3G20650.1	mRNA capping enzyme family protein;(source:Araport11)	protein_coding	(ATRNMT1)	(ATRNMT1)
AT1G60850	AT1G60850.1	DNA-directed RNA polymerase family protein;(source:Araport11)	protein_coding	(ATRPAC42)	(AAC42); (ATRPAC42)
AT2G17980	AT2G17980.1	member of SLY1 Gene Family The mRNA is cell-to-cell mobile.	protein_coding	(ATSLY1)	(ATSLY1)
AT3G54860	AT3G54860.2	Homologous to yeast VPS33. Forms a complex with VCL1 and AtVPS11. Involved in vacuolar biogenesis.	protein_coding	(ATVPS33)	VACUOLAR PROTEIN SORTING 33 (VPS33); (ATVPS33)
AT3G62830	AT3G62830.1	Encodes a Golgi localized isoform of UDP-glucuronic acid decarboxylase. This enzyme produces UDP-xylose, which is a substrate for many cell wall carbohydrates including hemicellulose and pectin. UDP-xylose is also known to feedback regulate several cell wall biosynthetic enzymes.	protein_coding	(AUD1)	(AUD1);UDP-GLUCURONIC ACID DECARBOXYLASE 2 (UXS2); (ATUXS2)
AT1G19910	AT1G19910.1	vacuolar H+-pumping ATPase 16 kDa proteolipid (ava-p2)	protein_coding	(AVA-P2)	VACUOLAR-TYPE H+ ATPASE C2 (ATVHA-C2); (AVA-2PE); (AVA-P2)
AT1G15690	AT1G15690.1	Encodes a H(+)-translocating (pyrophosphate-energized) inorganic pyrophosphatase (H(+)-PPase; EC 3.6.1.1) located in the vacuolar membrane. Expression is found in all tissues examined, including meristems and floral organ primordium. Expression is particularly enhanced in pollen, and is repressed by light. Over expression and loss of function phenotypes suggest AVP1 is involved in regulation of a…	protein_coding	(AVP1)	(VHP1); (ATAVP1);FUGU 5 (FUGU5); (AVP1); (AVP-3);ARABIDOPSIS THALIANA V-PPASE 3 (ATAVP3); (AtVHP1;1)
AT4G12510	AT4G12510.1	Encodes a member of the AZI family of lipid transfer proteins.	protein_coding	(AZI5)	(AZI5)
AT5G44380	AT5G44380.2	FAD-binding Berberine family protein;(source:Araport11)	protein_coding	(AtBBE24)	(AtBBE24)
AT3G06850	AT3G06850.1	dihydrolipoamide branched chain acyltransferase	protein_coding	(BCE2)	DARK INDUCIBLE 3 (DIN3); (BCE2); (LTA1)
AT4G32460	AT4G32460.1	BDX is a DUF642 cell wall protein primarily expressed in vascular tissues of roots, leaves and embryos. Mutants show defects in seed and embryo development. Promotes PME activity.	protein_coding	(BDX)	(BIIDXI); (BDX); (ATHA1-1)
AT5G20950	AT5G20950.3	Encodes a beta-glucosidase involved in xyloglucan metabolism.	protein_coding	(BGLC1)	(BGLC1)
AT1G66270	AT1G66270.1	BGLU21 encodes a beta-glucosidase that has a high level of activity against the naturally occuring secondary metabolite scopolin. Recombinant BGLU21 produced in insect cells shows lower levels of activity using the structurally similar substrates esculin (33%) and 4-MU-glucoside (9%). BGLU21 is glycosylated in planta and has a C-terminal ER retention signal. Transcript analysis as well as protein…	protein_coding	(BGLU21)	(BGLU21)
AT1G66280	AT1G66280.1	Glycosyl hydrolase superfamily protein;(source:Araport11)	protein_coding	(BGLU22)	(BGLU22)
AT5G28540	AT5G28540.1	Encodes the luminal binding protein BiP, an ER-localized member of the HSP70 family. BiP is composed of an N-terminal ATP binding domain and a C-terminal domain that binds to hydrophobic patches on improperly/incompletely folded proteins in an ATP-dependent manner. Involved in polar nuclei fusion during proliferation of endosperm nuclei.	protein_coding	(BIP1)	(HSP70-11); (BIP1)
AT5G42020	AT5G42020.3	Luminal binding protein (BiP2) involved in polar nuclei fusion during proliferation of endosperm nuclei.	protein_coding	(BIP2)	(HSP70-12);LUMINAL BINDING PROTEIN (BIP); (BIP2)
AT3G12300	AT3G12300.1	Similar to Bug22p in Paramecium, a conserved centrosomal/ciliary protein. This protein is widespread in eukaryotes harboring centrioles/cilia at some stage of their life cycles. Among eukaryotes devoid of centrioles/cilia, plants possess BUG22 genes whereas some fungi (at least ascomycetes) do not.	protein_coding	(BUG22)	(ATBUG22); (BUG22)
AT3G52980	AT3G52980.1	Zinc finger (CCCH-type) family protein / RNA recognition motif (RRM)-containing protein;(source:Araport11)	protein_coding	(C3H18-LIKE)	(C3H18-LIKE)
AT1G02150	AT1G02150.1	Tetratricopeptide repeat (TPR)-like superfamily protein;(source:Araport11)	protein_coding	(CCR16)	(CCR16)
AT5G03455	AT5G03455.1	Encodes a homolog of yeast cell cycle regulator CDC25. It has a sole catalytic domain and devoid of the N-terminal regulatory region found in the human CDC25 and is capable of reducing the mitotic cell length of transformed fission yeast. Non-plant CDC25 proteins have been shown to do this. However, the gene is more or less constant, regardless of whether the tissue examined contained proliferati…	protein_coding	(CDC25)	(ATACR2); (CDC25); (ARATH;CDC25);ARSENATE REDUCTASE 2 (ACR2)
AT3G09840	AT3G09840.1	Encodes a cell division cycle protein, a member of AAA-type ATPases gene family. Expressed throughout the plant in regions of cell division. Within the cell, sub-cellular localization varies depending on the stage of the cell cycle.Mutants in which the expression of CDC48A is altered show defects in cytokinesis, cell expansion and cell differentiation. The mRNA is cell-to-cell mobile.	protein_coding	(CDC48A)	(ATCDC48A);CELL DIVISION CYCLE 48 (CDC48); (ATCDC48); (CDC48A)
AT3G49720	AT3G49720.1	Encodes CGR2 (cotton Golgi-related 2). CGR2 and a close homologue CGR3 have overlapping roles in plant growth and pectin methylesterification in the Golgi apparatus.	protein_coding	(CGR2)	(CGR2)
AT5G14170	AT5G14170.1	CHC1 is predicted to encode a protein that belongs to the chromodomain remodeling complex. Two RNAi knock-down lines have a dwarf phenotype and reduced rates of Agrobacterium-mediated transformation. The low rate of root-mediated transformation rate may result from altered root morphology or reduced root growth rates. Also named as SWP73B, it is a subunit that is shared by BRM-, SYD-, and MINU1/2…	protein_coding	(CHC1)	SWP73B (SWP73B); (BAF60); (CHC1)
AT4G18480	AT4G18480.1	Encodes the CHLI subunit of magnesium chelatase which is required for chlorophyll biosynthesis. All four cysteine residues of the protein form two disulfide bonds (Cys102-Cys193 and Cys354-Cys396) under oxidized conditions but are fully reduced by reduction. It was suggested that the redox state of CHLI is regulated in vivo by the change of the redox environment in the chloroplasts probably via t…	protein_coding	(CHLI1)	CHLORINA 42 (CH42);CHLORINA 42 (CH-42); (CHL11); (CHLI-1);LOW TEMPERATURE WITH OPEN-STOMATA 1 (LOST1); (CHLI1)
AT1G09130	AT1G09130.3	ATP-dependent caseinolytic (Clp) protease/crotonase family protein;(source:Araport11)	protein_coding	(CLPR3)	(CLPR3)
AT4G25370	AT4G25370.1	Subunit of the plastid CLP chaperone-protease system.	protein_coding	(CLPT1)	(CLPT1)
AT4G12060	AT4G12060.1	Protein involved in chloroplast proteostasis which was highly enriched in the CLPC1-TRAP.	protein_coding	(CLPT2)	(CLPT2)
AT1G19140	AT1G19140.2	ubiquinone biosynthesis COQ9-like protein;(source:Araport11)	protein_coding	(COQ9)	(COQ9)
AT2G35410	AT2G35410.1	Chloroplast stroma localized RNA binding protein that displays a preference for PSBA RNA.	protein_coding	(CP33B)	(CP33B)
AT4G09040	AT4G09040.1	Encodes a protein that binds to the chloroplast psbA RNA. Has little effect on chloroplast gene expression under laboratory growth conditions.	protein_coding	(CP33C)	(CP33C)
AT1G56190	AT1G56190.1	One of a pair of plastid localized phosphoglycerate kinases involved in galactolipid biosynthesis. Functions redundantly with AT3g12780 (PGK1) in the chloroplast in the biosynthesis of thylakoid membrane galactolipids. Double mutants are photosynthetically incompetent, plants are albino and seedling lethal.	protein_coding	(CPGK2)	(CPGK2); (PGKP2); (PGK2)
AT5G08650	AT5G08650.1	Critical for chloroplast protein synthesis under suboptimal conditions. Essential translation factor that promotes the efficiency of chloroplast protein synthesis.	protein_coding	(CPLEPA)	(CPLEPA)
AT2G04030	AT2G04030.1	Encodes a chloroplast-targeted 90-kDa heat shock protein located in the stroma involved in red-light mediated deetiolation response and crucial for protein import into the chloroplast stroma. Mutants are resistant to chlorate, have elongated hypocotyls in light, and affect the expression of NR2, CAB, and RBCS but NOT NR1 and NiR.	protein_coding	(CR88)	(HSP90C); (ATHSP90C);HEAT SHOCK PROTEIN 90.5 (AtHsp90.5); (CR88);HEAT SHOCK PROTEIN 90.5 (HSP90.5);EMBRYO DEFECTIVE 1956 (emb1956);HEAT SHOCK PROTEIN 88.1 (Hsp88.1)
AT2G35660	AT2G35660.1	Encodes a member of a novel gene family with homology to known proteins involved in hydroxylation and oxidation of an aromatic ring.	protein_coding	(CTF2A)	(CTF2A)
AT2G29720	AT2G29720.1	Encodes CTF2B.	protein_coding	(CTF2B)	(CTF2B)
AT3G48690	AT3G48690.1	Encodes a protein with carboxylesterase whose activity was tested using both pNA and 2,4-D-methyl.	protein_coding	(CXE12)	(CXE12);ARABIDOPSIS THALIANA CARBOXYESTERASE 12 (AtCXE12)
AT3G27240	AT3G27240.1	Cytochrome C1 family;(source:Araport11)	protein_coding	(CYC1-1)	(CYC1-1)
AT4G19600	AT4G19600.1	Encodes a cyclin T partner CYCT1;4. Plays important roles in infection with Cauliflower mosaic virus (CaMV). The mRNA is cell-to-cell mobile.	protein_coding	(CYCT1;4)	(CYCT1;4)
AT5G38930	AT5G38930.1	RmlC-like cupins superfamily protein;(source:Araport11)	protein_coding	(DEG8)	(DEG8)
AT3G01420	AT3G01420.1	Encodes an alpha-dioxygenase involved in protection against oxidative stress and cell death. Induced in response to Salicylic acid and oxidative stress. Independent of NPR1 in induction by salicylic acid. The mRNA is cell-to-cell mobile.	protein_coding	(DOX1)	PLANT ALPHA DIOXYGENASE 1 (PADOX1);PLANT ALPHA DIOXYGENASE 1 (PADOX-1);ALPHA-DIOXYGENASE 1 (ALPHA-DOX1); (DOX1); (DIOX1)
AT4G39520	AT4G39520.1	Encodes a member of the DRG (developmentally regulated G-protein) family. Has GTPase activity.	protein_coding	(DRG1-1)	(DRG1-1)
AT2G04390	AT2G04390.1	Ribosomal S17 family protein;(source:Araport11)	protein_coding	(DS17)	(DS17);RIBOSOMAL PROTEIN ES17Z (ES17Z)
AT1G32160	AT1G32160.1	Interacts with chloroplast chaperone CLPC1, which unfolds and delivers substrates to the stromal CLPPRT protease complex for degradation.	protein_coding	(DUF760?1)	(DUF760-1); (DUF760?1)
AT3G55410	AT3G55410.1	Encodes the E1 subunit of the 2-oxoglutarate dehydrogenase.	protein_coding	(E1-OGDH1)	(E1-OGDH1)
AT4G26910	AT4G26910.1	Encodes the E2 subunit of the 2-oxoglutarate dehydrogenase.	protein_coding	(E2- OGDH1)	(E2- OGDH1)
AT5G55070	AT5G55070.1	Encodes the E2 subunit of the 2-oxoglutarate dehydrogenase.	protein_coding	(E2-OGDH2)	(E2-OGDH2)
AT1G07920	AT1G07920.1	GTP binding Elongation factor Tu family protein.	protein_coding	(ELONGATION FACTOR-TU FAMILY)	(ELONGATION FACTOR-TU FAMILY)
AT1G30580	AT1G30580.1	GTP binding protein;(source:Araport11)	protein_coding	(ENGD-1)	(ENGD-1)
AT1G56050	AT1G56050.1	GTP-binding protein-like protein;(source:Araport11)	protein_coding	(ENGD-2)	(ENGD-2)
AT5G66470	AT5G66470.1	GTP-binding protein Era-like protein;(source:Araport11)	protein_coding	(ERA-1)	ERA (E. COLI RAS-LIKE PROTEIN)-RELATED GTPASE 1 (ERA1); (ERA-1);ERA (E. COLI RAS-LIKE PROTEIN)-RELATED GTPASE 1 (ATERG1)
AT2G37640	AT2G37640.1	member of Alpha-Expansin Gene Family. Naming convention from the Expansin Working Group (Kende et al, 2004. Plant Mol Bio). Involved in the formation of nematode-induced syncytia in roots of Arabidopsis thaliana.	protein_coding	(EXP3)	EXPANSIN 3 (ATEXP3);ARABIDOPSIS THALIANA EXPANSIN A3 (ATEXPA3);EXPANSIN3 (EXPA3); (EXP3); (ATHEXP ALPHA 1.9)
AT1G18060	AT1G18060.1	localized to chloroplasts	protein_coding	(FBN-LIKE)	(FBN-LIKE)
AT2G36250	AT2G36250.1	Encodes one of two FtsZ proteins, tubulin-like proteins, in Arabidopsis. It is involved in chloroplast division.	protein_coding	(FTSZ2-1)	(FTSZ2-1); (ATFTSZ2-1)
AT3G52750	AT3G52750.1	Nuclear gene that encodes a plastidial division protein (FtsZ2-2). FtsZ2-2 is involved in chloroplast morphology and internal organisation in addition to participating in chloroplast partition	protein_coding	(FTSZ2-2)	(FTSZ2-2)
AT4G34260	AT4G34260.1	1,2-alpha-L-fucosidase;(source:Araport11)	protein_coding	(FUC95A)	ALTERED XYLOGLUCAN 8 (AXY8); (FUC95A)
AT3G51820	AT3G51820.1	Encodes a protein with chlorophyll synthase activity. This enzyme has been shown to perform the esterification of chlorophyllide (a and b), the last step of chlorophyll biosynthesis. Although it can use either geranylgeranyl pyrophosphate (GGPP) or phytyl pyrophosphate (PhyPP) as substrates, the esterification reaction was faster with GGPP than with PhyPP.	protein_coding	(G4)	PIGMENT DEFECTIVE 325 (PDE325); (ATG4); (G4); (CHLG)
AT3G06580	AT3G06580.1	Encodes a protein with galactose kinase activity. The gene was shown to complement the yeast Agal1 mutant defective in the galactokinase gene GAL1.	protein_coding	(GALK)	GALACTOSE KINASE 1 (GAL1); (GALK)
AT1G32470	AT1G32470.1	Single hybrid motif superfamily protein;(source:Araport11)	protein_coding	(GDC-H1)	(GDC-H1)
AT1G29670	AT1G29670.2	GDSL-motif esterase/acyltransferase/lipase. Enzyme group with broad substrate specificity that may catalyze acyltransfer or hydrolase reactions with lipid and non-lipid substrates. The mRNA is cell-to-cell mobile.	protein_coding	(GDSL1)	(GGL6); (GDSL1)
AT1G17890	AT1G17890.1	NAD(P)-binding Rossmann-fold superfamily protein;(source:Araport11)	protein_coding	(GER2)	(GER2)
AT3G16370	AT3G16370.1	GDSL-motif esterase/acyltransferase/lipase. Enzyme group with broad substrate specificity that may catalyze acyltransfer or hydrolase reactions with lipid and non-lipid substrates. The mRNA is cell-to-cell mobile.	protein_coding	(GGL19)	(GGL19)
AT4G18970	AT4G18970.2	GDSL-motif esterase/acyltransferase/lipase. Enzyme group with broad substrate specificity that may catalyze acyltransfer or hydrolase reactions with lipid and non-lipid substrates.	protein_coding	(GGL22)	(GGL22)
AT5G18430	AT5G18430.1	GDSL-motif esterase/acyltransferase/lipase. Enzyme group with broad substrate specificity that may catalyze acyltransfer or hydrolase reactions with lipid and non-lipid substrates.	protein_coding	(GGL26)	(GGL26)
AT1G29660	AT1G29660.1	GDSL-motif esterase/acyltransferase/lipase. Enzyme group with broad substrate specificity that may catalyze acyltransfer or hydrolase reactions with lipid and non-lipid substrates.	protein_coding	(GGL5)	(GGL5)
AT1G33811	AT1G33811.1	GDSL-motif esterase/acyltransferase/lipase. Enzyme group with broad substrate specificity that may catalyze acyltransfer or hydrolase reactions with lipid and non-lipid substrates.	protein_coding	(GGL7)	(GGL7)
AT1G11860	AT1G11860.3	T-protein is the aminomethyltransferase of the glycine cleavage multienzyme system GCS.	protein_coding	(GLDT)	(GLDT)
AT4G12790	AT4G12790.1	GPN GTPase involved in selective nuclear import of RNA polymerase II.	protein_coding	(GPN3)	(GPN3)
AT1G12230	AT1G12230.2	Aldolase superfamily protein;(source:Araport11)	protein_coding	(GSM2-LIKE)	(GSM2-LIKE)
AT4G01070	AT4G01070.1	the glycosyltransferase (UGT72B1) is involved in metabolizing xenobiotica (chloroaniline and chlorophenole). Comparison between wild type and knock-out mutant demonstrates the central role of this gene for metabolizing chloroaniline but significantly less for chlorophenole. The glucosyltransferase preferred UDP-xylose over UDP-glucose indicating its (additional) functioning as a xylosyltransferas…	protein_coding	(GT72B1)	(GT72B1);UDP-GLUCOSE-DEPENDENT GLUCOSYLTRANSFERASE 72 B1 (UGT72B1)
AT1G08880	AT1G08880.1	Encodes HTA5, a histone H2A protein. H2AX is a meiosis-specific isoform of histone H2A. Upon DSB formation, rapid accumulation of phosphorylated H2AX (&#947;-H2AX) occurs around the break site. _x0001_H2AX foci accumulate in early G2. Immunolocalization studies in spread preparations of wild-type meiocytes at G2/early leptotene revealed the accumulation of numerous rather diffuse &#947;-H2AX foci…	protein_coding	(H2AXA)	(H2AXA);GAMMA H2AX (G-H2AX);GAMMA HISTONE VARIANT H2AX (GAMMA-H2AX);HISTONE H2A 5 (HTA5)
AT1G69740	AT1G69740.1	Encodes a putative 5-aminolevulinate dehydratase involved in chlorophyll biosynthesis.	protein_coding	(HEMB1)	(HEMB1);5-AMINOLEVULINIC ACID DEHYDRATASE 1 (ALAD1)
AT2G26540	AT2G26540.1	Encodes a uroporphyrinogen-III synthase involved in tetrapyrrole biosynthesis. The protein localizes to the chloroplast. Member of the plant-specific DUF724 protein family. Arabidopsis has 10 DUF724 proteins. Loss of function mutant has a WT phenotype	protein_coding	(HEMD)	DOMAIN OF UNKNOWN FUNCTION 724 3 (ATDUF3);DOMAIN OF UNKNOWN FUNCTION 724 3 (DUF3);ARABIDOPSIS THALIANA UROPORPHYRINOGEN III SYNTHASE (ATUROS); (HEMD);UROPORPHYRINOGEN III SYNTHASE (UROS)
AT3G14930	AT3G14930.1	Uroporphyrinogen decarboxylase;(source:Araport11)	protein_coding	(HEME1)	(HEME1)
AT2G40490	AT2G40490.1	Uroporphyrinogen decarboxylase;(source:Araport11)	protein_coding	(HEME2)	(HEME2)
AT5G40490	AT5G40490.1	HLP1 is a member of the conserved hnRNP A/B family and contains RNA Recognition Motifs (RRM).It binds mRNA and appears to be involved in targeting alternative polyadenylation (APA). APA targets include genes involved in flowering. Loss of HLP1 function results causes late flowering under long and short day conditions. This phenotype is suppressed by loss of FLC.	protein_coding	(HLP1)	(HLP1);RNA-BINDING GLYCINE-RICH PROTEIN D5 (RBGD5)
AT3G03890	AT3G03890.1	Dimeric &#946;-barrel protein that is structurally related to the putative non-canonical heme oxygenase (HO) and is located in chloroplasts. May function additionally in the tetrapyrrole biosynthetic pathway.	protein_coding	(HOZ)	(HOZ)
AT5G59250	AT5G59250.1	Encodes a chloroplast localized H+/glucose antiporter.	protein_coding	(HP59)	(HP59);PLASTIDIC SUGAR TRANSPORTER (PSUT)
AT5G49760	AT5G49760.1	Leucine rich receptor kinase. Encodes a receptor of extracellular reactive oxygen species.	protein_coding	(HPCA1)	(HPCA1);CANNOT RESPOND TO DMBQ 1 (CARD1)
AT3G48870	AT3G48870.1	Encodes a nuclear encoded protein with similarity to Clpa regulatory subunit of CLP protease complex. The protein is localized to the chloroplast stroma. May function redundantly with TIC complex in chloroplast protein import.	protein_coding	(HSP93-III)	CLPC2 (ClpC2); (ATCLPC); (ATHSP93-III); (HSP93-III)
AT2G28720	AT2G28720.1	Histone superfamily protein;(source:Araport11)	protein_coding	(HTB3)	(HTB3)
AT2G37470	AT2G37470.1	Histone superfamily protein;(source:Araport11)	protein_coding	(HTB5)	(HTB5)
AT3G53650	AT3G53650.1	Histone superfamily protein;(source:Araport11)	protein_coding	(HTB6)	(HTB6)
AT3G09480	AT3G09480.1	Histone superfamily protein;(source:Araport11)	protein_coding	(HTB7)	(HTB7)
AT1G01370	AT1G01370.1	Encodes a centromere-identifying protein histone H3 variant. Localized at centromeres in both mitotic and meiotic cells. Aurora3 phosphorylates CENH3 at S65; this post-translational modification is required for the proper development of the floral meristem.	protein_coding	(HTR12)	(HTR12);CENTROMERIC HISTONE H3 (CENH3)
AT3G49140	AT3G49140.1	HugZ domain containing protein which is part of the main network with the CLPPRT complex.	protein_coding	(HUGZ-2)	(HUGZ-2)
AT2G02500	AT2G02500.1	Encodes a protein with 4-Diphosphocytidyl-2C-methyl-D-erythritol synthase activity. The enzyme has an absolute requirement for divalent cations (Mg2+ reaches the highest catalytic activity).	protein_coding	(ISPD)	(ATMEPCT); (ISPD);2-C-METHYL-D-ERYTHRITOL 4-PHOSPHATE CYTIDYLTRANSFERASE (MCT)
AT3G44110	AT3G44110.1	Homologous to the co-chaperon DNAJ protein from E coli. Member of the HSP40 family. Interacts with HSP70-4(AT3G12580) to mediate heat shock response. Formation of HSGs is dependent on the farnyslation status of J3.	protein_coding	(J3)	(J3);DNAJ HOMOLOGUE 3 (ATJ3); (ATJ)
AT2G38610	AT2G38610.1	Member of the K-homologous (KH) family, members have a type of nucleic acid-binding protein containing the KH domain and has been found to affect splicing and transcriptional regulation.	protein_coding	(KH9)	(KH9)
AT1G24360	AT1G24360.1	Dual mitochondrial and plastid localized b-ketoacyl- ACP reductase, a component of the fatty acid synthase complex.	protein_coding	(KR)	(KR)
AT2G34480	AT2G34480.2	Encodes a nuclear localized member of the ribosomal L18ae/LX protein family. Loss of function mutations show reduced transmission through the gametophytes and embryo lethality.	protein_coding	(L18AB)	RIBOSOMAL PROTEIN EL20Y (EL20Y); (L18AB); (RPL18AB)
AT3G25860	AT3G25860.1	Encodes the dihydrolipoamide S-acetyltransferase subunit of the plastid Pyruvate Dehydrogenase Complex (E2). Mutant has embryo defect.	protein_coding	(LTA2)	PLASTID E2 SUBUNIT OF PYRUVATE DECARBOXYLASE (PLE2); (LTA2)
AT3G52200	AT3G52200.2	Encodes a dihydrolipoamide S-acetyltransferase, a subunit of the mitochondrial pyruvate dehydrogenase complex.	protein_coding	(LTA3)	MITOCHONDRIAL PYRUVATE DEHYDROGENASE SUBUNIT 2-1 (MTE2-1); (LTA3)
AT1G32080	AT1G32080.1	Encodes a plant LrgAB/CidAB protein localized to the chloroplast envelope that is involved in chloroplast development, carbon partitioning, ABA/drought response, and leaf senescence. The gene may have evolved from gene fusion of bacterial lrgA and lrgB.	protein_coding	(LrgB)	(PLGG1); (LrgB); (AtLrgB); (PLGG)
AT5G19290	AT5G19290.1	alpha/beta-Hydrolases superfamily protein;(source:Araport11)	protein_coding	(MAGL16)	(MAGL16)
AT1G03090	AT1G03090.2	MCCA is the biotinylated subunit of the dimer MCCase, which is involved in leucine degradation. Both subunits are nuclear coded and the active enzyme is located in the mitochondrion.	protein_coding	(MCCA)	(MCCA)
AT5G03630	AT5G03630.1	Monodehydroascorbate reductase involved in ascorbate recycling.	protein_coding	(MDAR2)	(MDAR2)
AT4G39690	AT4G39690.1	Encodes a homolog of the yeast mic60 protein that is localized in the inner membrane of the mitochondrion, interacts with Tom40 as part of a large lipid-enriched complex called the mitochondrial transmembrane lipoprotein complex (MTL) and is involved in mitochondrial lipid trafficking.	protein_coding	(MIC60)	(MIC60)
AT5G24020	AT5G24020.1	Encodes a Ca2+ dependent ATPase required for correct positioning of the chloroplast division apparatus. Its ATPase activity is stimulated by AtMinE1, a topological specificity factor.	protein_coding	(MIND)	(ATMIND1); (MIND);ACCUMULATION AND REPLICATION OF CHLOROPLASTS 11 (ARC11)
AT1G78830	AT1G78830.1	In combination with MYB4, MAN3, and Mannose part of signaling cascade which regulates cadmium tolerance. Mannose is able to bind to the GNA-related domain of MNB1; mannose binding to the GNA-related domain of MNB1 is required for MAN3-mediated Cd tolerance.Involved in Fe deficiency response via modulation of ROS accumulation.	protein_coding	(MNB1)	(MNB1);CURCULIN-LIKE LECTIN FAMILY PROTEIN (CCLP)
AT3G02090	AT3G02090.2	Mitochondrial-processing peptidase subunit beta.Component of mitochondrial import complex.	protein_coding	(MPPBETA)	(MPPBETA)
AT4G09620	AT4G09620.1	Mitochondrial transcription termination factor family protein;(source:Araport11)	protein_coding	(MTERF12)	(MTERF12)
AT1G61990	AT1G61990.1	Mitochondrial transcription termination factor family protein;(source:Araport11)	protein_coding	(MTERF13)	(MTERF13)
AT3G15950	AT3G15950.1	Similar to TSK-associating protein 1 (TSA1), contains 10 EFE repeats, a novel repeat sequence unique to plants. Expressed preferentially in the roots.Protein is localized to ER bodies- an endoplasmic reticulum derived structure. Loss of function mutations lack ER bodies.	protein_coding	(NAI2)	(NAI2)
AT2G39020	AT2G39020.1	Although this locus shares considerable sequence similarity with the adjacent NATA1 gene (At2g39030), they appear to encode genes with different functions. NATA1 is involved in the production of N-delta-acetylornithine, but, overexpression of At2g39020 in tobacco does not lead to the formation of this defense compound. The mRNA is cell-to-cell mobile.	protein_coding	(NATA2)	(NATA2);GCN5&#8208;RELATED N&#8208;ACETYLTRANSFERASE 8 (GNAT8)
ATCG01100	ATCG01100.1	NADH dehydrogenase ND1	protein_coding	(NDHA)	(NDHA)
ATCG01090	ATCG01090.1	Encodes subunit of the chloroplast NAD(P)H dehydrogenase complex	protein_coding	(NDHI)	(NDHI)
AT4G09320	AT4G09320.1	nucleoside diphosphate kinase type 1 (NDPK1) gene, complete The mRNA is cell-to-cell mobile.	protein_coding	(NDPK1)	NUCLEOSIDE DIPHOSPHATE KINASE 1 (NDK1); (NDPK1); (ATNDK1)
AT3G12260	AT3G12260.1	LYR family of Fe/S cluster biogenesis protein;(source:Araport11)	protein_coding	(NDUFA6)	(NDUFA6); (B14)
AT1G79010	AT1G79010.1	Part of mitochondrial complex I (CI), which plays a crucial role in oxidising NADH generated by the metabolism (including photorespiration) and thereby participates in the mitochondrial electron transfer chain feeding oxidative phosphorylation that generates ATP.	protein_coding	(NDUFS8.2)	(NDUFS8.2)
AT3G54200	AT3G54200.1	Late embryogenesis abundant (LEA) hydroxyproline-rich glycoprotein family;(source:Araport11)	protein_coding	(NHL39)	(NHL39)
AT4G26600	AT4G26600.5	S-adenosyl-L-methionine-dependent methyltransferases superfamily protein;(source:Araport11)	protein_coding	(NOP2B)	(ATTRM4D); (NOP2B);TRNA METHYLTRANSFERASE 4D (TRM4D)
AT1G02080	AT1G02080.1	Acts as scaffold protein in the CCR4-NOT complex, by interacting with various NOT proteins and CAF1. Essential protein for proper pollen development and germination capacity.	protein_coding	(NOT1)	(NOT1)
AT5G18420	AT5G18420.2	CCR4-NOT transcription complex subunit;(source:Araport11)	protein_coding	(NOT11)	(NOT11)
AT1G49670	AT1G49670.2	molecular function has not been defined. Was shown involved in oxidative stress tolerance.	protein_coding	(NQR)	(NQR)
AT2G15430	AT2G15430.1	Non-catalytic subunit of nuclear DNA-dependent RNA polymerases II, IV and V; homologous to budding yeast RPB3 and the E. coli RNA polymerase alpha subunit. A closely related paralog, encoded by At2g15400, can substitute for At2g15430 in the context of Pol V.	protein_coding	(NRPB3)	(NRPE3A); (NRPD3); (RBP36A); (RPB35.5A); (NRPB3)
AT3G22320	AT3G22320.1	Non-catalytic subunit common to DNA-dependent RNA polymerases I, II, III and IV; homologous to budding yeast RPB5.	protein_coding	(NRPB5)	(NRPD5); (NRPB5); (ATRPABC24.3);RNA POLYMERASE II FIFTH LARGEST SUBUNIT, A (RPB5A)
AT2G15400	AT2G15400.1	Non-catalytic subunit of Nuclear DNA-dependent RNA polymerase V; homologous to budding yeast RPB3 and the E. coli RNA polymerase alpha subunit. A closely related paralog, At2g15430 can substitute for At2g15400 in the context of Pol V and encodes the equivalent subunit of Pol II and Pol IV.	protein_coding	(NRPE3B)	(RBP36B); (NRPE3B)
AT4G17300	AT4G17300.2	Asparaginyl-tRNA synthetase protein involved in amino acid activation/protein synthesis.	protein_coding	(NS1)	(NS1); (ATNS1);OVULE ABORTION 8 (OVA8)
AT5G60980	AT5G60980.2	Nuclear transport factor 2 (NTF2) family protein with RNA binding (RRM-RBD-RNP motifs) domain-containing protein;(source:Araport11)	protein_coding	(NTF2)	(ATG3BP-1); (ATG3BP8); (NTF2)
AT1G05500	AT1G05500.1	Encodes a endomembrane-localized synaptotagmin. Synaptotagmin family proteins are calcium sensors that regulate exocytosis in mammalian cells.	protein_coding	(NTMC2T2.1)	SYNAPTOTAGMIN 5 (SYT5); (NTMC2T2.1);SYNAPTOTAGMIN HOMOLOG E (SYTE);ARABIDOPSIS THALIANA SYNAPTOTAGMIN HOMOLOG E (ATSYTE); (NTMC2TYPE2.1)
AT3G61050	AT3G61050.1	Encodes a novel transcriptional regulator, a calcium-dependent lipid-binding protein containing a C2 domain, that binds specifically to the promoter of THAS1 (thalianol synthase 1). It can bind ceramide and is involved in drought and salt tolerance.	protein_coding	(NTMC2T4)	(CLB1);SYNAPTOTAGMIN 7 (SYT7); (NTMC2TYPE4); (NTMC2T4);CALCIUM-DEPENDENT LIPID-BINDING PROTEIN (AtCLB)
AT1G53590	AT1G53590.1	Calcium-dependent lipid-binding (CaLB domain) family protein;(source:Araport11)	protein_coding	(NTMC2T6.1)	(NTMC2TYPE6.1); (NTMC2T6.1)
AT4G12720	AT4G12720.4	Encodes a protein with ADP-ribose hydrolase activity. Negatively regulates EDS1-conditioned plant defense and programmed cell death.	protein_coding	(NUDT7)	(NUDT7);GROWTH FACTOR GENE 1 (GFG1);ARABIDOPSIS THALIANA NUDIX HYDROLASE HOMOLOG 7 (AtNUDT7)
AT2G42210	AT2G42210.2	Homologous to pea OEP16 and barley pPORA (OEP16), a member of Arabidopsis OEP16 family.	protein_coding	(OEP16-3)	(ATOEP16-3); (OEP16-3)
AT1G76405	AT1G76405.2	outer envelope pore 21B-like protein;(source:Araport11)	protein_coding	(OEP2)	(OEP2)
AT3G57990	AT3G57990.1	Encodes a ?-barrel protein, named OEP40, locates in in the outer envelope of chloroplasts, and functions as a solute channel which is selectively permeable for glucose.	protein_coding	(OEP40)	(OEP40)
AT5G51740	AT5G51740.2	Mitochondrial ATP-independent protease. Important for maintenance of proper function of the oxphos system.	protein_coding	(OMA1)	(OMA1)
ATMG00640	ATMG00640.1	encodes a plant b subunit of mitochondrial ATP synthase based on structural similarity and the presence in the F(0) complex.	protein_coding	(ORF25)	(ORF25)
AT4G02450	AT4G02450.1	Encodes one of two isoforms of a co-chaperone of HSP90 that is required for root growth, in particular in the maintenance of the root meristem.	protein_coding	(P23-1)	(P23-1)
AT3G22640	AT3G22640.1	cupin family protein;(source:Araport11)	protein_coding	(PAP85)	(PAP85)
AT1G72160	AT1G72160.1	Sec14p-like phosphatidylinositol transfer family protein;(source:Araport11)	protein_coding	(PATL3)	(PATL3)
AT1G30690	AT1G30690.1	Sec14p-like phosphatidylinositol transfer family protein;(source:Araport11)	protein_coding	(PATL4)	(PATL4)
AT4G31300	AT4G31300.2	Encodes 20S proteasome subunit PBA1 (PBA1). PBA1 acts as a plant caspase-3-like enzyme.	protein_coding	(PBA1)	(PBA1)
AT3G07640	AT3G07640.1	period circadian protein;(source:Araport11)	protein_coding	(PBAC5)	(PBAC5)
AT3G27430	AT3G27430.2	Encodes 20S proteasome beta subunit PBB1 (PBB1).	protein_coding	(PBB1)	(PBB1)
AT3G60820	AT3G60820.1	Encodes 20S proteasome beta subunit PBF1 (PBF1).	protein_coding	(PBF1)	(PBF1)
AT5G47690	AT5G47690.3	One of 5 PO76/PDS5 cohesion cofactor orthologs of Arabidopsis.	protein_coding	(PDS5A)	(PDS5); (ATPDS5A); (PDS5A)
AT4G31880	AT4G31880.1	One of 5 PO76/PDS5 cohesion cofactor orthologs of Arabidopsis. Binds to and regulates the expression of ROS1 which in turn affects DNA methylation.	protein_coding	(PDS5C)	DEMETHYLATION REGULATOR 1 (DEMR1); (PDS5C); (ATPDS5C)
AT5G54430	AT5G54430.3	Contains a universal stress protein domain. Protein is phosphorylated in response to Phytophthora infestans zoospores and xylanase.	protein_coding	(PHOS32)	(ATPHOS32); (PHOS32)
AT2G25430	AT2G25430.1	AP180 N-terminal homology domain, TPLATE complex protein involved in clathrin-mediated endocytosis.	protein_coding	(PICALM4A)	EPSIN-LIKE CLATHRIN ADAPTOR (ATECA4); (PICALM4A)
AT3G22960	AT3G22960.1	encodes a chloroplast pyruvate kinase alpha subunit. Important for seed oil biosynthesis. Ubiquitously expressed, with significantly increased expression in maturing seeds. The mRNA is cell-to-cell mobile.	protein_coding	(PKP-ALPHA)	PLASTIDIAL PYRUVATE KINASE 1 (PKP1); (PKP-ALPHA)
AT4G24780	AT4G24780.1	Encodes a pectate lyase involved in response to nematodes.	protein_coding	(PLL19)	(PLL19)
AT4G37070	AT4G37070.2	Patatin-related phospholipase A. Expressed strongly and exclusively in roots. AtplaIVA-null mutants have reduced lateral root development. Phosphorylation by calcium-dependent protein kinases in vitro enhances its activity.	protein_coding	(PLP1)	PHOSPHOLIPASE A IVA (AtPLAIVA); (PLA IVA); (PLP1)
AT4G04470	AT4G04470.1	22-kD peroxisomal membrane protein, an integral membrane protein embedded in the lipid bilayer.	protein_coding	(PMP22)	(PMP22)
AT5G11560	AT5G11560.1	catalytics;(source:Araport11)	protein_coding	(PNET5)	(PNET5)
AT4G01690	AT4G01690.1	Encodes protoporphyrinogen oxidase (PPOX).	protein_coding	(PPOX)	(PPO1); (PPOX); (HEMG1)
AT3G13720	AT3G13720.1	PRA1 (Prenylated rab acceptor) family protein;(source:Araport11)	protein_coding	(PRA8)	(PRA8);PRENYLATED RAB ACCEPTOR 1.F3 (PRA1.F3)
AT1G04080	AT1G04080.3	Encodes a U1 small nuclear ribonucleoprotein (snRNP) factor involved in alternative splicing.	protein_coding	(PRP39A)	(PRP39A); (PRP39)
AT2G18980	AT2G18980.1	Class III peroxidase cell wall-targeted protein localized to the micropylar endosperm facing the radicle. Involved in seed germination.	protein_coding	(PRX16)	(PRX16)
ATCG00350	ATCG00350.1	Encodes psaA protein comprising the reaction center for photosystem I along with psaB protein; hydrophobic protein encoded by the chloroplast genome.	protein_coding	(PSAA)	(PSAA)
ATCG00340	ATCG00340.1	Encodes the D1 subunit of photosystem I reaction center.	protein_coding	(PSAB)	(PSAB)
ATCG01060	ATCG01060.1	Encodes the PsaC subunit of photosystem I.	protein_coding	(PSAC)	(PSAC)
AT5G64040	AT5G64040.2	Encodes the only subunit of photosystem I located entirely in the thylakoid lumen. May be involved in the interaction between plastocyanin and the photosystem I complex. Phosphorylation of this protein is dependent on calcium.	protein_coding	(PSAN)	(PSAN)
AT3G05230	AT3G05230.1	Signal peptidase subunit;(source:Araport11)	protein_coding	(PUB63)	(PUB63)
AT3G55010	AT3G55010.1	encoding phosphoribosylformylglycinamidine cyclo-ligase (syn. AIR synthetase)that phosphorylates 5-phosphoribosyl-N-formylglycinamidine (FGAM) to form 5-aminoimidazole ribonucleotide (AIR)	protein_coding	(PUR5)	EMBRYO DEFECTIVE 2818 (EMB2818); (PUR5); (ATPURM)
AT1G22700	AT1G22700.1	Encodes a TPR protein with homology to Ycf37 from Synechocystis that is localized to the thylakoid membrane and is involved in photosystem I biogenesis.	protein_coding	(PYG7)	(PYG7)
AT3G09260	AT3G09260.1	Encodes beta-glucosidase.The major constituent of ER bodies. One of the most abundant proteins in Arabidopsis seedlings. Exist in an soluble (inactive) and non-soluble (active) form, most probably formed in a polymerization process. Involved in the mutualistic interaction between Arabidopsis and the endophytic fungus Piriformospora indica.	protein_coding	(PYK10)	LONG ER BODY (LEB); (PYK10); (PSR3.1); (BGLU23)
AT2G44610	AT2G44610.1	Golgi-localized small GTPase, participates in the trafficking of CESA6 to the plasma membrane, maintaining Golgi organization and morphology, possible role in exocytosis. Plays and important role in hypocotyl growth by influencing cell elongation/growth and deposition of cellulose microfibrils in the cell wall. Plays an important role in cellulose synthesis. Influences both the distribution and v…	protein_coding	(RAB6A)	(RAB6A); (ATRAB6A); (RAB6); (ATRABH1B)
AT3G46060	AT3G46060.1	small GTP-binding protein (ara-3) The mRNA is cell-to-cell mobile.	protein_coding	(RABE1c)	(RABE1c);RAB GTPASE HOMOLOG 8A (RAB8A); (ARA3); (ATRABE1C); (ARA-3);RAB GTPASE HOMOLOG 8A (ATRAB8A)
ATCG00490	ATCG00490.1	large subunit of RUBISCO. Protein is tyrosine-phosphorylated and its phosphorylation state is modulated in response to ABA in Arabidopsis thaliana seeds.	protein_coding	(RBCL)	(RBCL)
AT5G08050	AT5G08050.1	Encodes a grana core localized protein. Mutant plants have reduced NPQ, affected organization of light-havesting complex II and an enhanced grana stacking.	protein_coding	(RIQ1)	(RIQ1)
AT1G74730	AT1G74730.1	Encodes a grana core localized protein, is homologous to RIG1. Mutant plants have reduced NPQ, affected organization of light-havesting complex II and an enhanced grana stacking.	protein_coding	(RIQ2)	(RIQ2)
AT4G27090	AT4G27090.1	Cytoplasmic ribosomal protein.Essential gene as homozygotes are lethal and heterozygotes have various defects in gametophyte development and function.	protein_coding	(RPL14B)	(RPL14B);RIBOSOMAL PROTEIN EL14Y (EL14Y)
AT1G29965	AT1G29965.1	cytosolic ribosomal protein gene, part of eL20 family	protein_coding	(RPL18AD)	RIBOSOMAL PROTEIN EL20W (EL20W); (RPL18AD)
AT5G27850	AT5G27850.1	Ribosomal protein L18e/L15 superfamily protein;(source:Araport11)	protein_coding	(RPL18C)	(RPL18C);RIBOSOMAL PROTEIN EL18X (EL18X)
AT1G23290	AT1G23290.1	Encodes a ribosomal protein L27A, a constituent of the large subunit of the ribosomal complex. Regulated by TCP20. The mRNA is cell-to-cell mobile.	protein_coding	(RPL27AB)	RIBOSOMAL PROTEIN UL15Y (UL15Y);RIBOSOMAL PROTEIN L27A (RPL27A); (RPL27AB)
AT1G77940	AT1G77940.1	Ribosomal protein L7Ae/L30e/S12e/Gadd45 family protein;(source:Araport11)	protein_coding	(RPL30B)	(RPL30B);RIBOSOMAL PROTEIN EL30Y (EL30Y)
AT3G18740	AT3G18740.1	The gene encodes a putative leucine-rich repeat (LRR)Receptor-like kinase (RLK).	protein_coding	(RPL30C)	RIBOSOMAL PROTEIN EL30X (EL30X);RECEPTOR-LIKE KINASE 902 (RLK902); (RPL30C)
AT1G15250	AT1G15250.1	cytosolic ribosomal protein gene, part of eL20 family	protein_coding	(RPL37A)	RIBOSOMAL PROTEIN EL37Z (EL37Z); (RPL37A)
AT1G80750	AT1G80750.1	Cytosolic ribosomal 60S subunit protein.	protein_coding	(RPL7A)	(RPL7A);RIBOSOMAL PROTEIN UL30Z (UL30Z)
AT2G01250	AT2G01250.1	Cytosolic ribosomal 60S subunit protein.	protein_coding	(RPL7B)	RIBOSOMAL PROTEIN UL30Y (UL30Y); (RPL7B)
AT5G28060	AT5G28060.1	Ribosomal protein S24e family protein;(source:Araport11)	protein_coding	(RPS24B)	(RPS24B);RIBOSOMAL PROTEIN ES24Y (ES24Y)
AT2G19750	AT2G19750.1	Ribosomal protein S30 family protein;(source:Araport11)	protein_coding	(RPS30A)	(RPS30A);RIBOSOMAL PROTEIN ES30Z (ES30Z)
ATCG00900	ATCG00900.1	encodes a chloroplast ribosomal protein S7, a constituent of the small subunit of the ribosomal complex	protein_coding	(RPS7.1)	CHLOROPLAST RIBOSOMAL PROTEIN S7 (RPS7); (RPS7.1);RIBOSOMAL PROTEIN US7CZ (US7CZ)
AT1G45000	AT1G45000.1	AAA-type ATPase family protein;(source:Araport11)	protein_coding	(RPT4B)	(RPT4B)
AT5G63980	AT5G63980.1	Encodes a bifunctional protein that has 3'(2'),5'-bisphosphate nucleotidase and inositol polyphosphate 1-phosphatase activities and rescues sulfur assimilation mutants in yeast. It is involved in the response to cold, drought (negative regulator of drought tolerance), and ABA. Mutants in this gene exhibit enhanced induction of stress genes in response to cold, ABA, salt and dehydration and increa…	protein_coding	(SAL1)	(ATSAL1); (SAL1);FIERY1 (FRY1);ROTUNDA 1 (RON1);SUPPRESSORS OF PIN1 OVEREXPRESSION 1 (SUPO1); (ATFRY1); (OLD101);ALTERED EXPRESSION OF APX2 8 (ALX8);HIGH EXPRESSION OF OSMOTICALLY RESPONSIVE GENES 2 (HOS2)
AT3G62560	AT3G62560.1	Ras-related small GTP-binding family protein;(source:Araport11)	protein_coding	(SAR1D)	(SAR1D)
AT1G01900	AT1G01900.1	Encodes AtSBT1.1, a subtilisin-like serine protease. Cleaves the phytosulfokine AtPSK4, a growth promoting peptide.	protein_coding	(SBTI1.1)	(ATSBT1.1); (SBTI1.1)
AT3G63460	AT3G63460.1	Together with SEC31A a component of the coat protein complex II (COPII) which promotes the formation of transport vesicles from the endoplasmic reticulum (ER).	protein_coding	(SEC31B)	(SEC31B)
AT1G71820	AT1G71820.2	Encodes a member of the exocyst complex gene family. The exocyst is a protein complex involved in tethering vesicles to the plasma membrane during regulated or polarized secretion.	protein_coding	(SEC6)	(SEC6)
AT4G12420	AT4G12420.1	Encodes a protein of unknown function involved in directed root tip growth. It is a member of 19-member gene family and is distantly related structurally to the multiple-copper oxidases ascorbate oxidase and laccase, though it lacks the copper-binding domains. The protein is glycosylated and GPI-anchored. It is localized to the plasma membrane and the cell wall. The gene is expressed most strongl…	protein_coding	(SKU5)	(SKU5)
AT3G07590	AT3G07590.1	SmD1a is one of two Yeast SmD1 orthologs, lower levels than SmD1b.It is localized to the nucleus and may play a minor role in RNA splicing and indirectly facilitating PTGS.	protein_coding	(SMD1A)	(SMD1A)
AT4G02840	AT4G02840.2	SmD1b is one of two Yeast SmD1 orthologs, the other being SmD1a.SmD1b accumulates to higher levels than SmD1a.It is localized to the nucleolus and nuclear speckles and appears to have a role in RNA splicing and indirectly facilitating PTGS.	protein_coding	(SMD1B)	(SMD1B)
AT2G47640	AT2G47640.1	Small nuclear ribonucleoprotein family protein;(source:Araport11)	protein_coding	(SMD2A)	(SMD2A)
AT1G20580	AT1G20580.1	Core component of spliceosomal snRNP.	protein_coding	(SMD3B)	(SMD3B)
AT2G37970	AT2G37970.1	Encodes a cytosolic heme binding protein(cHBP)that can reversibly bind tetrapyrroles including heme, protoporphyrin IX and Mg-protoporphyrin IX dimethyl ester with distinct binding af&#64257;nities.	protein_coding	(SOUL-1)	CYTOSOLIC HEME (TETRAPYRROLE) BINDING PROTEIN 2 (CHBP2); (SOUL2); (SOUL-1);HAEM-BINDING PROTEIN 2 (HBP2); (ATHBP2)
AT1G73820	AT1G73820.2	Protein phosphatase which physically interacts with the RRM1 motif of FCA to antagonize FCA binding with COOLAIR, which is critical for PRC2 enrichment and H3K27me3 deposition.	protein_coding	(SSU72)	(SSU72)
AT1G09310	AT1G09310.1	ABA responsive trichome formation regulator.	protein_coding	(SVB2)	(SVB2);SVB-LIKE (SVBL)
AT2G14880	AT2G14880.1	SWIB/MDM2 domain superfamily protein;(source:Araport11)	protein_coding	(SWIB2)	(SWIB2)
AT5G56680	AT5G56680.1	Encodes a putative cytosolic asparaginyl-tRNA synthetase. The mRNA is cell-to-cell mobile.	protein_coding	(SYNC1)	EMBRYO DEFECTIVE 2755 (EMB2755); (SYNC1); (SYNC1 ARATH)
AT1G29310	AT1G29310.1	SecY protein transport family protein;(source:Araport11)	protein_coding	(Sec. 61-alpha1)	(Sec. 61-alpha1)
AT5G54770	AT5G54770.1	Encodes a thiamine biosynthetic gene that has a dual function in thiamine biosynthesis and mitochondrial DNA damage tolerance. It appears to be involved in producing the thiazole portion of thiamine (vitamin B1). A crystal structure of the protein reveals that it forms a 2-ring homo-octamer. The mRNA is cell-to-cell mobile.	protein_coding	(THI1)	THIAZOLE REQUIRING (TZ); (THI1);THIAMINE4 (THI4)
AT1G24706	AT1G24706.2	Encodes a component of the putative Arabidopsis THO/TREX complex: THO1 or HPR1 (At5g09860), THO2 (At1g24706), THO3 or TEX1 (At5g56130), THO5 (At5g42920, At1g45233), THO6 (At2g19430), and THO7 (At5g16790, At3g02950). THO/TREX complexes in animals have been implicated in the transport of mRNA precursors. Mutants of THO3/TEX1, THO1, THO6 accumulate reduced amount of small interfering (si)RNA, sugges…	protein_coding	(THO2)	EMBRYO DEFECTIVE 2793 (EMB2793); (THO2)
AT1G64500	AT1G64500.1	A member of a protein family found in plants and animals that contain conserved C-terminal glutaredoxin-like and putative zinc-binding cysteine-rich domains. It is involved in light stimulated actin bundling and chloroplast movement. The mRNA is cell-to-cell mobile.	protein_coding	(THRUMIN1)	(THRUMIN1)
AT5G55220	AT5G55220.1	Contains with HP22 a protein that is related to the bacterial trigger factor chaperone. Plants depleted of either HP22 or HP65b or even both were increasingly delayed in leaf senescence and retained much longer stromal chloroplast constituents than wild-type plants.	protein_coding	(TIG1)	(TIG1); (HP65B)
AT1G55900	AT1G55900.1	component of a translocase in the mitochondrial inner membrane	protein_coding	(TIM50)	EMBRYO DEFECTIVE 1860 (emb1860); (TIM50)
AT4G12650	AT4G12650.1	Endomembrane protein 70 protein family;(source:Araport11)	protein_coding	(TMN12)	(TMN12)
AT3G01780	AT3G01780.1	Encodes TPLATE, a cytokinesis protein targeted to the cell plate. Functions in vesicle-trafficking events required for site-specific cell wall modifications during pollen germination and for anchoring of the cell plate to the mother wall at the correct cortical position.	protein_coding	(TPLATE)	(TPLATE)
AT2G47960	AT2G47960.1	Part of multi-protein complex, acting as guanine nucleotide exchange factors (GEFs) and possibly as tethers, regulating intracellular trafficking.	protein_coding	(TRAPPC13)	(TRAPPC13)
AT1G80500	AT1G80500.1	Part of multi-protein complex, acting as guanine nucleotide exchange factors (GEFs) and possibly as tethers, regulating intracellular trafficking.	protein_coding	(TRAPPC2)	(TRAPPC2)
AT5G54750	AT5G54750.2	Part of multi-protein complex, acting as guanine nucleotide exchange factors (GEFs) and possibly as tethers, regulating intracellular trafficking.	protein_coding	(TRAPPC3)	(TRAPPC3)
AT1G78010	AT1G78010.1	tRNA modification GTPase;(source:Araport11)	protein_coding	(TRME)	(TRME)
AT5G16310	AT5G16310.1	Peptidase C12, ubiquitin carboxyl-terminal hydrolase 1;(source:Araport11)	protein_coding	(UCH1)	(UCH1)
AT1G65650	AT1G65650.1	Peptidase C12, ubiquitin carboxyl-terminal hydrolase 1;(source:Araport11)	protein_coding	(UCH2)	(UCH2)
AT3G46220	AT3G46220.2	E3 ligase that mediates ufmylation. Part of complex with C53 and the ER-resident adaptor protein DDRGK1. Involved in the pathway that links ribosome-associated quality control with selective autophagy at the ER.	protein_coding	(UFL1)	(UFL1)
AT4G27560	AT4G27560.1	Encodes a UDP-glycosyltransferase that contributes to cold, salt and drought stress tolerance via modulating anthocyanin accumulation.	protein_coding	(UGT79B2)	(UGT79B2)
AT1G06000	AT1G06000.1	encodes a flavonol-7-O-rhamnosyltransferase involved in the formation of rhamnosylated flavonols	protein_coding	(UGT89C1)	(UGT89C1)
AT3G20230	AT3G20230.1	Member of the uL18 RNA-binding protein family. uL18 proteins share a short structurally conserved domain that binds the 5S rRNA and allow its incorporation into ribosomes.	protein_coding	(UL18-L4)	(UL18-L4)
AT3G58730	AT3G58730.1	Member of V-ATPase family. Vacuolar-type H + -ATPase (V-ATPase) is a multisubunit proton pump located on the endomembranes.	protein_coding	(VHA-D)	(VHA-D)
AT3G28710	AT3G28710.1	Vacuolar-type H + -ATPase (V-ATPase) is a multisubunit proton pump located on the endomembranes, which plays an important role in plant growth. VHA-d1 is one of the two subunit isoforms.	protein_coding	(VHA-D1)	(VHA-D1)
AT4G02620	AT4G02620.1	Member of V-ATPase family. Vacuolar-type H + -ATPase (V-ATPase) is a multisubunit proton pump located on the endomembranes.	protein_coding	(VHA-F)	(VHA-F)
AT3G42050	AT3G42050.1	Member of V-ATPase family. Vacuolar-type H + -ATPase (V-ATPase) is a multisubunit proton pump located on the endomembranes.	protein_coding	(VHA-H)	(VHA-H)
AT4G19490	AT4G19490.1	Putative homolog of yeast Vps54. Thought to associate with POK and ATVPS53 in a plant GARP-like complex involved in the membrane trafficking system.	protein_coding	(VPS54)	MODIFIED TRANSPORT TO THE VACUOLE 17 (MTV17);ARABIDOPSIS THALIANA VPS54 HOMOLOG (ATVPS54); (VPS54)
AT3G02870	AT3G02870.1	Encodes a L-galactose-1-phosphate phosphatase, involved in ascorbate biosynthesis.	protein_coding	(VTC4)	(VTC4);L-GALACTOSE 1-PHOSPHATE PHOSPHATASE (GPP)
AT2G46520	AT2G46520.1	cellular apoptosis susceptibility protein, putative / importin-alpha re-exporter;(source:Araport11)	protein_coding	(XPO2)	(XPO2)
AT1G58380	AT1G58380.1	Ribosomal protein S5 family protein;(source:Araport11)	protein_coding	(XW6)	(XW6);RIBOSOMAL PROTEIN US5Z (US5Z)
ATCG01130	ATCG01130.1	Ycf1 protein;(source:Araport11)	protein_coding	(YCF1.2)	TRANSLOCON AT THE INNER ENVELOPE MEMBRANE OF CHLOROPLASTS 214 (TIC214); (YCF1.2)
ATCG00860	ATCG00860.1	Encodes an unknown protein. This gene is regulated by AtSIG6 transcriptionally.Strong interaction with TIC inner envelope protein translocon which consists of Tic20/Tic56/Tic100/Tic214(Ycf1)(DOI:10.1105/tpc.18.00357).	protein_coding	(YCF2.1)	(YCF2.1)
ATCG00360	ATCG00360.1	Encodes a protein required for photosystem I assembly and stability. In Chlamydomonas reinhardtii, this protein seems to act as a PSI specific chaperone facilitating the assembly of the complex by interacting with PsaA and PsaD. A loss of function mutation in tobacco leads to a loss of photosystem I.	protein_coding	(YCF3)	(YCF3)
ATCG00520	ATCG00520.1	Encodes a protein required for photosystem I assembly and stability. In cyanobacteria, loss of function mutation in this gene increases PSII/PSI ratio without any influence on photoautotrophic growth.	protein_coding	(YCF4)	(YCF4)
AT5G58060	AT5G58060.2	Constitutively expressed SNARE protein of the YKT6 family; cytoplasm/punctate vesicle localization.	protein_coding	(YKT61)	(YKT61); (ATGP1); (ATYKT61)
AT1G58270	AT1G58270.1	ZW9 mRNA, complete cds The mRNA is cell-to-cell mobile.	protein_coding	(ZW9)	(ZW9)
AT5G14220	AT5G14220.4	Encodes PPO2, a putative protoporphyrinogen oxidase based on sequence homology. Also known as MEE61 (maternal effect embryo arrest 61). mee61 mutant shows arrested endosperm development.	protein_coding	(hemg2)	PROTOPORPHYRINOGEN OXIDASE 2 (PPO2); (hemg2);MATERNAL EFFECT EMBRYO ARREST 61 (MEE61)
AT5G19820	AT5G19820.1	Encodes an importin that transports HYL1, a component of the microprocessor, from the cytoplasm to the nucleus to constitute functional microprocessor, thereby affecting miRNA processing. Knockdown amiR mutants significantly reduced nuclear portion of HYL1 protein and correspondingly compromised the pri-miRNA processing in the nucleus.KETCH1 may protect RPs from the 26S proteasome-mediated degrad…	protein_coding	(KARYOPHERIN ENABLING THE TRANSPORT OF THE CYTOPLASMIC HYL1 (KETCH1)	EMBRYO DEFECTIVE 2734 (emb2734);(KARYOPHERIN ENABLING THE TRANSPORT OF THE CYTOPLASMIC HYL1 (KETCH1); (IMB3)
AT1G12010	AT1G12010.1	Encodes a protein that appears to have 1-amino-cyclopropane-1-carboxylic acid oxidase activity based on mutant analyses. The mRNA is cell-to-cell mobile.	protein_coding	1-AMINO-CYCLOPROPANE-1-CARBOXYLIC ACID OXIDASE 3 (ACO3)	1-AMINO-CYCLOPROPANE-1-CARBOXYLIC ACID OXIDASE 3 (ACO3)
AT5G62790	AT5G62790.2	1-Deoxy-d-xylulose 5-phosphate reductoisomerase (DXR) catalyzes the first committed step of the 2-C-methyl-d-erythritol 4-phosphate pathway for isoprenoid biosynthesis. In Arabidopsis, DXR is encoded by a single-copy gene. Arabidopsis DXR is targeted to plastids and localizes into chloroplasts of leaf cells. DXR knockout or strongly silenced lines have a seedling lethal, albino phenotype. Transge…	protein_coding	1-DEOXY-D-XYLULOSE 5-PHOSPHATE REDUCTOISOMERASE (DXR)	1-DEOXY-D-XYLULOSE 5-PHOSPHATE REDUCTOISOMERASE (DXR)
AT1G50480	AT1G50480.1	10-formyltetrahydrofolate synthetase (THFS) mRNA, complete The mRNA is cell-to-cell mobile.	protein_coding	10-FORMYLTETRAHYDROFOLATE SYNTHETASE (THFS)	10-FORMYLTETRAHYDROFOLATE SYNTHETASE (THFS)
AT1G76680	AT1G76680.2	Encodes a member of an alpha/beta barrel fold family of FMN-containing oxidoreductases. One of the closely related 12-oxophytodienoic acid reductases. This enzyme is not expected to participate in jasmonic acid biosynthesis because during in vitro assays, it shows very little activity with the naturally occurring OPDA isomer. Shows activity towards 2,4,6-trinitrotoluene. Expressed predominately i…	protein_coding	12-OXOPHYTODIENOATE REDUCTASE 1 (OPR1)	12-OXOPHYTODIENOATE REDUCTASE 1 (OPR1)
AT1G09780	AT1G09780.1	Encodes a 2,3-biphosphoglycerate-independent phosphoglycerate mutase that is involved in pollen development and stomatal movement.	protein_coding	2,3-BIPHOSPHOGLYCERATE-INDEPENDENT PHOSPHOGLYCERATE MUTASE 1 (iPGAM1)	2,3-BIPHOSPHOGLYCERATE-INDEPENDENT PHOSPHOGLYCERATE MUTASE 1 (iPGAM1)
AT3G08590	AT3G08590.1	Encodes a 2,3-biphosphoglycerate-independent phosphoglycerate mutase that is involved in pollen development and stomatal movement.	protein_coding	2,3-BIPHOSPHOGLYCERATE-INDEPENDENT PHOSPHOGLYCERATE MUTASE 2 (iPGAM2)	2,3-BIPHOSPHOGLYCERATE-INDEPENDENT PHOSPHOGLYCERATE MUTASE 2 (iPGAM2)
AT3G11630	AT3G11630.1	Encodes a 2-Cys peroxiredoxin (2-Cys PrxA) that contains two catalytic Cys residues. Functions in redox cascade with TrxL2 via the ferredoxin-thioredoxin reductase (FTR)/thioredoxin (Trx) pathway to mediate the light-responsive reductive control of target proteins. Continuously transfers reducing power from TrxL2 to H2O2.	protein_coding	2-CYS PEROXIREDOXIN A (2CPA)	2-CYS PEROXIREDOXIN A (2CPA)
AT5G06290	AT5G06290.1	Encodes a 2-Cys peroxiredoxin (2-Cys PrxB) that contains two catalytic Cys residues. The mRNA is cell-to-cell mobile.	protein_coding	2-CYSTEINE PEROXIREDOXIN B (2-Cys Prx B)	2-CYSTEINE PEROXIREDOXIN B (2-Cys Prx B);2-CYS PEROXIREDOXIN B (2CPB)
AT5G17380	AT5G17380.1	Encodes a 2-hydroxy-phytanoyl-CoA lyase that is involved in phytol degradation by alpha-oxidation of fatty acids.	protein_coding	2-HYDROXY-PHYTANOYL-COA LYASE (HPCL)	2-HYDROXY-PHYTANOYL-COA LYASE (HPCL); (ATHPCL)
AT1G74040	AT1G74040.1	Encodes an active Arabidopsis isopropylmalate synthase IPMS2. Involved in leucine biosynthesis. Do not participate in the chain elongation of glucosinolates. Expressed constitutively throughout the plant. Loss of IPMS2 can be compensated by a second isopropylmalate synthase gene IPMS1 (At1g18500).	protein_coding	2-ISOPROPYLMALATE SYNTHASE 1 (IMS1)	SOPROPYLMALATE SYNTHASE 2 (IPMS2);2-ISOPROPYLMALATE SYNTHASE 1 (IMS1); (MAML-3)
AT3G19010	AT3G19010.1	2-oxoglutarate (2OG) and Fe(II)-dependent oxygenase superfamily protein;(source:Araport11)	protein_coding	2-OXOGLUTARATE OXYGENASE (2-OXOGLUTARATE OXYGENASE)	2-OXOGLUTARATE OXYGENASE (2-OXOGLUTARATE OXYGENASE)
AT5G36700	AT5G36700.1	2-phosphoglycolate phosphatase 1;(source:Araport11)	protein_coding	2-PHOSPHOGLYCOLATE PHOSPHATASE 1 (PGLP1)	(ATPGLP1);2-PHOSPHOGLYCOLATE PHOSPHATASE 1 (PGLP1)
AT3G51260	AT3G51260.1	20S proteosomal alpha subunits. Interacts with SnRK, SKP1/ASK1 during proteasomal binding of an SCF ubiquitin ligase.	protein_coding	20S PROTEASOME ALPHA SUBUNIT PAD1 (PAD1)	20S PROTEASOME ALPHA SUBUNIT PAD1 (PAD1)
AT3G22110	AT3G22110.1	Encodes the alpha-3 subunit of 20s proteasome.	protein_coding	20S PROTEASOME ALPHA SUBUNIT C1 (PAC1)	20S PROTEASOME ALPHA SUBUNIT C1 (PAC1)
AT1G53850	AT1G53850.1	Encodes alpha5 subunit of 20s proteosome involved in protein degradation and RNA degradation.	protein_coding	20S PROTEASOME ALPHA SUBUNIT E1 (PAE1)	ARABIDOPSIS 20S PROTEASOME ALPHA SUBUNIT E1 (ATPAE1);20S PROTEASOME ALPHA SUBUNIT E1 (PAE1)
AT3G14290	AT3G14290.1	Encodes 20S proteasome subunit PAE2 (PAE2) that has RNase activity.	protein_coding	20S PROTEASOME ALPHA SUBUNIT E2 (PAE2)	20S PROTEASOME ALPHA SUBUNIT E2 (PAE2)
AT1G47250	AT1G47250.1	Encodes 20S proteasome subunit PAF2 (PAF2).	protein_coding	20S PROTEASOME ALPHA SUBUNIT F2 (PAF2)	20S PROTEASOME ALPHA SUBUNIT F2 (PAF2)
AT2G27020	AT2G27020.2	Encodes 20S proteasome alpha 7 subunit PAG1.	protein_coding	20S PROTEASOME ALPHA SUBUNIT G1 (PAG1)	20S PROTEASOME ALPHA SUBUNIT G1 (PAG1)
AT1G77440	AT1G77440.1	Encodes beta subunit of 20s proteosome complex which is involved in protein degradation.	protein_coding	20S PROTEASOME BETA SUBUNIT C2 (PBC2)	20S PROTEASOME BETA SUBUNIT C2 (PBC2)
AT3G22630	AT3G22630.1	Encodes 20S proteasome beta subunit PBD1 (PBD1).	protein_coding	20S PROTEASOME BETA SUBUNIT D1 (PBD1)	20S PROTEASOME BETA SUBUNIT D1 (PBD1); (PRCGB)
AT4G14800	AT4G14800.2	Encodes 20S proteasome beta subunit PBD2 (PBD2).	protein_coding	20S PROTEASOME BETA SUBUNIT D2 (PBD2)	20S PROTEASOME BETA SUBUNIT D2 (PBD2)
AT1G13060	AT1G13060.2	Encodes 20S proteasome beta subunit PBE1 (PBE1).	protein_coding	20S PROTEASOME BETA SUBUNIT E1 (PBE1)	20S PROTEASOME BETA SUBUNIT E1 (PBE1)
AT1G56450	AT1G56450.1	20S proteasome beta subunit PBG1 (PBG1) mRNA, complete cds	protein_coding	20S PROTEASOME BETA SUBUNIT G1 (PBG1)	20S PROTEASOME BETA SUBUNIT G1 (PBG1); (MUD1)
AT5G40580	AT5G40580.1	Encodes 20S proteasome beta subunit PBB2 (PBB2).	protein_coding	20S PROTEASOME BETA SUBUNIT PBB2 (PBB2)	20S PROTEASOME BETA SUBUNIT PBB2 (PBB2)
AT2G05840	AT2G05840.1	Encodes 20S proteasome subunit PAA2 (PAA2).	protein_coding	20S PROTEASOME SUBUNIT PAA2 (PAA2)	20S PROTEASOME SUBUNIT PAA2 (PAA2)
AT1G09100	AT1G09100.1	Encodes RPT5b (Regulatory Particle 5b), one of the six AAA-ATPases of the proteasome regulatory particle. Essential for gametophyte development. In Arabidopsis, the RPT5 subunit is encoded by two highly homologous genes, RPT5a and RPT5b. RPT5a and RPT5b show accession-dependent functional redundancy. In Wassilewskija (Ws) accession: mutant alleles of RPT5a displayed 50% pollen lethality, indicati…	protein_coding	26S PROTEASOME AAA-ATPASE SUBUNIT RPT5B (RPT5B)	26S PROTEASOME AAA-ATPASE SUBUNIT RPT5B (RPT5B)
AT2G20580	AT2G20580.1	encoding the RPN subunits of the 26S proteasome The mRNA is cell-to-cell mobile.	protein_coding	26S PROTEASOME REGULATORY SUBUNIT S2 1A (RPN1A)	26S PROTEASOME REGULATORY SUBUNIT S2 1A (RPN1A);26S PROTEASOME REGULATORY SUBUNIT S2 1A (ATRPN1A)
AT4G28470	AT4G28470.1	encoding the RPN subunits of the 26S proteasome	protein_coding	26S PROTEASOME REGULATORY SUBUNIT S2 1B (RPN1B)	26S PROTEASOME REGULATORY SUBUNIT S2 1B (RPN1B); (ATRPN1B)
AT4G33510	AT4G33510.1	Enzyme catalyzing the first committed step in aromatic amino acid biosynthesis The mRNA is cell-to-cell mobile.	protein_coding	3-DEOXY-D-ARABINO-HEPTULOSONATE 7-PHOSPHATE SYNTHASE (DHS2)	3-DEOXY-D-ARABINO-HEPTULOSONATE-7-PHOSPHATE 2 (DAHP2);3-DEOXY-D-ARABINO-HEPTULOSONATE 7-PHOSPHATE SYNTHASE (DHS2); (ATDAHP2)
AT5G48880	AT5G48880.2	Encodes a peroxisomal 3-keto-acyl-CoA thiolase 2 precursor. EC2.3.1.16 thiolases. AT5G48880.1 is named PKT1 and AT5G48880.2 is named PKT2.	protein_coding	3-KETO-ACYL-COENZYME A THIOLASE 5 (KAT5)	3-KETO-ACYL-COENZYME A THIOLASE 5 (KAT5);PEROXISOMAL 3-KETO-ACYL-COA THIOLASE 2 (PKT2)
AT5G46290	AT5G46290.3	Encodes beta-ketoacyl-[acyl carrier protein] synthase I (KASI). Crucial for fatty acid synthesis. Plays a role in chloroplast division and embryo development.	protein_coding	3-KETOACYL-ACYL CARRIER PROTEIN SYNTHASE I (KASI)	3-KETOACYL-ACYL CARRIER PROTEIN SYNTHASE I (KASI)
AT1G62640	AT1G62640.1	3-ketoacyl-acyl carrier protein synthase III (KAS III)	protein_coding	3-KETOACYL-ACYL CARRIER PROTEIN SYNTHASE III (KAS III)	3-KETOACYL-ACYL CARRIER PROTEIN SYNTHASE III (KAS III)
AT2G26250	AT2G26250.1	epidermis-specific, encodes KCS10, a putative 3-ketoacyl-CoA synthase. probably involved in the synthesis of long-chain lipids found in the cuticle.	protein_coding	3-KETOACYL-COA SYNTHASE 10 (KCS10)	FIDDLEHEAD (FDH);3-KETOACYL-COA SYNTHASE 10 (KCS10)
AT2G46720	AT2G46720.1	Encodes KCS13, a member of the 3-ketoacyl-CoA synthase family involved in the biosynthesis of VLCFA (very long chain fatty acids).	protein_coding	3-KETOACYL-COA SYNTHASE 13 (KCS13)	HIGH CARBON DIOXIDE (HIC);3-KETOACYL-COA SYNTHASE 13 (KCS13)
AT1G68530	AT1G68530.1	Encodes KCS6, a member of the 3-ketoacyl-CoA synthase family involved in the biosynthesis of VLCFA (very long chain fatty acids).	protein_coding	3-KETOACYL-COA SYNTHASE 6 (KCS6)	(ATCER6); (ATCUT1);3-KETOACYL-COA SYNTHASE 6 (KCS6); (G2);ECERIFERUM 6 (CER6);POLLEN-PISTIL INCOMPATIBILITY 1 (POP1);CUTICULAR 1 (CUT1)
AT1G17745	AT1G17745.2	encodes a 3-Phosphoglycerate dehydrogenase The mRNA is cell-to-cell mobile.	protein_coding	3-PHOSPHOGLYCERATE DEHYDROGENASE (PGDH)	PHOSPHOGLYCERATE DEHYDROGENASE 2 (PGDH2);3-PHOSPHOGLYCERATE DEHYDROGENASE (PGDH)
AT4G24770	AT4G24770.1	Encodes a chloroplast RNA-binding protein. A substrate of the type III effector HopU1 (mono-ADP-ribosyltransferase). Required for editing and stability of specific chloroplast mRNAs.	protein_coding	31-KDA RNA BINDING PROTEIN (RBP31)	(CP31A); (CP33A);31-KDA RNA BINDING PROTEIN (RBP31); (CP31);ARABIDOPSIS THALIANA RNA BINDING PROTEIN, APPROXIMATELY 31 KD (ATRBP31); (ATRBP33)
AT2G26930	AT2G26930.1	Encodes a 4-(cytidine 5'-phospho)-2-C-methyl-D-erithritol kinase.	protein_coding	4-(CYTIDINE 5'-PHOSPHO)-2-C-METHYL-D-ERITHRITOL KINASE (CDPMEK)	(ISPE);PIGMENT DEFECTIVE 277 (PDE277);4-(CYTIDINE 5'-PHOSPHO)-2-C-METHYL-D-ERITHRITOL KINASE (ATCDPMEK);4-(CYTIDINE 5&#8242;-DIPHOSPHO)-2-C-METHYL-D-ERYTHRITOL KINASE (CMEK);4-(CYTIDINE 5&#8242;-DIPHOSPHO)-2-C-METHYL-D-ERYTHRITOL KINASE (CMK);4-(CYTIDINE 5'-PHOSPHO)-2-C-METHYL-D-ERITHRITOL KINASE (CDPMEK)
AT5G57850	AT5G57850.1	ADCL encodes a protein that acts as a 4-amino-4-deoxychorismate lyase. It catalyzes the production 4-aminobenzoate (pABA) production which is required for folate biosynthesis. The enzyme localizes to chloroplasts based on an import assay and GFP localization experiments. Involved in D-Amino Acid Stimulated Ethylene Production.	protein_coding	4-AMINO-4-DEOXYCHORISMATE LYASE (ADCL)	4-AMINO-4-DEOXYCHORISMATE LYASE (ADCL);D-AA SPECIFIC TRANSAMINASE D-AAT (DAT1)
AT4G34350	AT4G34350.1	Arabidopsis ISPH is involved in the plastid nonmevalonate pathway of isoprenoid biosynthesis. It was shown to complement the lethal phenotype of E. coli ispH mutant and is therefore most likely encodes a protein with 4-hydroxy-3-methylbut-2-en-1-yl diphosphate reductase activity involved in the last step of mevalonate-independent isopentenyl biosynthesis. Mutant has Albino seedling.	protein_coding	4-HYDROXY-3-METHYLBUT-2-ENYL DIPHOSPHATE REDUCTASE (HDR)	4-HYDROXY-3-METHYLBUT-2-ENYL DIPHOSPHATE REDUCTASE (HDR); (ISPH);CHLOROPLAST BIOGENESIS 6 (CLB6)
AT5G60600	AT5G60600.1	Encodes a chloroplast-localized hydroxy-2-methyl-2-(E)-butenyl 4-diphosphate (HMBPP) synthase (HDS), catalyzes the formation of HMBPP from 2-C-methyl-D-erythrytol 2,4-cyclodiphosphate (MEcPP). The HDS enzyme controls the penultimate steps of the biosynthesis of IPP and dimethylallyl diphosphate (DMAPP) via the MEP pathway and may serve as a metabolic control point for SA-mediated disease resistan…	protein_coding	4-HYDROXY-3-METHYLBUT-2-ENYL DIPHOSPHATE SYNTHASE (HDS)	4-HYDROXY-3-METHYLBUT-2-ENYL DIPHOSPHATE SYNTHASE (HDS);CHLOROPLAST BIOGENESIS 4 (CLB4); (GCPE); (ISPG);CONSTITUTIVE SUBTILISIN 3 (CSB3)
AT1G72370	AT1G72370.1	acidic protein associated to 40S ribosomal subunit of ribosomes. Involved in polysome formation during active protein synthesis. Expressed in actively growing tissue.	protein_coding	40S RIBOSOMAL PROTEIN SA (P40)	RIBOSOMAL PROTEIN US2Z (US2Z); (RPSAA);40S RIBOSOMAL PROTEIN SA (P40); (AP40); (RP40)
AT2G05830	AT2G05830.1	Encodes a 5-methylthioribose-1-phosphate isomerase.	protein_coding	5-METHYLTHIORIBOSE KINASE 1 (MTI1)	5-METHYLTHIORIBOSE KINASE 1 (MTI1);5-METHYLTHIORIBOSE-1-PHOSPHATE-ISOMERASE1 (MTI1)
AT5G08530	AT5G08530.1	51 kDa subunit of complex I;(source:Araport11)	protein_coding	51 KDA SUBUNIT OF COMPLEX I (CI51)	51 KDA SUBUNIT OF COMPLEX I (CI51); (NDUFV1)
AT1G64190	AT1G64190.1	6-phosphogluconate dehydrogenase family protein;(source:Araport11)	protein_coding	6-PHOSPHOGLUCONATE DEHYDROGENASE 1 (PGD1)	6-PHOSPHOGLUCONATE DEHYDROGENASE 1 (PGD1)
AT3G02360	AT3G02360.1	6-phosphogluconate dehydrogenase family protein;(source:Araport11)	protein_coding	6-PHOSPHOGLUCONATE DEHYDROGENASE 2 (PGD2)	6-PHOSPHOGLUCONATE DEHYDROGENASE 2 (PGD2)
AT5G41670	AT5G41670.1	6-phosphogluconate dehydrogenase family protein;(source:Araport11)	protein_coding	6-PHOSPHOGLUCONATE DEHYDROGENASE 3 (PGD3)	6-PHOSPHOGLUCONATE DEHYDROGENASE 3 (PGD3)
AT1G01100	AT1G01100.1	Co-orthologous gene of large ribosomal subunit protein RPP1.	protein_coding	60S ACIDIC RIBOSOMAL PROTEIN P1-1 (RPP1A)	RIBOSOMAL PROTEIN P1W (P1W);60S ACIDIC RIBOSOMAL PROTEIN P1-1 (RPP1A);RPP1 CO-ORTHOLOGOUS GENE 1 (RPP1.1)
AT5G47700	AT5G47700.1	Co-orthologous gene of large ribosomal subunit protein RPP1.	protein_coding	60S ACIDIC RIBOSOMAL PROTEIN P1-3 (RPP1C)	RIBOSOMAL PROTEIN P1Y (P1Y);60S ACIDIC RIBOSOMAL PROTEIN P1-3 (RPP1C);RPP1 CO-ORTHOLOGOUS GENE 3 (RPP1.3)
AT5G46800	AT5G46800.1	Seedling lethal mutation; Mitochondrial Carnitine Acyl Carrier-Like Protein	protein_coding	A BOUT DE SOUFFLE (BOU)	A BOUT DE SOUFFLE (BOU)
AT5G14920	AT5G14920.1	Encodes a GASA domain containing protein that regulates increases in plant growth through GA-induced and DELLA-dependent signal transduction and that can increase abiotic stress resistance by reducing ROS accumulation.	protein_coding	A-STIMULATED IN ARABIDOPSIS 14 (GASA14)	A-STIMULATED IN ARABIDOPSIS 14 (GASA14)
AT5G67030	AT5G67030.1	Encodes a single copy zeaxanthin epoxidase gene that functions in first step of the biosynthesis of the abiotic stress hormone abscisic acid (ABA). Mutants in this gene are unable to express female sterility in response to beta-aminobutyric acid, as wild type plants do.	protein_coding	ABA DEFICIENT 1 (ABA1)	ARABIDOPSIS THALIANA ZEAXANTHIN EPOXIDASE (ATZEP);IMPAIRED IN BABA-INDUCED STERILITY 3 (IBS3);ZEAXANTHIN EPOXIDASE (ZEP);ABA DEFICIENT 1 (ABA1);NON-PHOTOCHEMICAL QUENCHING 2 (NPQ2);LOW EXPRESSION OF OSMOTIC STRESS-RESPONSIVE GENES 6 (LOS6);ARABIDOPSIS THALIANA ABA DEFICIENT 1 (ATABA1)
AT1G79600	AT1G79600.1	Encodes a chloroplast ABC1-like kinase that regulates vitamin E metabolism.	protein_coding	ABC1-LIKE KINASE 3 (ABC1K3)	ABC1-LIKE KINASE 3 (ABC1K3)
AT4G31390	AT4G31390.1	Protein kinase superfamily protein;(source:Araport11)	protein_coding	ABC1-LIKE KINASE RELATED TO CHLOROPHYLL DEGRADATION AND OXIDATIVE STRESS 1 (ACDO1)	PROTON GRADIENT REGULATION 6 (PGR6);ABC1-LIKE KINASE RELATED TO CHLOROPHYLL DEGRADATION AND OXIDATIVE STRESS 1 (ACDO1); (ATACDO1);ABC1-LIKE KINASE 1 (ABC1K1)
AT5G64940	AT5G64940.1	ABC1K8 is a member of an atypical protein kinase family that is induced by heavy metals. Loss of function mutations affect the metabolic profile of chloroplast lipids. It appears to function along with ABC1K7 in mediating lipid membrane changes in response to stress. The mRNA is cell-to-cell mobile.	protein_coding	ABC2 HOMOLOG 13 (ATH13)	ARABIDOPSIS THALIANA ABC2 HOMOLOG 13 (ATATH13);A. THALIANA OXIDATIVE STRESS-RELATED ABC1-LIKE PROTEIN 1 (ATOSA1);ABC2 HOMOLOG 13 (ATH13); (ABC1K8);OXIDATIVE STRESS-RELATED ABC1-LIKE PROTEIN 1 (OSA1)
AT4G33680	AT4G33680.1	Encodes an L,L-diaminopimelate aminotransferase. Involved in disease resistance against Pseudomonas syringae. mutants have elevated SA levels, a low level of spontaneous cell death, callose deposition, and enlarged cells in leaves. genetically maps on chr 4 between L23H3 and nga1139.	protein_coding	ABERRANT GROWTH AND DEATH 2 (AGD2)	ABERRANT GROWTH AND DEATH 2 (AGD2);ARF-GAP DOMAIN 2 (AGD2)
AT4G29010	AT4G29010.1	Functions in beta-oxidation of fatty acids, similar to CuMFP with L-3-hydroxyacyl-CoA hydrolyase , L-3-hydroxyacyl-dehydrogenase, D-3-hydroxyacyl-CoA epimerase, and 3, 2-enoyl-CoA isomerase activities.	protein_coding	ABNORMAL INFLORESCENCE MERISTEM (AIM1)	ABNORMAL INFLORESCENCE MERISTEM (AIM1)
AT1G80070	AT1G80070.1	Encodes a factor that influences pre-mRNA splicing and is required for embryonic development. Mutations result in an abnormal suspensor and embryo lethality. The mRNA is cell-to-cell mobile.	protein_coding	ABNORMAL SUSPENSOR 2 (SUS2)	PRE-MRNA PROCESSING 8 (PRP8);ABNORMAL SUSPENSOR 2 (SUS2);EMBRYO DEFECTIVE 14 (EMB14);EMBRYO DEFECTIVE 177 (EMB177);EMBRYO DEFECTIVE 33 (EMB33);SUCROSE SYNTHASE 2 (SUS2)
AT1G62380	AT1G62380.1	Encodes a protein similar to 1-aminocyclopropane-1-carboxylic oxidase (ACC oxidase). Expression of the AtACO2 transcripts is affected by ethylene.	protein_coding	ACC OXIDASE 2 (ACO2)	ACC OXIDASE 2 (ACO2); (ATACO2)
AT4G37000	AT4G37000.1	Mutants have spontaneous spreading cell death lesions and constitutive activation of defenses in the absence of pathogen infection. Its product was shown to display red chlorophyll catabolite reductase (RCCR), which catalyzes one step in the breakdown of the porphyrin component of chlorophyll. The enzyme was further assessed to be a Type-1 (pFCC-1-producing) RCCR.Upon P. syringae infection, ACD2 …	protein_coding	ACCELERATED CELL DEATH 2 (ACD2)	ACCELERATED CELL DEATH 2 (ACD2);ARABIDOPSIS THALIANA RED CHLOROPHYLL CATABOLITE REDUCTASE (ATRCCR)
AT5G38660	AT5G38660.2	mutant has Altered acclimation responses;	protein_coding	ACCLIMATION OF PHOTOSYNTHESIS TO ENVIRONMENT (APE1)	ACCLIMATION OF PHOTOSYNTHESIS TO ENVIRONMENT (APE1)
AT5G46110	AT5G46110.4	Encodes a chloroplast triose phosphate / 3-phosphoglycerate translocator that transports triose phosphates derived from the Calvin cycle in the stroma to the cytosol for use in sucrose synthesis and other biosynthetic processes. A tpt mutant has altered acclimation responses. The mRNA is cell-to-cell mobile.	protein_coding	ACCLIMATION OF PHOTOSYNTHESIS TO ENVIRONMENT 2 (APE2)	TRIOSE-PHOSPHATE &#8260; PHOSPHATE TRANSLOCATOR (TPT);ACCLIMATION OF PHOTOSYNTHESIS TO ENVIRONMENT 2 (APE2)
AT5G48230	AT5G48230.2	Encodes an acetoacetyl-CoA thiolase that generates the bulk of the acetoacetyl-CoA precursor needed for the cytosolic localized, mevalonate-derived isoprenoids biosynthetic pathway. Loss-of-function mutants are embryo lethal.	protein_coding	ACETOACETYL-COA THIOLASE 2 (ACAT2)	ACETOACETYL-COA THIOLASE 2 (AACT2);ACETOACETYL-COA THIOLASE 2 (ACAT2);EMBRYO DEFECTIVE 1276 (EMB1276)
AT2G31810	AT2G31810.1	Encodes the small subunit of acetolactate synthase; partially responsible for resistance to hypoxic stress.	protein_coding	ACETOLACTATE SYNTHASE SMALL SUBUNIT 1 (AHASS1)	ACETOLACTATE SYNTHASE SMALL SUBUNIT 1 (AHASS1);ALS-INTERACTING PROTEIN1 (AIP1)
AT5G35360	AT5G35360.3	Encodes biotin carboxylase subunit (CAC2).	protein_coding	ACETYL CO-ENZYME A CARBOXYLASE BIOTIN CARBOXYLASE SUBUNIT (CAC2)	ACETYL CO-ENZYME A CARBOXYLASE BIOTIN CARBOXYLASE SUBUNIT (CAC2)
AT2G38040	AT2G38040.1	encodes the carboxyltransferase alpha subunit of acetyl-CoA carboxylase, involved in de novo fatty acid biosynthesis	protein_coding	ACETYL CO-ENZYME A CARBOXYLASE CARBOXYLTRANSFERASE ALPHA SUBUNIT (CAC3)	ACETYL CO-ENZYME A CARBOXYLASE CARBOXYLTRANSFERASE ALPHA SUBUNIT (CAC3)
AT1G36160	AT1G36160.1	Encodes acetyl-CoA carboxylase. Mutant displays uncoordinated cell divisions which are enhanced by cytokinins. Mutant also has aberrant organization of the apical region in the embryo and abnormal root and shoot development and is deficient in freezing tolerance after cold acclimation. Essential for very long chain fatty acid elongation. The mRNA is cell-to-cell mobile.	protein_coding	ACETYL-COA CARBOXYLASE 1 (ACC1)	SENSITIVE TO FREEZING 3 (SFR3);ACETYL-COA CARBOXYLASE 1 (ACC1); (115D-4A); (AT-ACC1);PASTICCINO 3 (PAS3);GURKE (GK);EMBRYO DEFECTIVE 22 (EMB22);GLOSSYHEAD 1 (GSD1)
ATCG00500	ATCG00500.1	Encodes the carboxytransferase beta subunit of the Acetyl-CoA carboxylase (ACCase) complex in plastids. This complex catalyzes the carboxylation of acetyl-CoA to produce malonyl-CoA, the first committed step in fatty acid synthesis.	protein_coding	ACETYL-COA CARBOXYLASE CARBOXYL TRANSFERASE SUBUNIT BETA (ACCD)	ACETYL-COA CARBOXYLASE CARBOXYL TRANSFERASE SUBUNIT BETA (ACCD)
AT5G36880	AT5G36880.2	Encodes a plastidic acetyl-coA synthetase. This enzyme plays a role in converting acetate to acetyl-coA in the plastids. It does not appear to be a major contributor to fatty acid biosynthesis based on mutant phenotypes. The enzyme seems to act as a monomer and may play an important role in preventing the toxic accumulation of fermentation products including acetaldehyde, acetate, and ethanol. It…	protein_coding	ACETYL-COA SYNTHETASE (ACS)	ACETYL-COA SYNTHETASE (ACS)
AT3G09980	AT3G09980.1	Encodes ACIP1, a microtubules-associated protein required for bacterial immunity. The mRNA is cell-to-cell mobile.	protein_coding	ACETYLATED INTERACTING PROTEIN 1 (ACIP1)	ACETYLATED INTERACTING PROTEIN 1 (ACIP1)
AT4G39680	AT4G39680.1	SAP domain-containing protein;(source:Araport11)	protein_coding	ACINUS (ACINUS)	ACINUS (ACINUS)
AT4G35830	AT4G35830.1	Encodes an aconitase that can catalyze the conversion of citrate to isocitrate through a cis-aconitate intermediate, indicating that it may participate in the TCA cycle and other primary metabolic pathways. The protein is believed to accumulate in the mitochondria and the cytosol. It affects CSD2 (At2g28190 - a superoxide dismutase) transcript levels and may play a role in the response to oxidati…	protein_coding	ACONITASE 1 (ACO1)	ACONITASE 1 (ACO1); (RTD3)
AT4G26970	AT4G26970.1	Encodes an aconitase that can catalyze the conversion of citrate to isocitrate through a cis-aconitate intermediate, indicating that it may participate in the TCA cycle and other primary metabolic pathways. The protein is believed to accumulate in the mitochondria and the cytosol. It affects CSD2 (At2g28190 - a superoxide dismutase) transcript levels and may play a role in the response to oxidati…	protein_coding	ACONITASE 2 (ACO2)	ACONITASE 2 (ACO2)
AT2G05710	AT2G05710.1	Encodes an aconitase that can catalyze the conversion of citrate to isocitrate through a cis-aconitate intermediate, indicating that it may participate in the TCA cycle and other primary metabolic pathways. The protein is believed to accumulate in the mitochondria and the cytosol. It affects CSD2 (At2g28190 - a superoxide dismutase) transcript levels and may play a role in the response to oxidati…	protein_coding	ACONITASE 3 (ACO3)	ACONITASE 3 (ACO3)
AT1G16880	AT1G16880.1	Encodes a ACT domain-containing protein. The ACT domain, named after bacterial aspartate kinase, chorismate mutase and TyrA (prephenate dehydrogenase), is a regulatory domain that serves as an amino acid-binding site in feedback-regulated amino acid metabolic enzymes. The mRNA is cell-to-cell mobile.	protein_coding	ACT DOMAIN REPEATS 11 (ACR11)	ACT DOMAIN REPEATS 11 (ACR11)
AT5G04740	AT5G04740.1	Encodes a ACT domain-containing protein. The ACT domain, named after bacterial aspartate kinase, chorismate mutase and TyrA (prephenate dehydrogenase), is a regulatory domain that serves as an amino acid-binding site in feedback-regulated amino acid metabolic enzymes.	protein_coding	ACT DOMAIN REPEATS 12 (ACR12)	ACT DOMAIN REPEATS 12 (ACR12)
AT2G37620	AT2G37620.1	Member of the actin gene family. Expressed in mature pollen.	protein_coding	ACTIN 1 (ACT1)	ARABIDOPSIS ACTIN 1 (AAc1);ACTIN 1 (ACT1)
AT3G18780	AT3G18780.2	Encodes an actin that is constitutively expressed in vegetative structures but not pollen. ACT2 is involved in tip growth of root hairs.	protein_coding	ACTIN 2 (ACT2)	ENHANCER OF LRX1 2 (ENL2);LIGHT STRESS-REGULATED 2 (LSR2);DEFORMED ROOT HAIRS 1 (DER1);ACTIN 2 (ACT2)
AT5G09810	AT5G09810.1	Member of Actin gene family.Mutants are defective in germination and root growth. The mRNA is cell-to-cell mobile.	protein_coding	ACTIN 7 (ACT7)	(ATACT7);ACTIN 2 (ACT2);ACTIN 7 (ACT7)
AT1G49240	AT1G49240.1	Member of a subclass of actins composed of ACT2 and ACT8. Its mRNA is strongly expressed in strongly expressed in leaves, roots, stems, flowers, pollen, and siliques. However, protein expression, assayed by a ACT8:GUS fusion reporter, is very low in pollen.	protein_coding	ACTIN 8 (ACT8)	ACTIN 8 (ACT8);FRIZZY AND KINKED SHOOTS (FIZ1)
AT3G46000	AT3G46000.2	Encodes depolymerizing factor 2.	protein_coding	ACTIN DEPOLYMERIZING FACTOR 2 (ADF2)	ACTIN DEPOLYMERIZING FACTOR 2 (ADF2)
AT5G59880	AT5G59880.1	Encodes actin depolymerizing factor 3 (ADF3).	protein_coding	ACTIN DEPOLYMERIZING FACTOR 3 (ADF3)	ACTIN DEPOLYMERIZING FACTOR 3 (ADF3)
AT3G12110	AT3G12110.1	Encodes an actin that is expressed predominantly during reproductive development.	protein_coding	ACTIN-11 (ACT11)	ACTIN-11 (ACT11)
AT3G46520	AT3G46520.1	Member of actin subclass composed of ACT12 and ACT4. RNA is expressed at very low levels in vegetative organs, low levels in flowers and very high levels in pollen. Expression of an ACT12/GUS fusion was found in vascular tissues, tapetum, developing and mature pollen, the root cap and in a ring of pericycle tissues during lateral root initiation and early development.	protein_coding	ACTIN-12 (ACT12)	ACTIN-12 (ACT12)
AT1G18450	AT1G18450.1	Encodes a gene similar to actin-related proteins in other organisms. Member of nuclear ARP family of genes. Component of chromatin remodeling complexes, involved in chromatin-mediated gene regulation. Phenotype of the arp4-1 mutant allele revealed partial sterility due to defects in anther development. Targeting the distinct, 3' UTR of AtARP4 transcripts with RNA interference caused a drastic red…	protein_coding	ACTIN-RELATED PROTEIN 4 (ARP4)	ACTIN-RELATED PROTEIN 4 (ARP4);ACTIN-RELATED PROTEIN 4 (ATARP4)
AT3G60830	AT3G60830.1	Encodes an actin-related protein required for normal embryogenesis, plant architecture and floral organ abscission. Identified as a subunit shared by BRM-, SYD-, and MINU1/2-associated SWI/SNF chromatin remodeling complexes (PMID:36471048).	protein_coding	ACTIN-RELATED PROTEIN 7 (ARP7)	ACTIN-RELATED PROTEIN 7 (ARP7);ACTIN-RELATED PROTEIN 7 (ATARP7); (ARP7)
AT4G14070	AT4G14070.1	Plastidic acyl activating enzyme involved in the elongation of exogenous medium-chain fatty acids to 16- and 18-carbon fatty acids.	protein_coding	ACYL-ACTIVATING ENZYME 15 (AAE15)	ACYL-ACTIVATING ENZYME 15 (AAE15)
AT3G48990	AT3G48990.1	Encodes an oxalyl-CoA synthetase and is required for oxalate degradation, for normal seed development, and for defense against an oxalate-producing fungal pathogen.	protein_coding	ACYL-ACTIVATING ENZYME 3 (AAE3)	ACYL-ACTIVATING ENZYME 3 (AAE3)
AT3G16910	AT3G16910.1	Encodes a peroxisomal protein with acetyl-CoA synthetase activity that is responsible for the activation of acetate for entry into the glyoxylate cycle.	protein_coding	ACYL-ACTIVATING ENZYME 7 (AAE7)	(BZU1);ACYL-ACTIVATING ENZYME 7 (AAE7);ACETATE NON-UTILIZING 1 (ACN1)
AT3G05420	AT3G05420.2	Acyl-CoA binding protein with high affinity for oleoyl-CoA. Expressed in all plant organs. Involved in fatty acid transport. Plays a role in determining seed oil content.	protein_coding	ACYL-COA BINDING PROTEIN 4 (ACBP4)	(ATACBP4);ACYL-COA BINDING PROTEIN 4 (ACBP4)
AT4G16760	AT4G16760.1	Encodes a medium to long-chain acyl-CoA oxidase. Catalyzes the first step of fatty acid beta-oxidation. Involved in jasmonate biosynthesis. Gene expression is induced by wounding, drought stress, abscisic acid, and jasmonate.	protein_coding	ACYL-COA OXIDASE 1 (ACX1)	ACYL-COA OXIDASE 1 (ACX1); (ATACX1)
AT1G06290	AT1G06290.1	Encodes an acyl-CoA oxidase with specificity for medium chain fatty acids. The mRNA is cell-to-cell mobile.	protein_coding	ACYL-COA OXIDASE 3 (ACX3)	ACYL-COA OXIDASE 3 (ACX3); (ATACX3)
AT3G51840	AT3G51840.1	Encodes a short-chain acyl-CoA oxidase, which catalyzes the first step of peroxisomal fatty acid beta-oxidation during early, post-germinative growth in oilseed species. Null mutants virtually lack short-chain acyl-CoA and are resistant to 2,4-dichlorophenoxybutyric acid, which is converted to the herbicide and auxin analogue 2,4-dichlorophenoxyacetic acid by beta-oxidation. Despite the almost co…	protein_coding	ACYL-COA OXIDASE 4 (ACX4)	(ATG6);ACYL-COA OXIDASE 4 (ACX4); (ATSCX)
AT3G02630	AT3G02630.1	One of seven acyl acyl carrier proteins. Expressed primarily in developing seeds.Involved in fatty acid metabolism. Redundant &#916;9 stearoyl-ACP desaturase gene which together with FAB2 and AAD1 during embryo development provide precursors for the elaboration of embryo cuticle and therefore plays a specific role during the phase of invasive embryo growth through the endosperm. Together with FAB…	protein_coding	ACYL?ACYL CARRIER PROTEIN (ACP) DESATURASE 5 (AAD5)	ACYL?ACYL CARRIER PROTEIN (ACP) DESATURASE 5 (AAD5)
AT1G47830	AT1G47830.1	Part of adaptor protein (AP) complex which mediadates clathrin-dependent trafficking at the trans-Golgi network (TGN) and the plasma membrane, respectively. Mediates endocytosis.	protein_coding	ADAPTOR 55 PROTEIN 2 SMALL SUBUNIT (AP2S)	ADAPTOR 55 PROTEIN 2 SMALL SUBUNIT (AP2S)
AT5G46630	AT5G46630.2	clathrin adaptor complexes medium subunit family protein, contains Pfam profile: PF00928 adaptor complexes medium subunit family; similar to micro-adaptins of clathrin coated vesicle adaptor complexes	protein_coding	ADAPTOR PROTEIN-2 MU-ADAPTIN (AP2M)	ADAPTOR PROTEIN-2 MU-ADAPTIN (AP2M)
AT4G24550	AT4G24550.2	Encodes a component of the AP4 complex and is involved in vacuolar sorting of storage proteins.	protein_coding	ADAPTOR PROTEIN-4 MU-ADAPTIN (AP4M)	ADAPTOR PROTEIN-4 MU-ADAPTIN (AP4M)
AT4G01100	AT4G01100.2	Adenine nucleotide transporter. Located in mitochondrion. Expressed in a broad range of tissues, but predominantly in root tips. Loss of function mutants exhibit reduced root growth and respiration.	protein_coding	ADENINE NUCLEOTIDE TRANSPORTER 1 (ADNT1)	ADENINE NUCLEOTIDE TRANSPORTER 1 (ADNT1)
AT1G27450	AT1G27450.3	Adenosine phosphoribosyl transferase(E.C:2.4.2.7), involved in the one-step salvage of adenine to AMP.	protein_coding	ADENINE PHOSPHORIBOSYL TRANSFERASE 1 (APT1)	ADENINE PHOSPHORIBOSYL TRANSFERASE 1 (APT1)
AT4G22570	AT4G22570.1	Encodes an adenine phosphoribosyltransferase (APT; EC 2.4.2.7), which is a constitutively expressed enzyme involved in the one-step salvage of adenine to AMP. APT3 has higher affinity for zeatin, isopentenyladenine and benzyladenine than APT1 but lower Vmax than APT1.	protein_coding	ADENINE PHOSPHORIBOSYL TRANSFERASE 3 (APT3)	ADENINE PHOSPHORIBOSYL TRANSFERASE 3 (APT3)
AT3G09820	AT3G09820.1	Involved in the salvage synthesis of adenylates and methyl recycling	protein_coding	ADENOSINE KINASE 1 (ADK1)	ADENOSINE KINASE 1 (ADK1); (ATADK1)
AT5G03300	AT5G03300.1	Encodes adenosine kinase 2 (ADK2), a typical, constitutively expressed housekeeping enzyme. Shows a high sequence identity with ADK1. Involved in salvage synthesis of adenylates and methyl recycling. Enzyme activity is substantially inhibited in roots, siliques and dry seeds by an unknown compound. May contribute to cytokinin interconversion. The mRNA is cell-to-cell mobile.	protein_coding	ADENOSINE KINASE 2 (ADK2)	ADENOSINE KINASE 2 (ADK2)
AT5G47840	AT5G47840.1	adenosine monophosphate kinase;(source:Araport11)	protein_coding	ADENOSINE MONOPHOSPHATE KINASE (AMK2)	ADENOSINE MONOPHOSPHATE KINASE (AMK2)
AT3G57610	AT3G57610.1	encoding adenylosuccinate synthetase (AdSS), the enzyme involved in the first step of the formation of the purine nucleotide AMP (conversion of IMP to adenylo-succinate)	protein_coding	ADENYLOSUCCINATE SYNTHASE (ADSS)	ADENYLOSUCCINATE SYNTHASE (ADSS); (ATPURA)
AT5G48300	AT5G48300.1	Encodes the small subunit of ADP-glucose pyrophosphorylase. The small subunit is the catalytic isoform responsible for ADP-glucose pyrophosphorylase activity. The presence of the small subunit is required for large subunit stability. Two isoforms of the small subunit (ApS1 and ApS2) have been described. ApS1 is the major small subunit isoform present in all plant tissues tested. The mRNA is cell-…	protein_coding	ADP GLUCOSE PYROPHOSPHORYLASE 1 (ADG1)	ADP-GLUCOSE PYROPHOSPHORYLASE SMALL SUBUNIT 1 (APS1);ADP GLUCOSE PYROPHOSPHORYLASE 1 (ADG1)
AT5G19220	AT5G19220.1	Encodes the large subunit of ADP-glucose pyrophosphorylase which catalyzes the first, rate limiting step in starch biosynthesis. The large subunit plays a regulatory role whereas the small subunit (ApS) is the catalytic isoform. Four isoforms (ApL1-4) have been identified. ApL1 is the major large subunit isoform present in leaves. Mutational analysis of APS1 suggests that APL1 and APL2 can compen…	protein_coding	ADP GLUCOSE PYROPHOSPHORYLASE LARGE SUBUNIT 1 (APL1)	ADP GLUCOSE PYROPHOSPHORYLASE 2 (ADG2);ADP GLUCOSE PYROPHOSPHORYLASE LARGE SUBUNIT 1 (APL1)
AT1G23490	AT1G23490.1	Gene encoding ADP-ribosylation factor and similar to other ARFs and ARF-like proteins. A member of ARF GTPase family. Arabidopsis has 21 known members, known to be essential for vesicle coating and uncoating and functions in GTP-binding. The gene is shown to play a role in cell division, cell expansion and cellulose production using antisense construct.	protein_coding	ADP-RIBOSYLATION FACTOR 1 (ARF1)	ADP-RIBOSYLATION FACTOR 1 (ARF1);ADP-RIBOSYLATION FACTOR 1A (ATARFA1A);ADP-RIBOSYLATION FACTOR 1 (ATARF1);ADP-RIBOSYLATION FACTOR (ATARF)
AT2G24765	AT2G24765.1	GTPase required for Golgi targeting of GRIP domain proteins. AtARL1 binds directly to the GRIP domain of AtGRIP in a GTP-dependent manner	protein_coding	ADP-RIBOSYLATION FACTOR 3 (ARF3)	ARF-LIKE 1 (ATARL1);ADP-RIBOSYLATION FACTOR 3 (ARF3);ARF-LIKE 1 (ARL1)
AT3G62290	AT3G62290.1	A member of ARF GTPase family. A thaliana has 21 members of this family, known to be essential for vesicle coating and uncoating and functions in GTP-binding. The gene is shown to play a role in cell division, cell expansion and cellulose production using antisense construct. The mRNA is cell-to-cell mobile.	protein_coding	ADP-RIBOSYLATION FACTOR A1E (ARFA1E)	ADP-RIBOSYLATION FACTOR A1E (ARFA1E);ADP-RIBOSYLATION FACTOR A1E (ATARFA1E)
AT3G49870	AT3G49870.1	A member of ARF-like GTPase family. A thaliana has 21 members, in two subfamilies, ARF and ARF-like (ARL) GTPases.	protein_coding	ADP-RIBOSYLATION FACTOR-LIKE A1C (ARLA1C)	ADP-RIBOSYLATION FACTOR-LIKE 8A (ARL8A);ADP-RIBOSYLATION FACTOR-LIKE A1C (ATARLA1C);ADP-RIBOSYLATION FACTOR-LIKE A1C (ARLA1C)
AT3G08580	AT3G08580.1	mitochondrial ADP/ATP carrier	protein_coding	ADP/ATP CARRIER 1 (AAC1)	ADP/ATP CARRIER 1 (AAC1)
AT5G13490	AT5G13490.1	Encodes mitochondrial ADP/ATP carrier	protein_coding	ADP/ATP CARRIER 2 (AAC2)	ADP/ATP CARRIER 2 (AAC2)
AT4G28390	AT4G28390.1	Encodes a mitochondrial ADP/ATP carrier protein. Shown in heterologous systems to be located in the plasma membrane. Has comparable affinity for ADP and ATP (in E.coli).	protein_coding	ADP/ATP CARRIER 3 (AAC3)	ADP/ATP CARRIER 3 (AAC3); (ATAAC3)
AT1G17290	AT1G17290.1	Encodes for alanine aminotransferase (ALAAT1), involved in alanine catabolism during plants recovery from hypoxia The mRNA is cell-to-cell mobile.	protein_coding	ALANINE AMINOTRANSFERASE (AlaAT1)	ALANINE AMINOTRANSFERASE (AlaAT1)
AT1G70580	AT1G70580.1	Encodes a protein with glyoxylate aminotransferase activity. It can act on a number of different small substrates and amino acids in vitro.	protein_coding	ALANINE-2-OXOGLUTARATE AMINOTRANSFERASE 2 (AOAT2)	GLUTAMATE:GLYOXYLATE AMINOTRANSFERASE 2 (GGT2);ALANINE-2-OXOGLUTARATE AMINOTRANSFERASE 2 (AOAT2)
AT2G13360	AT2G13360.1	Encodes a peroxisomal photorespiratory enzyme that catalyzes transamination reactions with multiple substrates. It is involved in photorespiration.	protein_coding	ALANINE:GLYOXYLATE AMINOTRANSFERASE (AGT)	L-SERINE:GLYOXYLATE AMINOTRANSFERASE (SGAT);ALANINE:GLYOXYLATE AMINOTRANSFERASE (AGT);ALANINE:GLYOXYLATE AMINOTRANSFERASE 1 (AGT1)
AT1G50200	AT1G50200.2	Alanyl-tRNA synthetase;(source:Araport11)	protein_coding	ALANYL-TRNA SYNTHETASE (ALATS)	ALANYL-TRNA SYNTHETASE (ALATS); (ACD)
AT1G08520	AT1G08520.1	Encodes the CHLD subunit of the Mg-chelatase enzyme involved in chlorophyll biosynthesis. Lines carrying recessive mutations of this locus are white and seedling lethal.	protein_coding	ALBINA 1 (ALB1)	(CHLD);PIGMENT DEFECTIVE EMBRYO 166 (PDE166); (V157); (ALB-1V);ALBINA 1 (ALB1)
AT4G01800	AT4G01800.2	Encodes the ATPase subunit of the chloroplast Sec translocation machinery which plays an essential role in chloroplast biogenesis and the regulation of photosynthesis, the absence of which triggers a retrograde signal, eventually leading to a reprogramming of chloroplast and mitochondrial gene expression.	protein_coding	ALBINO OR GLASSY YELLOW 1 (AGY1)	(SECA1);ALBINO OR GLASSY YELLOW 1 (AGY1)
AT3G63410	AT3G63410.1	Encodes a MPBQ/MSBQ methyltransferase located in the chloroplast inner envelope membrane. Mutant plants lack plastoquinone (PQ), suggesting that the APG1 protein is involved in the methylation step of PQ biosynthesis. The gene product is also involved in tocopherol (vitamin E) biosynthesis.	protein_coding	ALBINO OR PALE GREEN MUTANT 1 (APG1)	(E37);ALBINO OR PALE GREEN MUTANT 1 (APG1);VITAMIN E DEFECTIVE 3 (VTE3);INNER ENVELOPE PROTEIN 37 (IEP37)
AT2G24270	AT2G24270.2	Encodes a protein with non-phosphorylating NADP-dependent glyceraldehyde-3-phosphate dehydrogenase activity. The activity of the enzyme was determined from leaf extracts; the enzyme has not been purified to confirm activity.	protein_coding	ALDEHYDE DEHYDROGENASE 11A3 (ALDH11A3)	ALDEHYDE DEHYDROGENASE 11A3 (ALDH11A3)
AT5G62530	AT5G62530.1	Encodes mitochondrial Delta-pyrroline-5-carboxylate dehydrogenase. Involved in the catabolism of proline to glutamate, protection from proline toxicity, and the remobilization of carbon and nitrogen from senescing leaves. Induced at pathogen infection sites. P5CDH and SRO5 (an overlapping gene in the sense orientation) generate 24-nt and 21-nt siRNAs, which together are components of a regulatory…	protein_coding	ALDEHYDE DEHYDROGENASE 12A1 (ALDH12A1)	DELTA1-PYRROLINE-5-CARBOXYLATE DEHYDROGENASE (P5CDH);ALDEHYDE DEHYDROGENASE 12A1 (ALDH12A1);ARABIDOPSIS THALIANA DELTA1-PYRROLINE-5-CARBOXYLATE DEHYDROGENASE (ATP5CDH)
AT3G48000	AT3G48000.1	Encodes a putative (NAD+) aldehyde dehydrogenase.	protein_coding	ALDEHYDE DEHYDROGENASE 2B4 (ALDH2B4)	ALDEHYDE DEHYDROGENASE 2A (ALDH2A);ALDEHYDE DEHYDROGENASE 2B4 (ALDH2B4);ALDEHYDE DEHYDROGENASE 2 (ALDH2)
AT3G24503	AT3G24503.1	Arabidopsis thaliana aldehyde dehydrogenase AtALDH1a mRNA. a sinapaldehyde dehydrogenase catalyzes both the oxidation of coniferylaldehyde and sinapaldehyde forming ferulic acid and sinapic acid, respectively	protein_coding	ALDEHYDE DEHYDROGENASE 2C4 (ALDH2C4)	REDUCED EPIDERMAL FLUORESCENCE1 (REF1);ALDEHYDE DEHYDROGENASE 1A (ALDH1A);ALDEHYDE DEHYDROGENASE 2C4 (ALDH2C4)
AT4G36250	AT4G36250.1	Encodes a putative aldehyde dehydrogenase. The gene is not responsive to osmotic stress and is expressed constitutively at a low level in plantlets and root cultures.	protein_coding	ALDEHYDE DEHYDROGENASE 3F1 (ALDH3F1)	ALDEHYDE DEHYDROGENASE 3F1 (ALDH3F1)
AT1G44170	AT1G44170.1	Encodes an aldehyde dehydrogenase induced by ABA and dehydration that can oxidize saturated aliphatic aldehydes. It is also able to oxidize beta-unsaturated aldehydes, but not aromatic aldehydes. Activity of ALDH3H1 is NAD +-dependent.	protein_coding	ALDEHYDE DEHYDROGENASE 3H1 (ALDH3H1)	ALDEHYDE DEHYDROGENASE 3H1 (ALDH3H1);ALDEHYDE DEHYDROGENASE 4 (ALDH4)
AT1G79440	AT1G79440.1	Encodes a mitochondrial succinic semialdehyde dehydrogenase (SSADH). Nomenclature according to Kirch, et al (2004).	protein_coding	ALDEHYDE DEHYDROGENASE 5F1 (ALDH5F1)	ENLARGED FIL EXPRESSION DOMAIN 1 (ENF1);ALDEHYDE DEHYDROGENASE 5F1 (ALDH5F1);SUCCINIC SEMIALDEHYDE DEHYDROGENASE 1 (SSADH1);SUCCINIC SEMIALDEHYDE DEHYDROGENASE (SSADH)
AT1G54100	AT1G54100.1	Aldehyde dehydrogenase	protein_coding	ALDEHYDE DEHYDROGENASE 7B4 (ALDH7B4)	ALDEHYDE DEHYDROGENASE 7B4 (ALDH7B4)
AT2G37760	AT2G37760.1	Encodes an NADPH-dependent aldo-keto reductase that can act on a wide variety of substrates in vitro including aliphatic and aromatic aldehydes and steroids. Transcript levels for this gene are up-regulated in response to cold, salt, and drought stress.	protein_coding	ALDO-KETO REDUCTASE FAMILY 4 MEMBER C8 (AKR4C8)	ALDO-KETO REDUCTASE FAMILY 4 MEMBER C8 (AKR4C8)
AT5G26210	AT5G26210.1	Encodes a member of the Alfin1-like family of nuclear-localized PHD (plant homeodomain) domain containing proteins. All AL proteins except AL3 bind to di- or trimethylated histone H3 (H3K4me3/2). Members of this family include: AT5G05610 (AL1), AT3G11200 (AL2), AT3G42790 (AL3), AT5G26210 (AL4), AT5G20510 (AL5), AT2G02470 (AL6), AT1G14510 (AL7).	protein_coding	ALFIN-LIKE 4 (AL4)	ALFIN-LIKE 4 (AL4)
AT1G14510	AT1G14510.1	Encodes a member of the Alfin1-like family of nuclear-localized PHD (plant homeodomain) domain containing proteins. All AL proteins except AL3 bind to di- or trimethylated histone H3 (H3K4me3/2). Members of this family include: AT5G05610 (AL1), AT3G11200 (AL2), AT3G42790 (AL3), AT5G26210 (AL4), AT5G20510 (AL5), AT2G02470 (AL6), AT1G14510 (AL7).	protein_coding	ALFIN-LIKE 7 (AL7)	(ATAL7);ALFIN-LIKE 7 (AL7)
AT1G22650	AT1G22650.1	Plant neutral invertase family protein;(source:Araport11)	protein_coding	ALKALINE/NEUTRAL INVERTASE D (A/N-InvD)	ALKALINE/NEUTRAL INVERTASE D (A/N-InvD)
AT5G16970	AT5G16970.1	encodes a 2-alkenal reductase (EC 1.3.1.74), plays a key role in the detoxification of reactive carbonyls	protein_coding	ALKENAL REDUCTASE (AER)	2-ALKENAL REDUCTASE (AER);ALKENAL REDUCTASE (AT-AER);ALKENAL REDUCTASE (AER)
AT1G23740	AT1G23740.1	AOR is an alkenal/one oxidoreductase that acts on compounds with unsaturated alpha,beta-carbonyls. The activity of this enzyme with a number of substrates, including acrolein and 3-buten-2-one, was demonstrated in vitro using a truncated form of the protein that lacked approximately 80 of the first amino acids. This protein appears to localize to the chloroplast where it likely helps to maintain …	protein_coding	ALKENAL/ONE OXIDOREDUCTASE (AOR)	ALKENAL/ONE OXIDOREDUCTASE (AOR)
AT3G25760	AT3G25760.1	encodes allene oxide cyclase. One of four genes in Arabidopsis that encode this enzyme, which catalyzes an essential step in jasmonic acid biosynthesis. Gene expression is induced during senescence, a process that involves jasmonic acid signalling pathway. The mRNA is cell-to-cell mobile.	protein_coding	ALLENE OXIDE CYCLASE 1 (AOC1)	ALLENE OXIDE CYCLASE 1 (AOC1);EARLY-RESPONSIVE TO DEHYDRATION 12 (ERD12)
AT3G25770	AT3G25770.1	Encodes allene oxide cyclase. One of four genes in Arabidopsis that encode this enzyme, which catalyzes an essential step in jasmonic acid biosynthesis. Gene expression is induced during senescence, a process that involves jasmonic acid signalling pathway. Note: Nomenclature for Arabidopsis allene oxide cyclase 2 (AOC2, AT3G25770) gene is based on Stenzel et al. 2003 Plant Molecular Biology 51:89…	protein_coding	ALLENE OXIDE CYCLASE 2 (AOC2)	ALLENE OXIDE CYCLASE 2 (AOC2)
AT1G13280	AT1G13280.1	Encodes allene oxide cyclase. One of four genes in Arabidopsis that encode this enzyme, which catalyzes an essential step in jasmonic acid biosynthesis. Gene expression is reduced during senescence, a process that involves jasmonic acid signalling pathway.	protein_coding	ALLENE OXIDE CYCLASE 4 (AOC4)	ALLENE OXIDE CYCLASE 4 (AOC4)
AT5G42650	AT5G42650.1	Encodes a member of the cytochrome p450 CYP74 gene family that functions as an allene oxide synthase. This enzyme catalyzes dehydration of the hydroperoxide to an unstable allene oxide in the JA biosynthetic pathway. It shows a dual catalytic activity, the major one being a 13-AOS but also expressing a 9-AOS activity. CFA-Leu, CFA-Val, CFA-Met and CFA-Ala can induce the expression of AOS.	protein_coding	ALLENE OXIDE SYNTHASE (AOS)	CYTOCHROME P450 74A (CYP74A);DELAYED DEHISCENCE 2 (DDE2);ALLENE OXIDE SYNTHASE (AOS)
AT3G52720	AT3G52720.1	Encodes an alpha carbonic anhydrase (CAH1) located in the chloroplast stroma. Most chloroplast proteins are encoded by the nuclear genome and imported with the help of sorting signals that are intrinsic parts of the polypeptides. CAH1 takes an alternative route through the secretory pathway, and becomes N-glycosylated before entering the chloroplast. Glycosylation and intra-molecular disulfide br…	protein_coding	ALPHA CARBONIC ANHYDRASE 1 (ACA1)	ALPHA CARBONIC ANHYDRASE 1 (ACA1);A. THALIANA ALPHA CARBONIC ANHYDRASE 1 (ATACA1);CARBONIC ANHYDRASE 1 (CAH1)
AT1G64740	AT1G64740.1	alpha-tubulin expressed primarily in stamens and mature pollen	protein_coding	ALPHA-1 TUBULIN (TUA1)	ALPHA-1 TUBULIN (TUA1)
AT5G22770	AT5G22770.1	AP-2 complex subunit alpha-1. Part of endomembrane trafficking system.	protein_coding	ALPHA-ADAPTIN (alpha-ADR)	ALPHA-ADAPTIN (alpha-ADR);ALPHA-ADAPTIN (AP2A1)
AT1G69830	AT1G69830.1	Encodes a plastid-localized &#945;-amylase. Expression is reduced in the SEX4 mutant. Loss of function mutations show normal diurnal pattern of starch accumulation/degradation. Expression follows circadian rhythms.	protein_coding	ALPHA-AMYLASE-LIKE 3 (AMY3)	ALPHA-AMYLASE-LIKE 3 (AMY3);ALPHA-AMYLASE-LIKE 3 (ATAMY3)
AT1G06460	AT1G06460.1	ACD32.1 encodes an alpha-crystallin domain containing protein with homology to small heat shock proteins.	protein_coding	ALPHA-CRYSTALLIN DOMAIN 32.1 (ACD32.1)	ALPHA-CRYSTALLIN DOMAIN 32.1 (ACD32.1);ALPHA-CRYSTALLIN DOMAIN 31.2 (ACD31.2)
AT5G08380	AT5G08380.1	alpha-galactosidase 1;(source:Araport11)	protein_coding	ALPHA-GALACTOSIDASE 1 (AGAL1)	ALPHA-GALACTOSIDASE 1 (AtAGAL1);ALPHA-GALACTOSIDASE 1 (AGAL1)
AT5G08370	AT5G08370.1	Member of Glycoside Hydrolase Family 27 (GH27)that functions as an &#945;-galactosidase.	protein_coding	ALPHA-GALACTOSIDASE 2 (AGAL2)	ALPHA-GALACTOSIDASE 2 (AtAGAL2);ALPHA-GALACTOSIDASE 2 (AGAL2)
AT3G29320	AT3G29320.1	Encodes a plastidic alpha-glucan phosphorylase. In vitro, the enzyme has a preference for maltooligosaccharides, such as maltoheptaose. The mRNA is cell-to-cell mobile.	protein_coding	ALPHA-GLUCAN PHOSPHORYLASE 1 (PHS1)	ALPHA-GLUCAN PHOSPHORYLASE 1 (PHS1)
AT3G46970	AT3G46970.1	Encodes a cytosolic alpha-glucan phosphorylase. In vitro, the enzyme has a preference for branched polysaccharides, such as glycogen.	protein_coding	ALPHA-GLUCAN PHOSPHORYLASE 2 (PHS2)	ARABIDOPSIS THALIANA ALPHA-GLUCAN PHOSPHORYLASE 2 (ATPHS2);ALPHA-GLUCAN PHOSPHORYLASE 2 (PHS2)
AT5G11720	AT5G11720.1	Glycosyl hydrolases family 31 protein;(source:Araport11)	protein_coding	ALPHA-GLUCOSIDASE (AGLU1)	ALPHA-GLUCOSIDASE (AGLU1)
AT3G10740	AT3G10740.2	Encodes a bifunctional alpha-l-arabinofuranosidase/beta-d-xylosidase that belongs to family 51 of glycoside hydrolases. It may be involved in cell wall modification.	protein_coding	ALPHA-L-ARABINOFURANOSIDASE 1 (ASD1)	ARABIDOPSIS THALIANA ALPHA-L-ARABINOFURANOSIDASE 1 (ATASD1);ALPHA-L-ARABINOFURANOSIDASE 1 (ASD1);ALPHA-L-ARABINOFURANOSIDASE 1 (ARAF1);ALPHA-L-ARABINOFURANOSIDASE (ARAF)
AT1G51590	AT1G51590.1	Encodes an alpha-mannosidase I enzyme responsible for N-glycan maturation.	protein_coding	ALPHA-MANNOSIDASE 1 (MNS1)	ALPHA-MANNOSIDASE 1 (MNS1);ALPHA-MANNOSIDASE IB (MANIB)
AT3G56190	AT3G56190.1	Encodes one of two alpha-SNAPs (soluble NSF attachment protein) in Arabidopsis	protein_coding	ALPHA-SOLUBLE NSF ATTACHMENT PROTEIN 2 (ALPHA-SNAP2)	(ASNAP);ALPHA-SOLUBLE NSF ATTACHMENT PROTEIN 2 (ALPHA-SNAP2)
AT1G68560	AT1G68560.1	Encodes a bifunctional alpha-l-arabinofuranosidase/beta-d-xylosidase that belongs to family 3 of glycoside hydrolases.	protein_coding	ALPHA-XYLOSIDASE 1 (XYL1)	(GH31);ALTERED XYLOGLUCAN 3 (AXY3);ALPHA-XYLOSIDASE 1 (ATXYL1);THERMOINHIBITION RESISTANT GERMINATION 1 (TRG1);ALPHA-XYLOSIDASE 1 (XYL1); (TRG1)
AT1G62020	AT1G62020.1	Member of the Coat Protein I (COPI) complex is a seven-subunit coatomer complex consisting of the &#945;, &#946;, &#946;&#8242;, &#947;, &#948;, &#949;, and &#950; proteins. COPI is required for retrograde transport from the Golgi to the endoplasmic reticulum, Golgi maintenance, and cell plate formation. Required for the acceptance of compatible pollen.	protein_coding	ALPHA1 COAT PROTEIN (alpha1-COP)	ALPHA1 COAT PROTEIN (alpha1-COP)
AT2G21390	AT2G21390.1	Coatomer subunit alpha-2. Part of endomembrane trafficking system. Interacts with SINAT1.	protein_coding	ALPHA2-COP (A2-COP)	ALPHA2-COP (A2-COP)
AT1G13560	AT1G13560.1	Encodes aminoalcoholphosphotransferase AAPT1.	protein_coding	AMINOALCOHOLPHOSPHOTRANSFERASE 1 (AAPT1)	AMINOALCOHOLPHOSPHOTRANSFERASE 1 (AAPT1); (ATAAPT1)
AT4G33090	AT4G33090.1	encodes an aminopeptidase, a ortholog of mouse microsomal AP (EC 3.4.11.2).	protein_coding	AMINOPEPTIDASE M1 (APM1)	AMINOPEPTIDASE M1 (APM1);AMINOPEPTIDASE M1 (ATAPM1)
AT5G53860	AT5G53860.4	Encodes a plant-specific protein with a domain similar to the central cysteine-rich domain of DnaJ proteins. It is involved in chloroplast and leaf development.	protein_coding	ANGULATA 7 (ANU7)	ANGULATA 7 (ANU7);EMBRYO DEFECTIVE 2737 (emb2737);EMBRYO DEFECTIVE 64 (EMB64)
AT4G35450	AT4G35450.5	A molecular chaperone that binds to the transmembrane domains of interacting proteins to prevent aggregation and direct them to the right location after translation.Involved in targeting of chloroplast outer membrane proteins to the chloroplast. Double mutants of AKR2A and the highly homologous AKR2B have yellow leaves, significantly reduced chloroplast proteins, and no thylakoid membranes.	protein_coding	ANKYRIN REPEAT-CONTAINING PROTEIN 2 (AKR2)	ANKYRIN REPEAT-CONTAINING PROTEIN 2 (AKR2)
AT1G35720	AT1G35720.1	Encodes a member of the annexin gene family, a diverse, multigene family of calcium-dependent, membrane-binding proteins. The protein was determined to have peroxidase activity. This activity is thought to be dependent on the presence of post-translational modifications (most likely phosphorylation). The protein was shown to be present as a mixture of monomer and homodimer. The homodimerization s…	protein_coding	ANNEXIN 1 (ANNAT1)	(ATANN1);ANNEXIN 1 (ANN1); (ATOXY5); (OXY5);ANNEXIN 1 (ANNAT1)
AT5G65020	AT5G65020.1	Annexins are calcium binding proteins that are localized in the cytoplasm. When cytosolic Ca2+ increases, they relocate to the plasma membrane. They may be involved in the Golgi-mediated secretion of polysaccharides.	protein_coding	ANNEXIN 2 (ANNAT2)	ANNEXIN 2 (ANNAT2); (ATANN2)
AT2G38760	AT2G38760.1	Annexins are calcium binding proteins that are localized in the cytoplasm. When cytosolic Ca2+ increases, they relocate to the plasma membrane. The mRNA is cell-to-cell mobile.	protein_coding	ANNEXIN 3 (ANNAT3)	ANNEXIN 3 (ANNAT3); (ATANN3);ANNEXIN 3 (ANN3)
AT2G38750	AT2G38750.1	Annexins are a family of calcium dependent membrane binding proteins though to be involved in Golgi mediated secretion. This is one of four annexins identified in Arabidopsis.	protein_coding	ANNEXIN 4 (ANNAT4)	(ATANN4);ANNEXIN 4 (ANNAT4)
AT3G62530	AT3G62530.1	ARM-repeat superfamily protein containing a mitochondria-targeting peptide; pollen killer antidote of the pollen killer activity of locus PK3.	protein_coding	ANTIDOTE OF POLLEN KILLER ON CHROMOSOME 3 (APOK3)	ANTIDOTE OF POLLEN KILLER ON CHROMOSOME 3 (APOK3)
AT4G38220	AT4G38220.2	Peptidase M20/M25/M40 family protein;(source:Araport11)	protein_coding	AQUAPORIN INTERACTOR (AQI)	AQUAPORIN INTERACTOR (AQI)
AT3G01310	AT3G01310.1	Encodes a functional VIP1/PPIP5K-type ATP-grasp kinase that is involved in both InsP6 to InsP7 conversion and InsP7 to InsP8 conversion, producing the InsP8 cofactor of the ASK1-COI1-JAZ-jasmonate co-receptor complex. It is the major isoform in plants, is required for jasmonate-dependent defenses, and plays an important role in plant defenses against necrotrophic fungi and insect herbivores.	protein_coding	ARABIDOPSIS HOMOLOG OF YEAST VIP1 1 (ATVIP1)	ARABIDOPSIS HOMOLOG OF YEAST VIP1 1 (ATVIP1);VIP HOMOLOG2 (VIH2);VIP1 HOMOLOG 1 (VIP1)
AT1G52930	AT1G52930.1	Encodes one of two Arabidopsis orthologs of yeast BRX1, a protein involved in maturation of the large ribosomal subunit. The proteins are mainly localized in nucleolus. Mutant plants are affected in pre-rRNA processing.	protein_coding	ARABIDOPSIS HOMOLOGUE OF YEAST BRX1 2 (ATBRX1-2)	ARABIDOPSIS HOMOLOGUE OF YEAST BRX1 2 (ATBRX1-2)
AT2G17800	AT2G17800.1	A member of ROP GTPase family. Rac-like GTP-binding protein ARAC1/ATGP2. Encodes a geranylgeranylated GTP binding protein. Involved in the auxin-activated 26S proteasome-dependent Aux/IAA proteolysis pathway.	protein_coding	ARABIDOPSIS RAC-LIKE 1 (ARAC1)	RHO-RELATED GTPASES FROM PLANTS 3 (ROP3); (ATROP3); (ATRAC1);ARABIDOPSIS RAC-LIKE 1 (ARAC1); (ATGP2)
AT1G17860	AT1G17860.1	Member of Kunitz trypsin inhibitor (KTI) family involved in plant defense response against spider mites.	protein_coding	ARABIDOPSIS THALIANA KUNITZ TRYPSIN INHIBITOR 5 (ATKTI5)	ARABIDOPSIS THALIANA KUNITZ TRYPSIN INHIBITOR 5 (ATKTI5)
AT5G15550	AT5G15550.1	Transducin/WD40 repeat-like superfamily protein;(source:Araport11)	protein_coding	ARABIDOPSIS THALIANA PESCADILLO ORTHOLOG (ATPEP2)	ARABIDOPSIS THALIANA PESCADILLO ORTHOLOG (ATPEP2); (ATPEIP2)
AT1G28290	AT1G28290.1	Encodes an atypical arabinogalactan protein that is localized to the plasma membrange. AGP31 is highly expressed in flowers and vascular tissue and is repressed by jasmonic acid. AGP31 may play a role in vascular tissue function during defense and development.	protein_coding	ARABINOGALACTAN PROTEIN 31 (AGP31)	ARABINOGALACTAN PROTEIN 31 (AGP31)
AT5G54310	AT5G54310.1	A member of ARF GAP domain (AGD), A thaliana has 15 members, grouped into four classes. Regulates membrane trafficking and organ separation.	protein_coding	ARF-GAP DOMAIN 5 (AGD5)	NEVERSHED (NEV);ARF-GAP DOMAIN 5 (AGD5); (ATAGD5)
AT4G17890	AT4G17890.1	A member of ARF GAP domain (AGD), A thaliana has 15 members, grouped into four classes.	protein_coding	ARF-GAP DOMAIN 8 (AGD8)	ARF-GAP DOMAIN 8 (AGD8)
AT5G46750	AT5G46750.1	A member of ARF GAP domain (AGD), A thaliana has 15 members, grouped into four classes. The mRNA is cell-to-cell mobile.	protein_coding	ARF-GAP DOMAIN 9 (AGD9)	ARF-GAP DOMAIN 8 (AGD8);ARF-GAP DOMAIN 9 (AGD9)
AT4G08870	AT4G08870.1	Encodes one of the two arginase in the genome. Gene expression is enhanced by methyl jasmonate treatment. It is involved in the defense response to B.cinerea.	protein_coding	ARGININE AMIDOHYDROLASE 2 (ARGAH2)	ARGININE AMIDOHYDROLASE 2 (ARGAH2)
AT3G61860	AT3G61860.1	encodes an arginine/serine-rich splicing factor. transcript is alternatively spliced and is differentially expressed in different tissues (flowers, roots, stems, and leaves) examined. Barta et al (2010) have proposed a nomenclature for Serine/Arginine-Rich Protein Splicing Factors (SR proteins): Plant Cell. 2010, 22:2926.	protein_coding	ARGININE/SERINE-RICH SPLICING FACTOR 31 (RS31)	ARGININE/SERINE-RICH SPLICING FACTOR 31 (RS31);ARGININE/SERINE-RICH SPLICING FACTOR 31 (At-RS31);ARGININE/SERINE-RICH SPLICING FACTOR 31 (ATRSP31);ARGININE/SERINE-RICH SPLICING FACTOR 31 (RSP31)
AT2G46610	AT2G46610.1	Barta et al (2010) have proposed a nomenclature for Serine/Arginine-Rich Protein Splicing Factors (SR proteins): Plant Cell. 2010, 22:2926.	protein_coding	ARGININE/SERINE-RICH SPLICING FACTOR 31A (RS31a)	ARGININE/SERINE-RICH SPLICING FACTOR 31A (RS31a);ARGININE/SERINE-RICH SPLICING FACTOR 31A (At-RS31a)
AT5G52040	AT5G52040.2	Encodes an arginine/serine-rich splicing factor. Transcript is alternatively spliced and is differentially expressed in different tissues (flowers, roots, stems, and leaves) examined. Barta et al (2010) have proposed a nomenclature for Serine/Arginine-Rich Protein Splicing Factors (SR proteins): Plant Cell. 2010, 22:2926. RS41 binds to HYL1 and co-localizes to the nuclear dicing body. Along with …	protein_coding	ARGININE/SERINE-RICH SPLICING FACTOR 41 (RS41)	ARGININE/SERINE-RICH SPLICING FACTOR 41 (At-RS41);ARGININE/SERINE-RICH SPLICING FACTOR 41 (RS41); (ATRSP41)
AT1G48410	AT1G48410.2	Encodes an RNA Slicer that selectively recruits microRNAs and siRNAs. There is currently no evidence that AGO1 Slicer is in a high molecular weight RNA-induced silencing complex (RISC). Mutants are defective in post-transcriptional gene silencing and have pleiotropic developmental and morphological defects. Through its action on the regulation of ARF17 expression, the protein regulates genes invo…	protein_coding	ARGONAUTE 1 (AGO1)	(ATAGO1);ARGONAUTE 1 (AGO1); (ICU9)
AT2G27040	AT2G27040.1	AGO4 is a member of a class of PAZ/PIWI domain containing proteins involved in siRNA mediated gene silencing.Loss of function mutations have reduced site specific CpNpG and CpHpH methylation, abnormal ovule/megagametophyte develoment and increased susceptibility to bacterial pathogens including Tobacco rattle virus.	protein_coding	ARGONAUTE 4 (AGO4)	ARGONAUTE 4 (AGO4);OVEREXPRESSOR OF CATIONIC PEROXIDASE 11 (OCP11)
AT1G07890	AT1G07890.1	Encodes a cytosolic ascorbate peroxidase APX1. Ascorbate peroxidases are enzymes that scavenge hydrogen peroxide in plant cells. Eight types of APX have been described for Arabidopsis: three cytosolic (APX1, APX2, APX6), two chloroplastic types (stromal sAPX, thylakoid tAPX), and three microsomal (APX3, APX4, APX5) isoforms. At least part of the induction of heat shock proteins during light stres…	protein_coding	ASCORBATE PEROXIDASE 1 (APX1)	(ATAPX01); (ATAPX1); (CS1);MATERNAL EFFECT EMBRYO ARREST 6 (MEE6);ASCORBATE PEROXIDASE 1 (APX1)
AT4G35000	AT4G35000.1	Encodes a microsomal ascorbate peroxidase APX3. Ascorbate peroxidases are enzymes that scavenge hydrogen peroxide in plant cells. Eight types of APX have been described for Arabidopsis: three cytosolic (APX1, APX2, APX6), two chloroplastic types (stromal sAPX, thylakoid tAPX), and three microsomal (APX3, APX4, APX5) isoforms. The APX3 protein interacts with AKR2 (ankyrin-containing protein that i…	protein_coding	ASCORBATE PEROXIDASE 3 (APX3)	ASCORBATE PEROXIDASE 3 (APX3)
AT5G65010	AT5G65010.2	Encodes asparagine synthetase (ASN2).	protein_coding	ASPARAGINE SYNTHETASE 2 (ASN2)	ASPARAGINE SYNTHETASE 2 (ASN2)
AT5G10240	AT5G10240.1	Encodes asparagine synthetase (ASN3).	protein_coding	ASPARAGINE SYNTHETASE 3 (ASN3)	ASPARAGINE SYNTHETASE 3 (ASN3)
AT2G22250	AT2G22250.2	Encodes a prokaryotic-type plastidic aspartate aminotransferase with glutamate/aspartate-prephenate aminotransferase (PAT) activity.	protein_coding	ASPARTATE AMINOTRANSFERASE (AAT)	PREPHENATE AMINOTRANSFERASE (PAT);MATERNAL EFFECT EMBRYO ARREST 17 (MEE17);ASPARTATE AMINOTRANSFERASE (AAT);ASPARTATE AMINOTRANSFERASE (ATAAT)
AT2G30970	AT2G30970.1	ASPARTATE AMINOTRANSFERASE 1	protein_coding	ASPARTATE AMINOTRANSFERASE 1 (ASP1)	ASPARTATE AMINOTRANSFERASE 1 (ASP1)
AT5G19550	AT5G19550.1	Nitrogen metabolism. Major cytosolic isoenzyme controlling aspartate biosynthesis in the light. The mRNA is cell-to-cell mobile.	protein_coding	ASPARTATE AMINOTRANSFERASE 2 (ASP2)	ASPARTATE AMINOTRANSFERASE 2 (ASP2);ASPARTATE AMINOTRANSFERASE 2 (AAT2)
AT5G11520	AT5G11520.1	Encodes the chloroplastic isozyme of aspartate aminotransferase. Involved in aspartate biosynthesis and nitrogen metabolism. mRNA is expressed in senescing leaves.	protein_coding	ASPARTATE AMINOTRANSFERASE 3 (ASP3)	YELLOW-LEAF-SPECIFIC GENE 4 (YLS4);ASPARTATE AMINOTRANSFERASE 3 (ASP3)
AT4G31990	AT4G31990.3	Encodes a plastid-localized aspartate aminotransferase. Does not display any PAT (glutamate/aspartate-prephenate aminotransferase) activity even in the presence of a high concentration of prephenate.	protein_coding	ASPARTATE AMINOTRANSFERASE 5 (ASP5)	(ATAAT1);ASPARTATE AMINOTRANSFERASE DEFICIENT 3 (AAT3);ASPARTATE AMINOTRANSFERASE 5 (ASP5)
AT5G13280	AT5G13280.1	Asp kinase inhibited by Lys and S-adenosylmethionine. Contains regulatory domains that belong to the ACT domain family, which allow binding to a extreme variety of ligands. Can function as a monomer or as a dimer with acetohydroxyacid synthase (HSDH).	protein_coding	ASPARTATE KINASE 1 (AK-LYS1)	ASPARTATE KINASE (AK);ASPARTATE KINASE 1 (AK-LYS1);ASPARTATE KINASE 1 (AK1)
AT3G18490	AT3G18490.1	Encodes ASPG1 (ASPARTIC PROTEASE IN GUARD CELL 1). Functions in drought avoidance through abscisic acid (ABA) signalling in guard cells.	protein_coding	ASPARTIC PROTEASE IN GUARD CELL 1 (ASPG1)	ASPARTIC PROTEASE IN GUARD CELL 1 (ASPG1)
AT1G11910	AT1G11910.2	Encodes an aspartic proteinase that forms a heterodimer and is stable over a broad pH range (ph 3-8).	protein_coding	ASPARTIC PROTEINASE A1 (APA1)	PUTATIVE ASPARTIC PROTEINASE A1 (PASPA1);ASPARTIC PROTEINASE A1 (APA1); (ATAPA1); (ATPASPA1)
AT2G17380	AT2G17380.1	Encodes clathrin assembly protein AP19. The mRNA is cell-to-cell mobile.	protein_coding	ASSOCIATED PROTEIN 19 (AP19)	ASSOCIATED PROTEIN 19 (AP19)
AT3G28270	AT3G28270.1	AFL1 was first identified by immunoscreening an Arabidopsis expression library with antisera recognizing mammalian &#946;1-integrin. It is a peripheral membrane protein associated with endomembranes and plasmamembrane. Based on overexpression and knockdown phenotypes, AFL1 is postulated to function in regulation of growth and proline accumulation in response to drought. AFL1 protein co-localizes …	protein_coding	AT14A-LIKE1 (AFL1)	AT14A-LIKE1 (AFL1)
AT5G49460	AT5G49460.1	One of the two genes encoding subunit B of the cytosolic enzyme ATP Citrate Lyase (ACL)	protein_coding	ATP CITRATE LYASE SUBUNIT B 2 (ACLB-2)	ATP CITRATE LYASE SUBUNIT B 2 (ACLB-2)
AT1G58080	AT1G58080.1	ATP phosphoribosyl transferase, catalyses first step of histidine biosynthesis	protein_coding	ATP PHOSPHORIBOSYL TRANSFERASE 1 (ATP-PRT1)	ATP PHOSPHORIBOSYL TRANSFERASE 1 (ATP-PRT1);ATP PHOSPHORIBOSYL TRANSFERASE 1 (ATATP-PRT1); (HISN1A)
AT1G09795	AT1G09795.1	ATP phosphoribosyl transferase, catalyses first step of histidine biosynthesis	protein_coding	ATP PHOSPHORIBOSYL TRANSFERASE 2 (ATP-PRT2)	ATP PHOSPHORIBOSYL TRANSFERASE 2 (ATP-PRT2); (HISN1B);ATP PHOSPHORIBOSYL TRANSFERASE 2 (ATATP-PRT2)
AT3G22890	AT3G22890.1	encodes ATP sulfurylase, the first enzyme in the sulfate assimilation pathway of Arabidopsis. It may also participate in selenium metabolism. The mRNA is cell-to-cell mobile.	protein_coding	ATP SULFURYLASE 1 (APS1)	ATP SULFURYLASE 1 (APS1); (ATPS1)
AT4G09650	AT4G09650.1	Encodes the chloroplast ATPase delta-subunit. The mRNA is cell-to-cell mobile.	protein_coding	ATP SYNTHASE DELTA-SUBUNIT GENE (ATPD)	ATP SYNTHASE DELTA-SUBUNIT GENE (ATPD);PIGMENT DEFECTIVE 332 (PDE332)
ATCG00470	ATCG00470.1	ATPase epsilon subunit	protein_coding	ATP SYNTHASE EPSILON CHAIN (ATPE)	ATP SYNTHASE EPSILON CHAIN (ATPE)
ATCG00120	ATCG00120.1	Encodes the ATPase alpha subunit, which is a subunit of ATP synthase and part of the CF1 portion which catalyzes the conversion of ADP to ATP using the proton motive force. This complex is located in the thylakoid membrane of the chloroplast.	protein_coding	ATP SYNTHASE SUBUNIT ALPHA (ATPA)	ATP SYNTHASE SUBUNIT ALPHA (ATPA)
ATCG00480	ATCG00480.1	chloroplast-encoded gene for beta subunit of ATP synthase	protein_coding	ATP SYNTHASE SUBUNIT BETA (PB)	(ATHCF1BETA); (CF1BETA);ATP SYNTHASE SUBUNIT BETA (PB);ATP SYNTHASE SUBUNIT BETA (ATPB)
AT3G28860	AT3G28860.1	Encodes a member of the ATP-binding cassette (ABC) transporter family that is involved in auxin transport and is involved in postembryonic organ separation. Also known as AtMDR11 and PGP19. Possibly regulates auxin-dependent responses by influencing basipetal auxin transport in the root. Acts upstream of phyA in regulating hypocotyl elongation and gravitropic response. Exerts nonredundant, partia…	protein_coding	ATP-BINDING CASSETTE B19 (ABCB19)	ARABIDOPSIS THALIANA ATP-BINDING CASSETTE B19 (ATABCB19);ATP-BINDING CASSETTE B19 (ABCB19); (ATPGP19); (ATMDR1); (MDR11);P-GLYCOPROTEIN 19 (PGP19);MULTIDRUG RESISTANCE PROTEIN 11 (ATMDR11); (MDR1)
AT4G25960	AT4G25960.1	P-glycoprotein 2;(source:Araport11)	protein_coding	ATP-BINDING CASSETTE B2 (ABCB2)	P-GLYCOPROTEIN 2 (PGP2);ATP-BINDING CASSETTE B2 (ABCB2)
AT5G58270	AT5G58270.1	Encodes a mitochondrial half-molecule ABC transporter, a member of ATM subfamily. Mutants are dwarfed, chlorotic plants with altered leaf morphology. ATM3 transcription is induced by Cd(II) or Pb(II). Involved in heavy metal resistance. Arabidopsis thaliana has three ATM genes, namely ATM1, ATM2 and ATM3. Only ATM3 has an important function for plant growth. Role in Moco biosynthesis.	protein_coding	ATP-BINDING CASSETTE B25 (ABCB25)	ATP-BINDING CASSETTE B25 (ABCB25);STARIK 1 (STA1);ARABIDOPSIS THALIANA ABC TRANSPORTER OF THE MITOCHONDRION 3 (ATATM3);ABC TRANSPORTER OF THE MITOCHONDRION 3 (ATM3)
AT4G25450	AT4G25450.1	member of NAP subfamily	protein_coding	ATP-BINDING CASSETTE B28 (ABCB28)	ATP-BINDING CASSETTE B28 (ABCB28);NON-INTRINSIC ABC PROTEIN 8 (NAP8);ARABIDOPSIS THALIANA NON-INTRINSIC ABC PROTEIN 8 (ATNAP8)
AT1G30400	AT1G30400.1	glutathione S-conjugate transporting ATPase (AtMRP1) mRNA. An ABCC-type arsenite-phytochelatin transporter. The expression of this gene is upregulated by herbicide safeners such as benoxacor and fenclorim.	protein_coding	ATP-BINDING CASSETTE C1 (ABCC1)	MULTIDRUG RESISTANCE-ASSOCIATED PROTEIN 1 (MRP1);ARABIDOPSIS THALIANA ATP-BINDING CASSETTE C1 (ATABCC1);ARABIDOPSIS THALIANA MULTIDRUG RESISTANCE-ASSOCIATED PROTEIN 1 (ATMRP1); (EST1);ATP-BINDING CASSETTE C1 (ABCC1)
AT2G47800	AT2G47800.1	Encodes a plasma membrane localized ATPase transporter involved in multidrug transport. The expression of this gene is upregulated by herbicide safeners such as benoxacor, fluxofenim and fenclorim. The mRNA is cell-to-cell mobile.	protein_coding	ATP-BINDING CASSETTE C4 (ABCC4)	MULTIDRUG RESISTANCE-ASSOCIATED PROTEIN 4 (ATMRP4);MULTIDRUG RESISTANCE-ASSOCIATED PROTEIN 4 (MRP4); (EST3);ATP-BINDING CASSETTE C4 (ABCC4)
AT4G19210	AT4G19210.1	member of RLI subfamily The mRNA is cell-to-cell mobile.	protein_coding	ATP-BINDING CASSETTE E2 (ABCE2)	ATP-BINDING CASSETTE E2 (ABCE2);ARABIDOPSIS THALIANA RNASE L INHIBITOR PROTEIN 2 (ATRLI2);RNASE L INHIBITOR PROTEIN 2 (RLI2)
AT5G60790	AT5G60790.1	Member of GCN subfamily. Is one of 5 Arabidopsis homologs for the yeast protein GCN20, which is a F-type ATP binding cassette protein that functions together with yeast GCN1 and GCN2 in translational control. None of these five Arabidopsis homologs are individually required for GCN2 kinase activity.	protein_coding	ATP-BINDING CASSETTE F1 (ABCF1)	GENERAL CONTROL NON-REPRESSIBLE 1 (GCN1);ARABIDOPSIS THALIANA GENERAL CONTROL NON-REPRESSIBLE 1 (ATGCN1);ATP-BINDING CASSETTE F1 (ABCF1);GENERAL CONTROL NON-DEREPRESSIBLE 20 (GCN20)
AT1G64550	AT1G64550.1	Encodes a member of GCN subfamily. Predicted to be involved in stress-associated protein translation control. The mutant is affected in MAMP ((microbe-associated molecular patterns)-induced stomatal closure, but not other MAMP-induced responses in the leaves. Arabidopsis has five ABCF proteins, which are all closely related by sequence to yeast GCN20. None of these five are individually required …	protein_coding	ATP-BINDING CASSETTE F3 (ABCF3)	(ATGCN20);GENERAL CONTROL NONDEREPRESSIBLE 20 (GCN20);GENERAL CONTROL NON-REPRESSIBLE 3 (ATGCN3);SUSCEPTIBLE TO CORONATINE-DEFICIENT PST DC3000 5 (SCORD5); (ATABCF3);ATP-BINDING CASSETTE F3 (ABCF3);GENERAL CONTROL NON-REPRESSIBLE 3 (GCN3)
AT3G54540	AT3G54540.1	ABCF4 is one of five members of the ABCF gene family in Arabidopsis, which are homologs of the yeast ABCF protein GCN20. AT3G54540 is not a homolog of the yeast bZIP transcription factor GCN4.	protein_coding	ATP-BINDING CASSETTE F4 (ABCF4)	ATP-BINDING CASSETTE F4 (ABCF4);GENERAL CONTROL NON-DEREPRESSIBLE 4 (ATGCN4);GENERAL CONTROL NON-DEREPRESSIBLE 4 (GCN4)
AT1G65410	AT1G65410.1	Encodes a member of NAP subfamily of transporters. Mutations in this gene suppress the low temperature-induced phenotype of Arabidopsis tocopherol-deficient mutant vte2.	protein_coding	ATP-BINDING CASSETTE I13 (ABCI13)	NON-INTRINSIC ABC PROTEIN 11 (NAP11);TRIGALACTOSYLDIACYLGLYCEROL 3 (TGD3);NON-INTRINSIC ABC PROTEIN 11 (ATNAP11);ATP-BINDING CASSETTE I13 (ABCI13)
AT3G20320	AT3G20320.1	Encodes a permease-like component of an ABC transporter involved in lipid transfer from ER to chloroplast. A phosphatidic acid-binding protein with a predicted mycobacterial cell entry domain. It is tethered to the inner chloroplast envelope membrane facing the outer envelope membrane. Presumed bacterial orthologs of TGD1 and TGD2 in Gram-negative bacteria are typically organized in transcription…	protein_coding	ATP-BINDING CASSETTE I15 (ABCI15)	TRIGALACTOSYLDIACYLGLYCEROL2 (TGD2);ATP-BINDING CASSETTE I15 (ABCI15)
AT1G32500	AT1G32500.1	Encodes a member of a heterogenous group of non-intrinsic ATP-binding cassette (ABC) proteins. Members of this group bear no close resemblance to each other nor to representatives of specific ABC protein subfamilies from other organisms. This grouping is arbitrary and will likely change upon acquisition of further data.	protein_coding	ATP-BINDING CASSETTE I7 (ABCI7)	ATP-BINDING CASSETTE I7 (ABCI7);NON-INTRINSIC ABC PROTEIN 6 (ATNAP6);NON-INTRINSIC ABC PROTEIN 6 (NAP6)
AT4G04770	AT4G04770.1	Encodes an iron-stimulated ATPase. A member of the NAP subfamily of ABC transporters. Involved in Fe-S cluster assembly. Similar to SufB. Involved in the regulation of iron homeostasis. Able to form homodimers. Interacts with AtNAP7 inside the chloroplast.	protein_coding	ATP-BINDING CASSETTE I8 (ABCI8)	ATP-BINDING CASSETTE I8 (ABCI8);ATP BINDING CASSETTE PROTEIN 1 (ABC1);ATP BINDING CASSETTE PROTEIN 1 (ATABC1);LONG AFTER FR (LAF6);ARABIDOPSIS THALIANA NUCLEOSOME ASSEMBLY PROTEIN 1 (ATNAP1)
AT1G10670	AT1G10670.3	One of the three genes encoding subunit A of the trimeric protein ATP Citrate Lyase. Antisense ACLA-1 plants cause a reduction in cytosolic acetyl-CoA metabolism and have upregulation of stress-related genes and down-regulation of primary metabolism and growth genes, suggesting the mutation restricts normal growth and developmental processes and puts the plant into a state of stress.	protein_coding	ATP-CITRATE LYASE A-1 (ACLA-1)	ATP-CITRATE LYASE A-1 (ACLA-1)
AT1G09430	AT1G09430.1	Encodes subunit A of the heteromeric enzyme ATP citrate lyase (ACL). In animals, ACL is encoded by a single gene; ACL in Arabidopsis is composed of two polypeptides, ACLA (encoded by 3 genes) and ACLB (encoded by 2 genes). The holoenzyme has an A(4)B(4)stoichiometry. Expression of both ACLA and ACLB but not of either of the subunits alone results in ACL activity.	protein_coding	ATP-CITRATE LYASE A-3 (ACLA-3)	ATP-CITRATE LYASE A-3 (ACLA-3)
AT3G06650	AT3G06650.1	One of the two genes encoding subunit B of the trimeric enzyme ATP Citrate lyase	protein_coding	ATP-CITRATE LYASE B-1 (ACLB-1)	ATP-CITRATE LYASE B-1 (ACLB-1)
AT4G14680	AT4G14680.2	Encodes one of three A. thaliana ATP-sulfurylases. APS is the first enzyme of sulfate assimilation that catalyzes the formation of adenosine-5'-phosphosulfate from ATP and sulfate.	protein_coding	ATP-SULFURYLASE 3 (APS3)	ATP-SULFURYLASE 3 (APS3); (ATPS3)
AT4G29670	AT4G29670.2	Encodes a member of the thioredoxin family protein. Located in the chloroplast. Shows high activity towards the chloroplast 2-Cys peroxiredoxin A, and poor activity towards the chloroplast NADP-malate dehydrogenase.	protein_coding	ATYPICAL CYS HIS RICH THIOREDOXIN 2 (ACHT2)	ATYPICAL CYS HIS RICH THIOREDOXIN 2 (ACHT2)
AT2G41560	AT2G41560.1	Encodes a calmodulin-regulated Ca(2+)-ATPase that improves salt tolerance in yeast. Localized to the vacuole. Lesion mimic phenotype when mutation in the gene is combined with a mutation in ACA11. Lesion mimic phenotype of double knockout can be suppressed by nutritional supplements that increase anion levels (e.g. 15 mM Nitrate, Chloride, or Phosphate).	protein_coding	AUTOINHIBITED CA(2+)-ATPASE, ISOFORM 4 (ACA4)	AUTOINHIBITED CA(2+)-ATPASE, ISOFORM 4 (ACA4)
AT5G57110	AT5G57110.1	Arabidopsis-autoinhibited Ca2+ -ATPase, isoform 8, contains all of the characteristic motifs of Ca2+ -transporting P-type Ca2+ -ATPases and is localized to the plasma membrane.	protein_coding	AUTOINHIBITED CA2+ -ATPASE, ISOFORM 8 (ACA8)	AUTOINHIBITED CA2+ -ATPASE, ISOFORM 8 (ACA8);AUTOINHIBITED CA2+ -ATPASE, ISOFORM 8 (AT-ACA8)
AT1G54990	AT1G54990.1	auxin response mutant (AXR4) The mRNA is cell-to-cell mobile.	protein_coding	AUXIN RESISTANT 4 (AXR4)	REDUCED ROOT GRAVITROPISM 1 (RGR1);AUXIN RESISTANT 4 (AXR4);REDUCED ROOT GRAVITROPISM (RGR)
AT3G07390	AT3G07390.1	isolated from differential screening of a cDNA library from auxin-treated root culture. sequence does not show homology to any known proteins and is predicted to be extracellular. The mRNA is cell-to-cell mobile.	protein_coding	AUXIN-INDUCED IN ROOT CULTURES 12 (AIR12)	AUXIN-INDUCED IN ROOT CULTURES 12 (AIR12)
AT2G04160	AT2G04160.1	isolated from differential screening of a cDNA library from auxin-treated root culture. encodes a protein similar to subtilisin-like serine protease which is believed to be active outside the plant cell.	protein_coding	AUXIN-INDUCED IN ROOT CULTURES 3 (AIR3)	AUXIN-INDUCED IN ROOT CULTURES 3 (AIR3)
AT4G12980	AT4G12980.1	Activated by OXS2 under the treatment of salt.	protein_coding	AUXIN-RESPONSIVE FAMILY PROTEIN GENE (DEG18)	AUXIN-RESPONSIVE FAMILY PROTEIN GENE (DEG18);AUXIN-RESPONSIVE FAMILY PROTEIN GENE (ARAPORT11)
AT4G12470	AT4G12470.1	Encodes AZI1 (AZELAIC ACID INDUCED 1). Involved in the priming of salicylic acid induction and systemic immunity triggered by pathogen or azelaic acid. Targeting if AZI1 to chloroplasts is increased during SAR induction and that localization requires the PRR domain.It is involved in the uptake and movement of the azelaic acid signal. AZI1 uses a previously undescribed variant of the signal anchor…	protein_coding	AZELAIC ACID INDUCED 1 (AZI1)	AZELAIC ACID INDUCED 1 (AZI1)
AT3G18080	AT3G18080.1	B-S glucosidase 44;(source:Araport11)	protein_coding	B-S GLUCOSIDASE 44 (BGLU44)	B-S GLUCOSIDASE 44 (BGLU44)
AT4G34700	AT4G34700.1	Encodes the B22 subunit of eukaryotic mitochondrial Complex I. Mutation in the gene display pleiotropic phenotypes including shorter roots, smaller plants and delayed flowering. The mRNA is cell-to-cell mobile.	protein_coding	B22 SUBUNIT OF EUKARYOTIC MITOCHONDRIAL COMPLEX I (CIB22)	(B22);B22 SUBUNIT OF EUKARYOTIC MITOCHONDRIAL COMPLEX I (CIB22); (AtCIB22); (NDUFB9)
AT3G23750	AT3G23750.1	Transmembrane kinase involved in auxin signaling. Phosphorylates T101 of TAA1 to inactive the transaminase and block auxin biosynthesis.	protein_coding	BAK1-ASSOCIATING RECEPTOR-LIKE KINASE 1 (BARK1)	TRANS-MEMBRANE KINASE 4 (TMK4);BAK1-ASSOCIATING RECEPTOR-LIKE KINASE 1 (BARK1)
AT5G62390	AT5G62390.1	A member of Arabidopsis BAG (Bcl-2-associated athanogene) proteins, plant homologs of mammalian regulators of apoptosis. Plant BAG proteins are multi-functional and remarkably similar to their animal counterparts, as they regulate apoptotic-like processes ranging from pathogen attack, to abiotic stress, to plant development. Localized to the ER. Necessary for the proper maintenance of the unfolde…	protein_coding	BCL-2-ASSOCIATED ATHANOGENE 7 (BAG7)	BCL-2-ASSOCIATED ATHANOGENE 7 (ATBAG7);BCL-2-ASSOCIATED ATHANOGENE 7 (BAG7)
AT4G02990	AT4G02990.1	Encodes BELAYA SMERT (BSM), a plastid-localized protein homologous to mitochondrial transcription termination factors (mTERF) found in animal. Mutant bsm cells are albino, are compromised in growth, and suffer defects in global plastidic gene expression. The mRNA is cell-to-cell mobile.	protein_coding	BELAYA SMERT (BSM)	BELAYA SMERT (BSM);RUGOSA 2 (RUG2)
AT1G70410	AT1G70410.2	Encodes a putative beta-carbonic anhydrase betaCA4. Together with betaCA1 (At3g01500) regulates CO2-controlled stomatal movements in guard cells, as well as attenuates immunity. Differential CA gene expression in response to changing atmospheric CO2 conditions contribute to altered disease resistance levels.	protein_coding	BETA CARBONIC ANHYDRASE 4 (BCA4)	BETA CARBONIC ANHYDRASE 4 (BCA4);BETA CARBONIC ANHYDRASE 4 (ATBCA4)
AT3G13750	AT3G13750.1	beta-galactosidase, glycosyl hydrolase family 35 The mRNA is cell-to-cell mobile.	protein_coding	BETA GALACTOSIDASE 1 (BGAL1)	BETA-GALACTOSIDASE 1 (BGAL1);BETA GALACTOSIDASE 1 (BGAL1)
AT2G32810	AT2G32810.1	putative beta-galactosidase	protein_coding	BETA GALACTOSIDASE 9 (BGAL9)	BETA GALACTOSIDASE 9 (BGAL9);BETA-GALACTOSIDASE 9 (BGAL9)
AT1G52400	AT1G52400.1	encodes a member of glycosyl hydrolase family 1, located in inducible ER bodies which were formed after wounding, required in inducible ER body formation The mRNA is cell-to-cell mobile.	protein_coding	BETA GLUCOSIDASE 18 (BGLU18)	BETA GLUCOSIDASE 18 (BGLU18);BETA-GLUCOSIDASE HOMOLOG 1 (BGL1);A. THALIANA BETA-GLUCOSIDASE 1 (ATBG1)
AT5G24540	AT5G24540.1	beta glucosidase 31;(source:Araport11)	protein_coding	BETA GLUCOSIDASE 31 (BGLU31)	BETA GLUCOSIDASE 31 (BGLU31)
AT1G47600	AT1G47600.1	Encodes a myrosinase. Over-expression led to a glucosinolate profile change.	protein_coding	BETA GLUCOSIDASE 34 (BGLU34)	THIOGLUCOSIDE GLUCOHYDROLASE 4 (TGG4);BETA GLUCOSIDASE 34 (BGLU34)
AT1G51470	AT1G51470.1	Encodes a myrosinase.	protein_coding	BETA GLUCOSIDASE 35 (BGLU35)	BETA GLUCOSIDASE 35 (BGLU35);THIOGLUCOSIDE GLUCOHYDROLASE 5 (TGG5)
AT1G26560	AT1G26560.1	beta glucosidase 40;(source:Araport11)	protein_coding	BETA GLUCOSIDASE 40 (BGLU40)	BETA GLUCOSIDASE 40 (BGLU40)
AT5G54570	AT5G54570.1	beta glucosidase 41;(source:Araport11)	protein_coding	BETA GLUCOSIDASE 41 (BGLU41)	BETA GLUCOSIDASE 41 (BGLU41)
AT5G36890	AT5G36890.1	beta glucosidase 42;(source:Araport11)	protein_coding	BETA GLUCOSIDASE 42 (BGLU42)	BETA GLUCOSIDASE 42 (BGLU42)
AT3G18070	AT3G18070.1	beta glucosidase 43;(source:Araport11)	protein_coding	BETA GLUCOSIDASE 43 (BGLU43)	BETA GLUCOSIDASE 43 (BGLU43)
AT1G52360	AT1G52360.2	Coatomer, beta subunit;(source:Araport11)	protein_coding	BETA PRIME1-COP (B?1-COP)	BETA PRIME1-COP (B?1-COP)
AT5G42100	AT5G42100.1	encodes a plasmodesmal (Pd)-associated membrane protein involved in plasmodesmal callose degradation, i.e. beta-1,3-glucanase (EC 3.2.1.39), and functions in the gating of Pd	protein_coding	BETA-1,3-GLUCANASE_PUTATIVE (BG_PPAP)	BETA-1,3-GLUCANASE_PUTATIVE (BG_PPAP); (ATBG_PAP);ARABIDOPSIS THALIANA BETA-1,3-GLUCANASE_PUTATIVE (ATBG_PPAP)
AT5G12250	AT5G12250.1	Encodes a beta-tubulin. Expression of TUB6 has been shown to decrease in response to cold treatment.	protein_coding	BETA-6 TUBULIN (TUB6)	BETA-6 TUBULIN (TUB6)
AT5G64570	AT5G64570.1	Encodes a secreted beta-d-xylosidase that belongs to family 3 of glycoside hydrolases. Loss of function mutants show increased susceptibility to fungal pathogens.	protein_coding	BETA-D-XYLOSIDASE 4 (XYL4)	BETA-XYLOSIDASE4 (BXL4);BETA-D-XYLOSIDASE 4 (XYL4);ARABIDOPSIS THALIANA BETA-D-XYLOSIDASE 4 (ATBXL4)
AT5G63810	AT5G63810.1	member of Glycoside Hydrolase Family 35	protein_coding	BETA-GALACTOSIDASE 10 (BGAL10)	BETA-GALACTOSIDASE 10 (BGAL10);ARABIDOPSIS THALIANA BETA-GALACTOSIDASE 10 (ATBGAL10)
AT4G26140	AT4G26140.7	putative beta-galactosidase	protein_coding	BETA-GALACTOSIDASE 12 (BGAL12)	BETA-GALACTOSIDASE 12 (BGAL12)
AT1G31740	AT1G31740.1	Encodes a putative &beta;-galactosidase.	protein_coding	BETA-GALACTOSIDASE 15 (BGAL15)	BETA-GALACTOSIDASE 15 (BGAL15)
AT2G28470	AT2G28470.1	putative beta-galactosidase (BGAL8 gene)	protein_coding	BETA-GALACTOSIDASE 8 (BGAL8)	BETA-GALACTOSIDASE 8 (BGAL8)
AT3G55260	AT3G55260.1	Encodes a protein with &#946;-hexosaminidase activity (the enzyme is active with p-nitrophenyl-&#946;-N-acetylglucosaminide as substrate but displayed only a minor activity toward p-nitrophenyl-&#946;-N-acetylgalactosaminide). The enzyme displays no distinct preference for a specific terminal GlcNAc residue and indeed cleaved the asialoagalactodabsylglycopeptide GnGn to a mixture of products.	protein_coding	BETA-HEXOSAMINIDASE 1 (HEXO1)	BETA-HEXOSAMINIDASE 1 (HEXO1); (ATHEX2)
AT1G65590	AT1G65590.1	Encodes a protein with beta-hexosaminidase activity. Located on the plasma membrane.	protein_coding	BETA-HEXOSAMINIDASE 3 (HEXO3)	BETA-HEXOSAMINIDASE 3 (HEXO3); (ATHEX1)
AT1G67730	AT1G67730.1	Encodes one of the two Arabidopsis homologues to YBR159w encoding a S. cerevisiae beta-ketoacyl reductase (KCR), which catalyzes the first reduction during VLCFA (very long chain fatty acids, >18 carbon) elongation: KCR1 (At1g67730), KCR2 (At1g24470). Complementation of the yeast ybr159Delta mutant demonstrated that the two KCR proteins are divergent and that only AtKCR1 can restore heterologous …	protein_coding	BETA-KETOACYL REDUCTASE 1 (KCR1)	(ATKCR1); (YBR159);BETA-KETOACYL REDUCTASE 1 (KCR1)
AT1G17810	AT1G17810.1	beta-tonoplast intrinsic protein (beta-TIP) mRNA, complete	protein_coding	BETA-TONOPLAST INTRINSIC PROTEIN (BETA-TIP)	(TIP3.2);BETA-TONOPLAST INTRINSIC PROTEIN (BETA-TIP); (TIP3;2)
AT5G49360	AT5G49360.1	Encodes a bifunctional {beta}-D-xylosidase/{alpha}-L-arabinofuranosidase required for pectic arabinan modification. Located in the extracellular matrix. Gene is expressed specifically in tissues undergoing secondary wall thickening. This is a member of glycosyl hydrolase family 3 and has six other closely related members.	protein_coding	BETA-XYLOSIDASE 1 (BXL1)	BETA-XYLOSIDASE 1 (BXL1);BETA-XYLOSIDASE 1 (ATBXL1)
AT5G10560	AT5G10560.1	Glycosyl hydrolase family protein;(source:Araport11)	protein_coding	BETA-XYLOSIDASE6 (BXL6)	BETA-XYLOSIDASE6 (BXL6)
AT4G31480	AT4G31480.3	Required for plant growth, salt tolerance, and maintenance of the structure of the Golgi apparatus.	protein_coding	BETA1 COAT PROTEIN (beta1-COP)	BETA1 COAT PROTEIN (beta1-COP)
AT4G31490	AT4G31490.1	Required for plant growth, salt tolerance, and maintenance of the structure of the Golgi apparatus.	protein_coding	BETA2 COAT PROTEIN (beta2-COP)	BETA2 COAT PROTEIN (beta2-COP)
AT2G26900	AT2G26900.1	Sodium Bile acid symporter family;(source:Araport11)	protein_coding	BILE ACID:SODIUM SYMPORTER FAMILY PROTEIN 2 (BASS2)	BILE ACID:SODIUM SYMPORTER FAMILY PROTEIN 2 (BASS2)
AT5G04430	AT5G04430.2	Gene model AT5G04430.1 produces active protein. (BTS1S). Binds to ToMV genomic RNA and prevents viral multiplication.	protein_coding	BINDING TO TOMV RNA 1L (LONG FORM) (BTR1L)	(ATKH22);BINDING TO TOMV RNA 1L (LONG FORM) (BTR1L);BINDING TO TOMV RNA 1 (BTR1)
AT3G29185	AT3G29185.1	Encodes a chloroplast protein that interacts with the CF1&#946;, &#947;, and &#949; subunits of the chloroplast ATP synthase and is required for assembly of its F1 module. The protein is comprised primarily of two &#946;-barrels and acts as a chaperone orchestrating the early steps of the CF1 assembly pathway via specific interaction with the CF1 &#946;, &#947;, and &#949; subunits.	protein_coding	BIOGENESIS FACTOR REQUIRED FOR ATP SYNTHASE 1 (BFA1)	BIOGENESIS FACTOR REQUIRED FOR ATP SYNTHASE 1 (BFA1)
AT3G49680	AT3G49680.1	Encodes a chloroplast branched-chain amino acid aminotransferase. Complements the yeast leu/iso-leu/val auxotrophy mutant.	protein_coding	BRANCHED-CHAIN AMINOTRANSFERASE 3 (BCAT3)	BRANCHED-CHAIN AMINOTRANSFERASE 3 (BCAT3); (ATBCAT-3)
AT3G57180	AT3G57180.1	Encodes a chloroplast localized protein YL1/BPG2. Involved in seedling shoot response to salt stress through ABI4.	protein_coding	BRASSINAZOLE(BRZ) INSENSITIVE PALE GREEN 2 (BPG2)	BRASSINAZOLE(BRZ) INSENSITIVE PALE GREEN 2 (BPG2);YELLOW LEAF 1 (YL1)
AT1G63500	AT1G63500.1	kinase with tetratricopeptide repeat domain-containing protein;(source:Araport11)	protein_coding	BRASSINOSTEROID-SIGNALING KINASE 7 (BSK7)	BRASSINOSTEROID-SIGNALING KINASE 7 (BSK7)
AT5G41260	AT5G41260.1	kinase with tetratricopeptide repeat domain-containing protein;(source:Araport11)	protein_coding	BRASSINOSTEROID-SIGNALING KINASE 8 (BSK8)	BRASSINOSTEROID-SIGNALING KINASE 8 (BSK8)
AT3G49010	AT3G49010.1	Encodes 60S ribosomal protein L13. Homolog of human breast basic conserved 1 (BBC1).	protein_coding	BREAST BASIC CONSERVED 1 (BBC1)	RIBOSOMAL PROTEIN EL13Z (EL13Z);BREAST BASIC CONSERVED 1 (ATBBC1);BREAST BASIC CONSERVED 1 (BBC1);40S RIBOSOMAL PROTEIN (RSU2)
AT4G30610	AT4G30610.1	Encodes a secreted glycosylated serine carboxypeptidase with broad substrate preference that is involved in brassinosteroid signalling via BRI1. It is proteolytically processed in vivo by a separate as yet unidentified protease.	protein_coding	BRI1 SUPPRESSOR 1 (BRS1)	BRI1 SUPPRESSOR 1 (BRS1);SERINE CARBOXYPEPTIDASE 24 PRECURSOR (SCPL24)
AT4G03080	AT4G03080.1	Protein phosphatase which promotes stomatal ACD by establishing kinase-based signalling asymmetry in the two daughter cells.	protein_coding	BRI1 SUPPRESSOR 1 (BSU1)-LIKE 1 (BSL1)	BRI1 SUPPRESSOR 1 (BSU1)-LIKE 1 (BSL1)
AT4G33430	AT4G33430.2	Leu-rich receptor Serine/threonine protein kinase. Component of BR signaling that interacts with BRI1 in vitro and in vivo to form a heterodimer. Brassinolide-dependent association of BRI1 and BAK1 in vivo. Phosphorylation of both BRI1 and BAK1 on Thr residues was BR dependent. Although BAK1 and BRI1 alone localize in the plasma membrane, when BAK1 and BRI1 are coexpressed, the heterodimer BAK1/B…	protein_coding	BRI1-ASSOCIATED RECEPTOR KINASE (BAK1)	BRI1-ASSOCIATED RECEPTOR KINASE (BAK1)
AT3G17590	AT3G17590.2	Encodes the Arabidopsis homologue of yeast SNF5 and represents a conserved subunit of plant SWI/SNF complexes.Component of MINU-associated SWI/SNF complex, aka MAS complex (PMID: 36189880, PMID:36471048)	protein_coding	BUSHY GROWTH (BSH)	BUSHY GROWTH (BSH); (CHE1);TCP DOMAIN PROTEIN 21 (TCP21); (ATTCP21)
AT5G33320	AT5G33320.1	Encodes a plastid inner envelope protein PPT (phosphoenolpyruvate/phosphate translocator) that catalyzes the transport of phosphoenolpyruvate and phosphate across the inner envelope membrane of plastids. The mRNA is cell-to-cell mobile.	protein_coding	CAB UNDEREXPRESSED 1 (CUE1)	NITROUS OXIDE OVEREXPRESSOR 1 (NOX1);ARABIDOPSIS THALIANA PHOSPHATE/PHOSPHOENOLPYRUVATE TRANSLOCATOR (ARAPPT);PHOSPHOENOLPYRUVATE/PHOSPHATE TRANSLOCATOR (PPT);CAB UNDEREXPRESSED 1 (CUE1)
AT5G44070	AT5G44070.1	Phytochelatin synthase gene confers tolerance to cadmium ions. Catalyzes phytochelatin (PC) synthesis from glutathione (GSH) in the presence of Cd2+, Zn2+, Cu2+ and Fe3+, but not by Co2+ or Ni2+. The mRNA is cell-to-cell mobile.	protein_coding	CADMIUM SENSITIVE 1 (CAD1)	CADMIUM SENSITIVE 1 (CAD1); (ARA8);ARABIDOPSIS THALIANA PHYTOCHELATIN SYNTHASE 1 (ATPCS1);PHYTOCHELATIN SYNTHASE 1 (PCS1)
AT4G34050	AT4G34050.3	Methyltransferase in the lignin biosynthetic pathway.	protein_coding	CAFFEOYL COENZYME A O-METHYLTRANSFERASE 1 (CCoAOMT1)	CAFFEOYL COENZYME A O-METHYLTRANSFERASE 1 (CCoAOMT1)
AT5G21326	AT5G21326.1	Ca2+regulated serine-threonine protein kinase family protein;(source:Araport11)	protein_coding	CALCINEURIN B-LIKE PROTEIN (CBL)-INTERACTING PROTEIN KINASE 26 (CIPK26)	CALCINEURIN B-LIKE PROTEIN (CBL)-INTERACTING PROTEIN KINASE 26 (CIPK26)
AT5G23060	AT5G23060.1	Encodes a chloroplast-localized protein that modulates cytoplasmic Ca2+ concentration and is crucial for proper stomatal regulation in response to elevations of external Ca2+. Phosphorylation of this protein is dependent on calcium.	protein_coding	CALCIUM SENSING RECEPTOR (CaS)	CALCIUM SENSING RECEPTOR (CaS)
AT2G41860	AT2G41860.1	member of Calcium Dependent Protein Kinase	protein_coding	CALCIUM-DEPENDENT PROTEIN KINASE 14 (CPK14)	CALCIUM-DEPENDENT PROTEIN KINASE 14 (CPK14)
AT1G35670	AT1G35670.1	Encodes a Ca(2+)-dependent, calmodulin-independent protein kinase that is rapidly induced by drought and high-salt stress but not by low-temperature stress or heat stress. Positive regulator of ABA signaling. Phosphorylates ABA responsive transcription factors ABF1 and ABF4.	protein_coding	CALCIUM-DEPENDENT PROTEIN KINASE 2 (CDPK2)	(ATCPK11);CALCIUM-DEPENDENT PROTEIN KINASE 2 (CDPK2); (CPK11);CALCIUM-DEPENDENT PROTEIN KINASE 2 (ATCDPK2)
AT4G04720	AT4G04720.1	member of Calcium Dependent Protein Kinase	protein_coding	CALCIUM-DEPENDENT PROTEIN KINASE 21 (CPK21)	CALCIUM-DEPENDENT PROTEIN KINASE 21 (CPK21); (ATCPK21)
AT4G23650	AT4G23650.1	Encodes calcium dependent protein kinase 3 (CPK3), a member of the Arabidopsis CDPK gene family. CDPKs contain an intrinsic Ca2+-activation domain with four EF hand Ca2+-binding sites. CDPKs protein kinases have been proposed to function in multiple plant signal transduction pathways downstream of [Ca2+]cyt elevations, thus transducing various physiological responses. CPK3 is expressed in both gu…	protein_coding	CALCIUM-DEPENDENT PROTEIN KINASE 6 (CDPK6)	(ATCDPK6);CALCIUM-DEPENDENT PROTEIN KINASE 6 (CDPK6);CALCIUM DEPENDENT PROTEIN KINASE 3 (CPK3); (CPK3)
AT1G66410	AT1G66410.2	encodes a calmodulin	protein_coding	CALMODULIN 4 (CAM4)	CALMODULIN 4 (CAM4)
AT5G61790	AT5G61790.1	Calnexin is a conserved endoplasmic reticulum (ER) chaperone protein.	protein_coding	CALNEXIN 1 (CNX1)	(CNX1);CALNEXIN 1 (CNX1); (ATCNX1)
AT1G56340	AT1G56340.1	Encodes one of three Arabidopsis calreticulins. In CRT-deficient mouse fibroblasts, this protein restores ER Ca2+ levels. Post-transcriptionally regulates together with CRT2 VAMP721/722 levels under ER stress. Loss-of-function results in activation of the ethylene signaling pathway, reduced susceptibility to Verticillium longisporum.	protein_coding	CALRETICULIN 1A (CRT1a)	(AtCRT1a);CALRETICULIN 1 (CRT1);CALRETICULIN 1A (CRT1a)
AT1G09210	AT1G09210.1	Encodes one of three Arabidopsis calreticulins.Post-transcriptionally regulates together with CRT1 VAMP721/722 levels under ER stress.	protein_coding	CALRETICULIN 1B (CRT1b)	(AtCRT1b);CALRETICULIN 1B (CRT1b);CALRETICULIN 2 (CRT2)
AT1G04260	AT1G04260.1	Encodes protein that interacts with CaMV movement protein. Colocalizes in the cytoplasm with the movement protein. Has similarity to mammalian proteins (such as the rat PRA1) which have been described as rab acceptors.	protein_coding	CAMV MOVEMENT PROTEIN INTERACTING PROTEIN 7 (MPI7)	PRENYLATED RAB ACCEPTOR 1.D (PRA1.D); (MPI1);MP-INTERACTING 1 (MPI1); (MPIP1);CAMV MOVEMENT PROTEIN INTERACTING PROTEIN 7 (MPIP7);CAMV MOVEMENT PROTEIN INTERACTING PROTEIN 7 (MPI7)
AT3G27740	AT3G27740.1	Encodes carbamoyl phosphate synthetase (CPS) small subunit (carA), also named as VEN6. Heterologous expression of the Arabidopsis VEN3 and VEN6 genes in a CPS-deficient Escherichia coli strain fully restored bacterial growth in minimal medium, demonstrating the enzymatic activity of the VEN3 and VEN6 proteins.	protein_coding	CARBAMOYL PHOSPHATE SYNTHETASE A (CARA)	CARBAMOYL PHOSPHATE SYNTHETASE A (CARA);VENOSA 6 (VEN6)
AT1G29900	AT1G29900.1	Encodes carbamoyl phosphate synthetase (CPS) large subunit (CARB), also named as VEN3. Heterologous expression of the Arabidopsis VEN3 and VEN6 genes in a CPS-deficient Escherichia coli strain fully restored bacterial growth in minimal medium, demonstrating the enzymatic activity of the VEN3 and VEN6 proteins.	protein_coding	CARBAMOYL PHOSPHATE SYNTHETASE B (CARB)	VENOSA 3 (VEN3);CELLULOSE SYNTHASE LIKE B6 (CLSB6);CARBAMOYL PHOSPHATE SYNTHETASE B (CARB)
AT3G01500	AT3G01500.2	Encodes a putative beta-carbonic anhydrase betaCA1 that is expressed in shoot tissues but not root. Together with betaCA4 (At1g70410) regulates CO2-controlled stomatal movements in guard cells, as well as attenuates immunity. Differential CA gene expression in response to changing atmospheric CO2 conditions contribute to altered disease resistance levels. Activated by OXS2 under the treatment of …	protein_coding	CARBONIC ANHYDRASE 1 (CA1)	(BCA1); (DEG10);CARBONIC ANHYDRASE 1 (CA1)
AT5G14740	AT5G14740.1	Encodes a beta carbonic anhydrase likely to be localized in the cytoplasm. Expression of its mRNA is seen in etiolated seedlings and points to a possible nonphotosynthetic role for this isoform.	protein_coding	CARBONIC ANHYDRASE 2 (CA2)	(DEG12);CARBONIC ANHYDRASE 2 (CA2);CARBONIC ANHYDRASE 18 (CA18);BETA CARBONIC ANHYDRASE 2 (BETA CA2)
AT3G63520	AT3G63520.1	Encodes a protein with 9-<i>cis</i>-epoxycarotenoid dioxygenase activity. The enzyme was shown to act on a variety of carotenoid including &#946;-carotene, lutein, zeaxanthin, and all-<i>trans</i>-violaxanthin. When those compounds are used as substrates, the major reaction product detected is a C14 dialdehyde: 4,9-dimethyldodeca-2,4,6,8,10-pentaene-1,12-dial. The enzyme did not cleave as efficie…	protein_coding	CAROTENOID CLEAVAGE DIOXYGENASE 1 (CCD1)	(NCED1);CAROTENOID CLEAVAGE DIOXYGENASE 1 (CCD1);CAROTENOID CLEAVAGE DIOXYGENASE 1 (ATCCD1); (ATNCED1)
AT4G26100	AT4G26100.1	Encodes a member of the casein kinase 1 protein family that is expressed in punctate particles at the cell periphery suggesting possible plasmodesmatal localization (member of CKL-B group).	protein_coding	CASEIN KINASE 1 (CK1)	(CKL1);CASEIN KINASE 1 (CK1)
AT5G67380	AT5G67380.1	Casein kinase II (CK2) catalytic subunit (alpha 1). One known substrate of CK2 is Phytochrome Interacting Factor 1 (PIF1). CK2-mediated phosphorylation enhances the light-induced degradation of PIF1 to promote photomorphogenesis.	protein_coding	CASEIN KINASE ALPHA 1 (CKA1)	CASEIN KINASE ALPHA 1 (CKA1); (ATCKA1)
AT3G23340	AT3G23340.1	Member of CKL gene family (CKL-C group).	protein_coding	CASEIN KINASE I-LIKE 10 (ckl10)	CASEIN KINASE I-LIKE 10 (ckl10)
AT3G50000	AT3G50000.1	Encodes the casein kinase II (CK2) catalytic subunit (alpha).	protein_coding	CASEIN KINASE II, ALPHA CHAIN 2 (CKA2)	CASEIN KINASE II, ALPHA CHAIN 2 (CKA2); (ATCKA2)
AT5G15450	AT5G15450.1	Encodes a chloroplast-targeted Hsp101 homologue. Functions as a molecular chaperone involved in plastid differentiation mediating internal thylakoid membrane formation and conferring thermotolerance to chloroplasts during heat stress. APG6 is constitutively expressed in the root tips, the organ boundary region, the reproductive tissues of mature plants where plastids exist as proplastids, and sli…	protein_coding	CASEIN LYTIC PROTEINASE B3 (CLPB3)	(ATCLPB3);CASEIN LYTIC PROTEINASE B-P (CLPB-P);CASEIN LYTIC PROTEINASE B3 (CLPB3);ALBINO AND PALE GREEN 6 (APG6)
AT2G25140	AT2G25140.1	Encodes ClpB4, which belongs to the Casein lytic proteinase/heat shock protein 100 (Clp/Hsp100) family. Targeted to the mitochondrion, also referred to as ClpB-m. Transcripts of ClpB4 accumulate dramatically at high temperatures, suggesting that it may be involved in response to heat stress.	protein_coding	CASEIN LYTIC PROTEINASE B4 (CLPB4)	CASEIN LYTIC PROTEINASE B4 (CLPB4);CASEIN LYTIC PROTEINASE B-M (CLPB-M);HEAT SHOCK PROTEIN 98.7 (HSP98.7)
AT4G20390	AT4G20390.1	Uncharacterized protein family (UPF0497);(source:Araport11)	protein_coding	CASP-LIKE PROTEIN 1B2 (CASPL1B2)	CASP-LIKE PROTEIN 1B2 (CASPL1B2)
AT1G20630	AT1G20630.1	Catalyzes the reduction of hydrogen peroxide using heme group as cofactor. Protects cells from toxicity by H2O2.	protein_coding	CATALASE 1 (CAT1)	CATALASE 1 (CAT1)
AT4G35090	AT4G35090.1	Encodes a peroxisomal catalase, highly expressed in bolts and leaves. mRNA expression patterns show circadian regulation with mRNA levels being high in the subjective early morning. Loss of function mutations have increased H2O2 levels and increased H2O2 sensitivity. Mutants accumulate more toxic ions yet show decreased sensitivity to Li+. This decreased sensitivity is most likely due to an insen…	protein_coding	CATALASE 2 (CAT2)	CATALASE 2 (CAT2)
AT1G20620	AT1G20620.6	Catalase, catalyzes the breakdown of hydrogen peroxide (H2O2) into water and oxygen. The mRNA is cell-to-cell mobile.	protein_coding	CATALASE 3 (CAT3)	REPRESSOR OF GSNOR1 (ROG1); (ATCAT3);CATALASE 3 (CAT3);SENESCENCE 2 (SEN2)
AT2G38170	AT2G38170.3	Encodes a high affinity vacuolar calcium antiporter. The residue His 338 is critical to Ca2+ transport activity. Disruption of CAX1 reduces manganese and zinc of shoot tissue and results in a decrease in the activity of vacuolar V-type proton ATPase.	protein_coding	CATION EXCHANGER 1 (CAX1)	RARE COLD INDUCIBLE 4 (RCI4);CATION EXCHANGER 1 (CAX1); (ATCAX1)
AT2G38270	AT2G38270.1	Encodes protein homologous to CXIP1. CXIP1 is a PICOT domain containing protein interacts with CAX1, a high capacity calcium transporter. However, CXP2 does not interact with CAX1 and only moderately activates another calcium transporter CAX4.	protein_coding	CAX-INTERACTING PROTEIN 2 (CXIP2)	GLUTAREDOXIN 16 (ATGRXS16);CAX-INTERACTING PROTEIN 2 (CXIP2);GLUTAREDOXIN 2 (ATGRX2)
AT5G10860	AT5G10860.1	Encodes a single cystathionine beta-Synthase domain-containing protein. Modulates development by regulating the thioredoxin system.	protein_coding	CBS DOMAIN CONTAINING PROTEIN 3 (CBSX3)	CBS DOMAIN CONTAINING PROTEIN 3 (CBSX3)
AT3G48750	AT3G48750.1	A-type cyclin-dependent kinase. Together with its specific inhibitor, the Kip-related protein, KRP2 they regulate the mitosis-to-endocycle transition during leaf development. Dominant negative mutations abolish cell division. Loss of function phenotype has reduced fertility with failure to transmit via pollen. Pollen development is arrested at the second mitotic division. Expression is regulated …	protein_coding	CELL DIVISION CONTROL 2 (CDC2)	CELL DIVISION CONTROL 2 (CDC2); (CDK2); (CDC2A); (CDKA;1); (CDKA1); (CDC2AAT)
AT3G53230	AT3G53230.1	CDC48 is induced upon oilseed rape mosaic tobamovirus infection and appears to be involved in controlling virus movement.	protein_coding	CELL DIVISION CYCLE 48B (ATCDC48B)	CELL DIVISION CYCLE 48B (ATCDC48B)
AT3G22120	AT3G22120.2	Cell wall-plasma membrane linker protein homolog (CWLP)	protein_coding	CELL WALL-PLASMA MEMBRANE LINKER PROTEIN (CWLP)	CELL WALL-PLASMA MEMBRANE LINKER PROTEIN (CWLP)
AT2G47450	AT2G47450.1	A component of the chloroplast signal recognition particle pathway that is involved in LHCP targeting. It is downregulated in response to high light. It recognizes the DPLG motif in Lhcb1. The mRNA is cell-to-cell mobile.	protein_coding	CHAOS (CAO)	CHAOS (CAO);CHLOROPLAST SIGNAL RECOGNITION PARTICLE 43 (CPSRP43)
AT5G20720	AT5G20720.1	Encodes a chloroplast co-chaperonin with similarity to CPN21 from spinach, E.coli GroES.	protein_coding	CHAPERONIN 20 (CPN20)	CHLOROPLAST CHAPERONIN 10 (CHCPN10);CHAPERONIN 20 (CPN20);CHLOROPLAST CHAPERONIN 10 (CPN10); (CPN21); (ATCPN21)
AT1G55490	AT1G55490.1	encodes the beta subunit of the chloroplast chaperonin 60, a homologue of bacterial GroEL. Mutants in this gene develops lesions on its leaves, expresses systemic acquired resistance (SAR) and develops accelerated cell death to heat shock stress. The protein has molecular chaperone activity for suppressing protein aggregation in vitro.	protein_coding	CHAPERONIN 60 BETA (CPN60B)	(CPNB1);CHAPERONIN 60 BETA (CPN60B);LESION INITIATION 1 (LEN1);CHAPERONIN-60BETA1 (CPN60BETA1)
AT5G20890	AT5G20890.1	TCP-1/cpn60 chaperonin family protein;(source:Araport11)	protein_coding	CHAPERONIN CONTAINING T-COMPLEX POLYPEPTIDE-1 SUBUNIT 2 (CCT2)	CHAPERONIN CONTAINING T-COMPLEX POLYPEPTIDE-1 SUBUNIT 2 (CCT2)
AT3G18190	AT3G18190.1	TCP-1/cpn60 chaperonin family protein;(source:Araport11)	protein_coding	CHAPERONIN CONTAINING T-COMPLEX POLYPEPTIDE-1 SUBUNIT 4 (CCT4)	CHAPERONIN CONTAINING T-COMPLEX POLYPEPTIDE-1 SUBUNIT 4 (CCT4)
AT1G24510	AT1G24510.1	TCP-1/cpn60 chaperonin family protein;(source:Araport11)	protein_coding	CHAPERONIN CONTAINING T-COMPLEX POLYPEPTIDE-1 SUBUNIT 5 (CCT5)	CHAPERONIN CONTAINING T-COMPLEX POLYPEPTIDE-1 SUBUNIT 5 (CCT5)
AT3G02530	AT3G02530.1	TCP-1/cpn60 chaperonin family protein;(source:Araport11)	protein_coding	CHAPERONIN CONTAINING T-COMPLEX POLYPEPTIDE-1 SUBUNIT 6-2 (CCT6-2)	CHAPERONIN CONTAINING T-COMPLEX POLYPEPTIDE-1 SUBUNIT 6-2 (CCT6-2)
AT3G11830	AT3G11830.1	TCP-1/cpn60 chaperonin family protein;(source:Araport11)	protein_coding	CHAPERONIN CONTAINING T-COMPLEX POLYPEPTIDE-1 SUBUNIT 7 (CCT7)	CHAPERONIN CONTAINING T-COMPLEX POLYPEPTIDE-1 SUBUNIT 7 (CCT7)
AT3G03960	AT3G03960.1	TCP-1/cpn60 chaperonin family protein;(source:Araport11)	protein_coding	CHAPERONIN CONTAINING T-COMPLEX POLYPEPTIDE-1 SUBUNIT 8 (CCT8)	CHAPERONIN CONTAINING T-COMPLEX POLYPEPTIDE-1 SUBUNIT 8 (CCT8)
AT2G28000	AT2G28000.1	Encodes chaperonin-60 alpha, a molecular chaperone involved in Rubisco folding. Mutants display aberrant chloroplast and embryo development. The mRNA is cell-to-cell mobile.	protein_coding	CHAPERONIN-60ALPHA (CPN60A)	(ARC2); (CPNA1);CHAPERONIN-60ALPHA1 (CPN60ALPHA1);CHAPERONIN-60ALPHA (CPN60A);CHLOROPLAST CHAPERONIN 60ALPHA (CH-CPN60A);ACCUMULATION AND REPLICATION OF CHLOROPLASTS 2 (ARC2);SCHLEPPERLESS (SLP)
AT3G13470	AT3G13470.1	Encodes a subunit of chloroplasts chaperonins that are involved in mediating the folding of newly synthesized, translocated, or stress-denatured proteins. Cpn60 subunits are: Cpn60alpha1 (At2g28000), AtCpn60alpha2 (At5g18820), AtCpn60beta1 (At1g55490), AtCpn60beta2 (At3g13470), AtCpn60beta3 (At5g56500), AtCpn60beta4 (At1g26230).	protein_coding	CHAPERONIN-60BETA2 (CPN60BETA2)	CHAPERONIN-60BETA2 (CPN60BETA2); (CPNB2)
AT5G56500	AT5G56500.1	Encodes a subunit of chloroplasts chaperonins that are involved in mediating the folding of newly synthesized, translocated, or stress-denatured proteins. Cpn60 subunits are: Cpn60alpha1 (At2g28000), AtCpn60alpha2 (At5g18820), AtCpn60beta1 (At1g55490), AtCpn60beta2 (At3g13470), AtCpn60beta3 (At5g56500), AtCpn60beta4 (At1g26230).	protein_coding	CHAPERONIN-60BETA3 (CPN60BETA3)	CHAPERONIN-60BETA3 (CPN60BETA3); (CPNB3)
AT5G40890	AT5G40890.1	Encodes a member of the voltage-dependent chloride channel. Also functions as a NO3-/H+ exchanger that serves to accumulate nitrate nutrient in vacuoles. Mutants homozygous for the T-DNA insertion mutation have reduced nitrate uptake capacity in high nitrate environment and exhibit hypersensitivity to chlorate. Role in cytosolic pH homeostasis.	protein_coding	CHLORIDE CHANNEL A (CLC-A)	CHLORIDE CHANNEL-A (CLC-A);CHLORIDE CHANNEL A (ATCLC-A);CHLORIDE CHANNEL A (CLCA); (ATCLCA);CHLORIDE CHANNEL A (CLC-A)
AT1G44446	AT1G44446.1	Encodes chlorophyllide <i>a</i> oxygenase which converts chlorophyllide <i>a</i> to chlorophyllide <i>b</i> by catalyzing two successive hydroxylations at the 7-methyl group of chlorophyllide <i>a</i> . Mutants are deficient in pigments that associate with thylakoid membrane proteins, lacking chlorophyll <i>b</i> and light-harvesting proteins of photosystem II. The protein was shown through cross…	protein_coding	CHLORINA 1 (CH1)	CHLOROPHYLL A OXYGENASE (CAO);ARABIDOPSIS THALIANA CHLOROPHYLL A OXYGENASE (ATCAO);CHLORINA 1 (CH1)
AT1G29930	AT1G29930.1	Subunit of light-harvesting complex II (LHCII),which absorbs light and transfers energy to the photosynthetic reaction center. The mRNA is cell-to-cell mobile.	protein_coding	CHLOROPHYLL A/B BINDING PROTEIN 1 (CAB1)	CELLULOSE SYNTHASE LIKE C8 (CLSC8);LIGHT-HARVESTING CHLOROPHYLL A/B-PROTEIN 1.3 (LHCB1.3);CHLOROPHYLL A/B PROTEIN 140 (CAB140); (AB140);CHLOROPHYLL A/B BINDING PROTEIN 1 (CAB1)
AT1G29910	AT1G29910.1	member of Chlorophyll a/b-binding protein family	protein_coding	CHLOROPHYLL A/B BINDING PROTEIN 3 (CAB3)	(AB180);CELLULOSE SYNTHASE LIKE B3 (CSLB3);LIGHT HARVESTING CHLOROPHYLL A/B BINDING PROTEIN 1.2 (LHCB1.2);CHLOROPHYLL A/B BINDING PROTEIN 3 (CAB3)
AT5G38520	AT5G38520.2	CLD1 is involved in steady-state chlorophyll turnover; CLD1 dephytylates chlorophyll a, chlorophyll b, and pheophytin a in vitro; CLD1 and CHLG form a salvage cycle in recycling chlorophyll. Suppression of CLD1 expression results in reduced tolerance to moderately high temperature.	protein_coding	CHLOROPHYLL DEPHYTYLASE1 (CLD1)	CHLOROPHYLL DEPHYTYLASE1 (CLD1)
AT1G19670	AT1G19670.1	Chlorophyllase is the first enzyme involved in chlorophyll degradation. It catalyzes the hydrolysis of the ester bond to yield chlorophyllide and phytol. AtCLH1 lacks a typical signal sequence for the chloroplast. Its expression is induced rapidly by methyljasmonate, a known promoter of senescence and chlorophyll degradation.	protein_coding	CHLOROPHYLLASE 1 (CLH1)	CHLOROPHYLLASE 1 (CLH1);CHLOROPHYLLASE 1 (ATCLH1);CORONATINE-INDUCED PROTEIN 1 (CORI1);CORONATINE-INDUCED PROTEIN 1 (ATHCOR1)
AT4G17090	AT4G17090.1	Encodes a beta-amylase targeted to the chloroplast. Transgenic BMY8 RNAi lines fail to accumulate maltose during cold shock suggesting that maltose accumulation coincides with BMY8 expression. Apart from maltose, the sugar content of the RNAi lines were similar to wildtype (glucose and sucrose unaffected).BAM3 activity declines 2 and 4 days after start of cold stress despite an increase in transc…	protein_coding	CHLOROPLAST BETA-AMYLASE (CT-BMY)	(ATBAM3);CHLOROPLAST BETA-AMYLASE (CT-BMY);BETA-AMYLASE 3 (BAM3);BETA-AMYLASE 8 (BMY8)
AT4G13010	AT4G13010.1	Oxidoreductase, zinc-binding dehydrogenase family protein;(source:Araport11)	protein_coding	CHLOROPLAST ENVELOPE QUINONE OXIDOREDUCTASE HOMOLOG (CEQORH)	CHLOROPLAST ENVELOPE QUINONE OXIDOREDUCTASE HOMOLOG (CEQORH)
AT2G47390	AT2G47390.1	Chloroplast stroma localized glutamyl peptidase.	protein_coding	CHLOROPLAST GLUTAMYL PEPTIDASE (CGEP)	CHLOROPLAST GLUTAMYL PEPTIDASE (CGEP)
AT4G24280	AT4G24280.1	Involved in protein import into chloroplasts during early developmental stages. The mRNA is cell-to-cell mobile.	protein_coding	CHLOROPLAST HEAT SHOCK PROTEIN 70-1 (cpHsc70-1)	CHLOROPLAST HEAT SHOCK PROTEIN 70-1 (cpHsc70-1);HEAT SHOCK PROTEIN 70-6 (HSP70-6)
AT5G49910	AT5G49910.1	Stromal heat shock protein involved in protein import into chloroplast. The mRNA is cell-to-cell mobile.	protein_coding	CHLOROPLAST HEAT SHOCK PROTEIN 70-2 (cpHsc70-2)	HEAT SHOCK PROTEIN 70-7 (HSP70-7);CHLOROPLAST HEAT SHOCK PROTEIN 70-2 (CPHSC70-2EAT SHOCK PROTEIN 70-2);HEAT SHOCK PROTEIN 70-7 (HSC70-7);CHLOROPLAST HEAT SHOCK PROTEIN 70-2 (cpHsc70-2)
AT1G08640	AT1G08640.1	Encodes a choloroplast membrane protein CJD1 (Chloroplast J-like Domain 1). Predicted to contain a transit peptide, three transmembrane domains and an N-terminal J-like domain. Influences fatty acid composition of chloroplast lipids.	protein_coding	CHLOROPLAST J-LIKE DOMAIN 1 (CJD1)	CHLOROPLAST J-LIKE DOMAIN 1 (CJD1)
AT2G43950	AT2G43950.1	Constitutes a peptide sensitive ion channel in chloroplast outer membranes. Accumulates in germinating seeds and developing embryos.	protein_coding	CHLOROPLAST OUTER ENVELOPE PROTEIN 37 (OEP37)	CHLOROPLAST OUTER ENVELOPE PROTEIN 37 (OEP37);ARABIDOPSIS CHLOROPLAST OUTER ENVELOPE PROTEIN 37 (ATOEP37)
AT1G35680	AT1G35680.1	Encodes a chloroplast ribosomal protein L21 that is required for chloroplast development and embryogenesis. The mRNA is cell-to-cell mobile.	protein_coding	CHLOROPLAST RIBOSOMAL PROTEIN L21 (RPL21C)	RIBOSOMAL PROTEIN BL21C (BL21C);CHLOROPLAST RIBOSOMAL PROTEIN L21 (RPL21C);ATPASE-IN-SEED-DEVELOPMENT (ASD)
ATCG00330	ATCG00330.1	30S chloroplast ribosomal protein S14	protein_coding	CHLOROPLAST RIBOSOMAL PROTEIN S14 (RPS14)	RIBOSOMAL PROTEIN US14C (US14C);CHLOROPLAST RIBOSOMAL PROTEIN S14 (RPS14)
ATCG01120	ATCG01120.1	encodes a chloroplast ribosomal protein S15, a constituent of the small subunit of the ribosomal complex	protein_coding	CHLOROPLAST RIBOSOMAL PROTEIN S15 (RPS15)	CHLOROPLAST RIBOSOMAL PROTEIN S15 (RPS15);RIBOSOMAL PROTEIN US15C (US15C)
ATCG00380	ATCG00380.1	Chloroplast encoded ribosomal protein S4	protein_coding	CHLOROPLAST RIBOSOMAL PROTEIN S4 (RPS4)	RIBOSOMAL PROTEIN US4C (US4C);CHLOROPLAST RIBOSOMAL PROTEIN S4 (RPS4)
AT1G09340	AT1G09340.2	Encodes CHLOROPLAST RNA BINDING (CRB), a putative RNA-binding protein. CRB is important for the proper functioning of the chloroplast. Mutations in CRB also affects the circadian system, altering the expression of both oscillator and output genes. The mRNA is cell-to-cell mobile.	protein_coding	CHLOROPLAST RNA BINDING (CRB)	CRUCIFERIN B (CRB);CHLOROPLAST RNA BINDING (CRB);CHLOROPLAST STEM-LOOP BINDING PROTEIN OF 41 KDA (CSP41B);HETEROGLYCAN-INTERACTING PROTEIN 1.3 (HIP1.3)
AT1G01080	AT1G01080.2	RNA-binding (RRM/RBD/RNP motifs) family protein;(source:Araport11)	protein_coding	CHLOROPLAST RNA BINDING PROTEIN 28B (CP28B)	CHLOROPLAST RNA BINDING PROTEIN 28B (CP28B)
AT2G37220	AT2G37220.1	Encodes a chloroplast RNA binding protein. A substrate of the type III effector HopU1 (mono-ADP-ribosyltransferase). Protein is tyrosine-phosphorylated and its phosphorylation state is modulated in response to ABA in Arabidopsis thaliana seeds.	protein_coding	CHLOROPLAST RNA BINDING PROTEIN 29B (CP29B)	CHLOROPLAST RNA BINDING PROTEIN 29B (CP29B); (SEBF)
AT3G52380	AT3G52380.1	Encodes a chloroplast RNA-binding protein that stabilizes chloroplast RNAs as evidenced by analyses of transcript accumulation in null mutants. Essential for seedling development (albino, strongly retarded growth even on sucrose-containing medium).	protein_coding	CHLOROPLAST RNA BINDING PROTEIN 33A (CP33A)	CHLOROPLAST RNA BINDING PROTEIN 33A (CP33A);CHLOROPLAST RNA-BINDING PROTEIN 33 (CP33);PIGMENT DEFECTIVE 322 (PDE322)
AT5G42310	AT5G42310.1	Encodes a member of the Arabidopsis PPR family, expressed in the chloroplast, that acts as a regulator of chloroplast protein synthesis, interacts with the petB-petD intergenic region, and is required for the generation of petB and petD monocistronic RNAs.	protein_coding	CHLOROPLAST RNA PROCESSING 1 (CRP1)	CHLOROPLAST RNA PROCESSING 1 (CRP1)
AT2G20020	AT2G20020.1	Promotes the splicing of chloroplast group II introns. Splices clpP-1 and ropC1 introns.	protein_coding	CHLOROPLAST RNA SPLICING2-ASSOCIATED FACTOR1 (CAF1)	(ATCAF1);CHLOROPLAST RNA SPLICING2-ASSOCIATED FACTOR1 (CAF1)
AT3G53460	AT3G53460.4	Encodes a nuclear gene with a consensus RNA-binding domain that is localized to the chloroplast.	protein_coding	CHLOROPLAST RNA-BINDING PROTEIN 29A (CP29A)	CHLOROPLAST RNA-BINDING PROTEIN 29A (CP29A)
AT5G03940	AT5G03940.1	mutant has Yellow first leaves; Chloroplast Signal Recognition Particle Subunit	protein_coding	CHLOROPLAST SIGNAL RECOGNITION PARTICLE 54 KDA SUBUNIT (CPSRP54)	SIGNAL RECOGNITION PARTICLE 54 KDA SUBUNIT CHLOROPLAST PROTEIN (SRP54CP);FIFTY-FOUR CHLOROPLAST HOMOLOGUE (FFC);54 CHLOROPLAST PROTEIN (54CP);CHLOROPLAST SIGNAL RECOGNITION PARTICLE 54 KDA SUBUNIT (CPSRP54)
AT3G63140	AT3G63140.1	Encodes a protein with ribonuclease activity that is involved in plastid rRNA maturation.	protein_coding	CHLOROPLAST STEM-LOOP BINDING PROTEIN OF 41 KDA (CSP41A)	CHLOROPLAST STEM-LOOP BINDING PROTEIN OF 41 KDA (CSP41A)
AT4G26500	AT4G26500.1	Sulfur acceptor that interacts with and activates the cysteine desulfurases, AtSufS in plastids and AtNifS1 in mitochondria, and both activations are vital during embryogenesis. Dual localization in mitochondria and chloroplasts. Involved in Fe-S cluster biogenesis in mitochondria and plastids. Expressed in all major tissues, with higher expression in green parts. Its expression is light-dependen…	protein_coding	CHLOROPLAST SULFUR E (CPSUFE)	(SUFE);HOMOLOG OF E.COLI BOLA 1 (BOLA1);MBRYO DEFECTIVE 1374 (EMB1374);ARABIDOPSIS THALIANA SULFUR E (ATSUFE);CHLOROPLAST SULFUR E (CPSUFE);SULFUR E 1 (SUFE1)
AT3G25690	AT3G25690.5	actin binding protein required for normal chloroplast positioning The mRNA is cell-to-cell mobile.	protein_coding	CHLOROPLAST UNUSUAL POSITIONING 1 (CHUP1)	CHLOROPLAST UNUSUAL POSITIONING 1 (CHUP1);ARABIDOPSIS THALIANA CHLOROPLAST UNUSUAL POSITIONING 1 (ATCHUP1)
AT1G76080	AT1G76080.1	Encodes a thioredoxin like protein. Localizes to the chloroplast and is redistributed to the chloroplast envelope under heat stress. It is involved in non host resistance and thermotolerance.	protein_coding	CHLOROPLASTIC DROUGHT-INDUCED STRESS PROTEIN OF 32 KD (CDSP32)	TRX-LIKE 1 (TRXL1);ARABIDOPSIS THALIANA CHLOROPLASTIC DROUGHT-INDUCED STRESS PROTEIN OF 32 KD (ATCDSP32);CHLOROPLASTIC DROUGHT-INDUCED STRESS PROTEIN OF 32 KD (CDSP32)
AT5G52100	AT5G52100.1	Is essential for chloroplast NAD(P)H dehydrogenase activity, which is involved in electron transfer between PSII and PSI. Likely functions in biogenesis or stabilization of the NAD(P)H dehydrogenase complex. The mRNA is cell-to-cell mobile.	protein_coding	CHLORORESPIRATION REDUCTION 1 (crr1)	CHLORORESPIRATION REDUCTION 1 (crr1)
AT1G51100	AT1G51100.1	Chloroplast NADH dehydrogenase assembly protein. Mutants are defective in the accumulation of subcomplex A.	protein_coding	CHLORORESPIRATORY REDUCTION 41 (CRR41)	CHLORORESPIRATORY REDUCTION 41 (CRR41)
AT2G47910	AT2G47910.1	Encodes a chloroplast thylakoid membrane protein. Required for the assembly/accumulation of the NAD(P)H dehydrogenase complex of the photosynthetic electron transport chain.	protein_coding	CHLORORESPIRATORY REDUCTION 6 (CRR6)	CHLORORESPIRATORY REDUCTION 6 (CRR6)
AT3G48560	AT3G48560.1	Catalyzes the formation of acetolactate from pyruvate, the first step in valine and isoleucine biosynthesis. Requires FAD, thiamine pyrophosphate and Mg. Inhibited by the sulphonylurea herbicide, chlorsulphuron, and the imidazolinone herbicide, imazapyr. The obtained crystal structure of acetohydroxyacid synthase AHAS, EC 2.2.1.6)in complex with herbicides of the sulphonylurea and imidazolinone f…	protein_coding	CHLORSULFURON/IMIDAZOLINONE RESISTANT 1 (CSR1)	ACETOHYDROXY ACID SYNTHASE (AHAS);TRIAZOLOPYRIMIDINE RESISTANT 5 (TZP5);IMIDAZOLE RESISTANT 1 (IMR1);ACETOLACTATE SYNTHASE (ALS);CHLORSULFURON/IMIDAZOLINONE RESISTANT 1 (CSR1)
AT3G06400	AT3G06400.3	Encodes a SWI2/SNF2 chromatin remodeling protein belonging to the ISWI family. Involved in nuclear proliferation during megagametogenesis and cell expansion in the sporophyte. Constitutively expressed. RNAi induced loss of function in megagametogenesis results in female sterility.35S:RNAi plants have reduced stature. Double mutation in CHR17 and CHR11 results in the loss of the evenly spaced nucl…	protein_coding	CHROMATIN-REMODELING PROTEIN 11 (CHR11)	CHROMATIN-REMODELING PROTEIN 11 (CHR11)
AT2G30490	AT2G30490.1	Encodes a cinnamate-4-hydroxylase. Mutations in this gene impact phenylpropanoid metabolism, growth and development.	protein_coding	CINNAMATE-4-HYDROXYLASE (C4H)	REDUCED EPRDERMAL FLUORESCENCE 3 (REF3);CINNAMATE 4-HYDROXYLASE (ATC4H);CINNAMATE-4-HYDROXYLASE (C4H); (CYP73A5)
AT4G39330	AT4G39330.1	Member of a family of cinnamyl alcohol dehydrogenases (CAD) that normally catalyze the last steps of monolignol biosynthesis however the catalytic activity for this putative CAD has not been demonstrated. Expressed predominantly in lignified tissues.	protein_coding	CINNAMYL ALCOHOL DEHYDROGENASE 9 (CAD9)	(ATCAD9);CINNAMYL ALCOHOL DEHYDROGENASE 9 (CAD9)
AT3G58750	AT3G58750.1	Encodes a peroxisomal citrate synthase that is expressed throughout seedling and shoot development.	protein_coding	CITRATE SYNTHASE 2 (CSY2)	CITRATE SYNTHASE 2 (CSY2)
AT2G42790	AT2G42790.1	Encodes a peroxisomal citrate synthase that is expressed throughout seedling and shoot development.	protein_coding	CITRATE SYNTHASE 3 (CSY3)	CITRATE SYNTHASE 3 (CSY3)
AT2G23070	AT2G23070.1	Encodes a chloroplast localized subunit of casien kinase4. Functions reduntantly with other alpha subunits (1, 2,and 3) in ABA mediated suppression of seed germination, lateral root development and flowering time.	protein_coding	CK2 ALPHA CP (CKA4)	CASEIN KINASE 2 (PCK2);CK2 ALPHA CP (CKA4); (CPCK2)
AT3G11130	AT3G11130.1	CHC1 heavy chain subunit of clathrin. Involved in vesicle mediated trafficking. Mutants show reduced rates of endocytosis and defects clathrin mediated exocytosis. Mutants also have increased dehydration tolerance which may be related to the overall slower stomatal aperture dynamics. Overall growth is affected.	protein_coding	CLATHRIN HEAVY CHAIN 1 (CHC1)	HOT ABA DEFICIENCY SUPPRESSOR 1 (HAS1);CLATHRIN HEAVY CHAIN 1 (CHC1); (HAS1); (ATCHC1)
AT3G08530	AT3G08530.1	CHC2 heavy chain subunit of clathrin. Involved in vesicle mediated trafficking. Mutants show reduced rates of endocytosis and defects clathrin mediated exocytosis Mutants have increased drought tolerance due to defects in stomatal movement.	protein_coding	CLATHRIN HEAVY CHAIN 2 (CHC2)	(ATCHC2);CLATHRIN HEAVY CHAIN 2 (CHC2)
AT1G61010	AT1G61010.1	cleavage and polyadenylation specificity factor 73-I;(source:Araport11)	protein_coding	CLEAVAGE AND POLYADENYLATION SPECIFICITY FACTOR 73-I (CPSF73-I)	CLEAVAGE AND POLYADENYLATION SPECIFICITY FACTOR 73-I (CPSF73-I)
AT4G15560	AT4G15560.1	Encodes a protein with 1-deoxyxylulose 5-phosphate synthase activity involved in the MEP pathway. It is essential for chloroplast development in Arabidopsis	protein_coding	CLOROPLASTOS ALTERADOS 1 (CLA1)	1-DEOXY-D-XYLULOSE 5-PHOSPHATE SYNTHASE 2 (DXPS2);1-DEOXY-D-XYLULOSE 5-PHOSPHATE SYNTHASE (DXS); (CLA); (AtCLA1); (DEF);CLOROPLASTOS ALTERADOS 1 (CLA1);1-DEOXY-D-XYLULOSE 5-PHOSPHATE (DXP) SYNTHASE 1 (DXS1)
AT5G45390	AT5G45390.1	One of several nuclear-encoded ClpPs (caseinolytic protease). Contains a highly conserved catalytic triad of Ser-type proteases (Ser-His-Asp). The name reflects nomenclature described in Adam et. al (2001). The mRNA is cell-to-cell mobile.	protein_coding	CLP PROTEASE P4 (CLPP4)	CLP PROTEASE P4 (CLPP4);NUCLEAR-ENCODED CLP PROTEASE P4 (NCLPP4)
AT1G49970	AT1G49970.1	Encodes a ClpP-related sequence. Though similar to ClpP proteins, this does not contains the highly conserved catalytic triad of Ser-type proteases (Ser-His-Asp). The name reflects nomenclature described in Adam et. al (2001).	protein_coding	CLP PROTEASE PROTEOLYTIC SUBUNIT 1 (CLPR1)	(CLPR1);CLP PROTEASE PROTEOLYTIC SUBUNIT 1 (CLPR1);NUCLEAR CLPP 5 (NCLPP5);SUPPRESSOR OF VARIEGATION 2 (SVR2)
AT1G12410	AT1G12410.1	Encodes a ClpP-related sequence. Though similar to ClpP proteins, this does not contains the highly conserved catalytic triad of Ser-type proteases (Ser-His-Asp). The name reflects nomenclature described in Adam et. al (2001).	protein_coding	CLP PROTEASE PROTEOLYTIC SUBUNIT 2 (CLP2)	EMBRYO DEFECTIVE 3146 (EMB3146); (CLPR2);NUCLEAR-ENCODED CLP PROTEASE P2 (NCLPP2);CLP PROTEASE PROTEOLYTIC SUBUNIT 2 (CLP2)
AT1G66670	AT1G66670.1	One of several nuclear-encoded ClpPs (caseinolytic protease). Contains a highly conserved catalytic triad of Ser-type proteases (Ser-His-Asp). The name reflects nomenclature described in Adam et. al (2001).	protein_coding	CLP PROTEASE PROTEOLYTIC SUBUNIT 3 (CLPP3)	(NCLPP3);CLP PROTEASE PROTEOLYTIC SUBUNIT 3 (CLPP3)
AT1G11750	AT1G11750.2	One of several nuclear-encoded ClpPs (caseinolytic protease). Contains a highly conserved catalytic triad of Ser-type proteases (Ser-His-Asp). The name reflects nomenclature described in Adam et. al (2001).	protein_coding	CLP PROTEASE PROTEOLYTIC SUBUNIT 6 (CLPP6)	CLP PROTEASE PROTEOLYTIC SUBUNIT 6 (CLPP6)
AT4G17040	AT4G17040.1	HON5 (At4g17040) encodes the ClpR4 subunit of the chloroplast-localized Clp protease complex. hon mutations disturb plastid protein homeostasis, thereby activating plastid signaling and inducing stress acclimatization.	protein_coding	CLP PROTEASE R SUBUNIT 4 (CLPR4)	CLP PROTEASE R SUBUNIT 4 (CLPR4);HAPPY ON NORFLURAZON 5 (HON5)
AT3G04680	AT3G04680.1	Encodes a nuclear protein that functions in mRNA processing. Mutations in this gene cause embryo lethality and reduced transmission through the female gametophyte. Over-expression of a CLPS3:TAP protein changes the relative levels of two alternatively processed FCA transcripts. It also causes abnormal phyllotaxy and flower development, early flowering under long and short days, and increased leve…	protein_coding	CLP-SIMILAR PROTEIN 3 (CLPS3)	CLP-SIMILAR PROTEIN 3 (CLPS3)
AT5G50920	AT5G50920.1	Encodes a protein that is similar to ATP-dependent Clp protease ATP-binding subunit / ClpC. Involved in protein import into the chloroplast. May provide ATP source that drives the TIC (Translocon at the Inner envelope membrane of Chloroplasts) translocation machinery. Association of Hsp93 with the inner envelope membrane through its N domain is important for the functions of Hsp93 in vivo.	protein_coding	CLPC HOMOLOGUE 1 (CLPC1)	INCREASED RESISTANCE TO MYZUS PERSICAE 1 (IRM1);CLPC HOMOLOGUE 1 (CLPC1);DE-REGULATED CAO ACCUMULATION 1 (DCA1); (CLPC); (ATHSP93-V);HEAT SHOCK PROTEIN 93-V (HSP93-V)
AT1G53000	AT1G53000.2	Encodes a mitochondrial-localized CMP-KDO (3-deoxy-D-manno-octulosonate) synthetase. This is the enzyme activating KDO as a nucleotide sugar prior to its incorporation into rhamnogalacturonan-II. Heterozygous mutants are defective in pollen development and in pollen tube elongation.	protein_coding	CMP-KDO SYNTHETASE (CKS)	(AtCKS); (KDSB);CMP-KDO SYNTHETASE (CKS)
AT3G26710	AT3G26710.1	cofactor assembly of complex C;(source:Araport11)	protein_coding	COFACTOR ASSEMBLY OF COMPLEX C (CCB1)	COFACTOR ASSEMBLY OF COMPLEX C (CCB1)
AT5G36120	AT5G36120.1	One of four Arabidopsis homologs of bacterial ymlg proteins.	protein_coding	COFACTOR ASSEMBLY, COMPLEX C (B6F) (CCB3)	(atylmg3);COFACTOR ASSEMBLY, COMPLEX C (B6F) (CCB3); (YLMG3)
AT2G44050	AT2G44050.1	6,7-dimethyl-8-ribityllumazine synthase / DMRL synthase / lumazine synthase / riboflavin synthase [Arabidopsis thaliana]. Acts in the jasmonic acid signaling pathway. The mRNA is cell-to-cell mobile.	protein_coding	COI1 SUPPRESSOR1 (COS1)	CORONATINE INSENSITIVE1 SUPPRESSOR (COS1);COI1 SUPPRESSOR1 (COS1)
AT1G29395	AT1G29395.1	Integral membrane protein in the inner envelope of chloroplasts. Provide freezing tolerance. Expression is induced by short-term cold-treatment, water deprivation, and abscisic acid treatment. involved in response to salt tolerance	protein_coding	COLD REGULATED 314 INNER MEMBRANE 1 (COR413IM1)	(DEG25);COLD REGULATED 414 THYLAKOID MEMBRANE 1 (COR414-TM1);COLD REGULATED 314 INNER MEMBRANE 1 (COR413IM1);COLD REGULATED 314 THYLAKOID MEMBRANE 1 (COR413-TM1)
AT2G15970	AT2G15970.1	encodes an alpha form of a protein similar to the cold acclimation protein WCOR413 in wheat. Expression is induced by short-term cold-treatment, water deprivation, and abscisic acid treatment. The mRNA is cell-to-cell mobile.	protein_coding	COLD REGULATED 413 PLASMA MEMBRANE 1 (COR413-PM1)	CYCLOPHILLIN 19 (ATCYP19); (FL3-5A3);COLD REGULATED 413 PLASMA MEMBRANE 1 (COR413-PM1); (WCOR413-LIKE); (WCOR413);ARABIDOPSIS THALIANA COLD-REGULATED413 PLASMA MEMBRANE 1 (ATCOR413-PM1)
AT2G21660	AT2G21660.1	Encodes a small glycine-rich RNA binding protein that is part of a negative-feedback loop through which AtGRP7 regulates the circadian oscillations of its own transcript. Gene expression is induced by cold. GRP7 appears to promote stomatal opening and reduce tolerance under salt and dehydration stress conditions, but, promotes stomatal closing and thereby increases stress tolerance under conditio…	protein_coding	COLD, CIRCADIAN RHYTHM, AND RNA BINDING 2 (CCR2)	SMALL RNA-BINDING PROTEIN 1 (SRBP1);RNA-BINDING GLYCINE-RICH PROTEIN A3 (RBGA3);GLYCINE-RICH RNA-BINDING PROTEIN 7 (GRP7);GLYCINE RICH PROTEIN 7 (ATGRP7);GLYCINE-RICH RNA-BINDING PROTEIN 7 (GR-RBP7);COLD, CIRCADIAN RHYTHM, AND RNA BINDING 2 (CCR2)
AT1G20440	AT1G20440.1	Belongs to the dehydrin protein family, which contains highly conserved stretches of 7-17 residues that are repetitively scattered in their sequences, the K-, S-, Y- and lysine rich segments. Cold regulated gene, amino acid sequence homology with Group II LEA (late embryogenesis abundant) proteins. Also responds to osmotic stress, ABA, dehydration and inhibits e.coli growth while overexpressed. C…	protein_coding	COLD-REGULATED 47 (COR47)	(AtCOR47);COLD-REGULATED 47 (COR47); (RD17)
AT1G45688	AT1G45688.1	CC1 is a plant specific gene that interacts with with the cellulose synthase complex and microtubules. It appears to play a role in localizing CESA to the membrane, microtuble dynamics , particularly during salt stress.	protein_coding	COMPANION OF CELLULOSE SYNTHASE 1 (CC1)	COMPANION OF CELLULOSE SYNTHASE 1 (CC1)
AT2G34560	AT2G34560.2	P-loop containing nucleoside triphosphate hydrolases superfamily protein;(source:Araport11)	protein_coding	CONSERVED IN CILIATED SPECIES AND IN THE LAND PLANTS 1 (CCP1)	(ATCCP1);CONSERVED IN CILIATED SPECIES AND IN THE LAND PLANTS 1 (CCP1)
AT1G77710	AT1G77710.1	ubiquitin-fold modifier;(source:Araport11)	protein_coding	CONSERVED IN CILIATED SPECIES AND IN THE LAND PLANTS 2 (CCP2)	CONSERVED IN CILIATED SPECIES AND IN THE LAND PLANTS 2 (CCP2); (ATCCP2)
AT5G16300	AT5G16300.1	Vps51/Vps67 family (components of vesicular transport) protein;(source:Araport11)	protein_coding	CONSERVED OLIGOMERIC GOLGI COMPLEX 1 (COG1)	CONSERVED OLIGOMERIC GOLGI COMPLEX 1 (COG1)
AT4G24840	AT4G24840.1	oligomeric golgi complex subunit-like protein;(source:Araport11)	protein_coding	CONSERVED OLIGOMERIC GOLGI COMPLEX 2 (COG2)	CONSERVED OLIGOMERIC GOLGI COMPLEX 2 (COG2)
AT2G20120	AT2G20120.1	Encodes an integral membrane protein of unknown function, highly conserved between plants and bacteria; is likely to be involved in a mechanism that negatively regulates the differentiation of vascular tissue in the stem. Mutants display a dramatic increase in vascular tissue development in the stem in place of the interfascicular region that normally separates the vascular bundles.	protein_coding	CONTINUOUS VASCULAR RING (COV1)	CONTINUOUS VASCULAR RING (COV1)
AT1G31690	AT1G31690.1	Copper amine oxidase family protein;(source:Araport11)	protein_coding	COPPER AMINE OXIDASE ALPHA 2 (CuAOalpha2)	COPPER AMINE OXIDASE ALPHA 2 (CuAOalpha2)
AT3G56240	AT3G56240.1	CCH protein belongs to a family of eukaryotic proteins that participate in intracellular copper homeostasis by delivering this metal to the secretory pathway; mainly located along the vascular bundles of senescing leaves and petioles as well as in stem sieve elements; hypothesized to have a role in copper mobilization from decaying organs towards reproductive structures, as a result of metallopro…	protein_coding	COPPER CHAPERONE (CCH)	COPPER CHAPERONE (CCH);HEAVY METAL ASSOCIATED PROTEIN 31 (ATHMP31)
AT3G56940	AT3G56940.1	Encodes a putative ZIP protein with varying mRNA accumulation in leaves, stems and roots. Has a consensus carboxylate-bridged di-iron binding site. The mRNA is cell-to-cell mobile.	protein_coding	COPPER RESPONSE DEFECT 1 (CRD1)	(ACSF);COPPER RESPONSE DEFECT 1 (CRD1); (CHL27)
AT3G46900	AT3G46900.1	encodes a member of copper transporter family and functionally complements a high affinity copper transporter mutant in yeast	protein_coding	COPPER TRANSPORTER 2 (COPT2)	COPPER TRANSPORTER 2 (COPT2)
AT5G20650	AT5G20650.1	Encodes COPT5, a member of copper transporter family and functionally complements a high affinity copper transporter mutant in yeast. Plays an important role in the plant response to environmental copper scarcity, probably by remobilizing copper from prevacuolar vesicles, which could act as internal stores or recycling vesicles to provide the metal cofactor to key copper-dependent processes such …	protein_coding	COPPER TRANSPORTER 5 (COPT5)	COPPER TRANSPORTER 5 (COPT5); (ATCOPT5)
AT4G23600	AT4G23600.1	Encodes cystine lyase which is expected to be involved in amino acid metabolism, providing the plant with cysteine and the generation of precursors of ethylene biosynthesis. mRNA levels are elevated in response to wounding.	protein_coding	CORONATINE INDUCED 1 (CORI3)	JASMONIC ACID RESPONSIVE 2 (JR2);CORONATINE INDUCED 1 (CORI3)
AT3G23070	AT3G23070.1	Encodes a CRM domain protein CFM3a, involved in group IIB intron splicing in chloroplasts.	protein_coding	CRM FAMILY MEMBER 3A (CFM3A)	(ATCFM3A);CRM FAMILY MEMBER 3A (CFM3A)
AT4G39040	AT4G39040.1	RNA-binding CRS1 / YhbY (CRM) domain protein;(source:Araport11)	protein_coding	CRM FAMILY MEMBER SUBFAMILY 4 (CFM4)	CRM FAMILY MEMBER SUBFAMILY 4 (CFM4)
AT4G28520	AT4G28520.1	Encodes a 12S seed storage protein that is tyrosine-phosphorylated and its phosphorylation state is modulated in response to ABA in Arabidopsis thaliana seeds.	protein_coding	CRUCIFERIN 3 (CRU3)	CRUCIFERIN 3 (CRU3);CRUCIFERIN C (CRC)
AT5G44120	AT5G44120.3	Encodes a 12S seed storage protein. The Landsberg erecta genome contains another copy of 12S globulin gene, CRA2, which is located tandemly with CRA1. Protein is tyrosine-phosphorylated and its phosphorylation state is modulated in response to ABA in Arabidopsis thaliana seeds.	protein_coding	CRUCIFERINA (CRA1)	(CRU1);CRUCIFERINA (ATCRA1);CRUCIFERINA (CRA1)
AT1G26830	AT1G26830.1	Cullin, putative, similar to Cullin homolog 3 (CUL-3) SP:Q13618, GI:3639052 from (Homo sapiens); contains Pfam profile PF00888: Cullin family. Interacts with other components of E3 ligase complex suggesting it functions in RUB-modification. Forms complexes with BTB domain proteins forming a novel class of E3-based ubiquitin protein-ligase complexes. Mutant is early flowering and has a reduced sen…	protein_coding	CULLIN 3 (CUL3)	CULLIN 3 (CUL3);CULLIN 3 (ATCUL3);CULLIN 3A (ATCUL3A);CULLIN 3A (CUL3A)
AT2G02560	AT2G02560.1	Arabidopsis thaliana homolog of human CAND1 (cullin-associated and neddylation-dissociated). Putative similarity to TBP-interacting protein TIP120. Ubiquitously expressed in plant tissues throughout development. T-DNA insertion mutant plants were completely sterile and resistant to sirtinol and auxin, but not to gibberellins or brassinolide. Displayed developmental phenotypes similar to those of …	protein_coding	CULLIN-ASSOCIATED AND NEDDYLATION DISSOCIATED (CAND1)	HEMIVENATA (HVE); (TIP120);CULLIN-ASSOCIATED AND NEDDYLATION DISSOCIATED (CAND1);CULLIN-ASSOCIATED AND NEDDYLATION DISSOCIATED 1 (ATCAND1); (ETA2)
AT4G01150	AT4G01150.1	Integral thylakoid membrane protein required for proper grana stack curvature.	protein_coding	CURVATURE THYLAKOID 1A (CURT1A)	CURVATURE THYLAKOID 1A (CURT1A)
AT4G30140	AT4G30140.1	Member of the GDSL lipase/esterase family of proteins that functions as cutinase. Expressed in pollen and at the zone of lateral root emergence.	protein_coding	CUTICLE DESTRUCTING FACTOR 1 (CDEF1)	CUTICLE DESTRUCTING FACTOR 1 (CDEF1)
AT3G23490	AT3G23490.1	Encodes a cyanase that catalyzes the bicarbonate-dependent breakdown of cyanate to ammonia and bicarbonate. CYN forms a hexadecamer and is believed to be a cytosolic protein. Long-term exposure to NaCl increases CYN transcript levels. It is also expressed at higher levels in flowers relative to stems, roots, and seedlings.	protein_coding	CYANASE (CYN)	CYANASE (CYN)
AT4G34180	AT4G34180.1	Encodes a cyclase-family protein that is a negative regulator of cell death that regulates pathogen-induced symptom development.	protein_coding	CYCLASE1 (CYCLASE1)	CYCLASE1 (CYCLASE1)
AT4G35220	AT4G35220.1	Cyclase family protein;(source:Araport11)	protein_coding	CYCLASE2 (CYCLASE2)	CYCLASE2 (CYCLASE2)
AT2G07050	AT2G07050.1	Involved in the biosynthesis of brassinosteroids. Catalyzes the reaction from epoxysqualene to cycloartenol.	protein_coding	CYCLOARTENOL SYNTHASE 1 (CAS1)	CYCLOARTENOL SYNTHASE 1 (CAS1)
AT3G01480	AT3G01480.1	Encodes a chloroplast cyclophilin functioning in the assembly and maintenance of photosystem II (PSII) supercomplexes. The mRNA is cell-to-cell mobile.	protein_coding	CYCLOPHILIN 38 (CYP38)	CYCLOPHILIN 38 (CYP38);ARABIDOPSIS CYCLOPHILIN 38 (ATCYP38)
AT2G29960	AT2G29960.1	encodes a cyclophilin protein that exhibits peptidylprolyl cis/trans-isomerase and protein refolding activities that were sensitive to cyclosporin A. The protein interacts with GNOM in vitro and is localized to both the cytosolic and membrane fractions. The gene is expressed in the developing embryo.	protein_coding	CYCLOPHILIN 5 (CYP5)	CYCLOPHILIN 19-4 (CYP19-4);CYCLOPHILIN 5 (CYP5);ARABIDOPSIS THALIANA CYCLOPHILIN 5 (ATCYP5)
AT3G55920	AT3G55920.1	Cyclophilin-like peptidyl-prolyl cis-trans isomerase family protein;(source:Araport11)	protein_coding	CYCLOPHYLIN 12-2 (CYP21-2)	CYCLOPHYLIN 12-2 (CYP21-2)
AT3G66654	AT3G66654.1	Cyclophilin-like peptidyl-prolyl cis-trans isomerase family protein;(source:Araport11)	protein_coding	CYCLOPHYLIN 21-4 (CYP21-4)	CYCLOPHYLIN 21-4 (CYP21-4)
AT3G12490	AT3G12490.2	Encodes a protein with cysteine proteinase inhibitor activity. Overexpression increases tolerance to abiotic stressors (i.e.salt,osmotic, cold stress).	protein_coding	CYSTATIN B (CYSB)	CYSTATIN B (CYSB);ARABIDOPSIS THALIANA PHYTOCYSTATIN 6 (ATCYS6);CYSTATIN B (ATCYSB)
AT3G61440	AT3G61440.1	Encodes a cysteine synthase isomer CysC1. The isomer is however less effective in cysteine biosynthesis. It is involved in beta-cyanoalanine biosynthesis, an intermediate of cyanide detoxification pathway. The mRNA is cell-to-cell mobile.	protein_coding	CYSTEINE SYNTHASE C1 (CYSC1)	?-CYANOALANINE SYNTHASE C1 (CAS-C1);CYSTEINE SYNTHASE C1 (CYSC1);CYSTEINE SYNTHASE C1 (ATCYSC1);BETA-SUBSTITUTED ALA SYNTHASE 3;1 (ARATH;BSAS3;1)
AT3G04940	AT3G04940.1	Encodes cysteine synthase CysD1.	protein_coding	CYSTEINE SYNTHASE D1 (CYSD1)	CYSTEINE SYNTHASE D1 (ATCYSD1);CYSTEINE SYNTHASE D1 (CYSD1)
AT5G28020	AT5G28020.1	Encodes cysteine synthase CysD2.	protein_coding	CYSTEINE SYNTHASE D2 (CYSD2)	CYSTEINE SYNTHASE D2 (ATCYSD2);CYSTEINE SYNTHASE D2 (CYSD2)
AT4G23180	AT4G23180.1	Encodes a receptor-like protein kinase. Naming convention from Chen et al 2003 (PMID 14756307) The mRNA is cell-to-cell mobile.	protein_coding	CYSTEINE-RICH RLK (RECEPTOR-LIKE PROTEIN KINASE) 10 (CRK10)	(RLK4);CYSTEINE-RICH RLK (RECEPTOR-LIKE PROTEIN KINASE) 10 (CRK10)
AT4G23160	AT4G23160.2	Encodes a cysteine-rich receptor-like protein kinase.	protein_coding	CYSTEINE-RICH RLK (RECEPTOR-LIKE PROTEIN KINASE) 8 (CRK8)	CYSTEINE-RICH RLK (RECEPTOR-LIKE PROTEIN KINASE) 8 (CRK8)
AT5G53560	AT5G53560.1	Encodes a cytochrome b5 isoform that can be reduced by AtCBR, a cytochrome b5 reductase.	protein_coding	CYTOCHROME B5 ISOFORM E (CB5-E)	CYTOCHROME B5 ISOFORM E (CB5-E); (ATB5-A); (B5 #2);ARABIDOPSIS CYTOCHROME B5 ISOFORM E (ATCB5-E)
ATMG00160	ATMG00160.1	cytochrome c oxidase subunit 2	protein_coding	CYTOCHROME OXIDASE 2 (COX2)	CYTOCHROME OXIDASE 2 (COX2)
AT1G11680	AT1G11680.1	putative obtusifoliol 14-alpha demethylase involved in sterol biosynthesis. The mRNA is cell-to-cell mobile.	protein_coding	CYTOCHROME P450 51G1 (CYP51G1)	CYTOCHROME P450 51 (ATCYP51);CYTOCHROME P450 51 (CYP51);CYTOCHROME P450 51G1 (CYP51G1);EMBRYO DEFECTIVE 1738 (EMB1738);CYTOCHROME P450 51A2 (CYP51A2)
AT2G24180	AT2G24180.1	Encodes a cytochrome P450 monooxygenase that converts indole-3-acetonitrile to indole-3-aldehyde / indole-3-carboxylic acid and cyanide. The mRNA is cell-to-cell mobile.	protein_coding	CYTOCHROME P450 71B6 (CYP71B6)	CYTOCHROME P450 71B6 (CYP71B6)
AT4G22690	AT4G22690.1	member of CYP706A The mRNA is cell-to-cell mobile.	protein_coding	CYTOCHROME P450, FAMILY 706, SUBFAMILY A, POLYPEPTIDE 1 (CYP706A1)	CYTOCHROME P450, FAMILY 706, SUBFAMILY A, POLYPEPTIDE 1 (CYP706A1)
AT4G12300	AT4G12300.1	member of CYP706A	protein_coding	CYTOCHROME P450, FAMILY 706, SUBFAMILY A, POLYPEPTIDE 4 (CYP706A4)	CYTOCHROME P450, FAMILY 706, SUBFAMILY A, POLYPEPTIDE 4 (CYP706A4)
AT4G12320	AT4G12320.1	member of CYP706A	protein_coding	CYTOCHROME P450, FAMILY 706, SUBFAMILY A, POLYPEPTIDE 6 (CYP706A6)	CYTOCHROME P450, FAMILY 706, SUBFAMILY A, POLYPEPTIDE 6 (CYP706A6)
AT1G13110	AT1G13110.1	member of CYP71B The mRNA is cell-to-cell mobile.	protein_coding	CYTOCHROME P450, FAMILY 71 SUBFAMILY B, POLYPEPTIDE 7 (CYP71B7)	CYTOCHROME P450, FAMILY 71 SUBFAMILY B, POLYPEPTIDE 7 (CYP71B7)
AT3G48310	AT3G48310.1	putative cytochrome P450	protein_coding	CYTOCHROME P450, FAMILY 71, SUBFAMILY A, POLYPEPTIDE 22 (CYP71A22)	CYTOCHROME P450, FAMILY 71, SUBFAMILY A, POLYPEPTIDE 22 (CYP71A22)
AT5G25120	AT5G25120.1	putative cytochrome P450 The mRNA is cell-to-cell mobile.	protein_coding	CYTOCHROME P450, FAMILY 71, SUBFAMILY B, POLYPEPTIDE 11 (CYP71B11)	CYTOCHROME P450, FAMILY 71, SUBFAMILY B, POLYPEPTIDE 11 (CYP71B11)
AT3G26170	AT3G26170.1	putative cytochrome P450	protein_coding	CYTOCHROME P450, FAMILY 71, SUBFAMILY B, POLYPEPTIDE 19 (CYP71B19)	CYTOCHROME P450, FAMILY 71, SUBFAMILY B, POLYPEPTIDE 19 (CYP71B19)
AT1G13080	AT1G13080.1	cytochrome P450 monooxygenase	protein_coding	CYTOCHROME P450, FAMILY 71, SUBFAMILY B, POLYPEPTIDE 2 (CYP71B2)	CYTOCHROME P450, FAMILY 71, SUBFAMILY B, POLYPEPTIDE 2 (CYP71B2)
AT3G26290	AT3G26290.2	putative cytochrome P450	protein_coding	CYTOCHROME P450, FAMILY 71, SUBFAMILY B, POLYPEPTIDE 26 (CYP71B26)	CYTOCHROME P450, FAMILY 71, SUBFAMILY B, POLYPEPTIDE 26 (CYP71B26)
AT1G13090	AT1G13090.2	putative cytochrome P450	protein_coding	CYTOCHROME P450, FAMILY 71, SUBFAMILY B, POLYPEPTIDE 28 (CYP71B28)	CYTOCHROME P450, FAMILY 71, SUBFAMILY B, POLYPEPTIDE 28 (CYP71B28)
AT3G14690	AT3G14690.2	putative cytochrome P450 The mRNA is cell-to-cell mobile.	protein_coding	CYTOCHROME P450, FAMILY 72, SUBFAMILY A, POLYPEPTIDE 15 (CYP72A15)	CYTOCHROME P450, FAMILY 72, SUBFAMILY A, POLYPEPTIDE 15 (CYP72A15)
AT2G45560	AT2G45560.1	cytochrome P450 monooxygenase	protein_coding	CYTOCHROME P450, FAMILY 76, SUBFAMILY C, POLYPEPTIDE 1 (CYP76C1)	CYTOCHROME P450, FAMILY 76, SUBFAMILY C, POLYPEPTIDE 1 (CYP76C1)
AT4G31500	AT4G31500.1	Encodes an oxime-metabolizing enzyme in the biosynthetic pathway of glucosinolates. Is required for phytochrome signal transduction in red light. Mutation confers auxin overproduction.	protein_coding	CYTOCHROME P450, FAMILY 83, SUBFAMILY B, POLYPEPTIDE 1 (CYP83B1)	RUNT 1 (RNT1);RED ELONGATED 1 (RED1);ALTERED TRYPTOPHAN REGULATION 4 (ATR4);SUPERROOT 2 (SUR2);CYTOCHROME P450, FAMILY 83, SUBFAMILY B, POLYPEPTIDE 1 (CYP83B1)
AT3G03470	AT3G03470.1	P450 monooxygenase CYP89A9. Involved in NDCC accumulation during Arabidopsis leaf senescence.	protein_coding	CYTOCHROME P450, FAMILY 87, SUBFAMILY A, POLYPEPTIDE 9 (CYP89A9)	CYTOCHROME P450, FAMILY 87, SUBFAMILY A, POLYPEPTIDE 9 (CYP89A9)
AT1G64950	AT1G64950.1	member of CYP89A The mRNA is cell-to-cell mobile.	protein_coding	CYTOCHROME P450, FAMILY 89, SUBFAMILY A, POLYPEPTIDE 5 (CYP89A5)	CYTOCHROME P450, FAMILY 89, SUBFAMILY A, POLYPEPTIDE 5 (CYP89A5)
AT3G56630	AT3G56630.1	member of CYP94D	protein_coding	CYTOCHROME P450, FAMILY 94, SUBFAMILY D, POLYPEPTIDE 2 (CYP94D2)	CYTOCHROME P450, FAMILY 94, SUBFAMILY D, POLYPEPTIDE 2 (CYP94D2)
AT1G31800	AT1G31800.1	Encodes a protein with &#946;-ring carotenoid hydroxylase activity. The mRNA is cell-to-cell mobile.	protein_coding	CYTOCHROME P450, FAMILY 97, SUBFAMILY A, POLYPEPTIDE 3 (CYP97A3)	CYTOCHROME P450, FAMILY 97, SUBFAMILY A, POLYPEPTIDE 3 (CYP97A3);LUTEIN DEFICIENT 5 (LUT5)
AT4G15110	AT4G15110.1	member of CYP97B	protein_coding	CYTOCHROME P450, FAMILY 97, SUBFAMILY B, POLYPEPTIDE 3 (CYP97B3)	CYTOCHROME P450, FAMILY 97, SUBFAMILY B, POLYPEPTIDE 3 (CYP97B3)
AT2G39770	AT2G39770.1	Encodes a GDP-mannose pyrophosphorylase/ mannose-1-pyrophosphatase. This enzyme provides GDP-mannose, which is used for cell wall carbohydrate biosynthesis and protein glycosylation as well as for ascorbate (vitamin C) biosynthesis. Mutations in this gene confer hypersensitivity to NH4+.	protein_coding	CYTOKINESIS DEFECTIVE 1 (CYT1)	GDP-MANNOSE PYROPHOSPHORYLASE 1 (GMP1);EMBRYO DEFECTIVE 101 (EMB101);CYTOKINESIS DEFECTIVE 1 (CYT1);VITAMIN C DEFECTIVE 1 (VTC1);SENSITIVE TO OZONE 1 (SOZ1)
AT2G40730	AT2G40730.1	kinase family with ARM repeat domain-containing protein;(source:Araport11)	protein_coding	CYTOPLASMIC TRNA EXPORT PROTEIN (CTEXP)	CYTOPLASMIC TRNA EXPORT PROTEIN (CTEXP)
AT1G48210	AT1G48210.1	Plays role in abscisic acid (ABA)-dependent pathway in response to dehydration; forms homo- or heterodimers in a kinase active dependent manner.	protein_coding	CYTOSOLIC ABA RECEPTOR KINASE 11 (CARK11)	CYTOSOLIC ABA RECEPTOR KINASE 11 (CARK11)
AT2G43230	AT2G43230.2	Member of cytosolic ABA receptor kinases; interacts with ABA receptors RCAR11-14. Positively regulates germination, seedling architecture and root growth in response to ABA.	protein_coding	CYTOSOLIC ABA RECEPTOR KINASE 6 (CARK6)	CYTOSOLIC ABA RECEPTOR KINASE 6 (CARK6)
AT1G06700	AT1G06700.1	Plays role in abscisic acid (ABA)-dependent pathway in response to dehydration; forms homo- or heterodimers in a kinase active dependent manner.	protein_coding	CYTOSOLIC ABA RECEPTOR KINASE 7 (CARK7)	CYTOSOLIC ABA RECEPTOR KINASE 7 (CARK7)
AT2G30740	AT2G30740.1	Plays role in abscisic acid (ABA)-dependent pathway in response to dehydration; forms homo- or heterodimers in a kinase active dependent manner.	protein_coding	CYTOSOLIC ABA RECEPTOR KINASE 8 (CARK8)	CYTOSOLIC ABA RECEPTOR KINASE 8 (CARK8)
AT1G65930	AT1G65930.1	Encodes a NADP+-isocitrate dehydrogenase that is believed to function in the cytosol. It appears to contribute to NADPH production under oxidative stress, and thereby to participate in redox signalling linked to defense responses. The mRNA is cell-to-cell mobile.	protein_coding	CYTOSOLIC NADP+-DEPENDENT ISOCITRATE DEHYDROGENASE (cICDH)	CYTOSOLIC NADP+-DEPENDENT ISOCITRATE DEHYDROGENASE (cICDH)
AT1G04270	AT1G04270.1	Encodes cytosolic ribosomal protein S15.	protein_coding	CYTOSOLIC RIBOSOMAL PROTEIN S15 (RPS15)	RIBOSOMAL PROTEIN US19U (US19U);CYTOSOLIC RIBOSOMAL PROTEIN S15 (RPS15)
AT1G04410	AT1G04410.1	predicted to encode a cytosolic malate dehydrogenase.	protein_coding	CYTOSOLIC-NAD-DEPENDENT MALATE DEHYDROGENASE 1 (c-NAD-MDH1)	CYTOSOLIC-NAD-DEPENDENT MALATE DEHYDROGENASE 1 (c-NAD-MDH1)
AT5G43330	AT5G43330.1	predicted to encode a cytosolic malate dehydrogenase. The mRNA is cell-to-cell mobile.	protein_coding	CYTOSOLIC-NAD-DEPENDENT MALATE DEHYDROGENASE 2 (c-NAD-MDH2)	CYTOSOLIC-NAD-DEPENDENT MALATE DEHYDROGENASE 2 (c-NAD-MDH2)
AT1G48420	AT1G48420.1	Encodes an enzyme that decomposes D-cysteine into pyruvate, H2S, and NH3. Only D-cysteine but not L-cysteine was converted by D-CDes to pyruvate, H2S, and NH3. There is conflicting evidence on its 1-aminocyclopropane-1-carboxylate deaminase activity. Involved in regulating ethylene levels. DCD enhances plant cadmium tolerance by promoting hydrogen sulfide production.	protein_coding	D-CYSTEINE DESULFHYDRASE (D-CDES)	(ATDCD);D-CYSTEINE DESULFHYDRASE (DCD);D-CYSTEINE DESULFHYDRASE (D-CDES);A. THALIANA 1-AMINOCYCLOPROPANE-1-CARBOXYLIC ACID DEAMINASE 1 (ATACD1);1-AMINOCYCLOPROPANE-1-CARBOXYLIC ACID DEAMINASE 1 (ACD1)
AT5G61410	AT5G61410.1	Ribulose-5-phosphate-3-epimerase, which is a critical enzyme involved in the Calvin-Benson cycle and oxidative pentose phosphate pathways in higher plants. Plays an important role in the Calvin-Benson cycle and influences the photosynthetic capacity of chloroplasts.	protein_coding	D-RIBULOSE-5-PHOSPHATE-3-EPIMERASE (RPE)	EMBRYO DEFECTIVE 2728 (emb2728);D-RIBULOSE-5-PHOSPHATE-3-EPIMERASE (RPE)
AT5G20250	AT5G20250.4	encodes a member of glycosyl hydrolase family 36. Expression is induced within 3 hours of dark treatment, in senescing leaves and treatment with exogenous photosynthesis inhibitor. Induction of gene expression was suppressed in excised leaves supplied with sugar. The authors suggest that the gene's expression pattern is responding to the level of sugar in the cell. The mRNA is cell-to-cell mobile.	protein_coding	DARK INDUCIBLE 10 (DIN10)	RAFFINOSE SYNTHASE 6 (RS6);DARK INDUCIBLE 10 (DIN10)
AT3G42170	AT3G42170.1	transposase-like gene with conserved domains from the family of hAT transposases that includes hobo from Drosophila melanogaster, Activator (Ac) from maize, and Tam3 from snapdragon but lacks several amino acids known to be essential for Ac transposition5. The DAYSLEEPER gene lacks 8 bp duplications and TIRs (a common feature of transcriptionally silent hAT transposases), however, DAYSLEEPER expr…	protein_coding	DAYSLEEPER (DAYSLEEPER)	DAYSLEEPER (DAYSLEEPER)
AT1G18950	AT1G18950.2	DDT domain superfamily;(source:Araport11)	protein_coding	DDT-RELATED PROTEIN4 (DDR4)	DDT-RELATED PROTEIN4 (DDR4)
AT1G12840	AT1G12840.1	Encodes subunit C of the vacuolar H(+)-ATPase (V-ATPase). Bound and phosphorylated by AtWNK8. The mRNA is cell-to-cell mobile.	protein_coding	DE-ETIOLATED 3 (DET3)	ARABIDOPSIS THALIANA VACUOLAR ATP SYNTHASE SUBUNIT C (ATVHA-C);DE-ETIOLATED 3 (DET3)
AT3G01540	AT3G01540.2	RNA HELICASE DRH1	protein_coding	DEAD BOX RNA HELICASE 1 (DRH1)	NVOLVED IN RRNA PROCESSING 6 (IRP6);RNA HELICASE 14 (RH14);ARABIDOPSIS THALIANA DEAD BOX RNA HELICASE 1 (ATDRH1);DEAD BOX RNA HELICASE 1 (DRH1)
AT1G08370	AT1G08370.1	Encodes DCP1 involved in mRNA decapping. DCP1 forms a mRNA decapping complex with DCP2 (At5g13570) and VCS (VARICOSE) (At3g13300). However, unlike DCP2, DCP1 itself does not have mRNA decapping activity in vitro. DCP1, DCP2 and VCS colocalize in cytoplasmic loci, which are putative Arabidopsis mRNA processing bodies. Null mutants of DCP1, DCP2, and VCS accumulate capped mRNAs with a reduced degra…	protein_coding	DECAPPING 1 (DCP1)	DECAPPING 1 (DCP1); (ATDCP1)
AT1G14620	AT1G14620.1	decoy;(source:Araport11)	protein_coding	DECOY (DECOY)	DECOY (DECOY);RIBOSOMAL PROTEIN ML46 (ML46)
AT3G19240	AT3G19240.1	Together with DEM1 plays an essential role in cell division in plants, most likely through an interaction with RAN1.	protein_coding	DEFECTIVE EMBRYO AND MERISTEMS 2 (DEM2)	DEFECTIVE EMBRYO AND MERISTEMS 2 (DEM2)
AT5G66680	AT5G66680.1	Encodes a protein ortholog of human SOT48 or yeast WBP1, an essential protein subunit of the oligosaccharyltransferase (OST) complex, which is responsible for the transfer in the ER of the N-linked glycan precursor onto Asn residues of candidate proteins.	protein_coding	DEFECTIVE GLYCOSYLATION (DGL1)	DEFECTIVE GLYCOSYLATION (DGL1)
AT3G48720	AT3G48720.1	Encodes a hydroxycinnamoyl-CoA: v-hydroxy fatty acid transferase involved in cutin synthesis. Mutants are almost devoid of ferulic acid.	protein_coding	DEFICIENT IN CUTIN FERULATE (DCF)	DEFICIENT IN CUTIN FERULATE (DCF)
AT3G27925	AT3G27925.1	Encodes a DegP protease; nuclear gene encoding chloroplast-targeted protease that can degrade two lumenal proteins, plastocyanin and OE33, suggesting a role as a general-purpose protease in the thylakoid lumen. Involved in the degradation of D1 protein of PS II, hence participating in the repair of PS II damages caused by photoinhibition. The mRNA is cell-to-cell mobile.	protein_coding	DEGRADATION OF PERIPLASMIC PROTEINS 1 (DEG1)	DEGRADATION OF PERIPLASMIC PROTEINS 1 (DEG1);DEGP PROTEASE 1 (DEGP1)
AT5G39830	AT5G39830.1	Encodes DEG8. Forms a hexamer with DEG5 in the thylakoid lumen. Involved in the cleavage of photodamaged D2 protein of photosystem II (PSII). Recombinant DEG8 is proteolytically active toward both a model substrate (beta-casein) and photodamaged D1 protein of photosystem II.	protein_coding	DEGRADATION OF PERIPLASMIC PROTEINS 8 (DEG8)	DEG PROTEASE 8 (DEGP8);DEGRADATION OF PERIPLASMIC PROTEINS 8 (DEG8)
AT5G53850	AT5G53850.5	Encodes a trifunctional dehydratase / enolase / phosphatase involved in the methionine salvage.	protein_coding	DEHYDRATASE-ENOLASE-PHOSPHATASE-COMPLEX 1 (DEP1)	DEHYDRATASE-ENOLASE-PHOSPHATASE-COMPLEX 1 (DEP1)
AT1G19570	AT1G19570.1	Encodes a member of the dehydroascorbate reductase gene family. Critical for a mutualistic symbiosis between the host Arabidopsis and the root colonizing fungus Piriformospora indica.Encodes about 50-60% of extractable leaf GSH-dependent DHAR activity, but single knockout mutants show unaltered ascorbate and glutathione status in optimal and oxidative stress conditions (PMID:28381499). Acts redun…	protein_coding	DEHYDROASCORBATE REDUCTASE (DHAR1)	DEHYDROASCORBATE REDUCTASE 5 (DHAR5);DEHYDROASCORBATE REDUCTASE (DHAR1); (ATDHAR1)
AT5G16710	AT5G16710.1	DHAR3 protein undergoes thiolation following treatment with the oxidant tert-butylhydroperoxide.Encodes 30-40% of extractable leaf GSH-dependent DHAR activity. Single knockout mutants show unaltered ascorbate and glutathione status in optimal and oxidative stress conditions.Makes a minor contribution to glutathione oxidation in response to increased intracellular hydrogen peroxide (catalase defic…	protein_coding	DEHYDROASCORBATE REDUCTASE 1 (DHAR3)	DEHYDROASCORBATE REDUCTASE 1 (DHAR3)
AT1G75270	AT1G75270.1	One of three functional dehydroascorbate reductases. Catalyzes the glutathione (GSH)-dependent reduction of dehydroascorbate. DHAR2 is a cytoplasmic enzyme.	protein_coding	DEHYDROASCORBATE REDUCTASE 2 (DHAR2)	DEHYDROASCORBATE REDUCTASE 2 (DHAR2)
AT4G26630	AT4G26630.1	Encodes a chromatin-associated protein that specifically binds histones H3 and H4 and contributes to modulation of Arabidopsis chromatin structure and function.	protein_coding	DEK-DOMAIN CONTAINING PROTEIN 3 (DEK3)	DEK-DOMAIN CONTAINING PROTEIN 3 (DEK3)
AT3G55610	AT3G55610.1	encodes delta 1-pyrroline-5-carboxylate synthetase B. Gene expression is induced by dehydration, high salt and ABA. Knock-out mutations in P5CS2 are embryo-lethal. P5CS2 appears to be present in different cells and/or different subcellular locations from P5CS1 in a tissue-dependent manner. Mutants are defective in pollen development.	protein_coding	DELTA 1-PYRROLINE-5-CARBOXYLATE SYNTHASE 2 (P5CS2)	DELTA 1-PYRROLINE-5-CARBOXYLATE SYNTHASE 2 (P5CS2)
AT5G13450	AT5G13450.1	delta subunit of Mt ATP synthase;(source:Araport11)	protein_coding	DELTA SUBUNIT OF MT ATP SYNTHASE (ATP5)	DELTA SUBUNIT OF MT ATP SYNTHASE (ATP5)
AT3G16240	AT3G16240.1	Delta tonoplast intrinsic protein, functions as a water channel and ammonium (NH3) transporter. Highly expressed in flower, shoot, and stem. Expression shows diurnal regulation and is induced by ammonium (NH3). Protein localized to vacuolar membrane. The mRNA is cell-to-cell mobile.	protein_coding	DELTA TONOPLAST INTEGRAL PROTEIN (DELTA-TIP)	(ATTIP2;1); (AQP1);DELTA TONOPLAST INTEGRAL PROTEIN (DELTA-TIP); (TIP2;1); (DELTA-TIP1)
AT2G39800	AT2G39800.1	encodes a delta1-pyrroline-5-carboxylate synthase that catalyzes the rate-limiting enzyme in the biosynthesis of proline. Gene is expressed in reproductive organs and tissues under non-stress conditions but in the whole plant under water-limiting condition. Expression is also induced by abscisic acid and salt stress in a light-dependent manner. encodes a delta1-pyrroline-5-carboxylate synthase th…	protein_coding	DELTA1-PYRROLINE-5-CARBOXYLATE SYNTHASE 1 (P5CS1)	DELTA1-PYRROLINE-5-CARBOXYLATE SYNTHASE 1 (P5CS1); (ATP5CS)
AT1G17470	AT1G17470.1	Encodes a member of the DRG (developmentally regulated G-protein) family expressed throughout the plant, with highest expression in actively growing tissues. Has GTPase activity.	protein_coding	DEVELOPMENTALLY REGULATED G-PROTEIN 1 (DRG1)	(DRG1-2);DEVELOPMENTALLY REGULATED G-PROTEIN 1 (ATDRG1); (ATDRG);DEVELOPMENTALLY REGULATED G-PROTEIN 1 (DRG1)
AT5G64290	AT5G64290.1	dicarboxylate transport 2.1;(source:Araport11)	protein_coding	DICARBOXYLATE TRANSPORT 2.1 (DIT2.1)	(DCT);DICARBOXYLATE TRANSPORT 2.1 (DIT2.1)
AT5G12860	AT5G12860.1	AtpOMT1 encodes dicarboxylate transporter functions both as as an oxaloacetate/malate transporter and as a 2-oxoglutarate/malate transporter.	protein_coding	DICARBOXYLATE TRANSPORTER 1 (DiT1)	DICARBOXYLATE TRANSPORTER 1 (DiT1)
AT2G45440	AT2G45440.1	Encodes a protein that likely has dihydropicolinate synthase activity based on its mutant phenotype of decreased lysine levels and increased aspartate levels. The mutant also has increased levels of threonine. The enzyme is predicted to localize to the chloroplast.	protein_coding	DIHYDRODIPICOLINATE SYNTHASE 2 (DHDPS2)	DIHYDRODIPICOLINATE SYNTHASE 2 (DHDPS2)
AT3G23940	AT3G23940.1	Encodes a member of the dihydroxyacid dehydrates family of proteins that encode enzymes involved in branched chain amino acid biosynthesis. Loss of function mutations have significantly reduced transmission and fertility due to defects in male and female gametophyte development and embryo lethality. Mutants have increased sensitivity to abiotic stressors which may be partially compensated by addi…	protein_coding	DIHYDROXYACID DEHYDRATASE (DHAD)	DIHYDROXYACID DEHYDRATASE (DHAD)
AT4G23690	AT4G23690.1	Encodes a homodimeric all-beta dirigent protein in the superfamily of calycins. Dirigent proteins impart stereoselectivity on the phenoxy radical coupling reaction yielding optically active lignans from two molecules of coniferyl alcohol.	protein_coding	DIRIGENT PROTEIN 6 (DIR6)	DIRIGENT PROTEIN 6 (DIR6);ARABIDOPSIS THALIANA DIRIGENT PROTEIN 6 (ATDIR6)
AT2G45180	AT2G45180.1	nsLTP family-related gene. Expression is strongly suppressed by bacterial pathogens. Mutants are more susceptible to pathogens and abiotic stressors suggesting a function in basal stress response.	protein_coding	DISEASE RELATED NONSPECI&#64257;C LIPID TRANSFER PROTEIN 1 (DRN1)	DISEASE RELATED NONSPECI&#64257;C LIPID TRANSFER PROTEIN 1 (DRN1)
AT5G64860	AT5G64860.1	Encodes a maltotriose-metabolizing enzyme with chloroplastic &#945;-1,4-glucanotransferase activity. Mutant has altered starch degradation.	protein_coding	DISPROPORTIONATING ENZYME (DPE1)	(ATDPE1);DISPROPORTIONATING ENZYME (DPE1)
AT2G40840	AT2G40840.1	Encodes a cytosolic protein with transglucosidase and amylomaltase activity. It is an essential component of the pathway from starch to sucrose and cellular metabolism in leaves at night. The protein binds to heteroglycans and utilizes glucose, mannose and xylose as acceptors. Fucose and galactose can also act as acceptors but less efficiently than the previous three. It was also was also recentl…	protein_coding	DISPROPORTIONATING ENZYME 2 (DPE2)	DISPROPORTIONATING ENZYME 2 (DPE2)
AT1G30825	AT1G30825.1	Involved in trichome maturation. mutant displays enlarged trichomes	protein_coding	DISTORTED TRICHOMES 2 (DIS2)	ACTIN-RELATED PROTEIN C2A (ARPC2A);DISTORTED TRICHOMES 2 (DIS2)
AT3G14990	AT3G14990.1	Encodes a homolog of animal DJ-1 superfamily protein. In the A. thaliana genome, three genes encoding close homologs of human DJ-1 were identified AT3G14990 (DJ1A), AT1G53280 (DJ1B) and AT4G34020 (DJ1C). Among the three homologs, DJ1C is essential for chloroplast development and viability. It exhibits glyoxalase activity towards glyoxal and methylglyoxal. The mRNA is cell-to-cell mobile.	protein_coding	DJ-1 HOMOLOG A (DJ1A)	(DJ-1A);DJ-1 HOMOLOG A (DJ1A);DJ-1 HOMOLOG A (AtDJ1A)
AT1G53280	AT1G53280.1	Encodes a homolog of animal DJ-1 superfamily protein. In the A. thaliana genome, three genes encoding close homologs of human DJ-1 were identified AT3G14990 (DJ1A), AT1G53280 (DJ1B) and AT4G34020 (DJ1C). Among the three homologs, DJ1C is essential for chloroplast development and viability. It exhibits glyoxalase activity towards glyoxal and methylglyoxal.	protein_coding	DJ-1 HOMOLOG B (DJ1B)	(DJ-1B);DJ-1 HOMOLOG B (AtDJ1B);DJ-1 HOMOLOG B (DJ1B)
AT3G10690	AT3G10690.1	Encodes a protein that when expressed together with GYRB2 generates an active supercoiling DNA gyrase enzyme that shares similar properties to its bacterial counterpart, including sensitivity to gyrase-specific antibiotics.	protein_coding	DNA GYRASE A (GYRA)	DNA GYRASE A (GYRA)
AT5G04130	AT5G04130.1	Encodes a protein that when expressed together with GYRA generates an active supercoiling DNA gyrase enzyme that shares similar properties to its bacterial counterpart, including sensitivity to gyrase-specific antibiotics.	protein_coding	DNA GYRASE B2 (GYRB2)	DNA GYRASE B2 (GYRB2)
AT4G39960	AT4G39960.1	Essential for chloroplast iron?sulfur cluster biogenesis.	protein_coding	DNA J PROTEIN A5 (DJA5)	DNA J PROTEIN A5 (DJA5)
AT2G22360	AT2G22360.1	Essential for chloroplast iron?sulfur cluster biogenesis.	protein_coding	DNA J PROTEIN A6 (DJA6)	DNA J PROTEIN A6 (DJA6)
AT1G80030	AT1G80030.1	Molecular chaperone Hsp40/DnaJ family protein;(source:Araport11)	protein_coding	DNA J PROTEIN A7 (DJA7)	DNA J PROTEIN A7 (DJA7)
AT5G55310	AT5G55310.1	Encodes one of two Arabidopsis type-I DNA topoisomerase I genes. Reducing the level of expression of this gene in a top1alpha (At5g55300) mutant background causes seedling lethality.	protein_coding	DNA TOPOISOMERASE 1 BETA (TOP1BETA)	DNA TOPOISOMERASE I ALPHA (TOP1ALPHA);TOPOISOMERASE 1 (TOP1);DNA TOPOISOMERASE 1 BETA (TOP1BETA)
AT5G55300	AT5G55300.2	Encodes a type-I DNA topoisomerase I. Disruptions in this gene affect phyllotaxis and plant architecture suggesting that the gene plays a critical role in the maintenance of a regular pattern of organ initiation. Isolated as a protein oxidized during seed germination; proteomics approach revealed differences in de novo synthesis levels of this protein in condition with vs. without salicylic acid …	protein_coding	DNA TOPOISOMERASE I ALPHA (TOP1ALPHA)	FASCIATA5 (FAS5);DNA TOPOISOMERASE I ALPHA (TOP1ALPHA)
AT1G20340	AT1G20340.1	recombination and DNA-damage resistance protein (DRT112) One of two Arabidopsis plastocyanin genes. Predominant form, expressed 10x higher than PETE1. PETE2 is thought to be post-transcriptionally regulated via copper accumulation and is involved in copper homeostasis. Mutation of this gene does not have obvious effect on photosynthesis. In plsp1-1 mutant plastids, the nonmature form of the prote…	protein_coding	DNA-DAMAGE-REPAIR/TOLERATION PROTEIN 112 (DRT112)	DNA-DAMAGE-REPAIR/TOLERATION PROTEIN 112 (DRT112);PLASTOCYANIN 2 (PETE2)
AT5G22060	AT5G22060.1	Co-chaperonin similar to E. coli DnaJ	protein_coding	DNAJ HOMOLOGUE 2 (J2)	DNAJ HOMOLOGUE 2 (J2);ARABIDOPSIS THALIANA DNAJ HOMOLOGUE 2 (ATJ2)
AT1G20575	AT1G20575.1	Encodes the catalytic core of the dolichol phosphate mannase synthase (DPMS) complex. It is not active on its own but requires the presence of DPMS2 and DPMS3 for full activity. It is localized in the ER and mediates isoprenyl-linked glycan biogenesis, in&#64258;uences development, stress response, and ammonium hypersensitivity.	protein_coding	DOLICHOL PHOSPHATE MANNOSE SYNTHASE 1 (DPMS1)	DOLICHOL PHOSPHATE MANNOSE SYNTHASE 1 (DPMS1)
AT3G19800	AT3G19800.1	Encodes the DUF177B version of the two DUF177 proteins in Arabidopsis. This version differs from DUF177A in containing a 23 aa insertion compared to the DUF177A sequence.	protein_coding	DOMAIN OF UNKNOWN FUNCTION 177 B (DUF177B)	DOMAIN OF UNKNOWN FUNCTION 177 B (DUF177B)
AT1G73330	AT1G73330.1	encodes a plant-specific protease inhibitor-like protein whose transcript level in root disappears in response to progressive drought stress. The decrease in transcript level is independent from abscisic acid level.	protein_coding	DROUGHT-REPRESSED 4 (DR4)	DROUGHT-REPRESSED 4 (ATDR4);DROUGHT-REPRESSED 4 (DR4)
AT1G80240	AT1G80240.1	DUF642 gene	protein_coding	DUF642 L-GALL RESPONSIVE GENE 1 (DGR1)	DUF642 L-GALL RESPONSIVE GENE 1 (DGR1)
AT5G25460	AT5G25460.1	Encodes a DUF642 cell wall protein.	protein_coding	DUF642 L-GALL RESPONSIVE GENE 2 (DGR2)	DUF642 L-GALL RESPONSIVE GENE 2 (DGR2)
AT3G46940	AT3G46940.2	dUTP PYROPHOSPHATASE 1. Niehaus,et al. (PMID:35861422) identified a longer transcript not present in TAIR10 that contains an extended ORF that encodes the original protein plus 41 additional amino acids at the N-terminus that includes a predicted transit peptide.	protein_coding	DUTP-PYROPHOSPHATASE-LIKE 1 (DUT1)	DUTP-PYROPHOSPHATASE-LIKE 1 (DUT1)
AT3G19820	AT3G19820.1	Involved in the conversion of the early brassinosteroid precursor 24-methylenecholesterol to campesterol. Brassinosteroids affect cellular elongation. Mutants have dwarf phenotype. DWF1 is a Ca2+-dependent calmodulin-binding protein.	protein_coding	DWARF 1 (DWF1)	CABBAGE 1 (CBB1);DIMINUTO 1 (DIM1);DWARF 1 (DWF1);DIMINUTIA (DIM);ENHANCED VERY-LOW-FLUENCE RESPONSES 1 (EVE1)
AT2G14120	AT2G14120.3	Encodes a dynamin related protein. DRPs are self-assembling GTPasse involved in fission and fusion of membranes. DRP3B functions in mitochondrion and peroxisome fission in combination with DRP3A.	protein_coding	DYNAMIN RELATED PROTEIN (DRP3B)	DYNAMIN RELATED PROTEIN (DRP3B)
AT1G14830	AT1G14830.1	Encodes a dynamin-like protein that is involved in mitochondrial morphogenesis and pollen development. Protein is localized as speckles in the cytoplasm, partially co-localizes with mitochondrial markers, cell plate of dividing cells, and the tip of root hairs, root cap cells, and expanding part of trichoblasts.	protein_coding	DYNAMIN-LIKE 1C (DL1C)	DYNAMIN-LIKE 1C (DL1C);DYNAMIN RELATED PROTEIN 1C (DRP1C);ARABIDOPSIS DYNAMIN-LIKE PROTEIN 5 (ADL5);DYNAMIN-LIKE 1C (ADL1C)
AT3G60190	AT3G60190.1	At3g60190 encodes Arabidopsis dynamin-related protein 1E, DRP1E, also known as EDR3, ADL4 and ADL1E, which is 624 amino acid residues long, has a predicted mass of 69.8 kDa and a pI of 7.5. Dynamin-related protein 1E belongs to a plant-specific subclass of dynamin-related proteins (DRP1), consisting of five members in Arabidopsis (A, B, C, D, E). This class is characterized by having an N-termina…	protein_coding	DYNAMIN-LIKE 1E (DL1E)	DYNAMIN-LIKE 1E (DL1E);DYNAMIN-LIKE 1E (ADL1E);ARABIDOPSIS DYNAMIN-LIKE 4 (ADL4);ENHANCED DISEASE RESISTANCE 3 (EDR3);DYNAMIN-LIKE PROTEIN 2 (ADLP2);DYNAMIN-RELATED PROTEIN 1E (DRP1E)
AT1G59610	AT1G59610.1	A high molecular weight GTPase whose GTP-binding domain shows a low homology to those of other plant dynamin-like proteins.Contains a pleckstrin homologous domain. DRP2B and DRP1A participate together in clathrin-coated vesicle formation during endocytosis. The mRNA is cell-to-cell mobile.	protein_coding	DYNAMIN-LIKE 3 (DL3)	DYNAMIN-LIKE 3 (DL3);DYNAMIN-LIKE 3 (ADL3);DYNAMIN RELATED PROTEIN 2B (DRP2B)
AT5G42080	AT5G42080.1	Encodes a dynamin-like protein related to phragmoplastin. Mutations in this gene, in combination with mutation in ADL1E, result in defects in embryogenesis, cell plate formation and trichome branching. Also controls vascular patterning in combination with VAN3 and GNOM. DRP2B and DRP1A participate together in clathrin-coated vesicle formation during endocytosis.	protein_coding	DYNAMIN-LIKE PROTEIN (DL1)	DYNAMIN-LIKE PROTEIN (ADL1); (ADL1A); (AG68);DYNAMIN-RELATED PROTEIN 1A (DRP1A);DYNAMIN-LIKE PROTEIN (DL1);RADIAL SWELLING 9 (RSW9)
AT1G10290	AT1G10290.1	involved in trafficking from the trans-Golgi Network to the central vacuole. The mRNA is cell-to-cell mobile.	protein_coding	DYNAMIN-LIKE PROTEIN 6 (ADL6)	DYNAMIN-LIKE PROTEIN 6 (ADL6);DYNAMIN-RELATED PROTEIN 2A (DRP2A)
AT4G33650	AT4G33650.2	Encodes a protein with high sequence similarity to the dynamin superfamily. Among those members ADL2 was most closely related to Dnm1p of yeast and likely a member of the Vps1p subfamily. Widely expressed in various tissues with highest expression in flower tissues. Localizes to the chloroplast, mitochondrion and peroxisome. Involved in peroxisome and mitochondria fission in combination with DRP3…	protein_coding	DYNAMIN-RELATED PROTEIN 3A (DRP3A)	NON RESPONDING TO OXYLIPINS 15 (NOXY15);ABERRANT PEROXISOME MORPHOLOGY 1 (APEM1);DYNAMIN-RELATED PROTEIN 3A (DRP3A)
AT4G12480	AT4G12480.1	Encodes a putative lipid transfer protein, vernalization-responsive and cold-induced. It is involved in priming the SAR and ISR responses, specifically in propagating the cell-to-cell mobile signal. The kinases MPK3 (AT3G45640) and MPK6 (AT2G43790) promote the accumulation of AZI1/EARLI1 at plastids during defense priming induction. The kinases MPK3 (AT3G45640) and MPK6 (AT2G43790) promote the ac…	protein_coding	EARLY ARABIDOPSIS ALUMINUM INDUCED 1 (EARLI1)	(pEARLI 1);EARLY ARABIDOPSIS ALUMINUM INDUCED 1 (EARLI1)
AT1G79730	AT1G79730.1	Encodes a PAF1 homolog that is involved in the control of flowering time by elevating FLC expression to a level that creates the vernalization-responsive, winter-annual habit. Yeast PAF1 is a component of a five-member complex that associates with RNA pol II and is thought to regulate gene expression by recruiting SET1 (a histone 3 Lys 4 [H3-K4] methyl transferase) to the initially transcribed [5…	protein_coding	EARLY FLOWERING 7 (ELF7)	EARLY FLOWERING 7 (ELF7);DNA DAMAGE RESPONSE MUTANT 4 (DDRM4); (PAF1)
AT2G06210	AT2G06210.1	Encodes a yeast CTR9 homolog that is involved in the control of flowering time by elevating FLC expression to a level that creates the vernalization-responsive, winter-annual habit. Yeast CTR9 is a component of a five-member PAF1 complex that associates with RNA pol II and is thought to regulate gene expression by recruiting SET1 (a histone 3 Lys 4 [H3-K4] methyl transferase) to the initially tra…	protein_coding	EARLY FLOWERING 8 (ELF8)	NON-RESPONSE TO FE-DEFICIENCY2 (NRF2);EARLY FLOWERING 8 (ELF8);VERNALIZATION INDEPENDENCE 6 (VIP6)
AT4G27520	AT4G27520.1	early nodulin-like protein 2;(source:Araport11)	protein_coding	EARLY NODULIN-LIKE PROTEIN 2 (ENODL2)	EARLY NODULIN-LIKE PROTEIN 2 (ENODL2); (AtENODL2)
AT5G51070	AT5G51070.1	ATP-dependent Clp protease regulatory subunit The mRNA is cell-to-cell mobile.	protein_coding	EARLY RESPONSIVE TO DEHYDRATION 1 (ERD1)	SENESCENCE ASSOCIATED GENE 15 (SAG15);EARLY RESPONSIVE TO DEHYDRATION 1 (ERD1); (CLPD)
AT1G30360	AT1G30360.1	Early-responsive to dehydration stress protein (ERD4);(source:Araport11)	protein_coding	EARLY-RESPONSIVE TO DEHYDRATION 4 (ERD4)	(OSCA3.1);EARLY-RESPONSIVE TO DEHYDRATION 4 (ERD4)
AT1G10370	AT1G10370.1	Encodes GSTU17 (Glutathione S-Transferase U17). Functions as a negative component of stress-mediated signal transduction pathways in drought and salt stress responses.	protein_coding	EARLY-RESPONSIVE TO DEHYDRATION 9 (ERD9)	GLUTATHIONE S-TRANSFERASE U17 (GSTU17);EARLY-RESPONSIVE TO DEHYDRATION 9 (ERD9);GLUTATHIONE S-TRANSFERASE 30 (GST30);GLUTATHIONE S-TRANSFERASE TAU 17 (ATGSTU17);GLUTATHIONE S-TRANSFERASE 30B (GST30B)
AT3G55360	AT3G55360.1	Enoyl-CoA reductase is involved in all very long chain fatty acids (VLCFA) elongation reactions that are required for cuticular wax, storage lipid and sphingolipid metabolism. The protein is located in the ER, but in contrast to its yeast homolog TSC13 is not particularly enriched in the nuclear envelope-vacuole junction. Mutants in this gene show abnormal organ morphology and stem glossiness. Ce…	protein_coding	ECERIFERUM 10 (CER10)	(TSC13); (ATTSC13); (CER10);ENOYL-COA REDUCTASE (ECR);ECERIFERUM 10 (CER10);GLASSY HAIR 6 (GLH6)
AT4G24510	AT4G24510.1	Encodes a component of the fatty acid elongation machinery required for C28 to C30 fatty acid elongation. It does not require the acyltransferase catalytic site for biological function.	protein_coding	ECERIFERUM 2 (CER2)	(VC-2);ECERIFERUM 2 (CER2); (VC2)
AT1G54270	AT1G54270.1	member of eIF4A - eukaryotic initiation factor 4A	protein_coding	EIF4A-2 (EIF4A-2)	EIF4A-2 (EIF4A-2)
AT4G24800	AT4G24800.1	MA3 domain-containing protein;(source:Araport11)	protein_coding	EIN2 C-TERMINUS INTERACTING PROTEIN 1 (ECIP1)	EIN2 C-TERMINUS INTERACTING PROTEIN 1 (ECIP1);MA3 DOMAIN-CONTAINING TRANSLATION REGULATORY FACTOR 3 (MRF3)
AT1G50940	AT1G50940.1	Encodes the electron transfer flavoprotein ETF alpha, a putative subunit of the mitochondrial electron transfer flavoprotein complex (ETF beta is At5g43430.1) in Arabidopsis. Mutations of the ETF beta gene results in accelerated senescence and early death compared to wild-type during extended darkness.	protein_coding	ELECTRON TRANSFER FLAVOPROTEIN ALPHA (ETFALPHA)	ELECTRON TRANSFER FLAVOPROTEIN ALPHA (ETFALPHA)
AT4G37980	AT4G37980.1	NADPH-dependent cinnamaldehyde and hexenal reductase involved in the production of green leaf volitile compounds.	protein_coding	ELICITOR-ACTIVATED GENE 3-1 (ELI3-1)	CINNAMALDEHYDE AND HEXENAL REDUCTASE (CHR);CINNAMYL-ALCOHOL DEHYDROGENASE 7 (CAD7);ELICITOR-ACTIVATED GENE 3-1 (ELI3-1);ELICITOR-ACTIVATED GENE 3 (ELI3); (ATCAD7)
AT4G37990	AT4G37990.1	Encodes an aromatic alcohol:NADP+ oxidoreductase whose mRNA levels are increased in response to treatment with a variety of phytopathogenic bacteria. Though similar to mannitol dehydrogenases, this enzyme does not have mannitol dehydrogenase activity.	protein_coding	ELICITOR-ACTIVATED GENE 3-2 (ELI3-2)	CINNAMYL-ALCOHOL DEHYDROGENASE B2 (CAD-B2);ELICITOR-ACTIVATED GENE 3-2 (ELI3-2);ELICITOR-ACTIVATED GENE 3 (ELI3);ARABIDOPSIS THALIANA CINNAMYL-ALCOHOL DEHYDROGENASE 8 (ATCAD8)
AT3G09150	AT3G09150.2	Required for biosynthesis of the tetrapyrrole phytochrome chromophore phytochromobilin. Encodes phytochromobilin synthase, a ferredoxin-dependent biliverdin reductase. It is necessary for coupling the expression of some nuclear genes to the functional state of the chloroplast.	protein_coding	ELONGATED HYPOCOTYL 2 (HY2)	GENOMES UNCOUPLED 3 (GUN3);ELONGATED HYPOCOTYL 2 (HY2)
AT5G09900	AT5G09900.3	Encodes one of two isoforms for the 26S proteasome regulatory protein (RN) subunit RPN5. For many functions it acts redundantly with the paralogous gene RPN5b but also appears to exert independent effects.	protein_coding	EMBRYO DEFECTIVE 2107 (EMB2107)	MARIPOSA (MSA);REGULATORY PARTICLE NON-ATPASE SUBUNIT 5A (RPN5A);EMBRYO DEFECTIVE 2107 (EMB2107)
AT4G26300	AT4G26300.5	Arginyl-tRNA synthetase, class Ic;(source:Araport11)	protein_coding	EMBRYO DEFECTIVE 1027 (emb1027)	EMBRYO DEFECTIVE 1027 (emb1027)
AT5G22800	AT5G22800.2	A locus involved in embryogenesis. Mutations in this locus result in embryo lethality.	protein_coding	EMBRYO DEFECTIVE 1030 (EMB1030)	EMBRYO DEFECTIVE 263 (EMB263);EMBRYO DEFECTIVE 86 (EMB86);EMBRYO DEFECTIVE 1030 (EMB1030)
AT3G48930	AT3G48930.1	Nucleic acid-binding, OB-fold-like protein;(source:Araport11)	protein_coding	EMBRYO DEFECTIVE 1080 (EMB1080)	EMBRYO DEFECTIVE 1080 (EMB1080);RIBOSOMAL PROTEIN US17Z (US17Z)
AT5G26742	AT5G26742.2	DEAD box RNA helicase (RH3);(source:Araport11)	protein_coding	EMBRYO DEFECTIVE 1138 (emb1138)	(ATRH3); (RH3);EMBRYO DEFECTIVE 1138 (emb1138)
AT1G48850	AT1G48850.1	Flavoenzyme-encoding gene essential for embryo development.	protein_coding	EMBRYO DEFECTIVE 1144 (EMB1144)	EMBRYO DEFECTIVE 1144 (EMB1144)
AT5G22640	AT5G22640.1	EMB1211 is a MORN (multiple membrane occupation and recognition nexus) motif containing protein involved in embryo development and chloroplast biogenesis. The mRNA is cell-to-cell mobile.	protein_coding	EMBRYO DEFECTIVE 1211 (emb1211)	EMBRYO DEFECTIVE 1211 (emb1211);TRANSLOCON AT THE INNER ENVELOPE MEMBRANE OF CHLOROPLASTS 100 (TIC100)
AT5G17710	AT5G17710.2	Chloroplast GrpE protein involved in chloroplastic response to heat stress and the correct oligomerization of the photosynthesis-related LHCII complex.	protein_coding	EMBRYO DEFECTIVE 1241 (EMB1241)	CHLOROPLAST GRPE 1 (CGE1);EMBRYO DEFECTIVE 1241 (EMB1241)
AT4G23250	AT4G23250.2	cysteine-rich receptor-like protein kinase 17;(source:Araport11)	protein_coding	EMBRYO DEFECTIVE 1290 (emb1290)	CYSTEINE-RICH RLK (RECEPTOR-LIKE PROTEIN KINASE) 17 (CRK17);EMBRYO DEFECTIVE 1290 (emb1290); (DUF26-21);RECEPTOR-LIKE KINASE THALIANACOL-0GENOMICLIBRARY(CLONTECH).THEPOSITIVEPHAGECLONES C-X8-C-X2-C CLASS 1 (RKC1)
AT1G78630	AT1G78630.1	Ribosomal protein L13 family protein;(source:Araport11)	protein_coding	EMBRYO DEFECTIVE 1473 (emb1473)	RIBOSOMAL PROTEIN UL13C (UL13C);EMBRYO DEFECTIVE 1473 (emb1473)
AT1G20960	AT1G20960.1	Similar to DEAD/DExH box ATP-dependent RNA helicase . Required for proper splicing of FLC. Mutants have reduced FLC levels and are early flowering.	protein_coding	EMBRYO DEFECTIVE 1507 (emb1507)	(BRR2A);EMBRYO DEFECTIVE 1507 (emb1507); (BRR2)
AT3G18390	AT3G18390.1	CRS1 / YhbY (CRM) domain-containing protein;(source:Araport11)	protein_coding	EMBRYO DEFECTIVE 1865 (EMB1865)	EMBRYO DEFECTIVE 1865 (EMB1865)
AT4G28210	AT4G28210.1	embryo defective 1923;(source:Araport11)	protein_coding	EMBRYO DEFECTIVE 1923 (emb1923)	EMBRYO DEFECTIVE 1923 (emb1923)
AT1G10510	AT1G10510.1	RNI-like superfamily protein;(source:Araport11)	protein_coding	EMBRYO DEFECTIVE 2004 (emb2004)	EMBRYO DEFECTIVE 2004 (emb2004)
AT3G16290	AT3G16290.1	Strong interaction with TIC inner envelope protein translocon which consists of Tic20/Tic56/Tic100/Tic214(Ycf1)(DOI:10.1105/tpc.18.00357).	protein_coding	EMBRYO DEFECTIVE 2083 (EMB2083)	EMBRYO DEFECTIVE 2083 (EMB2083);FTSH (FILAMENTATION-TEMPERATURE-SENSITIVE PROTEIN H) INACTIVE 2 (FTSHI2)
AT1G75350	AT1G75350.1	Ribosomal protein L31;(source:Araport11)	protein_coding	EMBRYO DEFECTIVE 2184 (emb2184)	RIBOSOMAL PROTEIN BL31C (BL31C);EMBRYO DEFECTIVE 2184 (emb2184)
AT2G18020	AT2G18020.1	Ribosomal protein L2 family;(source:Araport11)	protein_coding	EMBRYO DEFECTIVE 2296 (EMB2296)	EMBRYO DEFECTIVE 2296 (EMB2296);RIBOSOMAL PROTEIN UL2Z (UL2Z)
AT1G02780	AT1G02780.1	Ribosomal protein L19e family protein;(source:Araport11)	protein_coding	EMBRYO DEFECTIVE 2386 (emb2386)	EMBRYO DEFECTIVE 2386 (emb2386);RIBOSOMAL PROTEIN EL19X (EL19X)
AT1G05190	AT1G05190.1	Encodes the plastid 50S ribosomal protein L6.	protein_coding	EMBRYO DEFECTIVE 2394 (emb2394)	RIBOSOMAL PROTEIN UL6C (UL6C);EMBRYO DEFECTIVE 2394 (emb2394); (RPL6)
AT2G18510	AT2G18510.1	Essential gene (embryo lethal) that is similar to component of splicosome. Regulates embryonic pattern formation through Pol II-Mediated transcription of WOX2 an PIN7 (DOI:10.1016/j.isci.2019.09.004). JANUS positively regulates PLT1 expression in the root meristem by recruiting RNA polymerase II (Pol II) to PLT1 and by interacting with PLT1. Nuclear accumulation of JANUS in root meristem depends …	protein_coding	EMBRYO DEFECTIVE 2444 (emb2444)	EMBRYO DEFECTIVE 2444 (emb2444); (JANUS)
AT3G04340	AT3G04340.1	Functions in maintaining the cellular redox balance and regulates photorespiratory metabolism.Strong interaction with TIC inner envelope protein translocon which consists of Tic20/Tic56/Tic100/Tic214(Ycf1)(DOI:10.1105/tpc.18.00357).	protein_coding	EMBRYO DEFECTIVE 2458 (emb2458)	THERMO-SENSITIVE MUTANT IN LEAF COLOR 2 (TSL2);EMBRYO DEFECTIVE 2458 (emb2458);(FILAMENTATION TEMPERATURE-SENSITIVE H)-LIKE 5 (FTSHI5)
AT1G70070	AT1G70070.1	Allelic to ISE2(increased size exclusion limit of plasmodesmata 2). Mutants maintain dilated plasmodesmata at the embryonic torpedo stage.	protein_coding	EMBRYO DEFECTIVE 25 (EMB25)	EMBRYO DEFECTIVE 25 (EMB25);INCREASED SIZE EXCLUSION LIMIT 2 (ISE2); (115J-4A);PIGMENT DEFECTIVE 317 (PDE317)
AT1G20200	AT1G20200.1	PAM domain (PCI/PINT associated module) protein;(source:Araport11)	protein_coding	EMBRYO DEFECTIVE 2719 (emb2719)	EMBRYO DEFECTIVE 2719 (emb2719);HAPLESS 15 (HAP15)
AT4G29060	AT4G29060.1	Involved in chloroplast biogenesis and early embryo development. May function as an EF-Ts to regulate plastid translation.	protein_coding	EMBRYO DEFECTIVE 2726 (emb2726)	EMBRYO DEFECTIVE 2726 (emb2726)
AT5G55940	AT5G55940.1	Uncharacterized protein family (UPF0172);(source:Araport11)	protein_coding	EMBRYO DEFECTIVE 2731 (emb2731)	EMBRYO DEFECTIVE 2731 (emb2731)
AT5G63420	AT5G63420.1	Encodes a member of the metallo-beta-lactamase protein family that plays a vital role in embryo morphogenesis and apical-basal pattern formation by regulating chloroplast development. In bacteria, RNase J plays an important role in rRNA maturation and in the 5&#8242; stability of mRNA.	protein_coding	EMBRYO DEFECTIVE 2746 (emb2746)	(RNJ);RIBONUCLEASE J (ATRNJ);EMBRYO DEFECTIVE 2746 (emb2746)
AT4G36630	AT4G36630.1	Vacuolar sorting protein 39;(source:Araport11)	protein_coding	EMBRYO DEFECTIVE 2754 (EMB2754)	VACUOLAR PROTEIN SORTING 39 (VPS39);EMBRYO DEFECTIVE 2754 (EMB2754)
AT5G63050	AT5G63050.1	embryo defective 2759;(source:Araport11)	protein_coding	EMBRYO DEFECTIVE 2759 (EMB2759)	EMBRYO DEFECTIVE 2759 (EMB2759)
AT2G04842	AT2G04842.1	Encodes a dual localized threonyl-tRNA synthetase found both in the mitochondrion and the chloroplast. Plants mutated in this gene terminate as embryos in the globular stage.	protein_coding	EMBRYO DEFECTIVE 2761 (EMB2761)	EMBRYO DEFECTIVE 2761 (EMB2761)
AT1G34430	AT1G34430.1	2-oxoacid dehydrogenases acyltransferase family protein;(source:Araport11)	protein_coding	EMBRYO DEFECTIVE 3003 (EMB3003)	EMBRYO DEFECTIVE 3003 (EMB3003)
AT5G10360	AT5G10360.1	RPS6A and RPS6B are fully redundant and essential during gametogenesis.	protein_coding	EMBRYO DEFECTIVE 3010 (EMB3010)	RIBOSOMAL PROTEIN ES6Y (ES6Y);EMBRYO DEFECTIVE 3010 (EMB3010);RIBOSOMAL PROTEIN SMALL SUBUNIT 6B (RPS6B)
AT1G48350	AT1G48350.1	Member of the uL18 RNA-binding protein family. uL18 proteins share a short structurally conserved domain that binds the 5S rRNA and allow its incorporation into ribosomes.	protein_coding	EMBRYO DEFECTIVE 3105 (EMB3105)	(UL18C);EMBRYO DEFECTIVE 3105 (EMB3105)
AT3G04790	AT3G04790.1	Ribose 5-phosphate isomerase, type A protein. Loss of function is embryo lethal.	protein_coding	EMBRYO DEFECTIVE 3119 (EMB3119)	EMBRYO DEFECTIVE 3119 (EMB3119)
AT3G63490	AT3G63490.1	Ribosomal protein L1p/L10e family;(source:Araport11)	protein_coding	EMBRYO DEFECTIVE 3126 (EMB3126)	RIBOSOMAL PROTEIN UL1C (UL1C);EMBRYO DEFECTIVE 3126 (EMB3126);PLASTID RIBOSOMAL PROTEIN L1 (PRPL1);PROLINE-RICH PROTEIN-LIKE 1 (PRPL1)
AT5G13510	AT5G13510.1	Ribosomal protein L10 family protein;(source:Araport11)	protein_coding	EMBRYO DEFECTIVE 3136 (EMB3136)	EMBRYO DEFECTIVE 3136 (EMB3136);RIBOSOMAL PROTEIN UL10C (UL10C)
AT5G14320	AT5G14320.1	Ribosomal protein S13/S18 family;(source:Araport11)	protein_coding	EMBRYO DEFECTIVE 3137 (EMB3137)	EMBRYO DEFECTIVE 3137 (EMB3137);RIBOSOMAL PROTEIN US13C (US13C)
AT5G58250	AT5G58250.1	Involved in tetrapyrrole biosynthesis. May function as a scaffold protein to stabilize CHL27.	protein_coding	EMBRYO DEFECTIVE 3143 (EMB3143)	EMBRYO DEFECTIVE 3143 (EMB3143);LOW CHLOROPHYLL ACCUMULATION/HYPOTHETICAL CHLOROPLAST OPEN READING FRAME 54 (LCAA/YCF54)
AT5G64580	AT5G64580.1	Strong interaction with TIC inner envelope protein translocon which consists of Tic20/Tic56/Tic100/Tic214(Ycf1)(DOI:10.1105/tpc.18.00357).	protein_coding	EMBRYO DEFECTIVE 3144 (EMB3144)	EMBRYO DEFECTIVE 3144 (EMB3144);FTSH (FILAMENTATION-TEMPERATURE-SENSITIVE PROTEIN H) INACTIVE 4 (FTSHI4)
AT2G30200	AT2G30200.1	Malonyl-ACP expressed in developing seeds. Loss of function mutants are embryo lethal and over expression in seeds leads to increased seed oil content.	protein_coding	EMBRYO DEFECTIVE 3147 (EMB3147)	(MCAT);EMBRYO DEFECTIVE 3147 (EMB3147);MALONYL COA-ACP MALONYLTRANSFERASE (MCAMT)
AT1G01960	AT1G01960.1	Encodes one of the functionally redundant ARF guanine-nucleotide exchange factors (ARF-GEFs). Functions as regulators of post-Golgi trafficking.	protein_coding	EMBRYO SAC DEVELOPMENT ARREST 10 (EDA10)	BIG3 (BIG3);EMBRYO SAC DEVELOPMENT ARREST 10 (EDA10)
AT2G18080	AT2G18080.1	Serine carboxypeptidase S28 family protein;(source:Araport11)	protein_coding	EMBRYO SAC DEVELOPMENT ARREST 2 (EDA2)	EMBRYO SAC DEVELOPMENT ARREST 2 (EDA2)
AT4G34200	AT4G34200.1	Encodes a 3-phosphoglycerate dehydrogenase that is essential for embryo and pollen development.	protein_coding	EMBRYO SAC DEVELOPMENT ARREST 9 (EDA9)	EMBRYO SAC DEVELOPMENT ARREST 9 (EDA9);PHOSPHOGLYCERATE DEHYDROGENASE 1 (PGDH1)
AT3G48110	AT3G48110.1	glycine-tRNA ligase	protein_coding	EMBRYO-DEFECTIVE-DEVELOPMENT 1 (EDD1)	EMBRYO-DEFECTIVE-DEVELOPMENT 1 (EDD1); (EDD)
AT2G41475	AT2G41475.1	Embryo-specific protein 3, (ATS3);(source:Araport11)	protein_coding	EMBRYO-SPECIFIC PROTEIN 3A (ATS3A)	EMBRYO-SPECIFIC PROTEIN 3A (ATS3A)
AT5G62200	AT5G62200.1	Embryo-specific protein 3, (ATS3);(source:Araport11)	protein_coding	EMBRYO-SPECIFIC PROTEIN 3B (ATS3B)	EMBRYO-SPECIFIC PROTEIN 3B (ATS3B)
AT2G38280	AT2G38280.1	Encodes a protein with in vitro AMP deaminase activity that is involved in embryogenesis. Homozygous mutant embryos fail to develop past the zygote stage.	protein_coding	EMBRYONIC FACTOR1 (FAC1)	EMBRYONIC FACTOR1 (FAC1);ADENOSINE 5'-MONOPHOSPHATE DEAMINASE (ATAMPD)
AT1G71220	AT1G71220.3	Encodes UDP-glucose:glycoprotein glucosyltransferase. Non-receptor component required for EFR-mediated immunity. Mutants show de-repressed anthocyanin accumulation in the presence of elf18, and EFR accumulation and signalling.	protein_coding	EMS-MUTAGENIZED BRI1 SUPPRESSOR 1 (EBS1)	EMS-MUTAGENIZED BRI1 SUPPRESSOR 1 (EBS1)
AT1G18260	AT1G18260.1	Encodes an Arabidopsis homolog of the yeast Hrd3/mammlian Sel1L protein. Involved in ERAD (Endoplasmic reticulum-associated degradation).	protein_coding	EMS-MUTAGENIZED BRI1 SUPPRESSOR 5 (EBS5)	(HRD3A);EMS-MUTAGENIZED BRI1 SUPPRESSOR 5 (EBS5)
AT2G21600	AT2G21600.1	Key player of retrieval of ER membrane proteins The mRNA is cell-to-cell mobile.	protein_coding	ENDOPLASMATIC RETICULUM RETRIEVAL PROTEIN 1B (RER1B)	ENDOPLASMATIC RETICULUM RETRIEVAL PROTEIN 1B (ATRER1B);ENDOPLASMATIC RETICULUM RETRIEVAL PROTEIN 1B (RER1B)
AT3G07100	AT3G07100.1	Encodes SEC24a/ERMO2. Required for endoplasmic reticulum (ER) morphology. Has epistatic interactions with AT1G55350, AT3G59420, and AT3G10525.	protein_coding	ENDOPLASMIC RETICULUM MORPHOLOGY 2 (ERMO2)	(AtSEC24A);ENDOPLASMIC RETICULUM MORPHOLOGY 2 (ERMO2); (SEC24A)
AT5G17170	AT5G17170.1	rubredoxin family protein;(source:Araport11)	protein_coding	ENHANCER OF SOS3-1 (ENH1)	ENHANCER OF SOS3-1 (ENH1)
AT1G74030	AT1G74030.1	Encodes the plastid-localized phosphoenolpyruvate enolase. Mutant plants have abnormal trichomes, defects in fatty acid metabolism.	protein_coding	ENOLASE 1 (ENO1)	ENOLASE 1 (ENO1)
AT1G60550	AT1G60550.1	enoyl-CoA hydratase/isomerase D;(source:Araport11)	protein_coding	ENOYL-COA HYDRATASE/ISOMERASE D (ECHID)	(DHNS);ENOYL-COA HYDRATASE/ISOMERASE D (ECHID)
AT3G14210	AT3G14210.1	A semidominant QTL which has an epistatic effect on the Epithiospecifier gene. Represses nitrile formation and favors isothiocyanate production during glucosinolate hydrolysis. The functional allele deters the insect herbivory T. ni.	protein_coding	EPITHIOSPECIFIER MODIFIER 1 (ESM1)	EPITHIOSPECIFIER MODIFIER 1 (ESM1)
AT3G05600	AT3G05600.1	Encodes a cytosolic epoxide hydrolase capable of acting on 9,10-epoxystearic acid and on 12,13- epoxyoctadec-9-enoic acid that is involved in the synthesis of poly-hydroxylated cutin monomers.	protein_coding	EPOXIDE HYDROLASE 1 (ATEH1)	EPOXIDE HYDROLASE 1 (ATEH1)
AT1G30630	AT1G30630.1	Member of the Coat Protein I (COPI) complex is a seven-subunit coatomer complex consisting of the &#945;, &#946;, &#946;&#8242;, &#947;, &#948;, &#949;, and &#950; proteins. COPI is required for retrograde transport from the Golgi to the endoplasmic reticulum, Golgi maintenance, and cell plate formation.	protein_coding	EPSILON1 COAT PROTEIN (epsilon1-COP)	EPSILON1 COAT PROTEIN (epsilon1-COP)
AT1G75220	AT1G75220.1	Encodes a vacuolar glucose exporter that is induced in response to factors that activate vacuolar glucose pools like darkness, heat stress and wounding and repressed during conditions that trigger glucose accumulation in the vacuole like cold stress and external sugar supply.	protein_coding	ERD6-LIKE 6 (ERDL6)	ERD6-LIKE 6 (ERDL6); (ATERDL6)
AT5G43060	AT5G43060.1	Peptidase, activity detected in extracts of root, leaf and cell culture.	protein_coding	ESPONSIVE TO DEHYDRATION 21B (RD21B)	ESPONSIVE TO DEHYDRATION 21B (RD21B)
AT5G05740	AT5G05740.1	S2P-like putative metalloprotease, also contain transmembrane helices near their C-termini and many of them, five of seven, contain a conserved zinc-binding motif HEXXH. Homolog of EGY1. Each of the EGY1 and EGY-like proteins share two additional highly conserved motifs, the previously reported NPDG motif (aa 442?454 in EGY1, Rudner et al., 1999) and a newly defined GNLR motif (aa 171?179 in EGY1…	protein_coding	ETHYLENE-DEPENDENT GRAVITROPISM-DEFICIENT AND YELLOW-GREEN-LIKE 2 (EGY2)	(ATEGY2);ETHYLENE-DEPENDENT GRAVITROPISM-DEFICIENT AND YELLOW-GREEN-LIKE 2 (EGY2)
AT1G05010	AT1G05010.1	Encodes 1-aminocyclopropane-1-carboxylate oxidase	protein_coding	ETHYLENE-FORMING ENZYME (EFE)	(EAT1);ETHYLENE-FORMING ENZYME (EFE);ETHYLENE FORMING ENZYME (ACO4)
AT1G30230	AT1G30230.2	Encodes a guanine nucleotide exchange factor that plays an important role in translation elongation. It is localized in the plasma membrane and cytosol. Mutants display ectopic lignin deposition as well as cell expansion defects	protein_coding	EUKARYOTIC ELONGATION FACTOR 1B BETA 1 (EEF-1BB1)	ELONGATION FACTOR 1B BETA (EF1BB);EUKARYOTIC ELONGATION FACTOR 1B BETA 1 (EEF-1BB1)
AT3G55620	AT3G55620.1	Translation initiation factor IF6;(source:Araport11)	protein_coding	EUKARYOTIC INITIATION FACOR 6A (eIF6A)	EUKARYOTIC INITIATION FACOR 6A (eIF6A);EMBRYO DEFECTIVE 1624 (emb1624)
AT3G19760	AT3G19760.1	Encodes an RNA helicase that may be a component of the Exon Junction Complex. Subcellular localization is modulated by stress. Under normal conditions it is localized to the nuceloplasm but under hyopoxic conditions it localizes to the nucleolus and splicing speckles.	protein_coding	EUKARYOTIC INITIATION FACTOR 4A-III (EIF4A-III)	(RH2);EUKARYOTIC INITIATION FACTOR 4A-III (EIF4A-III)
AT5G47880	AT5G47880.1	Encodes a eukaryotic release factor 1 homolog. Cosuppression of the gene's expression results affects cell elongation of the inflorescence stem, specifically the internodes, and radial cell division. Expression of the protein is primarily observed in the vascular system and in actively growing and elongating zones.	protein_coding	EUKARYOTIC RELEASE FACTOR 1-1 (ERF1-1)	(ATERF1-1);EUKARYOTIC RELEASE FACTOR 1-1 (ERF1-1)
AT1G12920	AT1G12920.1	Encodes a eukaryotic release factor one homolog.	protein_coding	EUKARYOTIC RELEASE FACTOR 1-2 (ERF1-2)	EUKARYOTIC RELEASE FACTOR 1-2 (ERF1-2)
AT3G26618	AT3G26618.1	eukaryotic release factor 1-3;(source:Araport11)	protein_coding	EUKARYOTIC RELEASE FACTOR 1-3 (ERF1-3)	EUKARYOTIC RELEASE FACTOR 1-3 (ERF1-3)
AT2G39990	AT2G39990.1	translation initiation factor eIF2 p47 subunit homolog	protein_coding	EUKARYOTIC TRANSLATION INITIATION FACTOR 2 (EIF2)	EUKARYOTIC TRANSLATION INITIATION FACTOR 3 SUBUNIT F (eIF3F);EUKARYOTIC TRANSLATION INITIATION FACTOR 2 (EIF2);ARABIDOPSIS THALIANA EUKARYOTIC TRANSLATION INITIATION FACTOR 3 SUBUNIT F (AteIF3f)
AT5G05470	AT5G05470.1	Encodes an eIF2alpha homolog that can be phosphorylated by GCN2 in vitro.	protein_coding	EUKARYOTIC TRANSLATION INITIATION FACTOR 2 ALPHA SUBUNIT (EIF2 ALPHA)	(eif2-a2); (ateif2-a2);EUKARYOTIC TRANSLATION INITIATION FACTOR 2 ALPHA SUBUNIT (EIF2 ALPHA)
AT5G20920	AT5G20920.1	protein synthesis initiation factor eIF2 beta	protein_coding	EUKARYOTIC TRANSLATION INITIATION FACTOR 2 BETA SUBUNIT (EIF2 BETA)	EUKARYOTIC TRANSLATION INITIATION FACTOR 2 BETA SUBUNIT (EIF-2BS);EUKARYOTIC TRANSLATION INITIATION FACTOR 2 BETA SUBUNIT (EIF2 BETA);EMBRYO DEFECTIVE 1401 (EMB1401)
AT1G04170	AT1G04170.1	protein synthesis initiation factor eIF2 gamma The mRNA is cell-to-cell mobile.	protein_coding	EUKARYOTIC TRANSLATION INITIATION FACTOR 2 GAMMA SUBUNIT (EIF2 GAMMA)	EUKARYOTIC TRANSLATION INITIATION FACTOR 2 GAMMA SUBUNIT (EIF2 GAMMA)
AT4G11420	AT4G11420.1	Encodes a subunit of eukaryotic initiation factor 3 (eIF3), a multisubunit complex that is required for binding of mRNA to 40 S ribosomal subunits, stabilization of ternary complex binding to 40 S subunits, and dissociation of 40 and 60 S subunits.	protein_coding	EUKARYOTIC TRANSLATION INITIATION FACTOR 3A (EIF3A)	(ATTIF3A1); (TIF3A1); (EIF3A-1);EUKARYOTIC TRANSLATION INITIATION FACTOR 3A (EIF3A); (ATEIF3A-1)
AT3G56150	AT3G56150.1	member of eIF3c - eukaryotic initiation factor 3c	protein_coding	EUKARYOTIC TRANSLATION INITIATION FACTOR 3C (EIF3C)	(TIF3C1); (ATTIF3C1);EUKARYOTIC TRANSLATION INITIATION FACTOR 3C (EIF3C); (ATEIF3C-1); (EIF3C-1)
AT3G57290	AT3G57290.1	Encodes a protein that is found in not only the eif3 complex but also in association with subunits of the COP9 signalosome. eIF3e appears to be subjected to proteasome-dependent degradation that requires the PCI domain of eIF3e. The level of eIF3e present in cells appears to affect the rate of translation.	protein_coding	EUKARYOTIC TRANSLATION INITIATION FACTOR 3E (EIF3E)	(ATINT6); (INT-6); (INT6); (TIF3E1);EUKARYOTIC TRANSLATION INITIATION FACTOR 3E (EIF3E); (ATEIF3E-1)
AT3G11400	AT3G11400.2	One of the 2 genes that code for the G subunit of eukaryotic initiation factor 3 (EIF3). The mRNA is cell-to-cell mobile.	protein_coding	EUKARYOTIC TRANSLATION INITIATION FACTOR 3G1 (EIF3G1)	(ATEIF3G1);EUKARYOTIC TRANSLATION INITIATION FACTOR 3G1 (EIF3G1)
AT4G33250	AT4G33250.1	Encodes initiation factor 3k (EIF3k).	protein_coding	EUKARYOTIC TRANSLATION INITIATION FACTOR 3K (EIF3K)	EUKARYOTIC TRANSLATION INITIATION FACTOR 3K (EIF3K); (ATTIF3K1); (TIF3K1)
AT3G13920	AT3G13920.5	eukaryotic translation initiation factor 4A-1	protein_coding	EUKARYOTIC TRANSLATION INITIATION FACTOR 4A1 (EIF4A1)	(TIF4A1); (RH4);EUKARYOTIC TRANSLATION INITIATION FACTOR 4A1 (EIF4A1)
AT3G60240	AT3G60240.4	protein synthesis initiation factor 4G (EIF4G). A mutation in this gene (cum2-1) results in decreased accumulation of CMV coat protein in upper, uninoculated leaves. Likely affects cell-to-cell movement of the virus, also affects TCV multiplication.	protein_coding	EUKARYOTIC TRANSLATION INITIATION FACTOR 4G (EIF4G)	CUCUMOVIRUS MULTIPLICATION 2 (CUM2);EUKARYOTIC TRANSLATION INITIATION FACTOR 4G (EIF4G)
AT5G57870	AT5G57870.1	Encodes a putative eukaryotic translation initiation factor The mRNA is cell-to-cell mobile.	protein_coding	EUKARYOTIC TRANSLATION INITIATION FACTOR ISOFORM 4G1 (eIFiso4G1)	EUKARYOTIC TRANSLATION INITIATION FACTOR ISOFORM 4G1 (eIFiso4G1)
AT3G53890	AT3G53890.1	Cytosolic ribosomal protein. Mutants enhance the varigation effect of var2 mutations suggesting a link between cytosolic translation and chloroplast development.	protein_coding	EVERSHED1 (EVR1)	RIBOSOMAL PROTEIN ES21Z (ES21Z);EVERSHED1 (EVR1); (RPS21B)
AT5G27700	AT5G27700.1	Cytosolic ribosomal protein. Similar to EVR1 and redundant with EVR1. Also enhances VAR2 mutant varigation, but to a lesser extent than evr1.	protein_coding	EVERSHED1-LIKE 1 (EVR1L1)	RIBOSOMAL PROTEIN ES21Y (ES21Y);EVERSHED1-LIKE 1 (EVR1L1); (RPS21C)
AT1G10180	AT1G10180.1	LOW protein: exocyst complex component-like protein;(source:Araport11)	protein_coding	EXOCYST COMPLEX COMPONENT 84C (EXO84C)	EXOCYST COMPLEX COMPONENT 84C (EXO84C)
AT5G12370	AT5G12370.1	exocyst complex component sec10;(source:Araport11)	protein_coding	EXOCYST COMPLEX COMPONENT SEC10 (SEC10)	EXOCYST COMPLEX COMPONENT SEC10 (SEC10)
AT1G47550	AT1G47550.2	Encodes a member of the exocyst complex gene family. The exocyst is a protein complex involved in tethering vesicles to the plasma membrane during regulated or polarized secretion. It binds phosphoinositide lipids.	protein_coding	EXOCYST COMPLEX COMPONENT SEC3A (SEC3A)	EXOCYST COMPLEX COMPONENT SEC3A (SEC3A)
AT5G03540	AT5G03540.3	AtEXO70A1 is a member of EXO70 gene family, putative exocyst subunits, conserved in land plants. It plays a central role in Casparian strip formation, generating a transient positional information that will be translated into a precisely localized cell wall modification.	protein_coding	EXOCYST SUBUNIT EXO70 FAMILY PROTEIN A1 (EXO70A1)	EXOCYST SUBUNIT EXO70 FAMILY PROTEIN A1 (EXO70A1);EXOCYST SUBUNIT EXO70 FAMILY PROTEIN A1 (ATEXO70A1)
AT3G29400	AT3G29400.1	A member of EXO70 gene family, putative exocyst subunits, conserved in land plants. Arabidopsis thaliana contains 23 putative EXO70 genes, which can be classified into eight clusters on the phylogenetic tree.	protein_coding	EXOCYST SUBUNIT EXO70 FAMILY PROTEIN E1 (EXO70E1)	EXOCYST SUBUNIT EXO70 FAMILY PROTEIN E1 (ATEXO70E1);EXOCYST SUBUNIT EXO70 FAMILY PROTEIN E1 (EXO70E1)
AT4G08950	AT4G08950.1	Cell wall localized protein of unknown function. Expressed in areas with rapidly dividing cells. Overexpression induces elements of brassinosteroid signaling pathways.	protein_coding	EXORDIUM (EXO)	EXORDIUM (EXO)
AT5G64260	AT5G64260.1	EXORDIUM like 2;(source:Araport11)	protein_coding	EXORDIUM LIKE 2 (EXL2)	EXORDIUM LIKE 2 (EXL2)
AT5G51550	AT5G51550.1	EXORDIUM like 3;(source:Araport11)	protein_coding	EXORDIUM LIKE 3 (EXL3)	EXORDIUM LIKE 3 (EXL3)
AT5G09440	AT5G09440.1	EXORDIUM like 4;(source:Araport11)	protein_coding	EXORDIUM LIKE 4 (EXL4)	EXORDIUM LIKE 4 (EXL4)
AT1G20190	AT1G20190.1	member of Alpha-Expansin Gene Family. Naming convention from the Expansin Working Group (Kende et al, 2004. Plant Mol Bio)	protein_coding	EXPANSIN 11 (EXPA11)	EXPANSIN 11 (EXPA11); (ATHEXP ALPHA 1.14);EXPANSIN 11 (ATEXPA11);EXPANSIN 11 (EXP11); (ATEXP11)
AT1G69530	AT1G69530.3	Member of Alpha-Expansin Gene Family. Naming convention from the Expansin Working Group (Kende et al, Plant Mol Bio). Involved in the formation of nematode-induced syncytia in roots of Arabidopsis thaliana.	protein_coding	EXPANSIN A1 (EXPA1)	EXPANSIN A1 (ATEXPA1);EXPANSIN 1 (EXP1); (AT-EXP1); (ATEXP1); (ATHEXP ALPHA 1.2);EXPANSIN A1 (EXPA1)
AT1G26770	AT1G26770.2	Encodes an expansin. Naming convention from the Expansin Working Group (Kende et al, Plant Mol Bio). Involved in the formation of nematode-induced syncytia in roots of Arabidopsis thaliana.	protein_coding	EXPANSIN A10 (EXPA10)	EXPANSIN A10 (EXPA10);EXPANSIN A10 (ATEXPA10);ARABIDOPSIS THALIANA EXPANSIN 10 (AT-EXP10);ARABIDOPSIS THALIANA EXPANSIN 10 (ATEXP10);ARABIDOPSIS THALIANA EXPANSIN ALPHA 1.1 (ATHEXP ALPHA 1.1);EXPANSIN 10 (EXP10)
AT2G03090	AT2G03090.1	member of Alpha-Expansin Gene Family. Naming convention from the Expansin Working Group (Kende et al, 2004. Plant Mol Bio). Involved in the formation of nematode-induced syncytia in roots of Arabidopsis thaliana.	protein_coding	EXPANSIN A15 (EXPA15)	(ATEXP15);EXPANSIN 15 (EXP15);EXPANSIN A15 (ATEXPA15);EXPANSIN A15 (EXPA15); (ATHEXP ALPHA 1.3)
AT2G39700	AT2G39700.1	putative expansin. Naming convention from the Expansin Working Group (Kende et al, 2004. Plant Mol Bio). Involved in the formation of nematode-induced syncytia in roots of Arabidopsis thaliana.	protein_coding	EXPANSIN A4 (EXPA4)	EXPANSIN A4 (XPA4);EXPANSIN A4 (EXPA4); (ATHEXP ALPHA 1.6);EXPANSIN A4 (ATEXPA4); (ATEXP4)
AT3G29030	AT3G29030.1	Encodes an expansin. Naming convention from the Expansin Working Group (Kende et al, 2004. Plant Mol Bio)	protein_coding	EXPANSIN A5 (EXPA5)	EXPANSIN A5 (EXPA5);EXPANSIN 5 (EXP5);ARABIDOPSIS THALIANA EXPANSIN A5 (ATEXPA5);ARABIDOPSIS THALIANA EXPANSIN 5 (ATEXP5); (ATHEXP ALPHA 1.4)
AT2G28950	AT2G28950.1	Encodes an expansin. Naming convention from the Expansin Working Group (Kende et al, 2004. Plant Mol Bio). Involved in the formation of nematode-induced syncytia in roots of Arabidopsis thaliana.	protein_coding	EXPANSIN A6 (EXPA6)	EXPANSIN A6 (EXPA6); (ATHEXP ALPHA 1.8);ARABIDOPSIS THALIANA TEXPANSIN 6 (ATEXP6);EXPANSIN A6 (ATEXPA6)
AT2G40610	AT2G40610.1	member of Alpha-Expansin Gene Family. Naming convention from the Expansin Working Group (Kende et al, 2004. Plant Mol Bio). Involved in the formation of nematode-induced syncytia in roots of Arabidopsis thaliana.	protein_coding	EXPANSIN A8 (EXPA8)	EXPANSIN A8 (EXPA8); (ATHEXP ALPHA 1.11);EXPANSIN A8 (ATEXPA8); (EXP8); (ATEXP8)
AT4G28250	AT4G28250.1	putative beta-expansin/allergen protein. Naming convention from the Expansin Working Group (Kende et al, 2004. Plant Mol Bio). Involved in the formation of nematode-induced syncytia in roots of Arabidopsis thaliana.	protein_coding	EXPANSIN B3 (EXPB3)	(ATHEXP BETA 1.6);EXPANSIN B3 (ATEXPB3);EXPANSIN B3 (EXPB3)
AT4G17030	AT4G17030.1	Encodes EXLB1 (expansin-like B1), a member of the expansin family.	protein_coding	EXPANSIN-LIKE B1 (EXLB1)	EXPANSIN-LIKE B1 (EXLB1); (ATHEXP BETA 3.1);EXPANSIN-LIKE B1 (ATEXLB1); (AT-EXPR); (EXPR); (ATEXPR1)
AT3G03110	AT3G03110.1	Encodes a member of the exportin family (XPO1B)which function as receptors for nuclear transport.Along with XPO1A involved in the development of male and female gametophytes.	protein_coding	EXPORTIN 1B (XPO1B)	EXPORTIN 1B (XPO1B); (CRM1B)
AT5G47770	AT5G47770.1	Encodes a protein with farnesyl diphosphate synthase activity.	protein_coding	FARNESYL DIPHOSPHATE SYNTHASE 1 (FPS1)	FARNESYL DIPHOSPHATE SYNTHASE 1 (FPS1)
AT4G38580	AT4G38580.1	putative farnesylated protein (At4g38580) mRNA, complete	protein_coding	FARNESYLATED PROTEIN 6 (FP6)	HEAVY METAL ASSOCIATED PROTEIN 40 (ATHMP40);FARNESYLATED PROTEIN 6 (ATFP6);HEAVY METAL ASSOCIATED ISOPRENYLATED PLANT PROTEIN 26 (HIPP26);FARNESYLATED PROTEIN 6 (FP6)
AT5G55730	AT5G55730.1	Encodes fasciclin-like arabinogalactan-protein 1 (Fla1). fla1 mutants show defects in shoot regeneration. Possibly involved in embryogenesis and seed development.	protein_coding	FASCICLIN-LIKE ARABINOGALACTAN 1 (FLA1)	FASCICLIN-LIKE ARABINOGALACTAN 1 (FLA1)
AT5G44130	AT5G44130.1	Fasciclin-like arabinogalactan protein. Possibly involved in embryogenesis and seed development.	protein_coding	FASCICLIN-LIKE ARABINOGALACTAN PROTEIN 13 PRECURSOR (FLA13)	FASCICLIN-LIKE ARABINOGALACTAN PROTEIN 13 PRECURSOR (FLA13)
AT2G45470	AT2G45470.1	Fasciclin-like arabinogalactan protein. Possibly involved in embryogenesis and seed development.	protein_coding	FASCICLIN-LIKE ARABINOGALACTAN PROTEIN 8 (FLA8)	FASCICLIN-LIKE ARABINOGALACTAN PROTEIN 8 (FLA8);ARABINOGALACTAN PROTEIN 8 (AGP8)
AT3G60900	AT3G60900.1	Fasciclin-like arabinogalactan protein. Possibly involved in embryogenesis and seed development.	protein_coding	FASCICLIN-LIKE ARABINOGALACTAN-PROTEIN 10 (FLA10)	FASCICLIN-LIKE ARABINOGALACTAN-PROTEIN 10 (FLA10)
AT2G04780	AT2G04780.1	fasciclin-like arabinogalactan-protein 7 (Fla7). Possibly involved in embryogenesis and seed development.	protein_coding	FASCICLIN-LIKE ARABINOOGALACTAN 7 (FLA7)	FASCICLIN-LIKE ARABINOOGALACTAN 7 (FLA7)
AT1G03870	AT1G03870.1	fasciclin-like arabinogalactan-protein 9 (Fla9). Possibly involved in embryogenesis and seed development.	protein_coding	FASCICLIN-LIKE ARABINOOGALACTAN 9 (FLA9)	FASCICLIN-LIKE ARABINOOGALACTAN 9 (FLA9)
AT1G74960	AT1G74960.1	Encodes a plastidic beta-ketoacyl-ACP synthase II, involved in fatty acid elongation from 16:0-ACP to 18:0-ACP. Homozygous knock-out mutants are embryo lethal, indicating early embryo development is sensitive to elevated 16:0.	protein_coding	FATTY ACID BIOSYNTHESIS 1 (FAB1)	BETA-KETOACYL-ACP SYNTHETASE 2 (KAS2);FATTY ACID BIOSYNTHESIS 1 (FAB1)
AT4G30950	AT4G30950.1	Chloroplastic enzyme responsible for the synthesis of 16:2 and 18:2 fatty acids from galactolipids, sulpholipids and phosphatidylglycerol. Uses ferredoxin as electron donor. Gene mutation resulted in reduced level of unsaturated fatty acids leading to susceptibility to photoinhibition.	protein_coding	FATTY ACID DESATURASE 6 (FAD6)	STEAROYL DESATURASE DEFICIENCY 4 (SFD4);FATTY ACID DESATURASE C (FADC);FATTY ACID DESATURASE 6 (FAD6)
AT3G11170	AT3G11170.1	Chloroplastic enzyme responsible for the synthesis of 16:3 and 18:3 fatty acids from galactolipids, sulpholipids and phosphatidylglycerol. Uses ferredoxin as electron donor. Gene expression is induced by wounding in shoot and root. The wound-response in shoot is independent of jasmonic acid mediated pathway whereas the root response is mediated by jasmonic acid. The mRNA is cell-to-cell mobile.	protein_coding	FATTY ACID DESATURASE 7 (FAD7)	(AtFAD7);FATTY ACID DESATURASE 7 (FAD7);FATTY ACID DESATURASE D (FADD)
AT2G38550	AT2G38550.1	Mediates fatty acid transport from plastid.	protein_coding	FATTY ACID EXPORT 2 (FAX2)	FATTY ACID EXPORT 2 (FAX2)
AT3G63170	AT3G63170.1	Encodes a plastid stroma localized fatty acid binding protein involved in fatty acid metabolism.	protein_coding	FATTY-ACID-BINDING PROTEIN 1 (FAP1)	FATTY-ACID-BINDING PROTEIN 1 (FAP1); (ATFAP1)
AT4G25100	AT4G25100.1	Fe-superoxide dismutase	protein_coding	FE SUPEROXIDE DISMUTASE 1 (FSD1)	FE SUPEROXIDE DISMUTASE 1 (FSD1)
AT5G51100	AT5G51100.1	Fe superoxide dismutase whose mRNA levels are increased in response to exposure to UV-B.	protein_coding	FE SUPEROXIDE DISMUTASE 2 (FSD2)	FE SUPEROXIDE DISMUTASE 2 (FSD2)
AT5G23310	AT5G23310.1	Fe superoxide dismutase	protein_coding	FE SUPEROXIDE DISMUTASE 3 (FSD3)	FE SUPEROXIDE DISMUTASE 3 (FSD3);SUPEROXIDE DISMUTASE 3 (SOD3)
AT1G32550	AT1G32550.2	Encodes FdC2, a ferredoxin protein capable of alternative electron partitioning. FdC1 level increases in conditions of acceptor limitation at PSI.	protein_coding	FERREDOXIN C 2 (FdC2)	FERREDOXIN C 2 (FdC2)
AT1G15140	AT1G15140.1	oxidoreductase located in chloroplast	protein_coding	FERREDOXIN-NADP(+) OXIDOREDUCTASE -LIKE (FNRL)	FERREDOXIN-NADP(+) OXIDOREDUCTASE -LIKE (FNRL)
AT5G66190	AT5G66190.1	Encodes a leaf-type ferredoxin:NADP(H) oxidoreductase. It is present in both chloroplast stroma and thylakoid membranes but is more abundant in the thylakoid. The affinity of this enzyme for ferredoxin is slightly, but significantly, higher than AtLFNR2, an isoform of the same enzyme. AtLFNR1 forms a heterodimer with AtFNR2 and is also a prerequisite to attach AtFNR2 to the thylakoid membrane.	protein_coding	FERREDOXIN-NADP(+)-OXIDOREDUCTASE 1 (FNR1)	LEAF-TYPE CHLOROPLAST-TARGETED FNR 1 (LFNR1);LEAF FNR 1 (ATLFNR1);FERREDOXIN-NADP(+)-OXIDOREDUCTASE 1 (FNR1)
AT1G20020	AT1G20020.1	Encodes a leaf-type ferredoxin:NADP(H) oxidoreductase. It is present in both chloroplast stroma and thylakoid membranes but is more abundant in the stroma The mRNA is cell-to-cell mobile.	protein_coding	FERREDOXIN-NADP(+)-OXIDOREDUCTASE 2 (FNR2)	LEAF-TYPE CHLOROPLAST-TARGETED FNR 2 (LFNR2);LEAF FNR 2 (ATLFNR2);FERREDOXIN-NADP(+)-OXIDOREDUCTASE 2 (FNR2)
AT5G01600	AT5G01600.1	Encodes a ferretin protein that is targeted to the chloroplast. Member of a Ferritin gene family. Gene expression is induced in response to iron overload and by nitric oxide. Expression of the gene is downregulated in the presence of paraquat, an inducer of photoxidative stress.	protein_coding	FERRETIN 1 (FER1)	FERRETIN 1 (FER1);ARABIDOPSIS THALIANA FERRETIN 1 (ATFER1)
AT3G56090	AT3G56090.1	Encodes FERRITIN 3, AtFER3. Ferritins are a class of 24-mer multi-meric proteins found in all kingdoms of life. Function as the main iron store in mammals. Evidence suggests that Arabidopsis ferritins are essential to protect cells against oxidative damage, but they do not constitute the major iron pool.	protein_coding	FERRITIN 3 (FER3)	FERRITIN 3 (ATFER3);FERRITIN 3 (FER3)
AT2G40300	AT2G40300.1	Encodes FERRITIN 4, AtFER4. Ferritins are a class of 24-mer multi-meric proteins found in all kingdoms of life. Function as the main iron store in mammals. Evidence suggests that Arabidopsis ferritins are essential to protect cells against oxidative damage, but they do not constitute the major iron pool. Localize to mitochondria. Knock out mutants are not sensitive to abiotic stress.	protein_coding	FERRITIN 4 (FER4)	FERRITIN 4 (ATFER4);FERRITIN 4 (FER4)
AT2G30390	AT2G30390.2	Encodes one of two ferrochelatase genes in Arabidopsis. Ferrochelatase is the terminal enzyme of heme biosynthesis. FC-II is speculated to operate in photosynthetic cytochromes.	protein_coding	FERROCHELATASE 2 (FC2)	FERROCHELATASE 2 (FC2)
AT5G52470	AT5G52470.1	Encodes a fibrillarin, a key nucleolar protein in eukaryotes which associates with box C/D small nucleolar RNAs (snoRNAs) directing 2'-O-ribose methylation of the rRNA. This gene also encodes a novel box C/D snoRNA, U60.1f in its fifth intron that accumulates in seedlings and that their targeted residue on the 25 S rRNA is methylated.	protein_coding	FIBRILLARIN 1 (FIB1)	SKP1/ASK1-INTERACTING PROTEIN (SKIP7); (ATFBR1);FIBRILLARIN 1 (FIB1);FIBRILLARIN 1 (FBR1); (ATFIB1)
AT4G25630	AT4G25630.1	encodes a fibrillarin, a key nucleolar protein in eukaryotes which associates with box C/D small nucleolar RNAs (snoRNAs) directing 2'-O-ribose methylation of the rRNA. This gene also encodes a novel box C/D snoRNA, U60.2f in its fifth intron that accumulates in seedlings and that their targeted residue on the 25 S rRNA is methylated. The mRNA is cell-to-cell mobile.	protein_coding	FIBRILLARIN 2 (FIB2)	FIBRILLARIN 2 (FIB2); (ATFIB2)
AT4G04020	AT4G04020.1	Fibrillin precursor protein. The fibrillin preprotein, but not the mature protein interacts with ABI2. Regulated by abscisic acid response regulators. Involved in abscisic acid-mediated photoprotection. The mRNA is cell-to-cell mobile.	protein_coding	FIBRILLIN (FIB)	FIBRILLIN 1A (FIB1A);FIBRILLIN (FIB);PLASTOGLOBULIN 35 (PGL35)
AT4G22240	AT4G22240.1	Involved in photoprotection of photosystem II. The RVSI and twin-positive motifs in the transit peptide are necessary for efficient leucoplast import of prFB.	protein_coding	FIBRILLIN 1B (FBN1B)	FIBRILLIN 1B (FBN1B)
AT3G23400	AT3G23400.1	Encodes FIBRILLIN 4 (FIB4). The fibrillins are a large family of chloroplast proteins that have been linked with stress tolerance and disease resistance. FIBRILLIN 4 is required for plastoglobule development and stress resistance.Iinvolved in plastoquinone transport.	protein_coding	FIBRILLIN 4 (FIB4)	FIBRILLIN 4 (FIB4);FIBRILLIN4 (FBN4)
AT1G51110	AT1G51110.1	PAP/fibrillin (ECM1) localized to chloroplasts; involved in structural activity.	protein_coding	FIBRILLIN10 (FBN10)	FIBRILLIN10 (FBN10)
AT2G35490	AT2G35490.1	Involved in photoprotection of photosystem II.	protein_coding	FIBRILLIN2 (FBN2)	FIBRILLIN2 (FBN2)
AT3G26070	AT3G26070.1	PAP/fibrillin (ECM1 localized to chloroplasts, involved in response to H2O2.	protein_coding	FIBRILLIN3A (FBN3A)	FIBRILLIN3A (FBN3A)
AT3G26080	AT3G26080.2	PAP/fibrillin (ECM1) localized to chloroplasts.	protein_coding	FIBRILLIN3B (FBN3B)	FIBRILLIN3B (FBN3B)
AT5G19940	AT5G19940.1	Putative fibrillin; enables plants to cope with moderate light stress and affects cadmium tolerance.	protein_coding	FIBRILLIN6 (FBN6)	FIBRILLIN6 (FBN6);PROBABLE PLASTID-LIPID ASSOCIATED PROTEIN (PAP8)
AT3G27120	AT3G27120.1	Encodes a conserved AAA-ATPase that acts as a negative regulator of meiotic CO formation.	protein_coding	FIDGETIN-LIKE 1 (FIGL1)	FIDGETIN-LIKE 1 (FIGL1)
AT5G45680	AT5G45680.1	Peptidyl-Prolyl Isomerase located in chloroplast thylakoid lumen The mRNA is cell-to-cell mobile.	protein_coding	FK506-BINDING PROTEIN 13 (FKBP13)	FK506 BINDING PROTEIN 13 (ATFKBP13);FK506-BINDING PROTEIN 13 (FKBP13)
AT5G54500	AT5G54500.2	Encodes a flavin mononucleotide-binding flavodoxin-like quinone reductase that is a primary auxin-response gene.	protein_coding	FLAVODOXIN-LIKE QUINONE REDUCTASE 1 (FQR1)	FLAVODOXIN-LIKE QUINONE REDUCTASE 1 (FQR1)
AT5G25250	AT5G25250.1	Encodes a protein that is involved in a membrane microdomain-dependent, but clathrin-independent, endocytic pathway required for optimal seedling development. The mRNA is cell-to-cell mobile.	protein_coding	FLOTILLIN 1 (FLOT1)	FLOTILLIN 1 (FLOT1)
AT5G64870	AT5G64870.1	Belongs to the group of plant flotillins, which are plasma membrane proteins. Flot3 is found in membrane nanodomains.	protein_coding	FLOTILLIN3 (FLOT3)	FLOTILLIN3 (FLOT3)
AT1G50370	AT1G50370.1	Calcineurin-like metallo-phosphoesterase superfamily protein;(source:Araport11)	protein_coding	FLOWER- SPECIFIC, PHYTOCHROME-ASSOCIATED PROTEIN PHOSPHATASE 1 (FYPP1)	FLOWER- SPECIFIC, PHYTOCHROME-ASSOCIATED PROTEIN PHOSPHATASE 1 (FYPP1); (AtFYPP1)
AT1G54520	AT1G54520.1	FLAP1 is a chloroplast membrane protein of unknown function. When grown in variable light mutants have reduced chloroplast number and size. NPQ is increased relative to wild type under low light.	protein_coding	FLUCTUATING-LIGHT- ACCLIMATION PROTEIN1 (FLAP1)	FLUCTUATING-LIGHT- ACCLIMATION PROTEIN1 (FLAP1)
AT3G14110	AT3G14110.3	Encodes a novel coiled-coil, TPR domain containing protein that is localized to the chloroplast membrane and is involved in chlorophyll biosynthesis. Mutants accumulate protochlorophyllide, an intermediate in the chlorophyll biosynthesis pathway, in dark and release singlet oxygen in plastids in a controlled and non-invasive manner upon a dark/light shift.	protein_coding	FLUORESCENT IN BLUE LIGHT (FLU)	FLUORESCENT IN BLUE LIGHT (FLU)
AT3G07220	AT3G07220.1	Forkhead domain protein that is a subunit of ISWI chromatin remodeling complex.Interacts with histones and regulates the expression of genes involved in stamen filament elongation.	protein_coding	FORKHEAD-ASSOCIATED 2 (FHA2)	FORKHEAD-ASSOCIATED 2 (FHA2); (ATFHA2)
AT5G14780	AT5G14780.1	Encodes a NAD-dependent formate dehydrogenase.	protein_coding	FORMATE DEHYDROGENASE (FDH)	FORMATE DEHYDROGENASE (FDH); (ATFDH1)
AT5G51830	AT5G51830.1	Encodes one of the several Arabidopsis fructokinases. Nomenclature according to Riggs 2017 has been adopted for the family by the community (personal communication, Boernke, Callis, Granot, Boernke, and Smeekens). Important for seed oil accumulation and vascular development.	protein_coding	FRUCTOKINASE 1 (FRK1)	FRUCTOKINASE 7 (FRK7);FRUCTOKINASE 1 (FRK1)
AT2G31390	AT2G31390.1	Encodes a member of the fructokinase gene family. Nomenclature according to Riggs 2017 has been adopted for the family by the community (personal communication, Boernke, Callis, Granot, Boernke, and Smeekens).	protein_coding	FRUCTOKINASE 2 (FRK2)	FRUCTOKINASE 2 (FRK2);FRUCTOKINASE 1 (FRK1)
AT1G66430	AT1G66430.1	Encodes one of the several Arabidopsis fructokinases. Nomenclature according to Riggs 2017 has been adopted for the family by the community (personal communication, Boernke, Callis, Granot, Boernke, and Smeekens). Important for seed oil accumulation and vascular development.	protein_coding	FRUCTOKINASE 3 (FRK3)	FRUCTOKINASE 6 (FRK6);FRUCTOKINASE 3 (FRK3)
AT3G54090	AT3G54090.1	Encodes a fructokinase-like protein (AT3G54090/FLN1, AT1G69200/FLN2), a member of the pfkB-carbohydrate kinase family. FLN1 and FLN2 are potential plastidial thioredoxin z (TRX z) targets. Mutants display mutant chloroplast development, general plant growth and development defects and defects in PEP-dependent transcription.	protein_coding	FRUCTOKINASE-LIKE 1 (FLN1)	FRUCTOKINASE-LIKE 1 (FLN1)
AT1G69200	AT1G69200.1	Encodes a fructokinase-like protein (AT3G54090/FLN1, AT1G69200/FLN2), a member of the pfkB-carbohydrate kinase family. FLN1 and FLN2 are potential plastidial thioredoxin z (TRX z) targets. Mutants display mutant chloroplast development, general plant growth and development defects and defects in PEP-dependent transcription. The mRNA is cell-to-cell mobile.	protein_coding	FRUCTOKINASE-LIKE 2 (FLN2)	FRUCTOKINASE-LIKE 2 (FLN2)
AT1G43670	AT1G43670.1	Encodes a fructose-1,6-bisphosphatase. This enzyme, in addition to catalyzing the formation of fructose-6-phosphate for sucrose biosynthesis, appears to play a role in fructose-mediated signaling that is independent of its enzymatic activity. atcfbp-1/fins1 mutants have reduced photosynthetic rates, elevated levels of starch and reduced levels of sucrose during the day. Although the protein is ex…	protein_coding	FRUCTOSE-1,6-BISPHOSPHATASE (FBP)	(CYFBP);FRUCTOSE INSENSITIVE 1 (FINS1);ARABIDOPSIS THALIANA CYTOSOLIC FRUCTOSE-1,6-BISPHOSPHATASE (AtcFBP);FRUCTOSE-1,6-BISPHOSPHATASE (FBP)
AT1G07110	AT1G07110.1	Encodes the bifunctional enzyme fructose-6-phosphate 2-kinase/fructose-2,6-bisphosphatase.	protein_coding	FRUCTOSE-2,6-BISPHOSPHATASE (F2KP)	(ATF2KP); (FKFBP);FRUCTOSE-2,6-BISPHOSPHATASE (F2KP)
AT2G21330	AT2G21330.1	Plastid isoform of fructose-bisphosphate aldolase 1. This is one of three plastid isoforms and arose with FBA2, from a recent duplication. Functions in carbon fixation via Calvin-Benson-Bassham cycle.	protein_coding	FRUCTOSE-BISPHOSPHATE ALDOLASE 1 (FBA1)	FRUCTOSE-BISPHOSPHATE ALDOLASE 1 (FBA1); (ATFBA1)
AT4G38970	AT4G38970.1	Protein is tyrosine-phosphorylated and its phosphorylation state is modulated in response to ABA in Arabidopsis thaliana seeds.	protein_coding	FRUCTOSE-BISPHOSPHATE ALDOLASE 2 (FBA2)	(ATFBA2);FRUCTOSE-BISPHOSPHATE ALDOLASE 2 (FBA2)
AT4G26530	AT4G26530.1	Similar to fructose-bisphosphate aldolase	protein_coding	FRUCTOSE-BISPHOSPHATE ALDOLASE 5 (FBA5)	(DEG22);FRUCTOSE-BISPHOSPHATE ALDOLASE 5 (FBA5); (ATFBA5)
AT2G36460	AT2G36460.1	Fructose 1,6-bisphosphate aldolase.	protein_coding	FRUCTOSE-BISPHOSPHATE ALDOLASE 6 (FBA6)	FRUCTOSE-BISPHOSPHATE ALDOLASE 6 (FBA6)
AT3G52930	AT3G52930.1	Fructose 1,6-biphosphate aldolase.	protein_coding	FRUCTOSE-BISPHOSPHATE ALDOLASE 8 (FBA8)	FRUCTOSE-BISPHOSPHATE ALDOLASE 8 (FBA8); (ATFBA8)
AT4G23940	AT4G23940.1	Encodes FtsHi1. Localizes to the chloroplast envelope membrane. Functions in chloroplast biogenesis and division.Strong interaction with TIC inner envelope protein translocon which consists of Tic20/Tic56/Tic100/Tic214(Ycf1)(DOI:10.1105/tpc.18.00357).	protein_coding	FTSH INACTIVE PROTEASE 1 (FTSHI1)	ACCUMULATION AND REPLICATION OF CHLOROPLASTS 1 (ARC1);FTSH INACTIVE PROTEASE 1 (FTSHI1)
AT1G50250	AT1G50250.1	encodes an FTSH protease that is localized to the chloroplast. Involved in the D1 repair cycle of Photosystem II. FtsH1 and FtsH5 are interchangeable in thylakoid membranes.	protein_coding	FTSH PROTEASE 1 (FTSH1)	FTSH PROTEASE 1 (FTSH1)
AT1G79560	AT1G79560.1	Encodes an FtsH protease that is localized to the chloroplast and is part of a membrane localized translocation motor complex .Strong interaction with TIC inner envelope protein translocon which consists of Tic20/Tic56/Tic100/Tic214(Ycf1)(DOI:10.1105/tpc.18.00357). Mutations in this locus result in embryo lethality.	protein_coding	FTSH PROTEASE 12 (FTSH12)	FTSH PROTEASE 12 (FTSH12);EMBRYO DEFECTIVE 156 (EMB156);EMBRYO DEFECTIVE 36 (EMB36);EMBRYO DEFECTIVE 1047 (EMB1047)
AT2G26140	AT2G26140.1	Encodes an FtsH protease that is localized to the mitochondrion. Loss of function results in increased determinacy of the meristem that is exacerbated when plants are grown at higher temperatures.	protein_coding	FTSH PROTEASE 4 (ftsh4)	FTSH PROTEASE 4 (ftsh4); (ATFTSH4)
AT1G06430	AT1G06430.1	encodes a FtsH protease that is localized to the chloroplast	protein_coding	FTSH PROTEASE 8 (ftsh8)	FTSH PROTEASE 8 (ftsh8); (FTSH8)
AT5G58870	AT5G58870.1	encodes an FtsH protease that is localized to the chloroplast	protein_coding	FTSH PROTEASE 9 (ftsh9)	FTSH PROTEASE 9 (ftsh9)
AT1G17220	AT1G17220.1	Encodes a chloroplast localized protein with similarity to translation initiation factor 2. Can complement loss of INFB in E.coli suggesting FUG1 does function as a translation initiation factor in vivo. Identified as a suppressor of the leaf variegation mutant var2-6. Suppression is only seen in hypomorphs as complete loss of function alleles are embryo lethal. The mRNA is cell-to-cell mobile.	protein_coding	FU-GAERI1 (FUG1)	FU-GAERI1 (FUG1)
AT1G02090	AT1G02090.1	encodes a phosphoprotein that is a subunit of the COP9 signalosome. Mutants exhibit constitutive photomorphogenic phenotype.	protein_coding	FUSCA 5 (FUS5)	COP9 SIGNALOSOME SUBUNIT 7 (CSN7);CONSTITUTIVE PHOTOMORPHOGENIC 15 (COP15);ARABIDOPSIS THALIANA COP9 SIGNALOSOME SUBUNIT 7 (ATCSN7);FUSCA 5 (FUS5)
AT1G03160	AT1G03160.1	A new plant-specific member of the dynamin superfamily; defines a new protein class within the dynamin superfamily of membrane remodeling GTPases that regulates organization of the thylakoid network in plants. Targeted to chloroplasts and associated with thylakoid and envelope membranes as punctate structures. Knockout mutants have abnormalities in chloroplast and thylakoid morphology, including …	protein_coding	FZO-LIKE (FZL)	FZO-LIKE (FZL)
AT5G10450	AT5G10450.4	Encodes a member of the 14-3-3 gene family that is a lambda isoform (14-3-3&#955;). Interacts with APX3 (ascorbate peroxidase) and AKR2 , suggesting a role in mediating oxidative metabolism in stress response. This protein was shown to colocalize and interact with SERK1 by which it is phosphorylated. This protein is also reported to interact with the phosphorylated form of the BZR1 transcription …	protein_coding	G-BOX REGULATING FACTOR 6 (GRF6)	G-BOX REGULATING FACTOR 6 (GRF6)
AT1G75620	AT1G75620.1	Galactose oxydase; may function in tissues that require mechanical reinforcements in the absence of lignification.	protein_coding	GALACTOSE OXIDASE-LIKE 3 (GOXL3)	GALACTOSE OXIDASE-LIKE 3 (GOXL3)
AT2G20810	AT2G20810.1	Galacturonosyltransferase,regulator of root meristem maintenance.	protein_coding	GALACTURONOSYLTRANSFERASE 10 (GAUT10)	GALACTURONOSYLTRANSFERASE 10 (GAUT10); (LGT4)
AT1G18580	AT1G18580.1	Encodes a protein with putative galacturonosyltransferase activity.GAUT11 is required for pectin synthesis in seed coat epidermal cells and normal mucilage release.	protein_coding	GALACTURONOSYLTRANSFERASE 11 (GAUT11)	GALACTURONOSYLTRANSFERASE 11 (GAUT11)
AT3G01040	AT3G01040.2	Encodes a protein with putative galacturonosyltransferase activity.	protein_coding	GALACTURONOSYLTRANSFERASE 13 (GAUT13)	GALACTURONOSYLTRANSFERASE 13 (GAUT13)
AT5G47780	AT5G47780.1	Encodes a protein with putative galacturonosyltransferase activity. The mRNA is cell-to-cell mobile.	protein_coding	GALACTURONOSYLTRANSFERASE 4 (GAUT4)	GALACTURONOSYLTRANSFERASE 4 (GAUT4)
AT5G62270	AT5G62270.2	Ribosomal protein L20;(source:Araport11). Required for proper mitochondrial cristae formation. Expressed throughout plant. Mutants are defective in late stages of megagametogenesis. Pollen tube defective. Gametophytic lethality is probably due to mitochondrial disfunction.	protein_coding	GAMETE CELL DEFECTIVE 1 (GCD1)	GAMETE CELL DEFECTIVE 1 (GCD1);RIBOSOMAL PROTEIN MS75 (MS75)
AT1G47260	AT1G47260.1	Encodes mitochondrial gamma carbonic anhydrase. Component of the NADH dehydrogenase complex.	protein_coding	GAMMA CARBONIC ANHYDRASE 2 (GAMMA CA2)	GAMMA CARBONIC ANHYDRASE 2 (GAMMA CA2); (APFI)
AT5G66510	AT5G66510.2	Encodes mitochondrial gamma carbonic anhydrase. Component of the NADH dehydrogenase complex.	protein_coding	GAMMA CARBONIC ANHYDRASE 3 (GAMMA CA3)	GAMMA CARBONIC ANHYDRASE 3 (GAMMA CA3)
AT5G63510	AT5G63510.2	Encodes a mitochondrial gamma carbonic anhydrase-like protein. Component of the NADH dehydrogenase complex.	protein_coding	GAMMA CARBONIC ANHYDRASE LIKE 1 (GAMMA CAL1)	GAMMA CARBONIC ANHYDRASE LIKE 1 (GAMMA CAL1)
AT3G48680	AT3G48680.1	Encodes a mitochondrial gamma carbonic anhydrase-like protein. Component of the NADH dehydrogenase complex. The mRNA is cell-to-cell mobile.	protein_coding	GAMMA CARBONIC ANHYDRASE-LIKE 2 (GAMMA CAL2)	(AtCAL2);GAMMA CARBONIC ANHYDRASE-LIKE 2 (GAMMA CAL2)
AT2G33040	AT2G33040.1	gamma subunit of Mt ATP synthase;(source:Araport11)	protein_coding	GAMMA SUBUNIT OF MT ATP SYNTHASE (ATP3)	GAMMA SUBUNIT OF MT ATP SYNTHASE (ATP3)
AT2G36830	AT2G36830.1	Encodes a tonoplast intrinsic protein, which functions as water channel. It has also been shown to be able to facilitate the transport of urea and hydrogen peroxide. Highly expressed in vascular tissues of the root, stem, cauline leaves and flowers but not in the apical meristems. The mRNA is cell-to-cell mobile.	protein_coding	GAMMA TONOPLAST INTRINSIC PROTEIN (GAMMA-TIP)	GAMMA TONOPLAST INTRINSIC PROTEIN 1 (GAMMA-TIP1);GAMMA TONOPLAST INTRINSIC PROTEIN (GAMMA-TIP);TONOPLAST INTRINSIC PROTEIN 1;1 (TIP1;1)
AT1G23900	AT1G23900.1	Encodes large subunit of the heterotetrameric adaptor protein complex AP-1. AP-1 is required for clathrin coated vesicles budding from the trans-Golgi network or plasma membrane.	protein_coding	GAMMA-ADAPTIN 1 (GAMMA-ADAPTIN 1)	(AP1G2);GAMMA-ADAPTIN 1 (GAMMA-ADAPTIN 1);GAMMA-ADAPTIN (Gamma-ADR)
AT4G30530	AT4G30530.1	Encodes a gamma-glutamyl peptidase, outside the GGT family, that can hydrolyze gamma-glutamyl peptide bonds. The mRNA is cell-to-cell mobile.	protein_coding	GAMMA-GLUTAMYL PEPTIDASE 1 (GGP1)	GAMMA-GLUTAMYL PEPTIDASE 1 (GGP1)
AT4G39640	AT4G39640.1	The gene encodes a gamma-glutamyltransferase (AKA gamma-glutamyl transpeptidase, EC 2.3.2.2) that is located in vascular tissues (predominantly phloem) of leaves and is involved in the degradation of glutathione. The encoded enzyme also mitigates oxidative stress by metabolizing GSSG (oxidized form of GSH - glutathione) in the apoplast.	protein_coding	GAMMA-GLUTAMYL TRANSPEPTIDASE 1 (GGT1)	GAMMA-GLUTAMYL TRANSPEPTIDASE 1 (GGT1)
AT3G61650	AT3G61650.1	Required for centrosomal and noncentrosomal microtubule nucleation. Involved in specification of cell identity, such as stomatal patterning. Constitutively expressed throughout plant.	protein_coding	GAMMA-TUBULIN (TUBG1)	GAMMA-TUBULIN (TUBG1)
AT4G34450	AT4G34450.1	Member of the Coat Protein I (COPI) complex is a seven-subunit coatomer complex consisting of the &#945;, &#946;, &#946;&#8242;, &#947;, &#948;, &#949;, and &#950; proteins. COPI is required for retrograde transport from the Golgi to the endoplasmic reticulum, Golgi maintenance, and cell plate formation.	protein_coding	GAMMA2 COAT PROTEIN (gamma2-COP)	GAMMA2 COAT PROTEIN (gamma2-COP)
AT1G75750	AT1G75750.1	GA-responsive GAST1 protein homolog regulated by BR and GA antagonistically. Possibly involved in cell elongation based on expression data The mRNA is cell-to-cell mobile.	protein_coding	GAST1 PROTEIN HOMOLOG 1 (GASA1)	GAST1 PROTEIN HOMOLOG 1 (GASA1)
AT5G28840	AT5G28840.1	Encodes a protein with GDP-D-mannose 3',5'-epimerase activity. The enzyme is involved in ascorbate biosynthesis. It catalyzes the conversion of GDP-D-mannose to GDP-L-galactose.	protein_coding	GDP-D-MANNOSE 3 (GME)	GDP-D-MANNOSE 3 (GME)
AT5G66280	AT5G66280.1	GDP-D-mannose 4,6-dehydratase	protein_coding	GDP-D-MANNOSE 4,6-DEHYDRATASE 1 (GMD1)	GDP-D-MANNOSE 4,6-DEHYDRATASE 1 (GMD1)
AT1G54000	AT1G54000.1	GDSL-motif esterase/acyltransferase/lipase. Enzyme group with broad substrate specificity that may catalyze acyltransfer or hydrolase reactions with lipid and non-lipid substrates.	protein_coding	GDSL LIPASE-LIKE PROTEIN 22 (GLL22)	GDSL LIPASE-LIKE PROTEIN 22 (GLL22)
AT1G54010	AT1G54010.1	GDSL-motif esterase/acyltransferase/lipase. Enzyme group with broad substrate specificity that may catalyze acyltransfer or hydrolase reactions with lipid and non-lipid substrates.	protein_coding	GDSL-LIKE LIPASE 23 (GLL23)	GDSL-LIKE LIPASE 23 (GLL23)
AT4G09000	AT4G09000.2	Encodes a 14-3-3 gene, designated GRF1 chi (for general regulatory factor1-G-box factor 14-3-3 homolog isoform chi). The major native forms of 14-3-3s are homo- and hetero-dimers, the biological functions of which are to interact physically with specific client proteins and thereby effect a change in the client. As a result, 14-3-3s are involved in a vast array of processes such as the response t…	protein_coding	GENERAL REGULATORY FACTOR 1 (GRF1)	GENERAL REGULATORY FACTOR1-G-BOX FACTOR 14-3-3 HOMOLOG ISOFORM CHI (GF14 CHI);GENERAL REGULATORY FACTOR 1 (GRF1)
AT1G22300	AT1G22300.1	Encodes a 14-3-3 protein. This protein is reported to interact with the BZR1 transcription factor involved in brassinosteroid signaling and may affect the nucleocytoplasmic shuttling of BZR1. Might act as a stabilization factor to mediate the oligomerization of REM on the plasma membrane.	protein_coding	GENERAL REGULATORY FACTOR 10 (GRF10)	(GF14 EPSILON);GENERAL REGULATORY FACTOR 10 (GRF10);14-3-3 PROTEIN G-BOX FACTOR14 EPSILON (14-3-3EPSILON)
AT1G34760	AT1G34760.1	Encodes a 14-3-3 protein. Binds H+-ATPase in response to blue light.	protein_coding	GENERAL REGULATORY FACTOR 11 (GRF11)	GENERAL REGULATORY FACTOR 11 (GRF11); (GF14 OMICRON);ROOT HAIR SPECIFIC 5 (RHS5)
AT1G78300	AT1G78300.1	G-box binding factor GF14 omega encoding a 14-3-3 protein The mRNA is cell-to-cell mobile.	protein_coding	GENERAL REGULATORY FACTOR 2 (GRF2)	(GF14 OMEGA);GENERAL REGULATORY FACTOR 2 (GRF2);14-3-3 PROTEIN G-BOX FACTOR14 OMEGA (14-3-3OMEGA)
AT5G38480	AT5G38480.1	general regulatory factor, a 14-3-3 gene	protein_coding	GENERAL REGULATORY FACTOR 3 (GRF3)	GENERAL REGULATORY FACTOR 3 (GRF3); (RCI1)
AT5G16050	AT5G16050.1	Encodes GF14 upsilon chain, a 14-3-3 gene family member.	protein_coding	GENERAL REGULATORY FACTOR 5 (GRF5)	GENERAL REGULATORY FACTOR 5 (GRF5); (GF14 UPSILON)
AT3G02520	AT3G02520.1	Encodes GF14 &#957;, a 14-3-3 protein isoform (14-3-3&#957;).	protein_coding	GENERAL REGULATORY FACTOR 7 (GRF7)	(GF14 NU);GENERAL REGULATORY FACTOR 7 (GRF7)
AT5G65430	AT5G65430.3	member of 14-3-3 proteins. This protein is reported to interact with the BZR1 transcription factor involved in brassinosteroid signaling and may affect the nucleocytoplasmic shuttling of BZR1	protein_coding	GENERAL REGULATORY FACTOR 8 (GRF8)	GENERAL REGULATORY FACTOR 8 (GRF8); (ATMIN10)
AT2G42590	AT2G42590.3	14-3-3 gene. Binds calcium and displays induced structural changes.	protein_coding	GENERAL REGULATORY FACTOR 9 (GRF9)	(GRF14); (GF14 MU);GENERAL REGULATORY FACTOR 9 (GRF9)
AT5G13630	AT5G13630.1	Encodes magnesium chelatase involved in plastid-to-nucleus signal transduction.	protein_coding	GENOMES UNCOUPLED 5 (GUN5)	ABA-BINDING PROTEIN (ABAR); (CCH1);GENOMES UNCOUPLED 5 (GUN5);CONDITIONAL CHLORINA (CCH);H SUBUNIT OF MG-CHELATASE (CHLH)
AT4G36810	AT4G36810.1	Encodes a protein with geranylgeranyl pyrophosphate synthase activity involved in isoprenoid biosynthesis. The enzyme appears to be targeted to the chloroplast in epidermal cells and guard cells of leaves, and in etioplasts in roots. The mRNA is cell-to-cell mobile.	protein_coding	GERANYLGERANYL PYROPHOSPHATE SYNTHASE 1 (GGPS1)	GERANYLGERANYL PYROPHOSPHATE SYNTHASE 1 (GGPS1);LARGE SUBUNIT OF HETERODIMERIC GERANYL(GERANYL)DIPHOSPHATE SYNTHASE (LSU); (ATLSU);GERANYL(GERANYL)DIPHOSPHATE SYNTHASE 11 (GGPPS11); (ATGGPPS11);ISOPRENYL DIPHOSPHATE SYNTHASE11 (IDS11);GERANYL(GERANYL)DIPHOSPHATE SYNTHASE 11 (ATGGPS11)
AT5G20630	AT5G20630.1	Encodes a germin-like protein. Its transcripts are more abundant in RNA from leaves collected in the evening, suggesting some kind of circadian regulation.	protein_coding	GERMIN 3 (GER3)	ARABIDOPSIS THALIANA GERMIN 3 (ATGER3);GERMIN 3 (GER3); (GLP3B); (GLP3A);GERMIN-LIKE PROTEIN 3 (GLP3)
AT1G72610	AT1G72610.1	germin-like protein (GLP1)	protein_coding	GERMIN-LIKE PROTEIN 1 (GER1)	GERMIN-LIKE PROTEIN 1 (GER1);GERMIN-LIKE PROTEIN 1 (GLP1);A. THALIANA GERMIN-LIKE PROTEIN 1 (ATGER1)
AT3G62020	AT3G62020.1	germin-like protein (GLP10)	protein_coding	GERMIN-LIKE PROTEIN 10 (GLP10)	GERMIN-LIKE PROTEIN 10 (GLP10)
AT1G09560	AT1G09560.1	Encodes a plasodesmata-located protein involved in regulating primary root growth by controlling phloem-mediated allocation of resources between the primary and lateral root meristems. The mRNA is cell-to-cell mobile.	protein_coding	GERMIN-LIKE PROTEIN 5 (GLP5)	GERMIN-LIKE PROTEIN 5 (GLP5);PLASMODESMAL GERMIN-LIKE PROTEIN 1 (PDGLP1)
AT1G02335	AT1G02335.1	Encodes a plasodesmata-located protein involved in regulating primary root growth by controlling phloem-mediated allocation of resources between the primary and lateral root meristems.	protein_coding	GERMIN-LIKE PROTEIN SUBFAMILY 2 MEMBER 2 PRECURSOR (GL22)	PLASMODESMAL GERMIN-LIKE PROTEIN 2 (PDGLP2);GERMIN-LIKE PROTEIN SUBFAMILY 2 MEMBER 2 PRECURSOR (GL22)
AT1G35160	AT1G35160.2	GF14 protein phi chain member of 14-3-3 protein family. This protein is reported to interact with the BZR1 transcription factor involved in brassinosteroid signaling and may affect the nucleocytoplasmic shuttling of BZR1 The mRNA is cell-to-cell mobile.	protein_coding	GF14 PROTEIN PHI CHAIN (GF14 PHI)	GF14 PROTEIN PHI CHAIN (GF14 PHI)
AT2G22475	AT2G22475.1	Encodes GL2-expression modulator (GEM). Involved in the spatial control of cell division, patterning and differentiation of Arabidopsis root epidermal cells. GEM interacts with CDT1, a DNA replication protein and TTG1 (TRANSPARENT TESTA GLABRA1), a WD40-repeat protein involved in GL2-dependent cell fate decision. GEM seems to participate in the maintenance of a repressor histone H3 epigenetics st…	protein_coding	GL2-EXPRESSION MODULATOR (GEM)	GL2-EXPRESSION MODULATOR (GEM)
AT4G01900	AT4G01900.1	encodes a PII protein that may function as part of a signal transduction network involved in perceiving the status of carbon and organic nitrogen. Forms a protein complex with N-acetylglutamate kinase and regulates the kinase activity by relieving the feedback inhibition of the kinase by arginine. Regulates acetyl-CoA carboxylase activity.	protein_coding	GLNB1 HOMOLOG (GLB1)	(PII);GLNB1 HOMOLOG (GLB1)
AT4G10710	AT4G10710.1	encodes a component of the FAcilitates Chromatin Transcription (FACT) complex, SPT16.Along with SSRP1 binds to the promoter of FLC.	protein_coding	GLOBAL TRANSCRIPTION FACTOR C (SPT16)	GLOBAL TRANSCRIPTION FACTOR C (SPT16)
AT1G48520	AT1G48520.1	Encodes Glu-tRNA(Gln) amidotransferase subunit B (from Genbank record AF239836).	protein_coding	GLU-ADT SUBUNIT B (GATB)	GLU-ADT SUBUNIT B (GATB)
AT3G07160	AT3G07160.2	Encodes GSL10, a member of the Glucan Synthase-Like (GSL) family believed to be involved in the synthesis of the cell wall component callose. GSL10 is required for male gametophyte development and plant growth. Has a role in entry of microspores into mitosis. GSL10 mutation leads to perturbation of microspore division symmetry, irregular callose deposition and failure of generative cell engulfmen…	protein_coding	GLUCAN SYNTHASE-LIKE 10 (GSL10)	GLUCAN SYNTHASE-LIKE 10 (GSL10);GLUCAN SYNTHASE-LIKE 10 (ATGSL10); (gsl10); (CALS9)
AT2G36850	AT2G36850.1	Encodes GSL8, a member of the Glucan Synthase-Like (GSL) family believed to be involved in the synthesis of the cell wall component callose. GSL8 is required for male gametophyte development and plant growth. Has a role in entry of microspores into mitosis. Also refer to GSL10 (At3g07160). Required for the function and plasmodesmal localization of PDLP5.	protein_coding	GLUCAN SYNTHASE-LIKE 8 (GSL8)	(CALS10);MASSUE (MAS);ENLARGED TETRAD 2 (ET2);GLUCAN SYNTHASE-LIKE 8 (ATGSL08); (atgsl8); (gsl08);GLUCAN SYNTHASE-LIKE 8 (GSL8);CHORUS (CHOR)
AT5G35790	AT5G35790.1	Encodes a plastidic glucose-6-phosphate dehydrogenase that is sensitive to reduction by DTT and whose mRNA is more prevalent in developing organs but absent in the root.	protein_coding	GLUCOSE-6-PHOSPHATE DEHYDROGENASE 1 (G6PD1)	GLUCOSE-6-PHOSPHATE DEHYDROGENASE 1 (G6PD1)
AT5G13110	AT5G13110.1	Encodes a plastidic glucose-6-phosphate dehydrogenase that is sensitive to reduction by DTT and whose mRNA is most highly expressed in root.	protein_coding	GLUCOSE-6-PHOSPHATE DEHYDROGENASE 2 (G6PD2)	GLUCOSE-6-PHOSPHATE DEHYDROGENASE 2 (G6PD2)
AT3G27300	AT3G27300.4	Glucose-6-phosphate dehydrogenase. 5Alternative splice forms At3g27300.4 and At3g27300.5 encode N-terminally extended proteoforms which localise at the cytosolic face of the endoplasmic reticulum (PMID:36119606).	protein_coding	GLUCOSE-6-PHOSPHATE DEHYDROGENASE 5 (G6PD5)	GLUCOSE-6-PHOSPHATE DEHYDROGENASE 5 (G6PD5)
AT5G40760	AT5G40760.1	Encodes a cytosolic glucose-6-phosphate dehydrogenase that is insensitive to reduction by DTT and whose mRNA is expressed ubiquitously. The mRNA is cell-to-cell mobile.	protein_coding	GLUCOSE-6-PHOSPHATE DEHYDROGENASE 6 (G6PD6)	GLUCOSE-6-PHOSPHATE DEHYDROGENASE 6 (G6PD6)
AT5G25980	AT5G25980.2	Myrosinase (thioglucoside glucohydrolase) gene involved in glucosinoloate metabolism. The mRNA is cell-to-cell mobile.	protein_coding	GLUCOSIDE GLUCOHYDROLASE 2 (TGG2)	BETA GLUCOSIDASE 37 (BGLU37);GLUCOSIDE GLUCOHYDROLASE 2 (TGG2)
AT2G25450	AT2G25450.1	Encodes a 2-oxoacid-dependent dioxygenase involved in the production of 2-hydroxybut-3-enyl glucosinolate.	protein_coding	GLUCOSINOLATE HYDROXYLASE (GSL-OH)	GLUCOSINOLATE HYDROXYLASE (GSL-OH)
AT5G07830	AT5G07830.1	Belongs to the plant glycoside hydrolase family 79. Encodes a protein with several posttranslational modification sites including O-&#946;-GlcNAc attachment sites and serine-, threonine- and tyrosine-phosphorylation sites, suggesting that this protein is extensively modified posttranslationally. The protein is predicted (WoLF PSORT program) to be membrane-associated. It is involved in cell elonga…	protein_coding	GLUCURONIDASE 2 (GUS2)	GLUCURONIDASE 2 (GUS2);GLUCURONIDASE 2 (AtGUS2)
AT5G17330	AT5G17330.1	Encodes one of two isoforms of glutamate decarboxylase. The mRNA is cell-to-cell mobile.	protein_coding	GLUTAMATE DECARBOXYLASE (GAD)	(ATGAD1);GLUTAMATE DECARBOXYLASE (GAD);GLUTAMATE DECARBOXYLASE 1 (GAD1)
AT1G65960	AT1G65960.2	glutamate decarboxylase (GAD2) The mRNA is cell-to-cell mobile.	protein_coding	GLUTAMATE DECARBOXYLASE 2 (GAD2)	GLUTAMATE DECARBOXYLASE 2 (GAD2)
AT5G18170	AT5G18170.1	Encodes the 43 kDa alpha-subunit of the glutamate dehydrogenase with a putative mitochondrial transit polypeptide and NAD(H)- and alpha-ketoglutarate-binding domains. Mitochondrial localization confirmed by subcellular fractionation. Combines in several ratios with GDH2 protein (GDH-beta) to form seven isoenzymes. Catalyzes the cleavage of glycine residues. May be involved in ammonia assimilation…	protein_coding	GLUTAMATE DEHYDROGENASE 1 (GDH1)	GLUTAMATE DEHYDROGENASE 1 (GDH1)
AT5G07440	AT5G07440.1	Encodes the beta-subunit of the glutamate dehydrogenase. The enzyme is almost exclusively found in the mitochondria of stem and leaf companion cells.	protein_coding	GLUTAMATE DEHYDROGENASE 2 (GDH2)	GLUTAMATE DEHYDROGENASE 2 (GDH2)
AT3G03910	AT3G03910.1	GDH3 encodes a member of the glutamate dehydrogenease family. Its expression is upregulated in response to cytokinin and it may play a role in the control of nitrogen metabolism in leaf development.	protein_coding	GLUTAMATE DEHYDROGENASE 3 (GDH3)	GLUTAMATE DEHYDROGENASE 3 (GDH3)
AT5G04140	AT5G04140.2	Encodes a gene whose sequence is similar to ferredoxin dependent glutamate synthase (Fd-GOGAT). Expression in leaves is induced by light and sucrose. Proposed to be involved in photorespiration and nitrogen assimilation. The mRNA is cell-to-cell mobile.	protein_coding	GLUTAMATE SYNTHASE 1 (GLU1)	FERREDOXIN-DEPENDENT GLUTAMATE SYNTHASE (FD-GOGAT); (GLUS);FERREDOXIN-DEPENDENT GLUTAMATE SYNTHASE 1 (GLS1);GLUTAMATE SYNTHASE 1 (GLU1)
AT5G64050	AT5G64050.1	Glutamate-tRNA ligase. Targeted to mitochondria and chloroplast. Its inactivation causes developmental arrest of chloroplasts and mitochondria in Nicotiana benthamiana.	protein_coding	GLUTAMATE TRNA SYNTHETASE (ERS)	GLUTAMATE TRNA SYNTHETASE (ERS); (ATERS);ETHYLENE RESPONSE SENSOR (ERS);OVULE ABORTION 3 (OVA3)
AT3G48730	AT3G48730.1	glutamate-1-semialdehyde 2,1-aminomutase 2;(source:Araport11)	protein_coding	GLUTAMATE-1-SEMIALDEHYDE 2,1-AMINOMUTASE 2 (GSA2)	GLUTAMATE-L-SEMIALDEHYDE AMINOMUTASE (GSAM);GLUTAMATE-1-SEMIALDEHYDE 2,1-AMINOMUTASE 2 (GSA2)
AT5G63570	AT5G63570.1	Encodes a protein with homology to glutamate-1-semialdehyde 2,1-aminomutase catalyzing the conversion of glutamate-1-semialdehyde (GSA) into 5-amino levulinate. The expression of this gene was demonstrated to be light-induced. The mRNA is cell-to-cell mobile.	protein_coding	GLUTAMATE-1-SEMIALDEHYDE-2,1-AMINOMUTASE (GSA1)	GLUTAMATE-1-SEMIALDEHYDE-2,1-AMINOMUTASE (GSA1)
AT4G23100	AT4G23100.1	Encodes the enzyme glutamate-cysteine ligase catalyzing the first, and rate-limiting, step of glutathione biosynthesis. Required for cell proliferation at the root tip. Involved in susceptibility to the bacterial pathogen Pseudomonas syringae. Mutants are phytoalexin defective.	protein_coding	GLUTAMATE-CYSTEINE LIGASE (GSH1)	PHYTOALEXIN DEFICIENT 2 (PAD2);ROOT MERISTEMLESS 1 (RML1); (ATGSH1);CINNAMYL ALCOHOL DEHYDROGENASE HOMOLOG 2 (CAD2); (GSHA);GLUTAMATE-CYSTEINE LIGASE (GSH1);PROTEASOME ALPHA SUBUNIT D2 (PAD2);REGULATOR OF AXILLARY MERISTEMS 1 (RAX1);CADMIUM SENSITIVE 2 (CAD2); (ATECS1)
AT1G23310	AT1G23310.1	Identified by cloning the gene that corresponded to a purified protein having glyoxylate aminotransferase activity. Localized to the peroxisome and thought to be involved in photorespiration/ metabolic salvage pathway.	protein_coding	GLUTAMATE:GLYOXYLATE AMINOTRANSFERASE (GGT1)	GLUTAMATE:GLYOXYLATE AMINOTRANSFERASE 1 (GGAT1);GLUTAMATE:GLYOXYLATE AMINOTRANSFERASE (GGT1);ALANINE-2-OXOGLUTARATE AMINOTRANSFERASE 1 (AOAT1)
AT1G66200	AT1G66200.3	encodes a cytosolic glutamate synthetase, this enzyme has low affinity with substrate ammonium	protein_coding	GLUTAMINE SYNTHASE CLONE F11 (GSR2)	GLUTAMINE SYNTHETASE 1;2 (GLN1;2);GLUTAMINE SYNTHASE CLONE F11 (GSR2)
AT5G37600	AT5G37600.1	encodes a cytosolic glutamine synthetase, the enzyme has high affinity with substrate ammonium	protein_coding	GLUTAMINE SYNTHASE CLONE R1 (GSR 1)	GLUTAMINE SYNTHASE CLONE R1 (GSR 1);ARABIDOPSIS GLUTAMINE SYNTHASE 1;1 (ATGLN1;1);GLUTAMINE SYNTHASE 1;1 (GLN1;1);ARABIDOPSIS THALIANA GLUTAMINE SYNTHASE CLONE R1 (ATGSR1)
AT3G17820	AT3G17820.1	encodes a cytosolic glutamine synthetase, the enzyme has low affinity with substrate ammonium The mRNA is cell-to-cell mobile.	protein_coding	GLUTAMINE SYNTHETASE 1.3 (GLN1.3)	GLUTAMINE SYNTHETASE 1;3 (GLN1;3);ARABIDOPSIS THALIANA GLUTAMINE SYNTHASE CLONE KB6 (ATGSKB6);GLUTAMINE SYNTHETASE 1.3 (GLN1.3)
AT5G35630	AT5G35630.1	chloroplastic glutamine synthetase The mRNA is cell-to-cell mobile.	protein_coding	GLUTAMINE SYNTHETASE 2 (GS2)	GLUTAMINE SYNTHETASE LIKE 1 (ATGSL1);GLUTAMINE SYNTHETASE 2 (GS2);GLUTAMINE SYNTHETASE 2 (GLN2)
AT3G47340	AT3G47340.1	encodes a glutamine-dependent asparagine synthetase, the predicted ASN1 peptide contains a purF-type glutamine-binding domain, and is expressed predominantly in shoot tissues, where light has a negative effect on its mRNA accumulation. Expression is induced within 3 hours of dark treatment, in senescing leaves and treatment with exogenous photosynthesis inhibitor. Induction of gene expression was…	protein_coding	GLUTAMINE-DEPENDENT ASPARAGINE SYNTHASE 1 (ASN1)	ARABIDOPSIS THALIANA GLUTAMINE-DEPENDENT ASPARAGINE SYNTHASE 1 (AT-ASN1);GLUTAMINE-DEPENDENT ASPARAGINE SYNTHASE 1 (ASN1);DARK INDUCIBLE 6 (DIN6)
AT2G25080	AT2G25080.1	Encodes glutathione peroxidase. The mRNA is cell-to-cell mobile.	protein_coding	GLUTATHIONE PEROXIDASE 1 (GPX1)	(GPXL1);GLUTATHIONE PEROXIDASE 1 (ATGPX1);GLUTATHIONE PEROXIDASE 1 (GPX1)
AT2G31570	AT2G31570.1	glutathione peroxidase GPx	protein_coding	GLUTATHIONE PEROXIDASE 2 (GPX2)	(GPXL2);GLUTATHIONE PEROXIDASE 2 (ATGPX2);GLUTATHIONE PEROXIDASE 2 (GPX2)
AT3G63080	AT3G63080.1	Encodes glutathione peroxidase.	protein_coding	GLUTATHIONE PEROXIDASE 5 (GPX5)	(GPXL5);GLUTATHIONE PEROXIDASE 5 (ATGPX5);MATERNAL EFFECT EMBRYO ARREST 42 (MEE42);GLUTATHIONE PEROXIDASE 5 (GPX5)
AT1G02930	AT1G02930.1	Encodes glutathione transferase belonging to the phi class of GSTs. Naming convention according to Wagner et al. (2002).	protein_coding	GLUTATHIONE S-TRANSFERASE 6 (GSTF6)	ARABIDOPSIS GLUTATHIONE S-TRANSFERASE 1 (ATGST1);GLUTATHIONE S-TRANSFERASE 6 (GSTF6);GLUTATHIONE S-TRANSFERASE (ATGSTF6);EARLY RESPONSIVE TO DEHYDRATION 11 (ERD11);GLUTATHIONE S-TRANSFERASE 1 (GST1);ARABIDOPSIS THALIANA GLUATIONE S-TRANSFERASE F3 (ATGSTF3)
AT1G02920	AT1G02920.1	Encodes glutathione transferase belonging to the phi class of GSTs. Naming convention according to Wagner et al. (2002).	protein_coding	GLUTATHIONE S-TRANSFERASE 7 (GSTF7)	ARABIDOPSIS GLUTATHIONE S-TRANSFERASE 11 (ATGST11);GLUTATHIONE S-TRANSFERASE 7 (GSTF7); (ATGSTF7);GLUTATHIONE S-TRANSFERASE 11 (GST11); (ATGSTF8)
AT2G30870	AT2G30870.1	early dehydration-induced gene ERD13 homologous to tobacco and maize glutathione S-transferases. Encodes glutathione transferase belonging to the phi class of GSTs. Naming convention according to Wagner et al. (2002)	protein_coding	GLUTATHIONE S-TRANSFERASE PHI 10 (GSTF10)	GLUTATHIONE S-TRANSFERASE PHI 10 (GSTF10);ARABIDOPSIS THALIANA GLUTATHIONE S-TRANSFERASE PHI 10 (ATGSTF10);EARLY DEHYDRATION-INDUCED 13 (ERD13); (ATGSTF4)
AT4G02520	AT4G02520.1	Encodes glutathione transferase belonging to the phi class of GSTs. Naming convention according to Wagner et al. (2002). The expression of this gene is upregulated by herbicide safeners such as benoxacor and fenclorim.	protein_coding	GLUTATHIONE S-TRANSFERASE PHI 2 (GSTF2)	(ATPM24);GLUTATHIONE S-TRANSFERASE PHI 2 (GSTF2);GLUTATHIONE S-TRANSFERASE PHI 2 (ATGSTF2); (ATPM24.1); (GST2)
AT2G47730	AT2G47730.1	Encodes glutathione transferase belonging to the phi class of GSTs. Naming convention according to Wagner et al. (2002).	protein_coding	GLUTATHIONE S-TRANSFERASE PHI 8 (GSTF8)	GLUTATHIONE S-TRANSFERASE PHI 8 (GSTF8); (GST6);GLUTATHIONE S-TRANSFERASE (CLASS PHI) 5 (ATGSTF5);ARABIDOPSIS THALIANA GLUTATHIONE S-TRANSFERASE PHI 8 (ATGSTF8)
AT2G30860	AT2G30860.1	Encodes glutathione transferase belonging to the phi class of GSTs. Naming convention according to Wagner et al. (2002).	protein_coding	GLUTATHIONE S-TRANSFERASE PHI 9 (GSTF9)	GLUTATHIONE S-TRANSFERASE PHI 9 (GSTF9);GLUTATHIONE S-TRANSFERASE PHI 9 (ATGSTF9); (GLUTTR); (ATGSTF7)
AT2G29450	AT2G29450.1	Encodes a member of the TAU glutathione S-transferase gene family. Gene expression is induced by exposure to auxin, pathogen and herbicides. Naming convention according to Wagner et al. (2002)	protein_coding	GLUTATHIONE S-TRANSFERASE TAU 5 (GSTU5)	GLUTATHIONE S-TRANSFERASE TAU 5 (GSTU5);GLUTATHIONE S-TRANSFERASE TAU 5 (ATGSTU5);ARABIDOPSIS THALIANA GLUTATHIONE S-TRANSFERASE TAU 1 (ATGSTU1); (AT103-1A)
AT1G27130	AT1G27130.1	Encodes glutathione transferase belonging to the tau class of GSTs. Naming convention according to Wagner et al. (2002). GSTU13 acts in the pathogen triggered pathway for indole glucosinolate metabolisms that involves also PENETRATION2 myrosinase. It is likely the enzyme that conjugates GSH with unstable indol-3-ylmethyl-ITCs formed upon PEN2-mediated IG hydrolysis, particularly in the branch of …	protein_coding	GLUTATHIONE S-TRANSFERASE TAU 13 (GSTU13)	GLUTATHIONE S-TRANSFERASE TAU 13 (GSTU13);GLUTATHIONE S-TRANSFERASE TAU 13 (ATGSTU13);GLUTATHIONE S-TRANSFERASE 12 (GST12)
AT1G59700	AT1G59700.1	Encodes glutathione transferase belonging to the tau class of GSTs. Naming convention according to Wagner et al. (2002). The mRNA is cell-to-cell mobile.	protein_coding	GLUTATHIONE S-TRANSFERASE TAU 16 (GSTU16)	GLUTATHIONE S-TRANSFERASE TAU 16 (ATGSTU16);GLUTATHIONE S-TRANSFERASE TAU 16 (GSTU16)
AT1G10360	AT1G10360.1	Encodes glutathione transferase belonging to the tau class of GSTs. Naming convention according to Wagner et al. (2002).	protein_coding	GLUTATHIONE S-TRANSFERASE TAU 18 (GSTU18)	GLUTATHIONE S-TRANSFERASE TAU 18 (GSTU18);GLUTATHIONE S-TRANSFERASE TAU 18 (ATGSTU18);GLUTATHIONE S-TRANSFERASE 29 (GST29)
AT1G78380	AT1G78380.1	Encodes a glutathione transferase that is a member of Tau GST gene family. Expression is induced by drought stress, oxidative stress, and high doses of auxin and cytokinin. naming convention according to Wagner et al. (2002) The expression of this gene is upregulated by herbicide safeners such as benoxacor and fenclorim.	protein_coding	GLUTATHIONE S-TRANSFERASE TAU 19 (GSTU19)	GLUTATHIONE S-TRANSFERASE TAU 19 (GSTU19);A. THALIANA GLUTATHIONE S-TRANSFERASE TAU 19 (ATGSTU19);GLUTATHIONE TRANSFERASE 8 (GST8)
AT1G78370	AT1G78370.1	Encodes glutathione transferase belonging to the tau class of GSTs. Naming convention according to Wagner et al. (2002).	protein_coding	GLUTATHIONE S-TRANSFERASE TAU 20 (GSTU20)	GLUTATHIONE S-TRANSFERASE TAU 20 (ATGSTU20);GLUTATHIONE S-TRANSFERASE TAU 20 (GSTU20)
AT1G78320	AT1G78320.1	Encodes glutathione transferase belonging to the tau class of GSTs. Naming convention according to Wagner et al. (2002).	protein_coding	GLUTATHIONE S-TRANSFERASE TAU 23 (GSTU23)	(GSTT23);GLUTATHIONE S-TRANSFERASE TAU 23 (ATGSTU23);GLUTATHIONE S-TRANSFERASE TAU 23 (GSTU23)
AT1G17170	AT1G17170.1	Encodes glutathione transferase belonging to the tau class of GSTs. Naming convention according to Wagner et al. (2002). It is involved in the detoxification of the environmental pollutant 2,4,6-trinitrotoluene. Arabidopsis plants over-expressing At1g17170 were more resistant to TNT, removed more TNT from sterile and soil-based media, and had reduced levels of glutathione when grown in the presen…	protein_coding	GLUTATHIONE S-TRANSFERASE TAU 24 (GSTU24)	GLUTATHIONE S-TRANSFERASE TAU 24 (GSTU24);GLUTATHIONE S-TRANSFERASE TAU 24 (ATGSTU24);ARABIDOPSIS THALIANA GLUTATHIONE S-TRANSFERASE (CLASS TAU) 24 (GST)
AT1G17190	AT1G17190.1	Encodes glutathione transferase belonging to the tau class of GSTs. Naming convention according to Wagner et al. (2002).	protein_coding	GLUTATHIONE S-TRANSFERASE TAU 26 (GSTU26)	GLUTATHIONE S-TRANSFERASE TAU 26 (ATGSTU26);GLUTATHIONE S-TRANSFERASE TAU 26 (GSTU26)
AT3G43800	AT3G43800.1	Encodes glutathione transferase belonging to the tau class of GSTs. Naming convention according to Wagner et al. (2002). The mRNA is cell-to-cell mobile.	protein_coding	GLUTATHIONE S-TRANSFERASE TAU 27 (GSTU27)	GLUTATHIONE S-TRANSFERASE TAU 27 (GSTU27);GLUTATHIONE S-TRANSFERASE TAU 27 (ATGSTU27)
AT2G29420	AT2G29420.1	Encodes glutathione transferase belonging to the tau class of GSTs. Naming convention according to Wagner et al. (2002). Induced by Salicylic acid. Independent of NPR1 for their induction by salicylic acid.	protein_coding	GLUTATHIONE S-TRANSFERASE TAU 7 (GSTU7)	GLUTATHIONE S-TRANSFERASE TAU 7 (GSTU7);GLUTATHIONE S-TRANSFERASE TAU 7 (ATGSTU7);GLUTATHIONE S-TRANSFERASE 25 (GST25)
AT3G09270	AT3G09270.1	Encodes glutathione transferase belonging to the tau class of GSTs. Naming convention according to Wagner et al. (2002).	protein_coding	GLUTATHIONE S-TRANSFERASE TAU 8 (GSTU8)	GLUTATHIONE S-TRANSFERASE TAU 8 (ATGSTU8);GLUTATHIONE S-TRANSFERASE TAU 8 (GSTU8)
AT5G41210	AT5G41210.1	Encodes glutathione transferase belonging to the theta class of GSTs. Naming convention according to Wagner et al. (2002).	protein_coding	GLUTATHIONE S-TRANSFERASE THETA 1 (GSTT1)	GLUTATHIONE S-TRANSFERASE THETA 1 (GSTT1);GLUTATHIONE S-TRANSFERASE THETA 1 (ATGSTT1); (GST10);GLUTATHIONE S-TRANSFERASE TAU 12 (GSTU12)
AT5G41240	AT5G41240.1	Encodes glutathione transferase belonging to the theta class of GSTs. Naming convention according to Wagner et al. (2002).	protein_coding	GLUTATHIONE S-TRANSFERASE THETA 2 (GSTT2)	GLUTATHIONE S-TRANSFERASE THETA 2 (GSTT2);GLUTATHIONE S-TRANSFERASE THETA 2 (ATGSTT2); (GST10B)
AT5G41220	AT5G41220.1	Encodes glutathione transferase belonging to the theta class of GSTs. Naming convention according to Wagner et al. (2002).	protein_coding	GLUTATHIONE S-TRANSFERASE THETA 3 (GSTT3)	GLUTATHIONE S-TRANSFERASE THETA 3 (GSTT3);GLUTATHIONE S-TRANSFERASE THETA 3 (ATGSTT3); (GST10C)
AT5G27380	AT5G27380.1	Encodes a protein with similarity to glutathione synthetases, which catalyzes one of the early steps in glutathione biosynthesis. Two transcripts have been detected; the longer transcript is less abundant and the protein is localized to the chloroplast. The smaller transcript, in which the transit peptide is truncated, is localized to the cytosol. Increased glutathione accumulation in response to…	protein_coding	GLUTATHIONE SYNTHETASE 2 (GSH2)	(ATGSH2);GLUTATHIONE SYNTHETASE 2 (GSH2); (GSHB)
AT5G02790	AT5G02790.1	GST functions in reductive deglutathionylation of glutathione conjugates of quercetin.	protein_coding	GLUTATHIONE TRANSFERASE L3 (GSTL3)
AT3G55040	AT3G55040.1	Encodes a member of the lambda family of glutathione transferases. It has thiol transferase activity and self S-glutathionylation activity in vitro.	protein_coding	GLUTATHIONE TRANSFERASE LAMBDA 2 (GSTL2)	GLUTATHIONE TRANSFERASE LAMBDA 2 (GSTL2)
AT3G24170	AT3G24170.1	Encodes a cytosolic glutathione reductase.	protein_coding	GLUTATHIONE-DISULFIDE REDUCTASE (GR1)	GLUTATHIONE-DISULFIDE REDUCTASE (ATGR1);GLUTATHIONE-DISULFIDE REDUCTASE (GR1)
AT3G26650	AT3G26650.1	Encodes one of the two subunits forming the photosynthetic glyceraldehyde-3-phosphate dehydrogenase (GAPDH) and as such a constituent of the supramolecular complex with phosphoribulokinase (PRK) thought to be linked by a small peptide encoded by CP12-2. GapA-1 is coordinately expressed by light with PRK and CP12-2. The enzyme activity, tested in leaf protein extracts dropped significantly after e…	protein_coding	GLYCERALDEHYDE 3-PHOSPHATE DEHYDROGENASE A SUBUNIT (GAPA)	(GAPA1);GLYCERALDEHYDE 3-PHOSPHATE DEHYDROGENASE A SUBUNIT (GAPA);GLYCERALDEHYDE 3-PHOSPHATE DEHYDROGENASE A SUBUNIT 1 (GAPA-1)
AT1G12900	AT1G12900.5	glyceraldehyde 3-phosphate dehydrogenase A subunit 2;(source:Araport11)	protein_coding	GLYCERALDEHYDE 3-PHOSPHATE DEHYDROGENASE A SUBUNIT 2 (GAPA-2)	GLYCERALDEHYDE 3-PHOSPHATE DEHYDROGENASE A SUBUNIT 2 (GAPA-2)
AT1G42970	AT1G42970.1	Encodes chloroplast localized glyceraldehyde-3-phosphate dehydrogenase that can use both NADH and NADPH to reduce 1,3-diphosphate glycerate. It forms A2B2 heterotetramers with GapA forms of the GADPH enzyme. These complexes are active in the light under reducing conditions, but show reduced NADPH-dependent activity in response to oxidized thioredoxins and increased NAD(H)/NADP(H) ratios due to th…	protein_coding	GLYCERALDEHYDE-3-PHOSPHATE DEHYDROGENASE B SUBUNIT (GAPB)	GLYCERALDEHYDE-3-PHOSPHATE DEHYDROGENASE B SUBUNIT (GAPB)
AT3G04120	AT3G04120.1	encodes cytosolic GADPH (C subunit) involved in the glycolytic pathway but also interacts with H2O2 potentially placing it in a signalling cascade induced by ROS. The mRNA is cell-to-cell mobile.	protein_coding	GLYCERALDEHYDE-3-PHOSPHATE DEHYDROGENASE C SUBUNIT 1 (GAPC1)	GLYCERALDEHYDE-3-PHOSPHATE DEHYDROGENASE C SUBUNIT 1 (GAPC1);GLYCERALDEHYDE-3-PHOSPHATE DEHYDROGENASE C SUBUNIT (GAPC); (GAPC-1)
AT1G13440	AT1G13440.1	The expression level of GAPC-2 is upregulated in Arabidopsis seedlings exposed to cadmium.	protein_coding	GLYCERALDEHYDE-3-PHOSPHATE DEHYDROGENASE C2 (GAPC2)	GLYCERALDEHYDE-3-PHOSPHATE DEHYDROGENASE C-2 (GAPC-2);GLYCERALDEHYDE-3-PHOSPHATE DEHYDROGENASE C2 (GAPC2)
AT1G79530	AT1G79530.1	Encodes one of the chloroplast/plastid localized GAPDH isoforms (GAPCp1/At1g79530 and GAPCp2/At1g16300). gapcp double mutants display a drastic phenotype of arrested root development, dwarfism and sterility. GAPCps are important for the synthesis of serine in roots.	protein_coding	GLYCERALDEHYDE-3-PHOSPHATE DEHYDROGENASE OF PLASTID 1 (GAPCP-1)	GLYCERALDEHYDE-3-PHOSPHATE DEHYDROGENASE OF PLASTID 1 (GAPCP-1)
AT1G16300	AT1G16300.1	Encodes one of the chloroplast/plastid localized GAPDH isoforms (GAPCp1/At1g79530 and GAPCp2/At1g16300). gapcp double mutants display a drastic phenotype of arrested root development, dwarfism and sterility. GAPCps are important for the synthesis of serine in roots.	protein_coding	GLYCERALDEHYDE-3-PHOSPHATE DEHYDROGENASE OF PLASTID 2 (GAPCP-2)	GLYCERALDEHYDE-3-PHOSPHATE DEHYDROGENASE OF PLASTID 2 (GAPCP-2)
AT1G80380	AT1G80380.2	encodes a glycerate kinase which catalyzes the last step of photorespiration C2 cycle.	protein_coding	GLYCERATE KINASE (GLYK)	GLYCERATE KINASE (GLYK)
AT1G01610	AT1G01610.1	bifunctional sn-glycerol-3-phosphate 2-O-acyltransferase/phosphatase. Involved in cutin assembly and is functionally redundant with GPAT8.	protein_coding	GLYCEROL-3-PHOSPHATE SN-2-ACYLTRANSFERASE 4 (GPAT4)	GLYCEROL-3-PHOSPHATE SN-2-ACYLTRANSFERASE 4 (GPAT4);GLYCEROL-3-PHOSPHATE SN-2-ACYLTRANSFERASE 4 (ATGPAT4)
AT1G74210	AT1G74210.1	Encodes a member of the glycerophosphodiester phosphodiesterase (GDPD) family.	protein_coding	GLYCEROPHOSPHODIESTER PHOSPHODIESTERASE 5 (GDPD5)	(AtGDPD5);GLYCEROPHOSPHODIESTER PHOSPHODIESTERASE 5 (GDPD5)
AT2G35370	AT2G35370.1	Encodes glycine decarboxylase complex H protein. Involved in photorespiration. The mRNA is cell-to-cell mobile.	protein_coding	GLYCINE DECARBOXYLASE COMPLEX H (GDCH)	GLYCINE DECARBOXYLASE COMPLEX H (GDCH)
AT4G33010	AT4G33010.1	Glycine decarboxylase P-protein 1, catalyzes the degradation of glycine.	protein_coding	GLYCINE DECARBOXYLASE P-PROTEIN 1 (GLDP1)	GLYCINE DECARBOXYLASE P-PROTEIN 1 (AtGLDP1);GLYCINE DECARBOXYLASE P-PROTEIN 1 (GLDP1)
AT2G26080	AT2G26080.1	P-subunit of glycine decarboxylase.The P subunit is the site of glycine binding.	protein_coding	GLYCINE DECARBOXYLASE P-PROTEIN 2 (GLDP2)	GLYCINE DECARBOXYLASE P-PROTEIN 2 (AtGLDP2);GLYCINE DECARBOXYLASE P-PROTEIN 2 (GLDP2)
AT4G38680	AT4G38680.1	Encodes a glycine-rich protein that binds nucleic acids and promotes DNA melting. Its transcript and protein levels are up-regulated in response to cold treatment with protein levels peaking earlier in shoots (~10-14 days) than in roots (~21 days). It is normally expressed in meristematic regions and developing tissues where cell division occurs. RNAi and antisense lines with lower levels of CSP2…	protein_coding	GLYCINE RICH PROTEIN 2 (GRP2)	ARABIDOPSIS THALIANA COLD SHOCK PROTEIN 2 (ATCSP2);GLYCINE RICH PROTEIN 2 (GRP2);COLD SHOCK DOMAIN PROTEIN 2 (CSDP2);COLD SHOCK PROTEIN 2 (CSP2)
AT2G05520	AT2G05520.1	Encodes a glycine-rich protein that is expressed mainly in stems and leaves. AtGRP3 functions in root size determination during development and in Al stress. mRNA levels are upregulated in response to ABA, salicylic acid and ethylene but downregulated in response to desiccation. The mRNA is cell-to-cell mobile.	protein_coding	GLYCINE-RICH PROTEIN 3 (GRP-3)	ARABIDOPSIS GLYCINE RICH PROTEIN 3 (ATGRP3);GLYCINE-RICH PROTEIN 3 (GRP-3);GLYCINE-RICH PROTEIN 3 (ATGRP-3);GLYCINE-RICH PROTEIN 3 (GRP3)
AT3G14420	AT3G14420.1	Encodes a glycolate oxidase that modulates reactive oxygen species-mediated signal transduction during nonhost resistance. The mRNA is cell-to-cell mobile.	protein_coding	GLYCOLATE OXIDASE 1 (GOX1)	GLYCOLATE OXIDASE 1 (GOX1)
AT3G14415	AT3G14415.2	Encodes a glycolate oxidase that modulates reactive oxygen species-mediated signal transduction during nonhost resistance. The mRNA is cell-to-cell mobile.	protein_coding	GLYCOLATE OXIDASE 2 (GOX2)	GLYCOLATE OXIDASE 2 (GOX2)
AT5G49720	AT5G49720.1	Encodes a membrane-bound endo-1,4-beta-D-glucanase, involved in cellulose biosynthesis. Loss-of-function mutants have severe cellulose-deficient phenotypes. During cell elongation, KOR1 is associated with Golgi apparatus and early endosome. Inhibition of cellulose biosynthesis promoted a redistribution of KOR1 in subcellular locations. These observations suggest that deposition of cellulose invol…	protein_coding	GLYCOSYL HYDROLASE 9A1 (GH9A1)	GLYCOSYL HYDROLASE 9A1 (GH9A1);KORRIGAN 1 (KOR1);IRREGULAR XYLEM 2 (IRX2);GLYCOSYL HYDROLASE 9A1 (ATGH9A1);KORRIGAN (KOR);DEFECTIVE CYTOKINESIS (DEC);TUMOROUS SHOOT DEVELOPMENT 1 (TSD1);RADIALLY SWOLLEN 2 (RSW2)
AT1G70710	AT1G70710.1	endo-1,4-beta-glucanase. Involved in cell elongation.	protein_coding	GLYCOSYL HYDROLASE 9B1 (GH9B1)	GLYCOSYL HYDROLASE 9B1 (GH9B1);CELLULASE 1 (CEL1);GLYCOSYL HYDROLASE 9B1 (ATGH9B1)
AT4G02290	AT4G02290.1	glycosyl hydrolase 9B13;(source:Araport11)	protein_coding	GLYCOSYL HYDROLASE 9B13 (GH9B13)	GLYCOSYL HYDROLASE 9B13 (GH9B13);GLYCOSYL HYDROLASE 9B13 (AtGH9B13)
AT1G75680	AT1G75680.1	glycosyl hydrolase 9B7;(source:Araport11)	protein_coding	GLYCOSYL HYDROLASE 9B7 (GH9B7)	GLYCOSYL HYDROLASE 9B7 (GH9B7);GLYCOSYL HYDROLASE 9B7 (AtGH9B7)
AT1G64390	AT1G64390.1	glycosyl hydrolase 9C2;(source:Araport11)	protein_coding	GLYCOSYL HYDROLASE 9C2 (GH9C2)	GLYCOSYL HYDROLASE 9C2 (GH9C2);GLYCOSYL HYDROLASE 9C2 (AtGH9C2)
AT4G11050	AT4G11050.1	glycosyl hydrolase 9C3;(source:Araport11)	protein_coding	GLYCOSYL HYDROLASE 9C3 (GH9C3)	GLYCOSYL HYDROLASE 9C3 (AtGH9C3);GLYCOSYL HYDROLASE 9C3 (GH9C3)
AT1G11840	AT1G11840.6	Encodes Ni+ dependent glyoxalase I homolog ATGLX1.	protein_coding	GLYOXALASE I HOMOLOG (GLX1)	GLYOXALASE I HOMOLOG (GLX1);GLYOXALASEI 3 (ATGLYI3)
AT1G53580	AT1G53580.1	Mononuclear Fe(II)-containing member of the b-lactamase fold superfamily. ETHE1 is homodimeric in solution, exhibits low-level esterase activity, and specifically binds a single Fe(II) atom in the active site.	protein_coding	GLYOXALASE II 3 (GLY3)	ETHYLMALONIC ENCEPHALOPATHY PROTEIN1 (ETHE1);GLYOXALASE 2-3 (GLX2-3);ETHE1-LIKE (ETHE1);GLYOXALASE II 3 (GLY3)
AT1G08110	AT1G08110.4	Encodes a Zn2+ dependent glyoxylase. Enhancement of the glyoxalase pathway under ammonium nutrition is linked mainly to increased GLXI.3 or GLXII.5 transcript level.	protein_coding	GLYOXALASE12 (ATGLYI2)	(GLXI.3); (GLYI2);GLYOXALASE I;3 (GLXI:3);GLYOXALASE12 (ATGLYI2)
AT1G67280	AT1G67280.1	Encodes a Ni+ dependent glyoxylase.	protein_coding	GLYOXALASEI 6 (ATGLYI6)	GLYOXALASEI 6 (ATGLYI6)
AT3G25530	AT3G25530.1	Encodes gamma-hydroxybutyrate dehydrogenase (AtGHBDH). Contains a NADP-binding domain. GHBDH is proposed to function in oxidative stress tolerance.	protein_coding	GLYOXYLATE REDUCTASE 1 (GLYR1)	(ATGLYR1);GLYOXYLATE REDUCTASE 1 (GR1); (GHBDH); (ATGHBDH);GLYOXYLATE REDUCTASE 1 (GLYR1)
AT1G17650	AT1G17650.1	Glyoxylate reductase located in chloroplasts.	protein_coding	GLYOXYLATE REDUCTASE 2 (GLYR2)	(ATGLYR2);GLYOXYLATE REDUCTASE 2 (GLYR2);GLYOXYLATE REDUCTASE 2 (GR2)
AT3G27530	AT3G27530.1	This gene is predicted to encode a protein that functions as a Golgi apparatus structural component known as a golgin in mammals and yeast. A fluorescently-tagged version of GC6 co-localizes with Golgi markers, and this localization appears to be replicated using the C-terminal (225 aa) portion of the protein.	protein_coding	GOLGIN CANDIDATE 6 (GC6)	MAIGO 4 (MAG4);GOLGIN CANDIDATE 6 (GC6)
AT1G32900	AT1G32900.1	Glucosyltransferase specifically responsible for elongating amylose polymers.	protein_coding	GRANULE BOUND STARCH SYNTHASE 1 (GBSS1)	GRANULE BOUND STARCH SYNTHASE 1 (GBSS1)
AT2G26890	AT2G26890.1	GRV2 has sequence similarity to the C. elegans protein RME-8 which is involved in endocytosis. grv2 mutants result in a reduction in gravitropic response in hypocotyls and shoots but do not affect root gravitropism. The mutants are defective in amyloplast sedimentation.	protein_coding	GRAVITROPISM DEFECTIVE 2 (GRV2)	MODIFIED TRANSPORT TO THE VACUOLE 12 (MTV12);GRAVITROPISM DEFECTIVE 2 (GRV2);KATAMARI2 (KAM2); (SGR8)
AT5G13370	AT5G13370.1	IBA - specific acyl acid amido synthetase which conjugates glutamine to IBA. It is involved in generating inactive and/or storage forms of IBA in the seedling, root, and silique. May play a role in auxin homeostasis by modulating the levels of IBA for peroxisomal conversion to IAA.	protein_coding	GRETCHEN HAGEN 3.15 (GH3.15)	GRETCHEN HAGEN 3.15 (GH3.15)
AT4G35860	AT4G35860.1	GTP-binding protein ATGB2	protein_coding	GTP-BINDING 2 (GB2)	GTP-BINDING 2 (GB2); (ATRABB1B);GTP-BINDING 2 (ATGB2); (ATRAB2C)
AT2G44100	AT2G44100.1	GDP dissociation inhibitor involved in vesicular membrane traffic	protein_coding	GUANOSINE NUCLEOTIDE DIPHOSPHATE DISSOCIATION INHIBITOR 1 (GDI1)	(AT-GDI1);GUANOSINE NUCLEOTIDE DIPHOSPHATE DISSOCIATION INHIBITOR 1 (GDI1);GUANOSINE NUCLEOTIDE DIPHOSPHATE DISSOCIATION INHIBITOR 1 (ATGDI1)
AT5G46070	AT5G46070.1	Assembles liquid-liquid phase separation (LLPS)-driven condensates within the nucleus to protect against infection and autoimmunity. Within membraneless organelles termed GBPL defence-activated condensates (GDACs), directly binds defence-gene promoters and recruited specifc transcriptional coactivators of the Mediator complex and RNA polymerase II machinery to massively reprogram host gene expres…	protein_coding	GUANYLATE-BINDING PROTEIN-LIKE 3 (GBPL3)	GUANYLATE-BINDING PROTEIN-LIKE 3 (GBPL3)
AT3G14220	AT3G14220.1	GDSL-motif esterase/acyltransferase/lipase. Enzyme group with broad substrate specificity that may catalyze acyltransfer or hydrolase reactions with lipid and non-lipid substrates.	protein_coding	GUARD-CELL-ENRICHED GDSL LIPASE 18 (GGL18)	GUARD-CELL-ENRICHED GDSL LIPASE 18 (GGL18)
AT1G01910	AT1G01910.1	Subunit of GET complex. Interacts with GET2 in the presence of GET1.	protein_coding	GUIDED ENTRY OF TAIL-ANCHORED PROTEIN 3A (GET3A)	GUIDED ENTRY OF TAIL-ANCHORED PROTEIN 3A (GET3A);GUIDED ENTRY OF TAIL-ANCHORED PROTEIN 3A (ATGET3A)
AT3G10350	AT3G10350.2	One of 3 GET paralogs in Arabidopsis. GET3b is a chloroplast localized protein with no obvious role in Tail Anchored (TA) protein insertion.	protein_coding	GUIDED ENTRY OF TAIL-ANCHORED PROTEINS 3B (GET3B)	GUIDED ENTRY OF TAIL-ANCHORED PROTEINS 3B (GET3B);GUIDED ENTRY OF TAIL-ANCHORED PROTEINS 3B (ATGET3B)
AT5G60730	AT5G60730.1	One of 3 GET paralogs in Arabidopsis. GET3c is a mitochondrion localized protein with no obvious role in Tail Anchored (TA) protein insertion.	protein_coding	GUIDED ENTRY OF TAIL-ANCHORED PROTEINS 3B (GET3C)	GUIDED ENTRY OF TAIL-ANCHORED PROTEIN 3C (ATGET3C);GUIDED ENTRY OF TAIL-ANCHORED PROTEINS 3B (GET3C)
AT2G18960	AT2G18960.1	Encodes a plasma membrane proton ATPase. Mutants have a reduced ability to close their stomata in response to drought and are affected in stomatal but not seed responsiveness to ABA. The mRNA is cell-to-cell mobile.	protein_coding	H(+)-ATPASE 1 (HA1)	H(+)-ATPASE 1 (HA1);OPEN STOMATA 2 (OST2);PLASMA MEMBRANE PROTON ATPASE (PMA);H(+)-ATPASE 1 (AHA1)
AT5G62670	AT5G62670.1	H[+]-ATPase 11;(source:Araport11)	protein_coding	H(+)-ATPASE 11 (HA11)	H(+)-ATPASE 11 (AHA11);H(+)-ATPASE 11 (HA11)
AT4G30190	AT4G30190.2	Belongs to the P-type ATPase superfamily of cation-transporting ATPases, pumps protons out of the cell, generating a proton gradient that drives the active transport of nutrients by proton symport. has two autoinhibitory regions within the C-terminal domain. Its plasma membrane localization is light-dependent.	protein_coding	H(+)-ATPASE 2 (HA2)	H(+)-ATPASE 2 (HA2); (ATHA2)
AT2G24520	AT2G24520.2	plasma membrane H+-ATPase;(source:Araport11)	protein_coding	H(+)-ATPASE 5 (HA5)	H(+)-ATPASE 5 (AHA5);H(+)-ATPASE 5 (HA5)
AT5G10460	AT5G10460.1	Flowering time regulator; acts together with SRR1 in leaf initiation.	protein_coding	HAD-FAMILY REGULATOR OF DEVELOPMENT AND FLOWERING 1 (HDF1)	HAD-FAMILY REGULATOR OF DEVELOPMENT AND FLOWERING 1 (HDF1)
AT1G17100	AT1G17100.1	Encodes a cytosolic heme binding protein(cHBP)that can reversibly bind tetrapyrroles including heme, protoporphyrin IX and Mg-protoporphyrin IX dimethyl ester with distinct binding af&#64257;nities.	protein_coding	HAEM-BINDING PROTEIN 1 (HBP1)	CYTOSOLIC HEME (TETRAPYRROLE) BINDING PROTEIN 1 (CHBP1);HAEM-BINDING PROTEIN 1 (HBP1); (ATHBP1); (SOUL1)
AT5G20140	AT5G20140.2	Encodes a haem-binding protein, HBP5. HBP5 binds haem and interacts with the haem oxygenase, HY1. Disrupting the binding of HBP5 to HY1 leads to oxidative stress.	protein_coding	HAEM-BINDING PROTEIN 5 (HBP5)	(ATHBP5);HAEM-BINDING PROTEIN 5 (HBP5)
AT3G10520	AT3G10520.1	Encodes a class 2 non-symbiotic hemoglobin. Over-expression of AHb2 in seeds led to a 40% increase in the total fatty acid content of developing and mature seeds in three subsequent generations. This was mainly due to an increase in the poly-unsaturated C18:2 (omega-6) linoleic and C18:3 (omega-3) alpha-linolenic acids.	protein_coding	HAEMOGLOBIN 2 (HB2)	PHYTOGLOBIN2 (PGB2);HAEMOGLOBIN 2 (HB2);ARABIDOPSIS HEMOGLOBIN 2 (ATGLB2);HAEMOGLOBIN 2 (AHB2); (ARATH GLB2);HEMOGLOBIN 2 (GLB2);NON-SYMBIOTIC HAEMOGLOBIN 2 (NSHB2)
AT1G60780	AT1G60780.1	?1 adaptin component of heterotetrameric protein complex that regulates protein sorting at the trans-Golgi network/early endosome. The observed pleiotropic cellular and developmental defects in mutants are primarily due to defects in sorting of targets such as KNOLLE.	protein_coding	HAPLESS 13 (HAP13)	ADAPTOR PROTEIN-1 MU-ADAPTIN 2 (AP1M2);HAPLESS 13 (HAP13)
AT4G21150	AT4G21150.1	ribophorin II (RPN2) family protein;(source:Araport11)	protein_coding	HAPLESS 6 (HAP6)	HAPLESS 6 (HAP6);RIBOPHORIN II (RPN2)
AT2G43910	AT2G43910.1	HARMLESS TO OZONE LAYER 1;(source:Araport11)	protein_coding	HARMLESS TO OZONE LAYER 1 (HOL1)	HARMLESS TO OZONE LAYER 1 (HOL1); (ATHOL1)
AT3G12580	AT3G12580.1	Cytoplasmically localized member of the heat shock protein 70 family. Forms complex(heat shock granule) with J3. Mutants are heat sensitive and show increased accummulation of insoluble proteins suggesting a role in thermotolerance.	protein_coding	HEAT SHOCK 70 KDA PROTEIN 4 (HSP70-4)	HEAT SHOCK 70 KDA PROTEIN 4 (HSP70-4);HEAT SHOCK PROTEIN 70 (HSP70);ARABIDOPSIS HEAT SHOCK PROTEIN 70 (ATHSP70); (HSC70-4)
AT5G02500	AT5G02500.1	Encodes a member of heat shock protein 70 family. Hsc70-1 negatively regulates the expression of Hsp101 through HsfA1d, HsfA1e and HsfA2. During non-HS condition, Hsc70-1 attenuates the activity of HsfAs and finally affects the expression of HsfA2 and Hsp101 genes. hsc70-1 mutant showed thermotolerance phenotype due to higher expression of Hsp101 and other HS inducible genes.	protein_coding	HEAT SHOCK COGNATE PROTEIN 70-1 (HSC70-1)	(AtHsp70-1);HEAT SHOCK COGNATE PROTEIN 70 (HSC70);HEAT SHOCK COGNATE PROTEIN 70-1 (HSC70-1);HEAT SHOCK PROTEIN 70-1 (HSP70-1);ARABIDOPSIS THALIANA HEAT SHOCK COGNATE PROTEIN 70-1 (AT-HSC70-1)
AT1G74310	AT1G74310.1	Encodes ClpB1, which belongs to the Casein lytic proteinase/heat shock protein 100 (Clp/Hsp100) family. Involved in refolding of proteins which form aggregates under heat stress. Also known as AtHsp101. AtHsp101 is a cytosolic heat shock protein required for acclimation to high temperature.	protein_coding	HEAT SHOCK PROTEIN 101 (HSP101)	(HOT1);HEAT SHOCK PROTEIN 101 (HSP101);HEAT SHOCK PROTEIN 101 (ATHSP101)
AT3G23990	AT3G23990.1	mitochondrial chaperonin HSP. assist in rapid assembly of the oligomeric protein structures in the mitochondria.	protein_coding	HEAT SHOCK PROTEIN 60 (HSP60)	HEAT SHOCK PROTEIN 60 (HSP60);HEAT SHOCK PROTEIN 60-3B (HSP60-3B)
AT2G33210	AT2G33210.1	Involved in the RNA splicing of rpl2 and ccmFC introns in mitochondria.	protein_coding	HEAT SHOCK PROTEIN 60-2 (HSP60-2)	HEAT SHOCK PROTEIN 60-2 (HSP60-2); (HSP60)
AT4G16660	AT4G16660.2	Heat shock protein 70 (Hsp 70) family protein.	protein_coding	HEAT SHOCK PROTEIN 70 (HSP70)	HEAT SHOCK PROTEIN 70 (HSP70); (HSP70-17)
AT1G79920	AT1G79920.1	Heat shock protein 70 (Hsp 70) family protein;(source:Araport11)	protein_coding	HEAT SHOCK PROTEIN 70-15 (Hsp70-15)	HEAT SHOCK PROTEIN 70-15 (Hsp70-15); (AtHsp70-15)
AT3G09440	AT3G09440.1	Heat shock protein 70 isoform.	protein_coding	HEAT SHOCK PROTEIN 70-3 (HSP70-3)	HEAT SHOCK PROTEIN 70-3 (HSP70-3)
AT1G16030	AT1G16030.1	heat shock protein 70B;(source:Araport11)	protein_coding	HEAT SHOCK PROTEIN 70B (Hsp70b)	HEAT SHOCK PROTEIN 70B (Hsp70b);HEAT SHOCK PROTEIN 70-5 (HSP70-5)
AT5G56030	AT5G56030.2	A member of heat shock protein 90 (HSP90) gene family. Expressed in all tissues and abundant in root apical meristem, pollen and tapetum. Expression is NOT heat-induced but induced by IAA and NaCl. Interacts with HsfA1d in the cytosol and the nucleus and negatively regulates HsfA1d. Did not bind to AtHsfA4c. The mRNA is cell-to-cell mobile.	protein_coding	HEAT SHOCK PROTEIN 81-2 (HSP81-2)	HEAT SHOCK PROTEIN 81.2 (HSP81.2);HEAT SHOCK PROTEIN 81-2 (HSP81-2)
AT5G56010	AT5G56010.1	A member of heat shock protein 90 (HSP90) gene family. Expressed in all tissues and abundant in root apical meristem, pollen and tapetum. Expression is NOT heat-induced but induced by IAA and NaCl. Overexpression reduced tolerance to heat and conferred higher tolerance to calcium. The mRNA is cell-to-cell mobile.	protein_coding	HEAT SHOCK PROTEIN 81-3 (HSP81-3)	HEAT SHOCK PROTEIN 81-3 (HSP81-3);HEAT SHOCK PROTEIN 81.3 (Hsp81.3);HEAT SHOCK PROTEIN 90-3 (AtHsp90-3);HEAT SHOCK PROTEIN 90.3 (AtHsp90.3)
AT3G07770	AT3G07770.1	HEAT SHOCK PROTEIN 89.1;(source:Araport11)	protein_coding	HEAT SHOCK PROTEIN 89.1 (Hsp89.1)	HEAT SHOCK PROTEIN 90-6 (AtHsp90-6);HEAT SHOCK PROTEIN 89.1 (Hsp89.1);HEAT SHOCK PROTEIN 90.6 (AtHsp90.6)
AT5G52640	AT5G52640.1	Encodes a cytosolic heat shock protein AtHSP90.1. AtHSP90.1 interacts with disease resistance signaling components SGT1b and RAR1 and is required for RPS2-mediated resistance. The mRNA is cell-to-cell mobile.	protein_coding	HEAT SHOCK PROTEIN 90.1 (HSP90.1)	HEAT SHOCK PROTEIN 83 (HSP83); (HSP81.1); (ATHS83);HEAT SHOCK PROTEIN 90.1 (ATHSP90.1);HEAT SHOCK PROTEIN 90.1 (HSP90.1);HEAT SHOCK PROTEIN 90-1 (AtHsp90-1);HEAT SHOCK PROTEIN 81-1 (HSP81-1)
AT3G17210	AT3G17210.1	Encodes a heat stable protein with antimicrobial and antifungal activity.	protein_coding	HEAT STABLE PROTEIN 1 (HS1)	A. THALIANA HEAT STABLE PROTEIN 1 (ATHS1);HEAT STABLE PROTEIN 1 (HS1)
AT1G50500	AT1G50500.2	encodes a member of VPS53 family protein involved in the retrograde trafficking of vesicles to the late Golgi. Mutants in this gene are more sensitive to heat and osmotic stress.	protein_coding	HEAT-INTOLERANT 1 (HIT1)	HEAT-INTOLERANT 1 (HIT1)
AT4G35060	AT4G35060.1	Heavy metal transport/detoxification superfamily protein;(source:Araport11)	protein_coding	HEAVY METAL ASSOCIATED ISOPRENYLATED PLANT PROTEIN 25 (HIPP25)	HEAVY METAL ASSOCIATED ISOPRENYLATED PLANT PROTEIN 25 (HIPP25);HEAVY METAL ASSOCIATED PROTEIN 39 (ATHMP39)
AT3G46290	AT3G46290.1	Encodes HERCULES1 (HERK1), a receptor kinase regulated by brassinosteroids and required for cell elongation during vegetative growth. Along with ANJ functions as the female (embryo sac) determinant of pollen tube guidance.	protein_coding	HERCULES RECEPTOR KINASE 1 (HERK1)	HERCULES RECEPTOR KINASE 1 (HERK1)
AT5G63620	AT5G63620.1	Encodes an oxidoreductase involved in transducing the perception of E-2-hexenal, which changes the redox status of the mitochondria.	protein_coding	HEXENAL RESPONSE 2 (HER2)	HEXENAL RESPONSE 2 (HER2)
AT4G29130	AT4G29130.1	Encodes a hexokinase (HXK1) in the plant glucose-signaling network. Functions as a glucose sensor to interrelate nutrient, light, and hormone signaling networks for controlling growth and development in response to the changing environment.	protein_coding	HEXOKINASE 1 (HXK1)	ARABIDOPSIS THALIANA HEXOKINASE 1 (ATHXK1);GLUCOSE INSENSITIVE 2 (GIN2);HEXOKINASE 1 (HXK1)
AT2G19860	AT2G19860.1	Encodes a protein with hexokinase activity (AtHXK2) and acts as a sensor for plant sugar responses.	protein_coding	HEXOKINASE 2 (HXK2)	ARABIDOPSIS THALIANA HEXOKINASE 2 (ATHXK2);HEXOKINASE 2 (HXK2)
AT1G50460	AT1G50460.1	Involved in glucose-ethylene crosstalk.	protein_coding	HEXOKINASE-LIKE 1 (HKL1)	(ATHKL1);HEXOKINASE-LIKE 1 (HKL1)
AT5G23120	AT5G23120.2	encodes a stability and/or assembly factor of photosystem II The mRNA is cell-to-cell mobile.	protein_coding	HIGH CHLOROPHYLL FLUORESCENCE 136 (HCF136)	HIGH CHLOROPHYLL FLUORESCENCE 136 (HCF136)
AT4G37200	AT4G37200.1	Encodes thioredoxin-like protein with disulfide reductase activity that is involved in the biogenesis of the plastid cytochrome b6f complex. Protein is located in the thylakoid membrane with the C-terminal hydrophilic portion, containing the thioredoxin like domain, extending into the thylakoid lumen.	protein_coding	HIGH CHLOROPHYLL FLUORESCENCE 164 (HCF164)	HIGH CHLOROPHYLL FLUORESCENCE 164 (HCF164)
AT1G16720	AT1G16720.2	Encodes HCF173, a protein with weak similarities to the superfamily of the short-chain dehydrogenases/reductases. HCF173 is involved in the initiation of translation of the psbA mRNA and binds a specific site in the 5' UTR of psbA mRNA. Mutants shows a high chlorophyll fluorescence phenotype (hcf) and are severely affected in the accumulation of PSII subunits. The protein HCF173 is localized in t…	protein_coding	HIGH CHLOROPHYLL FLUORESCENCE PHENOTYPE 173 (HCF173)	HIGH CHLOROPHYLL FLUORESCENCE PHENOTYPE 173 (HCF173)
AT4G35250	AT4G35250.1	HCF244 is a member of the atypical short-chain dehydrogenase/reductase superfamily, a modified group, which has lost enzyme activity.HCF244 interacts with unknown partners in a 200-400 kD membrane associated complex.	protein_coding	HIGH CHLOROPHYLL FLUORESCENCE PHENOTYPE 244 (HCF244)	HIGH CHLOROPHYLL FLUORESCENCE PHENOTYPE 244 (HCF244)
AT5G36170	AT5G36170.1	Required for normal processing of polycistronic plastidial transcripts	protein_coding	HIGH CHLOROPHYLL FLUORESCENT 109 (HCF109)	HIGH CHLOROPHYLL FLUORESCENT 109 (HCF109); (ATPRFB)
AT3G54050	AT3G54050.1	Encodes a chloroplastic fructose 1,6-bisphosphate phosphatase. also known as HCEF1 (High Cyclic Electron Flow 1). hcef1 mutants have constitutively elevated electron flow (CEFI) and plants with antisense suppression of this enzyme have higher levels of net leaf photosynthesis and increased sucrose biosynthesis. The mRNA is cell-to-cell mobile.	protein_coding	HIGH CYCLIC ELECTRON FLOW 1 (HCEF1)	HIGH CYCLIC ELECTRON FLOW 1 (HCEF1); (CFBP1)
AT3G28730	AT3G28730.1	encodes a component of the FAcilitates Chromatin Transcription (FACT) complex, SSRP1. Along with STP16 binds to the promoter of FLC.	protein_coding	HIGH MOBILITY GROUP (HMG)	HIGH MOBILITY GROUP (HMG);HIGH MOBILITY GROUP (ATHMG); (SSRP1);NUCLEOSOME/CHROMATIN ASSEMBLY FACTOR D (NFD)
AT3G51880	AT3G51880.2	Encodes a protein belonging to the subgroup of HMGB (high mobility group B) proteins that have a distinctive DNA-binding motif, the HMG-box domain. The motif confers non-sequence specific interaction with linear DNA and structure-specific binding to distorted DNA sites. The HMGB proteins are involved in the assembly of nucleoprotein complexes. Can be phosphorylated by CK2alpha. In interphase cell…	protein_coding	HIGH MOBILITY GROUP B1 (HMGB1)	(AtHMGB1);NUCLEOSOME/CHROMATIN ASSEMBLY FACTOR D1 (NFD1);HIGH MOBILITY GROUP B1 (HMGB1)
AT4G26900	AT4G26900.1	encodes a glutamine amidotransferase and cyclase, catalyzes the fifth and sixth steps of the histidine biosynthetic pathway	protein_coding	HIS HF (AT-HF)	(HISN4);HIS HF (AT-HF)
AT3G56490	AT3G56490.1	Encodes a protein that has adenylylsulfate sulfohydrolase activity (E.C. 3.6.2.1) in vitro.	protein_coding	HIS TRIAD FAMILY PROTEIN 3 (HIT3)	HIS TRIAD FAMILY PROTEIN 3 (HIT3);HISTIDINE TRIAD NUCLEOTIDE-BINDING 1 (HINT1)
AT1G71920	AT1G71920.2	Encodes a protein that is believed to act as a histidinol-phosphate transaminase involved in histidine biosynthesis. If the gene encoding the other protein shown to have this function, HISN6A (AT5G10330), is disrupted, a residual level of histidine biosynthesis continues, suggesting that HISN6B can somewhat compensate for the loss of HISN6A.	protein_coding	HISTIDINE BIOSYNTHESIS 6B (HISN6B)	HISTIDINE BIOSYNTHESIS 6B (HISN6B)
AT5G63890	AT5G63890.2	Encodes histidinol dehydrogenase. Up-regulated in response to UV-B.	protein_coding	HISTIDINOL DEHYDROGENASE (HDH)	HISTIDINOL DEHYDROGENASE (HDH);HISTIDINE BIOSYNTHESIS 8 (HISN8);HISTIDINOL DEHYDROGENASE (ATHDH)
AT1G06760	AT1G06760.1	winged-helix DNA-binding transcription factor family protein;(source:Araport11)	protein_coding	HISTONE 1.1 (H1.1)	HISTONE 1.1 (H1.1); (HON1)
AT2G30620	AT2G30620.1	winged-helix DNA-binding transcription factor family protein;(source:Araport11)	protein_coding	HISTONE 1.2 (H1.2)	HISTONE 1.2 (H1.2); (HON2)
AT5G65350	AT5G65350.1	histone 3 11;(source:Araport11)	protein_coding	HISTONE 3 11 (HTR11)	HISTONE 3 11 (HTR11)
AT4G40030	AT4G40030.2	Histone variant H3. Associated with gene body methylation.	protein_coding	HISTONE 3.3 (H3.3)	(HTR4);HISTONE 3.3 (H3.3)
AT4G38130	AT4G38130.1	Encodes a histone deacetylase that enhances AtERF7-mediated transcriptional repression. Binds SIM3 and ERF7. Expressed in the nucleus in most tissues examined and throughout the life of the plant. Involved in jasmonic acid and ethylene dependent pathogen resistance. The sequence in GenBank has 17 AG dinucleotide repeats missing, which is also missing in Ler shotgun sequence from Cereon. Although …	protein_coding	HISTONE DEACETYLASE 1 (HD1)	(HDA1);ARABIDOPSIS HISTONE DEACETYLASE 1 (ATHD1);HISTONE DEACETYLASE19 (HDA19); (RPD3A);HISTONE DEACETYLASE 19 (HDAC19);ARABIDOPSIS HISTONE DEACETYLASE 19 (ATHDA19);HISTONE DEACETYLASE 19 (HDA19);HISTONE DEACETYLASE 1 (HD1)
AT5G22650	AT5G22650.1	Encodes a member of a plant-specific class of histone deacetylases. Controls the development of adaxial/abaxial leaf polarity. Its mRNA is widely expressed in stems, leaves, flowers and young siliques. Plant lines expressing RNAi constructs directed against this gene showed a marked reduction in agrobacterium-mediated root transformation.	protein_coding	HISTONE DEACETYLASE 2B (HD2B)	(ATHD2B); (HDT2); (HDT02); (HDA4);ARABIDOPSIS HISTONE DEACETYLASE 2 (ATHD2);HISTONE DEACETYLASE 2 (HD2);HISTONE DEACETYLASE 2B (HD2B)
AT5G03740	AT5G03740.1	HD2-type histone deacetylase HDAC. Involved in the ABA and stress responses. Mediates transcriptional repression via histone modification.	protein_coding	HISTONE DEACETYLASE 2C (HD2C)	HISTONE DEACETYLASE 3 (HDT3);HISTONE DEACETYLASE 2C (HD2C)
AT1G51060	AT1G51060.1	Encodes HTA10, a histone H2A protein. The mRNA is cell-to-cell mobile.	protein_coding	HISTONE H2A 10 (HTA10)	HISTONE H2A 10 (HTA10)
AT5G02560	AT5G02560.2	Encodes HTA12, a histone H2A protein.	protein_coding	HISTONE H2A 12 (HTA12)	(H2A.W.12);HISTONE H2A 12 (HTA12)
AT3G20670	AT3G20670.1	Encodes HTA13, a histone H2A protein.	protein_coding	HISTONE H2A 13 (HTA13)	HISTONE H2A 13 (HTA13)
AT5G59870	AT5G59870.1	Encodes HTA6, a histone H2A protein.	protein_coding	HISTONE H2A 6 (HTA6)	(H2A.W.6);HISTONE H2A 6 (HTA6)
AT5G27670	AT5G27670.1	Encodes HTA7, a histone H2A protein.	protein_coding	HISTONE H2A 7 (HTA7)	(H2A.W.7);HISTONE H2A 7 (HTA7)
AT2G38810	AT2G38810.1	Encodes HTA8, a histone H2A protein. Loss of all H2A.Z (triple mutant with HTA9 and HTA11) results in a reduction in DNA methylation of transposons but not that of genes. Loss of H2A.Z causes misregulation of many genes involved in the response to developmental and environmental cues, and that these genes tend to have high levels of gene-body H2A.Z.	protein_coding	HISTONE H2A 8 (HTA8)	HISTONE H2A 8 (HTA8); (H2A.Z)
AT3G11945	AT3G11945.2	Encodes a protein involved in plastoquinone-9 biosynthesis. The enzyme possesses homogentisate prenyltransferase activity and was shown to use solanesyl diphosphate, farnesyl diphosphate and geranylgeranyldiphosphate as prenyl donors, but not phytyldiphosphate. This gene At3g11945 derives from a split of At3g11950, publications Tian et al (2007) and Sadre et al (2006) refer to this gene as At3g11…	protein_coding	HOMOGENTISATE PRENYLTRANSFERASE (HST)	HOMOGENTISATE PRENYLTRANSFERASE (HST);HOMOGENTISATE PRENYLTRANSFERASE (ATHST);PHYTOENE DESATURATION 2 (PDS2)
AT1G66240	AT1G66240.1	homolog of anti-oxidant 1;(source:Araport11)	protein_coding	HOMOLOG OF ANTI-OXIDANT 1 (ATX1)	HEAVY METAL ASSOCIATED PROTEIN 14 (ATHMP14); (ATATX1);HOMOLOG OF ANTI-OXIDANT 1 (ATX1)
AT5G55280	AT5G55280.1	Encodes one of two FtsZ proteins, tubulin-like proteins, in Arabidopsis. It is involved in chloroplast division.	protein_coding	HOMOLOG OF BACTERIAL CYTOKINESIS Z-RING PROTEIN FTSZ 1-1 (FTSZ1-1)	(FTSZ1);CHLOROPLAST FTSZ (CPFTSZ);HOMOLOG OF BACTERIAL CYTOKINESIS Z-RING PROTEIN FTSZ 1-1 (FTSZ1-1);ARABIDOPSIS THALIANA HOMOLOG OF BACTERIAL CYTOKINESIS Z-RING PROTEIN FTSZ 1-1 (ATFTSZ1-1)
AT5G53480	AT5G53480.1	Sensitive to ABA, role in drought stress.	protein_coding	HOMOLOG OF HUMAN KPNB1 (KPNB1)	(IMB1);HOMOLOG OF HUMAN KPNB1 (KPNB1); (ATKPNB1)
AT5G11170	AT5G11170.1	One of two genes (AT5G11200, UAP56b and AT5G11170, UAP56a)encoding an ATP-dependent RNA helicase that localizes predominantly to euchromatic regions of Arabidopsis nuclei, and associates with genes transcribed by RNA polymerase II independently from the presence of introns. It is not detected at non-transcribed loci. It interacts with ssRNA, dsRNA and dsDNA, but not with ssDNA. Its ATPase activit…	protein_coding	HOMOLOG OF HUMAN UAP56 A (UAP56A)	HOMOLOG OF HUMAN UAP56 A (UAP56A)
AT1G56110	AT1G56110.1	NOP56-like protein	protein_coding	HOMOLOG OF NUCLEOLAR PROTEIN NOP56 (NOP56)	HOMOLOG OF NUCLEOLAR PROTEIN NOP56 (NOP56)
AT2G22450	AT2G22450.1	riboflavin biosynthesis protein;(source:Araport11)	protein_coding	HOMOLOG OF RIBA 2 (RIBA2)	HOMOLOG OF RIBA 2 (RIBA2); (ATRIBA2)
AT1G09020	AT1G09020.1	Component of the regulatory subunit of SNF1-related protein kinase. As part of the regulatory complex it binds maltose which promotes kinase activity.	protein_coding	HOMOLOG OF YEAST SUCROSE NONFERMENTING 4 (SNF4)	(KINbeta-gamma); (ATSNF4);HOMOLOG OF YEAST SUCROSE NONFERMENTING 4 (SNF4)
AT3G57150	AT3G57150.1	Encodes a putative pseudouridine synthase (NAP57).	protein_coding	HOMOLOGUE OF NAP57 (NAP57)	HOMOLOGUE OF NAP57 (NAP57); (AtCBF5); (CBF5); (AtNAP57); (TRUB1)
AT4G13940	AT4G13940.1	Encodes a S-adenosyl-L-homocysteine hydrolase required for DNA methylation-dependent gene silencing. The mRNA is cell-to-cell mobile.	protein_coding	HOMOLOGY-DEPENDENT GENE SILENCING 1 (HOG1)	S-ADENOSYL-L-HOMOCYSTEIN HYDROLASE 1 (ATSAHH1);HOMOLOGY-DEPENDENT GENE SILENCING 1 (HOG1); (SAH1);EMBRYO DEFECTIVE 1395 (EMB1395);S-ADENOSYL-L-HOMOCYSTEIN HYDROLASE 1 (SAHH1);MATERNAL EFFECT EMBRYO ARREST 58 (MEE58)
AT2G17265	AT2G17265.1	Encodes a homoserine kinase (HSK) which produces O-phospho-L-homoserine (HserP), a compound at the branching point of methionine and threonine biosynthesis. HSK is found in the stromal fraction of chloroplasts. Mutation of this gene results in higher level of the amino acid homoserine and resistance to downy mildew pathogen Hyaloperonospora arabidopsidis.	protein_coding	HOMOSERINE KINASE (HSK)	(DRM1);DOWNY MILDEW RESISTANT 1 (DMR1);HOMOSERINE KINASE (HSK)
AT4G31750	AT4G31750.1	Encodes HopW1-1-Interacting protein 2 (WIN2). Interacts with the P. syringae effector HopW1-1. WIN2 has protein phosphatase activity. Modulates plant defenses against bacteria. Three WIN proteins are identified so far (WIN1: AT1G80600; WIN2: AT4G31750; WIN3: AT5G13320).	protein_coding	HOPW1-1-INTERACTING 2 (WIN2)	HOPW1-1-INTERACTING 2 (WIN2)
[truncated: 1,159 more rows]

## Sheet: 37ºC 4 h
Locus Identifier	Gene Model Name	Gene Model Description	Gene Model Type	Primary Gene Symbol	All Gene Symbols
[truncated: 2,770 more rows]

## Sheet: 37ºC 24h
Locus Identifier	Gene Model Name	Gene Model Description	Gene Model Type	Primary Gene Symbol	All Gene Symbols
[truncated: 2,626 more rows]

[truncated: 1 more sheets: R22ºC]
