# Supplementary material for: Proteomic profiling of Arabidopsis nuclei reveals distinct protein accumulation kinetics upon heat stress
Source: Sci Rep. 2024 Aug 14;14:18914. doi: 10.1038/s41598-024-65558-4 (PMC11324732; doi:10.1038/s41598-024-65558-4)
Supplement: Supplementary file 22 — Supplementary Information 22. [file 41598_2024_65558_MOESM22_ESM.xlsx]

## Sheet: Table S2
Table S2: LC_MSMS raw data

## Sheet: Protein sets
protein_set_id	accession	samesets_accessions	subsets_accessions	description	protein_set_score	#sameset_protein_matches	#subset_protein_matches	#sequences	#specific_sequences	#peptides	#specific_peptides	spectral_count	specific_spectral_count
384012	AT2G39730.1	AT2G39730.1		| Symbols: RCA | rubisco activase | chr2:16570951-16573345 REVERSE LENGTH=474	6266.77	1	0	37	37	98	98	1388	1388
381180	ATCG00480.1	ATCG00480.1		| Symbols: ATPB, PB | ATP synthase subunit beta | chrC:52660-54156 REVERSE LENGTH=498	3712.58	1	0	44	43	68	67	1161	1147
382222	AT5G56010.1	AT5G56010.1	AT5G56000.1	| Symbols: HSP81-3, Hsp81.3, AtHsp90-3, AtHsp90.3 | heat shock protein 81-3 | chr5:22681410-22683911 FORWARD LENGTH=699	3042.39	1	1	49	3	63	4	763	8
382224	AT5G56030.2	AT5G56030.2		| Symbols: HSP81-2 | heat shock protein 81-2 | chr5:22686923-22689433 FORWARD LENGTH=728	3021.63	1	0	48	5	63	6	762	43
381157	AT5G50920.1	AT5G50920.1		| Symbols: CLPC, ATHSP93-V, HSP93-V, DCA1, CLPC1 | CLPC homologue 1 | chr5:20715710-20719800 REVERSE LENGTH=929	2958.75	1	0	58	25	76	30	733	257
382394	AT3G14420.1	AT3G14420.1	AT4G18360.1	| Symbols: | Aldolase-type TIM barrel family protein | chr3:4821804-4823899 FORWARD LENGTH=367	2869.37	1	1	30	16	51	27	985	482
382680	AT4G20360.1	AT4G20360.1		| Symbols: ATRAB8D, ATRABE1B, RABE1b | RAB GTPase homolog E1B | chr4:10990036-10991466 FORWARD LENGTH=476	2774.71	1	0	32	30	51	49	864	825
382223	AT5G52640.1	AT5G52640.1		| Symbols: HSP81-1, ATHS83, HSP81.1, HSP83, ATHSP90.1, AtHsp90-1, HSP90.1 | heat shock protein 90.1 | chr5:21352542-21355147 FORWARD LENGTH=705	2720.14	1	0	52	39	65	52	618	449
381156	AT1G74310.1	AT1G74310.1	AT4G14670.1	| Symbols: ATHSP101, HSP101, HOT1 | heat shock protein 101 | chr1:27936715-27939862 REVERSE LENGTH=911	2680.66	1	1	51	47	60	56	470	431
382763	AT4G37930.1	AT4G37930.1	AT5G26780.3	| Symbols: SHM1, STM, SHMT1 | serine transhydroxymethyltransferase 1 | chr4:17831891-17834742 REVERSE LENGTH=517	2657.79	1	1	40	40	59	59	612	612
382364	AT1G13440.1	AT1G13440.1		| Symbols: GAPC-2, GAPC2 | glyceraldehyde-3-phosphate dehydrogenase C2 | chr1:4608465-4610494 REVERSE LENGTH=338	2608.19	1	0	35	4	49	4	970	103
382366	AT3G04120.1	AT3G04120.1		| Symbols: GAPC, GAPC-1, GAPC1 | glyceraldehyde-3-phosphate dehydrogenase C subunit 1 | chr3:1081077-1083131 FORWARD LENGTH=338	2493.32	1	0	34	3	48	3	910	43
380893	ATCG00490.1	ATCG00490.1	AT2G07732.1; ATMG00280.1	| Symbols: RBCL | ribulose-bisphosphate carboxylases | chrC:54958-56397 FORWARD LENGTH=479	2480.49	1	2	45	45	54	54	1738	1738
382663	ATCG00120.1	ATCG00120.1		| Symbols: ATPA | ATP synthase subunit alpha | chrC:9938-11461 REVERSE LENGTH=507	2471.02	1	0	37	36	47	45	1273	1245
381159	AT5G15450.1	AT5G15450.1		| Symbols: APG6, CLPB3, CLPB-P | casein lytic proteinase B3 | chr5:5014399-5018255 REVERSE LENGTH=968	2447.07	1	0	53	49	68	64	403	367
380984	AT1G16030.1	AT1G16030.1		| Symbols: Hsp70b | heat shock protein 70B | chr1:5502386-5504326 REVERSE LENGTH=646	2329.43	1	0	44	38	54	48	481	374
382193	AT3G12780.1	AT3G12780.1		| Symbols: PGK1 | phosphoglycerate kinase 1 | chr3:4061127-4063140 REVERSE LENGTH=481	2273.85	1	0	35	19	40	23	784	446
382060	AT3G16460.1	AT3G16460.1		| Symbols: | Mannose-binding lectin superfamily protein | chr3:5593029-5595522 FORWARD LENGTH=705	2265.93	1	0	38	37	40	39	426	417
380986	AT3G12580.1	AT3G12580.1		| Symbols: HSP70, ATHSP70 | heat shock protein 70 | chr3:3991487-3993689 REVERSE LENGTH=650	2259.55	1	0	37	15	51	23	534	197
382395	AT3G14415.2	AT3G14415.2		| Symbols: | Aldolase-type TIM barrel family protein | chr3:4818667-4820748 FORWARD LENGTH=373	2200.72	1	0	27	13	43	19	841	338
380975	AT5G17920.1	AT5G17920.1	AT2G43800.1; AT5G20980.1	| Symbols: ATCIMS, ATMETS, ATMS1 | Cobalamin-independent synthase family protein | chr5:5935771-5939195 FORWARD LENGTH=765	2172.83	1	2	43	23	49	25	461	234
383655	AT1G78900.1	AT1G78900.1		| Symbols: VHA-A | vacuolar ATP synthase subunit A | chr1:29660463-29664575 FORWARD LENGTH=623	2113.95	1	0	43	43	51	51	401	401
381154	AT3G48870.1	AT3G48870.1	AT3G45450.1	| Symbols: ATCLPC, ATHSP93-III, HSP93-III | Clp ATPase | chr3:18122363-18126008 REVERSE LENGTH=952	2107.12	1	1	44	11	57	11	525	49
384260	AT2G28000.1	AT2G28000.1		| Symbols: CPN60A, CH-CPN60A, SLP | chaperonin-60alpha | chr2:11926603-11929184 FORWARD LENGTH=586	2098.32	1	0	35	35	40	40	393	393
382015	AT2G30950.1	AT2G30950.1	AT5G15250.2	| Symbols: VAR2, FTSH2 | FtsH extracellular protease family | chr2:13174692-13177064 FORWARD LENGTH=695	2068.25	1	1	34	15	42	17	317	136
380902	AT4G38970.1	AT4G38970.1		| Symbols: FBA2 | fructose-bisphosphate aldolase 2 | chr4:18163714-18165659 REVERSE LENGTH=398	2017.53	1	0	25	17	37	26	491	312
382439	AT1G23310.1	AT1G23310.1		| Symbols: GGT1, AOAT1, GGAT1 | glutamate:glyoxylate aminotransferase | chr1:8268720-8271329 REVERSE LENGTH=481	2008.26	1	0	32	16	48	30	429	241
381111	AT1G20260.1	AT1G20260.1; AT1G76030.1		| Symbols: | ATPase, V1 complex, subunit B protein | chr1:7016971-7020290 FORWARD LENGTH=487	1997.13	2	0	30	7	40	9	469	103
380988	AT5G28540.1	AT5G28540.1	AT1G09080.1	| Symbols: BIP1 | heat shock protein 70 (Hsp 70) family protein | chr5:10540665-10543274 REVERSE LENGTH=669	1978.84	1	1	40	4	44	5	402	34
380989	AT5G02500.1	AT5G02500.1		| Symbols: HSC70-1, HSP70-1, AT-HSC70-1, HSC70 | heat shock cognate protein 70-1 | chr5:554055-556334 REVERSE LENGTH=651	1958.52	1	0	35	13	46	17	438	96
381571	AT3G09260.1	AT3G09260.1	AT3G21370.1; AT5G28510.1	| Symbols: PYK10, PSR3.1, BGLU23, LEB | Glycosyl hydrolase superfamily protein | chr3:2840657-2843730 REVERSE LENGTH=524	1943.91	1	2	30	25	38	32	638	572
380983	AT5G42020.1	AT5G42020.1		| Symbols: BIP, BIP2 | Heat shock protein 70 (Hsp 70) family protein | chr5:16807697-16810480 REVERSE LENGTH=668	1932.29	1	0	41	5	44	5	409	41
381610	AT3G60750.1	AT3G60750.1	AT2G45290.1	| Symbols: | Transketolase | chr3:22454004-22456824 FORWARD LENGTH=741	1871.18	1	1	35	35	40	40	472	472
383614	AT4G24190.1	AT4G24190.1		| Symbols: SHD, HSP90.7, AtHsp90.7, AtHsp90-7 | Chaperone protein htpG family protein | chr4:12551902-12555851 REVERSE LENGTH=823	1861.42	1	0	44	42	47	45	421	407
383542	AT1G68010.2	AT1G68010.2		| Symbols: HPR | hydroxypyruvate reductase | chr1:25493418-25495720 FORWARD LENGTH=387	1858.32	1	0	31	31	40	40	529	529
384088	AT5G42270.1	AT5G42270.1		| Symbols: VAR1, FTSH5 | FtsH extracellular protease family | chr5:16902659-16905102 FORWARD LENGTH=704	1847.88	1	0	30	10	35	11	336	106
381367	AT5G62690.1	AT5G62690.1; AT5G62700.1		| Symbols: TUB2 | tubulin beta chain 2 | chr5:25181560-25183501 FORWARD LENGTH=450	1838.23	2	0	29	5	47	6	379	43
381179	AT5G08670.1	AT5G08670.1; AT5G08680.1; AT5G08690.1		| Symbols: | ATP synthase alpha/beta family protein | chr5:2818395-2821149 REVERSE LENGTH=556	1833.26	3	0	27	26	36	35	470	456
381110	AT4G38510.5	AT4G38510.5		| Symbols: | ATPase, V1 complex, subunit B protein | chr4:18011155-18014897 REVERSE LENGTH=494	1759.24	1	0	27	4	35	4	400	34
380985	AT3G09440.1	AT3G09440.1		| Symbols: | Heat shock protein 70 (Hsp 70) family protein | chr3:2903434-2905632 REVERSE LENGTH=649	1742.84	1	0	36	17	44	21	381	110
383128	AT1G43170.1	AT1G43170.1		| Symbols: ARP1, emb2207, RPL3A, RP1 | ribosomal protein 1 | chr1:16266992-16268631 FORWARD LENGTH=389	1741.1	1	0	31	23	46	37	590	481
382192	AT1G79550.1	AT1G79550.1		| Symbols: PGK | phosphoglycerate kinase | chr1:29924347-29926295 REVERSE LENGTH=401	1730.03	1	0	25	22	31	28	415	360
380756	AT3G09630.1	AT3G09630.1		| Symbols: | Ribosomal protein L4/L1 family | chr3:2953813-2955444 FORWARD LENGTH=406	1711.52	1	0	26	9	36	14	398	120
381364	AT5G23860.1	AT5G23860.1		| Symbols: TUB8 | tubulin beta 8 | chr5:8042962-8044528 FORWARD LENGTH=449	1694.62	1	0	28	2	44	2	340	10
380760	AT3G13470.1	AT3G13470.1	AT1G26230.1	| Symbols: | TCP-1/cpn60 chaperonin family protein | chr3:4389685-4392624 FORWARD LENGTH=596	1691.21	1	1	31	3	35	4	306	23
380758	AT1G55490.1	AT1G55490.1	AT1G26230.1	| Symbols: CPN60B, LEN1 | chaperonin 60 beta | chr1:20715717-20718673 REVERSE LENGTH=600	1685.33	1	1	34	6	38	7	337	54
380900	AT2G21330.1	AT2G21330.1		| Symbols: FBA1 | fructose-bisphosphate aldolase 1 | chr2:9128416-9130152 REVERSE LENGTH=399	1678.64	1	0	22	13	33	21	351	157
380755	AT5G02870.1	AT5G02870.1		| Symbols: | Ribosomal protein L4/L1 family | chr5:657830-659526 FORWARD LENGTH=407	1676.88	1	0	26	9	37	15	403	125
383440	AT5G26742.2	AT5G26742.2		| Symbols: emb1138 | DEAD box RNA helicase (RH3) | chr5:9285540-9288871 REVERSE LENGTH=748	1655.15	1	0	44	44	48	48	428	428
381833	AT4G35090.1	AT4G35090.1		| Symbols: CAT2 | catalase 2 | chr4:16700937-16703215 REVERSE LENGTH=492	1650.33	1	0	30	17	39	22	673	418
382379	AT1G73110.1	AT1G73110.1		| Symbols: | P-loop containing nucleoside triphosphate hydrolases superfamily protein | chr1:27494344-27496844 REVERSE LENGTH=432	1647.8	1	0	24	24	34	34	215	215
382330	AT4G04640.1	AT4G04640.1		| Symbols: ATPC1 | ATPase, F1 complex, gamma subunit protein | chr4:2350761-2351882 REVERSE LENGTH=373	1635.98	1	0	23	23	27	27	488	488
384087	AT1G50250.1	AT1G50250.1		| Symbols: FTSH1 | FTSH protease 1 | chr1:18614398-18616930 REVERSE LENGTH=716	1614.96	1	0	27	7	33	9	269	39
382970	AT1G56070.1	AT1G56070.1	AT3G12915.1	| Symbols: LOS1 | Ribosomal protein S5/Elongation factor G/III/V family protein | chr1:20968245-20971077 REVERSE LENGTH=843	1613.29	1	1	36	36	47	47	316	316
382191	AT1G56190.1	AT1G56190.1		| Symbols: | Phosphoglycerate kinase family protein | chr1:21028403-21030454 FORWARD LENGTH=478	1603.55	1	0	27	9	30	11	486	117
382200	AT4G14960.2	AT4G14960.2		| Symbols: TUA6 | Tubulin/FtsZ family protein | chr4:8548769-8550319 REVERSE LENGTH=450	1603.32	1	0	23	1	31	1	319	13
381591	AT3G26650.1	AT3G26650.1		| Symbols: GAPA, GAPA-1 | glyceraldehyde 3-phosphate dehydrogenase A subunit | chr3:9795226-9796848 FORWARD LENGTH=396	1598.43	1	0	35	16	39	19	654	315
383664	AT3G16470.1	AT3G16470.1		| Symbols: JR1 | Mannose-binding lectin superfamily protein | chr3:5596096-5597709 REVERSE LENGTH=451	1585.76	1	0	27	26	27	26	399	375
380885	AT3G16450.1	AT3G16450.1	AT3G16440.1; AT3G21380.1	| Symbols: | Mannose-binding lectin superfamily protein | chr3:5588593-5589792 FORWARD LENGTH=300	1579.25	1	2	23	23	25	25	335	335
381366	AT5G44340.1	AT5G44340.1		| Symbols: TUB4 | tubulin beta chain 4 | chr5:17859442-17860994 REVERSE LENGTH=444	1576.89	1	0	25	3	42	6	356	40
382450	AT5G04140.2	AT5G04140.2	AT2G41220.1	| Symbols: GLU1, GLS1, GLUS, FD-GOGAT | glutamate synthase 1 | chr5:1130031-1138186 FORWARD LENGTH=1648	1573.08	1	1	45	45	49	49	193	193
381357	AT5G25980.2	AT5G25980.2		| Symbols: TGG2, BGLU37 | glucoside glucohydrolase 2 | chr5:9072730-9075477 FORWARD LENGTH=547	1571.67	1	0	27	23	33	28	491	402
382199	AT1G04820.1	AT1G04820.1; AT1G50010.1		| Symbols: TUA4, TOR2 | tubulin alpha-4 chain | chr1:1356421-1358266 REVERSE LENGTH=450	1567.32	2	0	23	1	31	1	307	1
380990	AT5G09590.1	AT5G09590.1	AT4G32208.1	| Symbols: MTHSC70-2, HSC70-5 | mitochondrial HSO70 2 | chr5:2975721-2978508 FORWARD LENGTH=682	1520.36	1	1	35	28	39	30	269	186
381862	AT1G09340.1	AT1G09340.1		| Symbols: CRB, CSP41B, HIP1.3 | chloroplast RNA binding | chr1:3015473-3018035 FORWARD LENGTH=378	1515.82	1	0	32	32	37	37	590	590
381955	AT5G20950.1	AT5G20950.1	AT3G47000.1; AT3G47010.1; AT3G47040.2; AT3G47050.1; AT5G04885.1; AT5G20940.1	| Symbols: | Glycosyl hydrolase family protein | chr5:7107609-7110775 REVERSE LENGTH=624	1512.23	1	6	30	30	39	39	382	382
381363	AT4G20890.1	AT4G20890.1		| Symbols: TUB9 | tubulin beta-9 chain | chr4:11182218-11183840 FORWARD LENGTH=444	1490.59	1	0	25	2	38	2	328	7
383489	AT1G11860.1	AT1G11860.1		| Symbols: | Glycine cleavage T-protein family | chr1:4001801-4003245 FORWARD LENGTH=408	1482.41	1	0	27	27	35	35	368	368
381368	AT2G29550.1	AT2G29550.1		| Symbols: TUB7 | tubulin beta-7 chain | chr2:12644258-12645932 REVERSE LENGTH=449	1481.51	1	0	29	4	41	4	289	15
383610	AT3G22890.1	AT3G22890.1		| Symbols: APS1 | ATP sulfurylase 1 | chr3:8112837-8114734 FORWARD LENGTH=463	1480.33	1	0	26	16	36	23	324	222
381238	AT3G18080.1	AT3G18080.1	AT1G02850.4; AT1G45191.1; AT1G60090.1; AT1G60260.1; AT1G60270.1; AT2G25630.1; AT2G44450.1; AT2G44480.1; AT3G03640.1; AT3G60130.1; AT3G60140.1; AT3G62740.1; AT3G62750.1; AT4G22100.1; AT4G27820.1; AT4G27830.1; AT5G42260.1; AT5G44640.1	| Symbols: BGLU44 | B-S glucosidase 44 | chr3:6191586-6194124 FORWARD LENGTH=512	1470.67	1	18	34	27	40	31	444	362
382671	AT1G59610.1	AT1G59610.1		| Symbols: ADL3, CF1, DRP2B, DL3 | dynamin-like 3 | chr1:21893413-21900780 FORWARD LENGTH=920	1466.27	1	0	39	15	40	15	217	81
382063	AT3G16420.1	AT3G16420.1		| Symbols: PBP1, JAL30 | PYK10-binding protein 1 | chr3:5579560-5580674 FORWARD LENGTH=298	1464.33	1	0	22	17	23	17	452	352
381365	AT1G20010.1	AT1G20010.1		| Symbols: TUB5 | tubulin beta-5 chain | chr1:6938033-6940481 REVERSE LENGTH=449	1457.93	1	0	26	8	38	12	320	93
382014	AT1G06430.1	AT1G06430.1	AT3G02450.1; AT5G15250.2	| Symbols: FTSH8 | FTSH protease 8 | chr1:1960214-1962525 REVERSE LENGTH=685	1456.58	1	2	29	9	36	10	213	30
382528	AT1G07920.1	AT1G07920.1; AT1G07930.1; AT1G07940.1; AT5G60390.1		| Symbols: | GTP binding Elongation factor Tu family protein | chr1:2455559-2457001 FORWARD LENGTH=449	1453.18	4	0	23	23	32	32	402	402
382242	AT3G45140.1	AT3G45140.1	AT3G22400.1	| Symbols: LOX2, ATLOX2 | lipoxygenase 2 | chr3:16525437-16529233 FORWARD LENGTH=896	1443.75	1	1	34	34	37	37	258	258
381590	AT1G42970.1	AT1G42970.1		| Symbols: GAPB | glyceraldehyde-3-phosphate dehydrogenase B subunit | chr1:16127552-16129584 FORWARD LENGTH=447	1441.94	1	0	28	22	32	25	412	312
382288	sp|P04264|K2C1_HUMAN	sp|P04264|K2C1_HUMAN		Keratin, type II cytoskeletal 1 OS=Homo sapiens GN=KRT1 PE=1 SV=6	1435.71	1	0	33	30	33	30	122	116
382351	AT3G08580.1	AT3G08580.1		| Symbols: AAC1 | ADP/ATP carrier 1 | chr3:2605706-2607030 REVERSE LENGTH=381	1425.47	1	0	25	15	36	16	382	216
381647	AT1G71695.1	AT1G71695.1		| Symbols: | Peroxidase superfamily protein | chr1:26964359-26966557 FORWARD LENGTH=358	1422.54	1	0	18	18	25	25	322	322
380976	AT3G03780.1	AT3G03780.1	AT5G20980.1	| Symbols: ATMS2, MS2 | methionine synthase 2 | chr3:957602-960740 FORWARD LENGTH=765	1416.93	1	1	30	10	34	10	310	83
381589	AT1G12900.1	AT1G12900.1		| Symbols: GAPA-2 | glyceraldehyde 3-phosphate dehydrogenase A subunit 2 | chr1:4392634-4394283 REVERSE LENGTH=399	1416.55	1	0	31	12	34	14	491	152
384212	AT1G70730.3	AT1G70730.3		| Symbols: PGM2 | Phosphoglucomutase/phosphomannomutase family protein | chr1:26669020-26673166 REVERSE LENGTH=662	1413.16	1	0	34	22	37	23	276	178
380778	AT2G18960.1	AT2G18960.1	AT1G17260.1; AT2G07560.1; AT3G42640.1; AT3G47950.1; AT3G60330.1; AT4G11730.1; AT5G57350.1	| Symbols: AHA1, PMA, OST2, HA1 | H(+)-ATPase 1 | chr2:8221858-8227268 FORWARD LENGTH=949	1393.27	1	7	37	10	41	11	249	65
382198	AT5G19770.1	AT5G19770.1; AT5G19780.1		| Symbols: TUA3 | tubulin alpha-3 | chr5:6682761-6684474 REVERSE LENGTH=450	1365.44	2	0	24	7	32	11	312	98
384384	AT2G13360.1	AT2G13360.1		| Symbols: AGT, AGT1, SGAT | alanine:glyoxylate aminotransferase | chr2:5539417-5540902 REVERSE LENGTH=401	1340.87	1	0	26	26	31	31	342	342
380987	AT4G37910.1	AT4G37910.1		| Symbols: mtHsc70-1 | mitochondrial heat shock protein 70-1 | chr4:17825368-17828099 REVERSE LENGTH=682	1325.78	1	0	26	19	30	21	203	120
382829	AT1G57720.1	AT1G57720.1		| Symbols: | Translation elongation factor EF1B, gamma chain | chr1:21377873-21380114 FORWARD LENGTH=413	1322.94	1	0	20	13	29	16	256	137
381444	AT4G24280.1	AT4G24280.1		| Symbols: cpHsc70-1 | chloroplast heat shock protein 70-1 | chr4:12590094-12593437 FORWARD LENGTH=718	1299.54	1	0	34	9	36	9	329	98
381132	AT3G11130.1	AT3G11130.1		| Symbols: | Clathrin, heavy chain | chr3:3482575-3491667 REVERSE LENGTH=1705	1298.29	1	0	35	7	37	7	202	19
383356	AT1G65930.1	AT1G65930.1	AT1G54340.1	| Symbols: cICDH | cytosolic NADP+-dependent isocitrate dehydrogenase | chr1:24539088-24541861 FORWARD LENGTH=410	1295.21	1	1	26	23	30	27	278	244
384161	AT3G02090.2	AT3G02090.2		| Symbols: MPPBETA | Insulinase (Peptidase family M16) protein | chr3:365624-368534 FORWARD LENGTH=535	1283.65	1	0	26	26	31	31	299	299
381053	AT5G09810.1	AT5G09810.1	AT2G42170.1	| Symbols: ACT7 | actin 7 | chr5:3052809-3054220 FORWARD LENGTH=377	1282.88	1	1	23	7	34	13	271	66
381499	AT5G19990.1	AT5G19990.1		| Symbols: RPT6A, ATSUG1 | regulatory particle triple-A ATPase 6A | chr5:6752144-6754918 FORWARD LENGTH=419	1280.44	1	0	24	3	31	3	251	24
380953	AT5G59720.1	AT5G59720.1		| Symbols: HSP18.2 | heat shock protein 18.2 | chr5:24062632-24063117 FORWARD LENGTH=161	1270.76	1	0	20	11	32	15	301	154
383341	AT1G62750.1	AT1G62750.1		| Symbols: ATSCO1, ATSCO1/CPEF-G, SCO1 | Translation elongation factor EFG/EF2 protein | chr1:23233622-23236321 REVERSE LENGTH=783	1267.95	1	0	29	29	35	35	182	182
381284	AT3G13920.2	AT3G13920.2		| Symbols: EIF4A1, RH4, TIF4A1 | eukaryotic translation initiation factor 4A1 | chr3:4592586-4594128 REVERSE LENGTH=415	1267.84	1	0	25	6	31	7	311	66
382254	AT2G47730.1	AT2G47730.1		| Symbols: ATGSTF8, ATGSTF5, GST6, GSTF8 | glutathione S-transferase phi 8 | chr2:19558213-19559266 FORWARD LENGTH=263	1266.19	1	0	18	17	25	24	390	378
381697	AT5G25460.1	AT5G25460.1		| Symbols: | Protein of unknown function, DUF642 | chr5:8863430-8865394 FORWARD LENGTH=369	1262.86	1	0	22	16	34	26	421	307
381200	AT3G01500.2	AT3G01500.2		| Symbols: CA1 | carbonic anhydrase 1 | chr3:194853-197873 REVERSE LENGTH=347	1256.67	1	0	23	15	27	15	432	206
381286	AT1G54270.1	AT1G54270.1		| Symbols: EIF4A-2 | eif4a-2 | chr1:20260495-20262018 FORWARD LENGTH=412	1250.79	1	0	25	6	31	7	311	55
382672	AT1G10290.1	AT1G10290.1		| Symbols: ADL6, DRP2A | dynamin-like protein 6 | chr1:3370774-3377120 FORWARD LENGTH=914	1247.91	1	0	37	13	38	13	228	92
380812	AT3G20820.1	AT3G20820.1		| Symbols: | Leucine-rich repeat (LRR) family protein | chr3:7280930-7282027 FORWARD LENGTH=365	1240.42	1	0	21	20	24	23	294	282
384006	AT5G46290.3	AT5G46290.3		| Symbols: KASI | 3-ketoacyl-acyl carrier protein synthase I | chr5:18774439-18776629 REVERSE LENGTH=489	1238.3	1	0	18	18	26	26	181	181
381395	AT3G09200.1	AT3G09200.1	AT2G40010.1	| Symbols: | Ribosomal protein L10 family protein | chr3:2823364-2825020 REVERSE LENGTH=320	1229.35	1	1	19	5	23	5	319	96
381369	AT5G12250.1	AT5G12250.1		| Symbols: TUB6 | beta-6 tubulin | chr5:3961317-3962971 REVERSE LENGTH=449	1228.73	1	0	25	4	35	4	273	7
381761	AT4G10340.1	AT4G10340.1		| Symbols: LHCB5 | light harvesting complex of photosystem II 5 | chr4:6408200-6409496 FORWARD LENGTH=280	1225.08	1	0	22	22	23	23	354	354
381788	AT1G68560.1	AT1G68560.1	AT3G45940.1	| Symbols: ATXYL1, XYL1, TRG1 | alpha-xylosidase 1 | chr1:25734435-25737897 REVERSE LENGTH=915	1215.86	1	1	30	29	32	31	263	261
380780	AT4G30190.2	AT4G30190.2	AT1G17260.1; AT2G07560.1; AT3G60330.1; AT4G11730.1	| Symbols: HA2 | H(+)-ATPase 2 | chr4:14770820-14775920 REVERSE LENGTH=981	1212.26	1	4	32	6	35	6	216	33
382194	AT4G25200.1	AT4G25200.1		| Symbols: ATHSP23.6-MITO, HSP23.6-MITO | mitochondrion-localized small heat shock protein 23.6 | chr4:12917089-12917858 FORWARD LENGTH=210	1211.08	1	0	23	21	29	25	349	326
381528	AT5G30510.1	AT5G30510.1		| Symbols: RPS1, ARRPS1 | ribosomal protein S1 | chr5:11619262-11621223 REVERSE LENGTH=416	1208.66	1	0	26	26	33	33	300	300
381504	AT5G20000.1	AT5G20000.1		| Symbols: | AAA-type ATPase family protein | chr5:6756915-6759550 FORWARD LENGTH=419	1206.13	1	0	23	2	30	2	230	3
380951	AT1G53540.1	AT1G53540.1		| Symbols: | HSP20-like chaperones superfamily protein | chr1:19980510-19980983 FORWARD LENGTH=157	1202.49	1	0	18	8	31	12	297	113
381131	AT3G08530.1	AT3G08530.1		| Symbols: | Clathrin, heavy chain | chr3:2587171-2595411 REVERSE LENGTH=1703	1200.94	1	0	33	5	36	6	213	30
380955	AT1G07400.1	AT1G07400.1		| Symbols: | HSP20-like chaperones superfamily protein | chr1:2275148-2275621 FORWARD LENGTH=157	1199.48	1	0	22	7	30	8	328	86
384316	AT3G63490.1	AT3G63490.1		| Symbols: | Ribosomal protein L1p/L10e family | chr3:23444269-23446020 FORWARD LENGTH=346	1192.34	1	0	22	22	32	32	308	308
380901	AT3G52930.1	AT3G52930.1	AT5G03690.1	| Symbols: | Aldolase superfamily protein | chr3:19627383-19628874 REVERSE LENGTH=358	1189.03	1	1	25	16	27	17	269	172
383010	ATCG00680.1	ATCG00680.1		| Symbols: PSBB | photosystem II reaction center protein B | chrC:72371-73897 FORWARD LENGTH=508	1185.95	1	0	16	16	22	22	325	325
382244	AT5G09660.4	AT5G09660.4		| Symbols: PMDH2 | peroxisomal NAD-malate dehydrogenase 2 | chr5:2993691-2995551 REVERSE LENGTH=363	1181.92	1	0	14	13	19	18	253	241
381695	AT1G32060.1	AT1G32060.1		| Symbols: PRK | phosphoribulokinase | chr1:11532668-11534406 FORWARD LENGTH=395	1181.52	1	0	21	21	25	25	339	339
381190	sp|P13645|K1C10_HUMAN	sp|P13645|K1C10_HUMAN	sp|O76013|KRT36_HUMAN; sp|O76014|KRT37_HUMAN; sp|O76015|KRT38_HUMAN; sp|P02534|K1M1_SHEEP; sp|Q14525|KT33B_HUMAN; sp|Q14532|K1H2_HUMAN; sp|Q15323|K1H1_HUMAN; sp|Q92764|KRT35_HUMAN	Keratin, type I cytoskeletal 10 OS=Homo sapiens GN=KRT10 PE=1 SV=6	1181.24	1	8	27	22	30	25	123	111
381443	AT5G49910.1	AT5G49910.1		| Symbols: CPHSC70-2EAT SHOCK PROTEIN 70-2, HSC70-7, cpHsc70-2 | chloroplast heat shock protein 70-2 | chr5:20303470-20306295 FORWARD LENGTH=718	1173.38	1	0	31	6	33	6	297	66
381055	AT1G49240.1	AT1G49240.1	AT2G42100.1	| Symbols: ACT8 | actin 8 | chr1:18216539-18217947 FORWARD LENGTH=377	1169.3	1	1	26	1	32	2	280	2
383843	AT5G42650.1	AT5G42650.1		| Symbols: AOS, CYP74A, DDE2 | allene oxide synthase | chr5:17097803-17099359 REVERSE LENGTH=518	1168.32	1	0	28	28	32	32	284	284
384170	AT3G14210.1	AT3G14210.1		| Symbols: ESM1 | epithiospecifier modifier 1 | chr3:4729886-4731562 FORWARD LENGTH=392	1167.93	1	0	17	17	24	24	334	334
380851	AT1G29930.1	AT1G29930.1		| Symbols: CAB1, AB140, CAB140, LHCB1.3 | chlorophyll A/B binding protein 1 | chr1:10478071-10478874 FORWARD LENGTH=267	1161.71	1	0	16	1	21	1	518	10
382227	AT5G63420.1	AT5G63420.1		| Symbols: emb2746 | RNA-metabolising metallo-beta-lactamase family protein | chr5:25400515-25405807 FORWARD LENGTH=911	1161.47	1	0	33	33	40	40	273	273
381191	sp|P35527|K1C9_HUMAN	sp|P35527|K1C9_HUMAN		Keratin, type I cytoskeletal 9 OS=Homo sapiens GN=KRT9 PE=1 SV=3	1160.26	1	0	24	23	28	27	88	87
381525	AT5G42080.1	AT5G42080.1		| Symbols: ADL1, ADL1A, AG68, DRP1A, RSW9, DL1 | dynamin-like protein | chr5:16820661-16824536 REVERSE LENGTH=610	1159.94	1	0	36	32	40	36	231	219
381576	AT1G20020.1	AT1G20020.1		| Symbols: ATLFNR2, FNR2 | ferredoxin-NADP(+)-oxidoreductase 2 | chr1:6942851-6944868 FORWARD LENGTH=369	1155.59	1	0	20	18	27	23	280	251
382173	AT4G04020.1	AT4G04020.1		| Symbols: FIB | fibrillin | chr4:1932161-1933546 FORWARD LENGTH=318	1155.03	1	0	21	20	21	20	169	159
381075	AT2G36250.1	AT2G36250.1		| Symbols: FTSZ2-1, ATFTSZ2-1 | Tubulin/FtsZ family protein | chr2:15197661-15199932 REVERSE LENGTH=478	1154.83	1	0	14	7	19	10	162	76
382940	AT1G72150.1	AT1G72150.1		| Symbols: PATL1 | PATELLIN 1 | chr1:27148558-27150652 FORWARD LENGTH=573	1154.63	1	0	31	28	34	31	322	276
381303	AT1G56110.1	AT1G56110.1	AT3G12860.1	| Symbols: NOP56 | homolog of nucleolar protein NOP56 | chr1:20984544-20986893 REVERSE LENGTH=522	1154.58	1	1	20	20	28	28	217	217
380850	AT1G29910.1	AT1G29910.1; AT1G29920.1		| Symbols: CAB3, AB180, LHCB1.2 | chlorophyll A/B binding protein 3 | chr1:10472443-10473246 REVERSE LENGTH=267	1150.93	2	0	16	1	21	1	511	3
382828	AT1G09640.1	AT1G09640.1		| Symbols: | Translation elongation factor EF1B, gamma chain | chr1:3120162-3122152 FORWARD LENGTH=414	1146.84	1	0	17	10	25	12	223	104
381056	AT3G18780.2	AT3G18780.2	AT2G42100.1	| Symbols: ACT2, DER1, LSR2, ENL2 | actin 2 | chr3:6475535-6476832 FORWARD LENGTH=377	1145.52	1	1	26	1	31	1	280	2
382052	AT2G20580.1	AT2G20580.1	AT4G08140.1	| Symbols: RPN1A, ATRPN1A | 26S proteasome regulatory subunit S2 1A | chr2:8859211-8864699 FORWARD LENGTH=891	1140.42	1	1	27	19	32	24	187	107
383431	AT3G46780.1	AT3G46780.1		| Symbols: PTAC16 | plastid transcriptionally active 16 | chr3:17228766-17231021 FORWARD LENGTH=510	1132.59	1	0	31	31	31	31	278	278
382076	AT5G07030.1	AT5G07030.1		| Symbols: | Eukaryotic aspartyl protease family protein | chr5:2183600-2185717 REVERSE LENGTH=455	1129.62	1	0	20	20	23	23	333	333
382633	AT5G44020.1	AT5G44020.1		| Symbols: | HAD superfamily, subfamily IIIB acid phosphatase | chr5:17712433-17714046 FORWARD LENGTH=272	1126.46	1	0	19	16	25	22	266	243
381757	AT2G19940.1	AT2G19940.1		| Symbols: | oxidoreductases, acting on the aldehyde or oxo group of donors, NAD or NADP as acceptor;copper ion binding | chr2:8613168-8615649 FORWARD LENGTH=401	1126.36	1	0	25	25	30	30	210	210
381199	AT5G14740.1	AT5G14740.1		| Symbols: CA2, CA18, BETA CA2 | carbonic anhydrase 2 | chr5:4758257-4762382 FORWARD LENGTH=331	1119.83	1	0	20	12	24	12	340	114
382870	AT5G54770.1	AT5G54770.1		| Symbols: THI1, TZ, THI4 | thiazole biosynthetic enzyme, chloroplast (ARA6) (THI1) (THI4) | chr5:22246634-22247891 FORWARD LENGTH=349	1117.09	1	0	14	14	23	23	195	195
381415	AT4G22010.1	AT4G22010.1		| Symbols: sks4 | SKU5 similar 4 | chr4:11663429-11666463 FORWARD LENGTH=541	1115.93	1	0	23	21	23	21	184	151
381765	AT2G43030.1	AT2G43030.1		| Symbols: | Ribosomal protein L3 family protein | chr2:17894898-17895713 FORWARD LENGTH=271	1113.38	1	0	19	19	23	23	268	268
382662	AT2G07698.1	AT2G07698.1	ATMG01190.1	| Symbols: | ATPase, F1 complex, alpha subunit protein | chr2:3361474-3364028 FORWARD LENGTH=777	1096.18	1	1	25	24	30	28	283	255
380854	AT2G34430.1	AT2G34430.1		| Symbols: LHB1B1, LHCB1.4 | light-harvesting chlorophyll-protein complex II subunit B1 | chr2:14524818-14525618 FORWARD LENGTH=266	1095.91	1	0	15	2	20	2	493	25
382696	AT1G51980.1	AT1G51980.1		| Symbols: | Insulinase (Peptidase family M16) protein | chr1:19323692-19326771 REVERSE LENGTH=503	1092.48	1	0	24	16	30	21	253	169
381483	AT1G53240.1	AT1G53240.1		| Symbols: mMDH1 | Lactate/malate dehydrogenase family protein | chr1:19854966-19856802 REVERSE LENGTH=341	1090.68	1	0	18	11	23	16	275	179
381894	AT3G63140.1	AT3G63140.1		| Symbols: CSP41A | chloroplast stem-loop binding protein of 41 kDa | chr3:23327006-23328620 REVERSE LENGTH=406	1090.08	1	0	22	22	26	26	268	268
383615	AT2G04030.1	AT2G04030.1		| Symbols: CR88, EMB1956, HSP90.5, Hsp88.1, AtHsp90.5 | Chaperone protein htpG family protein | chr2:1281983-1285909 FORWARD LENGTH=780	1080.19	1	0	26	21	28	23	195	161
383620	AT3G55800.1	AT3G55800.1		| Symbols: SBPASE | sedoheptulose-bisphosphatase | chr3:20709640-20711421 FORWARD LENGTH=393	1079.34	1	0	21	21	27	27	273	273
380853	AT2G34420.1	AT2G34420.1		| Symbols: LHB1B2, LHCB1.5 | photosystem II light harvesting complex gene B1B2 | chr2:14522716-14523513 REVERSE LENGTH=265	1077.11	1	0	15	1	20	1	489	7
381823	AT5G35630.1	AT5G35630.1		| Symbols: GS2, GLN2, ATGSL1 | glutamine synthetase 2 | chr5:13831220-13833239 FORWARD LENGTH=430	1069.69	1	0	25	23	26	24	325	321
381206	AT5G10450.4	AT5G10450.4		| Symbols: GRF6 | G-box regulating factor 6 | chr5:3284476-3286261 REVERSE LENGTH=273	1069.08	1	0	18	8	24	11	253	138
381210	AT4G09000.2	AT4G09000.2		| Symbols: GRF1, GF14 CHI | general regulatory factor 1 | chr4:5775387-5777157 FORWARD LENGTH=318	1063.27	1	0	23	11	29	12	228	103
383710	AT5G23120.1	AT5G23120.1		| Symbols: HCF136 | photosystem II stability/assembly factor, chloroplast (HCF136) | chr5:7778154-7780463 FORWARD LENGTH=403	1061.96	1	0	23	23	26	26	239	239
382679	AT4G02930.1	AT4G02930.1		| Symbols: | GTP binding Elongation factor Tu family protein | chr4:1295751-1298354 REVERSE LENGTH=454	1061.28	1	0	26	24	31	29	273	234
382502	AT1G54010.1	AT1G54010.1		| Symbols: | GDSL-like Lipase/Acylhydrolase superfamily protein | chr1:20158854-20160747 REVERSE LENGTH=386	1056.54	1	0	17	16	21	20	233	210
384211	AT1G23190.1	AT1G23190.1		| Symbols: PGM3 | Phosphoglucomutase/phosphomannomutase family protein | chr1:8219946-8224186 FORWARD LENGTH=583	1052.94	1	0	27	15	30	16	235	137
383133	AT4G34670.1	AT4G34670.1		| Symbols: | Ribosomal protein S3Ae | chr4:16548724-16550222 FORWARD LENGTH=262	1039.81	1	0	21	13	27	19	216	159
381501	AT5G58290.1	AT5G58290.1		| Symbols: RPT3 | regulatory particle triple-A ATPase 3 | chr5:23569155-23571116 FORWARD LENGTH=408	1038.09	1	0	22	21	31	30	141	139
381811	AT3G25530.1	AT3G25530.1		| Symbols: GHBDH, ATGHBDH, GLYR1, GR1 | glyoxylate reductase 1 | chr3:9271949-9273514 REVERSE LENGTH=289	1033.87	1	0	14	14	21	21	126	126
383995	AT2G36530.1	AT2G36530.1		| Symbols: LOS2, ENO2 | Enolase | chr2:15321081-15323786 REVERSE LENGTH=444	1033.67	1	0	20	20	23	23	159	159
383189	AT1G06950.1	AT1G06950.1		| Symbols: ATTIC110, TIC110 | translocon at the inner envelope membrane of chloroplasts 110 | chr1:2130303-2135563 REVERSE LENGTH=1016	1033.08	1	0	24	24	25	25	158	158
381396	AT3G11250.1	AT3G11250.1	AT2G40010.1	| Symbols: | Ribosomal protein L10 family protein | chr3:3521453-3522826 FORWARD LENGTH=323	1030.52	1	1	17	3	21	3	247	24
380966	AT1G78850.1	AT1G78850.1	AT1G78860.1	| Symbols: | D-mannose binding lectin protein with Apple-like carbohydrate-binding domain | chr1:29642072-29643397 REVERSE LENGTH=441	1024.47	1	1	20	20	23	23	216	216
383851	AT1G35720.1	AT1G35720.1		| Symbols: ANNAT1, OXY5, ATOXY5 | annexin 1 | chr1:13225304-13226939 FORWARD LENGTH=317	1023.43	1	0	26	26	29	29	280	280
383083	ATCG00280.1	ATCG00280.1		| Symbols: PSBC | photosystem II reaction center protein C | chrC:33720-35141 FORWARD LENGTH=473	1022.67	1	0	15	15	19	19	230	230
381834	AT1G20620.1	AT1G20620.1		| Symbols: CAT3, SEN2, ATCAT3 | catalase 3 | chr1:7143142-7146193 FORWARD LENGTH=492	1020.55	1	0	25	17	27	19	300	204
380922	AT3G17390.1	AT3G17390.1		| Symbols: MTO3, SAMS3, MAT4 | S-adenosylmethionine synthetase family protein | chr3:5952484-5953665 REVERSE LENGTH=393	1019.97	1	0	21	13	26	17	205	129
382471	AT1G65590.1	AT1G65590.1		| Symbols: HEXO3, ATHEX1 | beta-hexosaminidase 3 | chr1:24385996-24390989 FORWARD LENGTH=535	1018.4	1	0	24	23	26	25	285	273
383558	AT3G47470.1	AT3G47470.1		| Symbols: LHCA4, CAB4 | light-harvesting chlorophyll-protein complex I subunit A4 | chr3:17493622-17494773 REVERSE LENGTH=251	1018.35	1	0	14	14	18	18	304	304
382579	AT3G04790.1	AT3G04790.1		| Symbols: | Ribose 5-phosphate isomerase, type A protein | chr3:1313365-1314195 FORWARD LENGTH=276	1018.35	1	0	15	15	18	18	178	178
381519	AT4G21650.1	AT4G21650.1	AT4G10550.3; AT4G21630.1	| Symbols: | Subtilase family protein | chr4:11501314-11504656 REVERSE LENGTH=766	1016.44	1	2	25	20	26	21	233	201
382571	AT1G33120.1	AT1G33120.1; AT1G33140.1		| Symbols: | Ribosomal protein L6 family | chr1:12010986-12012223 FORWARD LENGTH=194	1012.58	2	0	18	12	22	16	301	234
380895	AT3G03250.1	AT3G03250.1		| Symbols: UGP, UGP1, AtUGP1 | UDP-GLUCOSE PYROPHOSPHORYLASE 1 | chr3:749761-754014 REVERSE LENGTH=469	1011.68	1	0	23	12	25	14	167	93
381129	AT5G11670.1	AT5G11670.1	AT2G19900.1; AT5G25880.1	| Symbols: ATNADP-ME2, NADP-ME2 | NADP-malic enzyme 2 | chr5:3754456-3758040 FORWARD LENGTH=588	1008.62	1	2	22	21	24	22	131	113
381074	AT3G52750.1	AT3G52750.1		| Symbols: FTSZ2-2 | Tubulin/FtsZ family protein | chr3:19549841-19552435 REVERSE LENGTH=473	1008.59	1	0	15	8	18	9	132	46
382999	AT5G39740.1	AT5G39740.1		| Symbols: OLI7, RPL5B | ribosomal protein L5 B | chr5:15903365-15905185 FORWARD LENGTH=301	1008.23	1	0	18	3	21	5	298	35
382503	AT1G54000.1	AT1G54000.1		| Symbols: | GDSL-like Lipase/Acylhydrolase superfamily protein | chr1:20154548-20156365 REVERSE LENGTH=391	1001.78	1	0	14	12	21	19	213	178
382995	AT3G05060.1	AT3G05060.1		| Symbols: | NOP56-like pre RNA processing ribonucleoprotein | chr3:1413174-1415564 REVERSE LENGTH=533	1000.99	1	0	18	15	21	17	163	118
381337	AT3G47800.1	AT3G47800.1		| Symbols: | Galactose mutarotase-like superfamily protein | chr3:17634971-17636998 FORWARD LENGTH=358	1000.24	1	0	13	13	21	21	223	223
380950	AT3G46230.1	AT3G46230.1		| Symbols: ATHSP17.4, HSP17.4 | heat shock protein 17.4 | chr3:16984263-16984733 REVERSE LENGTH=156	999.503	1	0	20	14	26	19	265	155
383298	AT3G46740.1	AT3G46740.1		| Symbols: TOC75-III, MAR1 | translocon at the outer envelope membrane of chloroplasts 75-III | chr3:17216104-17219296 REVERSE LENGTH=818	998.363	1	0	25	25	27	27	162	162
381073	AT2G34480.1	AT2G34480.1	AT1G29970.2	| Symbols: | Ribosomal protein L18ae/LX family protein | chr2:14532916-14534161 REVERSE LENGTH=178	997.6	1	1	19	6	28	10	273	105
382550	AT1G21750.1	AT1G21750.1		| Symbols: ATPDIL1-1, ATPDI5, PDI5, PDIL1-1 | PDI-like 1-1 | chr1:7645767-7648514 FORWARD LENGTH=501	993.891	1	0	27	24	28	25	220	200
380962	AT2G39800.1	AT2G39800.1		| Symbols: P5CS1, ATP5CS | delta1-pyrroline-5-carboxylate synthase 1 | chr2:16598516-16602939 REVERSE LENGTH=717	989.149	1	0	25	16	26	17	167	90
380960	AT5G23060.1	AT5G23060.1		| Symbols: CaS | calcium sensing receptor | chr5:7736760-7738412 REVERSE LENGTH=387	976.321	1	0	17	17	19	19	169	169
381759	ATCG01110.1	ATCG01110.1		| Symbols: NDHH | NAD(P)H dehydrogenase subunit H | chrC:122011-123192 REVERSE LENGTH=393	972.568	1	0	22	22	28	28	216	216
382004	AT3G58610.1	AT3G58610.1		| Symbols: | ketol-acid reductoisomerase | chr3:21671561-21674639 FORWARD LENGTH=591	967.818	1	0	15	15	19	19	162	162
381113	AT5G26280.1	AT5G26280.1	AT2G04170.1; AT2G04190.1	| Symbols: | TRAF-like family protein | chr5:9208724-9210403 FORWARD LENGTH=350	966.099	1	2	20	18	21	19	190	175
381570	AT1G66270.1	AT1G66270.1	AT3G21370.1	| Symbols: BGLU21 | Glycosyl hydrolase superfamily protein | chr1:24700110-24702995 REVERSE LENGTH=524	963.973	1	1	26	17	31	20	171	83
381497	AT1G45000.1	AT1G45000.1		| Symbols: | AAA-type ATPase family protein | chr1:17009220-17011607 FORWARD LENGTH=399	959.034	1	0	22	3	31	4	208	36
383765	AT3G20370.1	AT3G20370.1		| Symbols: | TRAF-like family protein | chr3:7105481-7107079 FORWARD LENGTH=379	958.653	1	0	16	16	20	20	207	207
384337	AT3G08970.1	AT3G08970.1		| Symbols: ATERDJ3A, TMS1 | DNAJ heat shock N-terminal domain-containing protein | chr3:2737589-2740265 FORWARD LENGTH=572	958.164	1	0	22	22	23	23	98	98
381572	AT1G52400.1	AT1G52400.1	AT1G75940.1; AT3G21370.1	| Symbols: BGL1, BGLU18, ATBG1 | beta glucosidase 18 | chr1:19515250-19517930 FORWARD LENGTH=528	947.209	1	2	20	17	24	20	182	138
381352	AT4G01310.1	AT4G01310.1		| Symbols: | Ribosomal L5P family protein | chr4:544166-545480 REVERSE LENGTH=262	946.613	1	0	22	22	29	29	258	258
382179	AT2G33040.1	AT2G33040.1		| Symbols: ATP3 | gamma subunit of Mt ATP synthase | chr2:14018978-14021047 REVERSE LENGTH=325	942.752	1	0	17	17	17	17	209	209
381676	AT5G19550.1	AT5G19550.1	AT1G62800.2	| Symbols: ASP2, AAT2 | aspartate aminotransferase 2 | chr5:6598201-6601597 FORWARD LENGTH=405	941.032	1	1	23	19	29	23	246	209
383939	AT2G44640.1	AT2G44640.1		| Symbols: | FUNCTIONS IN: molecular_function unknown; INVOLVED IN: biological_process unknown; LOCATED IN: mitochondrion, chloroplast, plasma membrane, plastid, chloroplast envelope; EXPRESSED IN: 23 plant structures; EXPRESSED DURING: 13 growth s	939.625	1	0	21	21	23	23	166	166
380972	AT1G72370.1	AT1G72370.1	AT3G04770.1	| Symbols: P40, AP40, RP40, RPSAA | 40s ribosomal protein SA | chr1:27243148-27244842 REVERSE LENGTH=298	936.126	1	1	14	14	20	20	264	264
380954	AT1G59860.1	AT1G59860.1		| Symbols: | HSP20-like chaperones superfamily protein | chr1:22031474-22031941 FORWARD LENGTH=155	935.555	1	0	20	4	27	4	325	57
380775	AT1G30360.1	AT1G30360.1		| Symbols: ERD4 | Early-responsive to dehydration stress protein (ERD4) | chr1:10715892-10718799 FORWARD LENGTH=724	931.821	1	0	21	20	25	24	213	201
381484	AT3G47520.1	AT3G47520.1		| Symbols: MDH | malate dehydrogenase | chr3:17513657-17514868 FORWARD LENGTH=403	923.633	1	0	20	18	21	19	207	181
383757	AT4G39080.1	AT4G39080.1		| Symbols: VHA-A3 | vacuolar proton ATPase A3 | chr4:18209513-18214752 FORWARD LENGTH=821	923.505	1	0	24	15	25	16	159	118
381498	AT5G43010.1	AT5G43010.1		| Symbols: RPT4A | regulatory particle triple-A ATPase 4A | chr5:17248563-17251014 REVERSE LENGTH=399	921.074	1	0	22	3	31	4	187	15
381675	AT4G31990.3	AT4G31990.3		| Symbols: ASP5, AAT3, ATAAT1 | aspartate aminotransferase 5 | chr4:15470876-15473521 REVERSE LENGTH=462	919.869	1	0	24	23	27	26	229	228
382495	AT2G20140.1	AT2G20140.1; AT4G29040.1		| Symbols: | AAA-type ATPase family protein | chr2:8692736-8694837 FORWARD LENGTH=443	916.168	2	0	24	24	29	29	205	205
381502	AT3G05530.1	AT3G05530.1		| Symbols: RPT5A, ATS6A.2 | regulatory particle triple-A ATPase 5A | chr3:1603540-1605993 FORWARD LENGTH=424	916.101	1	0	21	10	25	12	183	96
381577	AT5G66190.1	AT5G66190.1		| Symbols: ATLFNR1, FNR1 | ferredoxin-NADP(+)-oxidoreductase 1 | chr5:26451203-26453012 REVERSE LENGTH=360	915.423	1	0	18	16	24	20	254	225
381052	AT1G05190.1	AT1G05190.1		| Symbols: emb2394 | Ribosomal protein L6 family | chr1:1502515-1503738 REVERSE LENGTH=223	912.649	1	0	20	20	23	23	252	252
382247	AT1G03860.1	AT1G03860.1		| Symbols: ATPHB2, PHB2 | prohibitin 2 | chr1:979611-981157 REVERSE LENGTH=286	912.382	1	0	13	10	16	13	187	121
382998	AT3G25520.1	AT3G25520.1		| Symbols: ATL5, PGY3, OLI5, RPL5A | ribosomal protein L5 | chr3:9269573-9271327 REVERSE LENGTH=301	908.784	1	0	18	3	19	3	295	32
381144	AT1G78830.1	AT1G78830.1		| Symbols: | Curculin-like (mannose-binding) lectin family protein | chr1:29637141-29638508 REVERSE LENGTH=455	900.58	1	0	19	14	21	16	201	159
381937	AT3G44110.1	AT3G44110.1		| Symbols: ATJ3, ATJ | DNAJ homologue 3 | chr3:15869115-15871059 REVERSE LENGTH=420	898.886	1	0	17	9	26	15	167	88
383134	AT3G04840.1	AT3G04840.1		| Symbols: | Ribosomal protein S3Ae | chr3:1329751-1331418 FORWARD LENGTH=262	898.05	1	0	18	10	22	14	220	163
381698	AT5G11420.1	AT5G11420.1		| Symbols: | Protein of unknown function, DUF642 | chr5:3644655-3646991 FORWARD LENGTH=366	897.382	1	0	17	9	23	13	275	130
383324	ATCG00470.1	ATCG00470.1		| Symbols: ATPE | ATP synthase epsilon chain | chrC:52265-52663 REVERSE LENGTH=132	894.883	1	0	14	14	18	18	233	233
382444	AT2G22360.1	AT2G22360.1		| Symbols: | DNAJ heat shock family protein | chr2:9498162-9500459 FORWARD LENGTH=442	894.352	1	0	19	12	21	13	169	119
383623	AT3G42050.1	AT3G42050.1		| Symbols: | vacuolar ATP synthase subunit H family protein | chr3:14228846-14232228 REVERSE LENGTH=441	892.717	1	0	19	19	22	22	171	171
382172	AT4G22240.1	AT4G22240.1		| Symbols: | Plastid-lipid associated protein PAP / fibrillin family protein | chr4:11766090-11767227 REVERSE LENGTH=310	884.632	1	0	16	15	16	15	133	123
383343	AT4G13930.1	AT4G13930.1	AT4G13890.1	| Symbols: SHM4 | serine hydroxymethyltransferase 4 | chr4:8048013-8050021 REVERSE LENGTH=471	881.776	1	1	17	17	21	21	109	109
384245	AT4G27670.1	AT4G27670.1		| Symbols: HSP21 | heat shock protein 21 | chr4:13819048-13819895 REVERSE LENGTH=227	881.744	1	0	18	18	25	25	156	156
383264	AT3G52880.2	AT3G52880.2		| Symbols: ATMDAR1, MDAR1 | monodehydroascorbate reductase 1 | chr3:19601477-19604366 REVERSE LENGTH=466	879.702	1	0	20	20	21	21	178	178
381725	AT2G31610.1	AT2G31610.1		| Symbols: | Ribosomal protein S3 family protein | chr2:13450384-13451669 FORWARD LENGTH=250	876.791	1	0	26	5	30	7	409	61
381358	AT5G26000.1	AT5G26000.1	AT1G51490.1	| Symbols: TGG1, BGLU38 | thioglucoside glucohydrolase 1 | chr5:9079678-9082347 REVERSE LENGTH=541	875.715	1	1	19	18	24	23	209	200
383011	AT2G44060.1	AT2G44060.1		| Symbols: | Late embryogenesis abundant protein, group 2 | chr2:18226922-18227988 FORWARD LENGTH=325	867.22	1	0	20	20	23	23	227	227
381939	AT5G58420.1	AT5G58420.1		| Symbols: | Ribosomal protein S4 (RPS4A) family protein | chr5:23619599-23620896 FORWARD LENGTH=262	863.339	1	0	21	3	25	3	338	29
383642	AT1G32900.1	AT1G32900.1		| Symbols: | UDP-Glycosyltransferase superfamily protein | chr1:11920582-11923506 REVERSE LENGTH=610	861.261	1	0	21	21	21	21	123	123
384247	AT5G13510.1	AT5G13510.1		| Symbols: | Ribosomal protein L10 family protein | chr5:4341294-4341956 FORWARD LENGTH=220	859.895	1	0	12	12	18	18	154	154
382440	AT1G70580.1	AT1G70580.1		| Symbols: AOAT2, GGT2 | alanine-2-oxoglutarate aminotransferase 2 | chr1:26613222-26615845 FORWARD LENGTH=481	859.838	1	0	17	1	20	2	212	24
382791	AT5G40770.1	AT5G40770.1	AT5G14300.1	| Symbols: ATPHB3, PHB3 | prohibitin 3 | chr5:16315589-16316621 REVERSE LENGTH=277	859.588	1	1	19	10	22	11	240	144
381952	AT1G05260.1	AT1G05260.1	AT5G42180.1	| Symbols: RCI3, RCI3A | Peroxidase superfamily protein | chr1:1529827-1531271 FORWARD LENGTH=326	856.923	1	1	15	13	16	13	164	129
383198	AT4G09010.1	AT4G09010.1		| Symbols: APX4, TL29 | ascorbate peroxidase 4 | chr4:5777502-5779338 REVERSE LENGTH=349	856.611	1	0	15	15	17	17	162	162
381940	AT2G17360.1	AT2G17360.1; AT5G07090.1		| Symbols: | Ribosomal protein S4 (RPS4A) family protein | chr2:7546598-7548138 FORWARD LENGTH=261	852.201	2	0	21	3	25	3	349	40
381271	AT5G19220.1	AT5G19220.1		| Symbols: ADG2, APL1 | ADP glucose pyrophosphorylase large subunit 1 | chr5:6463931-6466775 REVERSE LENGTH=522	849.637	1	0	23	23	27	27	165	165
384181	AT5G50850.1	AT5G50850.1		| Symbols: MAB1 | Transketolase family protein | chr5:20689671-20692976 FORWARD LENGTH=363	848.877	1	0	12	12	16	16	155	155
381065	AT4G09650.1	AT4G09650.1		| Symbols: ATPD | ATP synthase delta-subunit gene | chr4:6100799-6101503 FORWARD LENGTH=234	845.703	1	0	18	18	19	19	214	214
382350	AT4G28390.1	AT4G28390.1		| Symbols: AAC3, ATAAC3 | ADP/ATP carrier 3 | chr4:14041486-14042781 REVERSE LENGTH=379	844.484	1	0	14	6	26	8	176	41
383279	AT3G50820.1	AT3G50820.1		| Symbols: PSBO2, PSBO-2, OEC33 | photosystem II subunit O-2 | chr3:18891008-18892311 REVERSE LENGTH=331	841.824	1	0	18	7	18	7	217	92
382098	AT2G24200.1	AT2G24200.1		| Symbols: | Cytosol aminopeptidase family protein | chr2:10287017-10289450 REVERSE LENGTH=520	839.822	1	0	19	11	20	11	143	79
382465	AT1G30630.1	AT1G30630.1	AT2G34840.1	| Symbols: | Coatomer epsilon subunit | chr1:10858546-10860173 REVERSE LENGTH=292	839.285	1	1	14	14	19	19	93	93
382344	AT2G42600.2	AT2G42600.2		| Symbols: ATPPC2, PPC2 | phosphoenolpyruvate carboxylase 2 | chr2:17734541-17738679 REVERSE LENGTH=963	838.604	1	0	30	21	31	22	172	114
382082	AT1G18080.1	AT1G18080.1		| Symbols: ATARCA, RACK1A_AT, RACK1A | Transducin/WD40 repeat-like superfamily protein | chr1:6222325-6223901 FORWARD LENGTH=327	838.294	1	0	22	16	23	17	286	236
384069	AT1G63940.2	AT1G63940.2		| Symbols: MDAR6 | monodehydroascorbate reductase 6 | chr1:23730095-23733534 FORWARD LENGTH=493	837.86	1	0	19	19	19	19	157	157
384095	AT5G14780.1	AT5G14780.1		| Symbols: FDH | formate dehydrogenase | chr5:4777043-4779190 FORWARD LENGTH=384	835.311	1	0	22	22	29	29	259	259
381534	AT1G71500.1	AT1G71500.1		| Symbols: | Rieske (2Fe-2S) domain-containing protein | chr1:26936084-26937331 FORWARD LENGTH=287	831.454	1	0	17	17	18	18	200	200
383855	ATCG00540.1	ATCG00540.1		| Symbols: PETA | photosynthetic electron transfer A | chrC:61657-62619 FORWARD LENGTH=320	831.437	1	0	18	18	19	19	190	190
383306	AT5G15090.1	AT5G15090.1		| Symbols: VDAC3, ATVDAC3 | voltage dependent anion channel 3 | chr5:4889641-4891389 REVERSE LENGTH=274	828.103	1	0	14	11	14	11	211	180
381402	AT2G43750.1	AT2G43750.1	AT3G59760.1	| Symbols: OASB, ACS1, CPACS1, ATCS-B | O-acetylserine (thiol) lyase B | chr2:18129604-18132322 REVERSE LENGTH=392	826.586	1	1	15	14	17	16	113	103
383630	AT3G55440.1	AT3G55440.1		| Symbols: ATCTIMC, TPI, CYTOTPI | triosephosphate isomerase | chr3:20553794-20556078 FORWARD LENGTH=254	825.859	1	0	18	17	20	19	154	149
382252	AT4G02520.1	AT4G02520.1	AT2G02930.1	| Symbols: ATGSTF2, ATPM24.1, ATPM24, GST2, GSTF2 | glutathione S-transferase PHI 2 | chr4:1110673-1111531 REVERSE LENGTH=212	825.598	1	1	19	16	22	19	253	203
381197	AT4G02770.1	AT4G02770.1	AT1G03130.1	| Symbols: PSAD-1 | photosystem I subunit D-1 | chr4:1229247-1229873 REVERSE LENGTH=208	821.918	1	1	15	15	19	19	236	236
380996	AT2G41840.1	AT2G41840.1		| Symbols: | Ribosomal protein S5 family protein | chr2:17460016-17461398 REVERSE LENGTH=285	821.076	1	0	17	6	21	10	253	115
382683	AT1G78380.1	AT1G78380.1	AT1G78340.1	| Symbols: ATGSTU19, GST8, GSTU19 | glutathione S-transferase TAU 19 | chr1:29486659-29487819 REVERSE LENGTH=219	820.433	1	1	22	16	28	20	340	228
383017	AT3G48730.1	AT3G48730.1		| Symbols: GSA2 | glutamate-1-semialdehyde 2,1-aminomutase 2 | chr3:18049697-18051550 FORWARD LENGTH=472	818.926	1	0	14	5	17	6	164	48
381902	AT2G05990.1	AT2G05990.1		| Symbols: MOD1, ENR1 | NAD(P)-binding Rossmann-fold superfamily protein | chr2:2322876-2324867 FORWARD LENGTH=390	817.802	1	0	16	16	20	20	174	174
381039	AT2G32920.1	AT2G32920.1		| Symbols: ATPDIL2-3, PDI9, ATPDI9, PDIL2-3 | PDI-like 2-3 | chr2:13962502-13965406 REVERSE LENGTH=440	817.009	1	0	19	19	23	23	81	81
380762	AT5G12020.1	AT5G12020.1		| Symbols: HSP17.6II | 17.6 kDa class II heat shock protein | chr5:3882409-3882876 REVERSE LENGTH=155	815.656	1	0	12	11	21	20	193	186
383454	AT5G67500.2	AT5G67500.2		| Symbols: VDAC2 | voltage dependent anion channel 2 | chr5:26935223-26937123 FORWARD LENGTH=303	812.301	1	0	17	17	17	17	208	208
381735	AT2G45960.3	AT2G45960.3		| Symbols: PIP1B, TMP-A, ATHH2, PIP1;2 | plasma membrane intrinsic protein 1B | chr2:18910450-18911744 FORWARD LENGTH=301	811.847	1	0	12	5	15	6	154	72
384333	AT5G45390.1	AT5G45390.1		| Symbols: CLPP4, NCLPP4 | CLP protease P4 | chr5:18396351-18397586 FORWARD LENGTH=292	811.011	1	0	10	10	15	15	182	182
382197	AT1G64740.1	AT1G64740.1		| Symbols: TUA1 | alpha-1 tubulin | chr1:24050114-24052296 FORWARD LENGTH=450	807.874	1	0	14	4	17	4	143	14
381211	AT5G16050.1	AT5G16050.1		| Symbols: GRF5, GF14 UPSILON | general regulatory factor 5 | chr5:5244008-5245402 REVERSE LENGTH=268	804.859	1	0	18	6	23	6	190	55
380856	AT2G05070.1	AT2G05070.1		| Symbols: LHCB2.2, LHCB2 | photosystem II light harvesting complex gene 2.2 | chr2:1799436-1800329 REVERSE LENGTH=265	804.148	1	0	11	1	15	1	383	17
382549	AT1G77510.1	AT1G77510.1		| Symbols: ATPDIL1-2, PDI6, ATPDI6, PDIL1-2 | PDI-like 1-2 | chr1:29126742-29129433 FORWARD LENGTH=508	803.985	1	0	24	20	24	20	132	107
382091	AT5G51820.1	AT5G51820.1		| Symbols: PGM, ATPGMP, PGM1, STF1 | phosphoglucomutase | chr5:21063531-21067933 REVERSE LENGTH=623	802.943	1	0	25	25	27	27	199	199
383767	AT1G48030.1	AT1G48030.1		| Symbols: mtLPD1 | mitochondrial lipoamide dehydrogenase 1 | chr1:17717432-17719141 REVERSE LENGTH=507	800.529	1	0	15	10	18	12	130	70
382941	AT1G22530.1	AT1G22530.1		| Symbols: PATL2 | PATELLIN 2 | chr1:7955773-7958326 REVERSE LENGTH=683	799.203	1	0	25	22	25	22	198	152
381205	AT1G35160.2	AT1G35160.2		| Symbols: GF14 PHI | GF14 protein phi chain | chr1:12867264-12868514 FORWARD LENGTH=295	798.806	1	0	17	5	22	5	160	35
384300	AT3G16640.1	AT3G16640.1		| Symbols: TCTP | translationally controlled tumor protein | chr3:5669709-5670729 REVERSE LENGTH=168	796.261	1	0	15	15	18	18	201	201
380852	AT3G27690.1	AT3G27690.1		| Symbols: LHCB2.4, LHCB2.3, LHCB2 | photosystem II light harvesting complex gene 2.3 | chr3:10256002-10256921 FORWARD LENGTH=266	795.818	1	0	11	1	15	1	378	12
381872	AT2G36160.1	AT2G36160.1		| Symbols: | Ribosomal protein S11 family protein | chr2:15169925-15171159 FORWARD LENGTH=150	793.024	1	0	12	1	16	1	238	1
382492	AT4G25630.1	AT4G25630.1	AT5G52490.1	| Symbols: FIB2, ATFIB2 | fibrillarin 2 | chr4:13074239-13076205 FORWARD LENGTH=320	791.926	1	1	19	4	21	4	135	25
382867	AT4G18480.1	AT4G18480.1	AT5G45930.1	| Symbols: CHLI1, CH42, CH-42, CHL11, CHLI-1 | P-loop containing nucleoside triphosphate hydrolases superfamily protein | chr4:10201897-10203361 REVERSE LENGTH=424	791.846	1	1	19	19	23	23	111	111
380923	AT2G36880.1	AT2G36880.1		| Symbols: MAT3 | methionine adenosyltransferase 3 | chr2:15479721-15480893 REVERSE LENGTH=390	791.776	1	0	18	13	26	21	141	105
382289	sp|P35908|K22E_HUMAN	sp|P35908|K22E_HUMAN	sp|Q9NSB2|KRT84_HUMAN	Keratin, type II cytoskeletal 2 epidermal OS=Homo sapiens GN=KRT2 PE=1 SV=2	791.265	1	1	21	18	22	19	62	56
381870	AT3G11510.1	AT3G11510.1		| Symbols: | Ribosomal protein S11 family protein | chr3:3623757-3624866 REVERSE LENGTH=150	788.539	1	0	12	1	16	1	255	18
381202	AT1G78300.1	AT1G78300.1		| Symbols: GRF2, 14-3-3OMEGA, GF14 OMEGA | general regulatory factor 2 | chr1:29461883-29463052 FORWARD LENGTH=259	787.047	1	0	19	9	25	10	184	75
383367	AT3G11940.1	AT3G11940.1		| Symbols: ATRPS5A, AML1, RPS5A | ribosomal protein 5A | chr3:3778175-3779354 REVERSE LENGTH=207	785.205	1	0	13	4	16	4	252	108
382711	AT5G06290.1	AT5G06290.1		| Symbols: 2-Cys Prx B, 2CPB | 2-cysteine peroxiredoxin B | chr5:1919380-1921211 FORWARD LENGTH=273	782.067	1	0	15	5	15	5	202	58
381724	AT3G53870.1	AT3G53870.1		| Symbols: | Ribosomal protein S3 family protein | chr3:19951547-19952782 FORWARD LENGTH=249	780.777	1	0	25	5	30	8	390	50
382493	AT5G52470.1	AT5G52470.1	AT5G52490.1	| Symbols: FIB1, FBR1, ATFIB1, ATFBR1, SKIP7 | fibrillarin 1 | chr5:21294290-21296509 FORWARD LENGTH=308	780.262	1	1	18	3	20	3	144	34
381405	AT4G14880.1	AT4G14880.1	AT3G22460.1	| Symbols: OASA1, OLD3, CYTACS1 | O-acetylserine (thiol) lyase (OAS-TL) isoform A1 | chr4:8518209-8520050 REVERSE LENGTH=322	777.815	1	1	15	14	20	19	153	148
381726	AT5G35530.1	AT5G35530.1		| Symbols: | Ribosomal protein S3 family protein | chr5:13710355-13712192 REVERSE LENGTH=248	776.627	1	0	22	4	26	6	378	64
383478	AT2G40490.1	AT2G40490.1		| Symbols: HEME2 | Uroporphyrinogen decarboxylase | chr2:16912961-16914988 FORWARD LENGTH=394	774.487	1	0	21	21	22	22	190	190
384137	AT5G48300.1	AT5G48300.1		| Symbols: ADG1, APS1 | ADP glucose pyrophosphorylase 1 | chr5:19570326-19572557 FORWARD LENGTH=520	773.98	1	0	17	17	19	19	136	136
383611	AT1G19920.1	AT1G19920.1		| Symbols: APS2, ASA1 | Pseudouridine synthase/archaeosine transglycosylase-like family protein | chr1:6914835-6916657 REVERSE LENGTH=476	773.556	1	0	23	19	29	23	219	177
382567	ATCG00130.1	ATCG00130.1		| Symbols: ATPF | ATPase, F0 complex, subunit B/B', bacterial/chloroplast | chrC:11529-12798 REVERSE LENGTH=184	773.282	1	0	14	14	17	17	209	209
381574	AT1G66280.1	AT1G66280.1	AT3G21370.1	| Symbols: BGLU22 | Glycosyl hydrolase superfamily protein | chr1:24706759-24709737 REVERSE LENGTH=524	772.184	1	1	21	13	25	15	171	95
383368	AT2G37270.1	AT2G37270.1		| Symbols: ATRPS5B, RPS5B | ribosomal protein 5B | chr2:15647883-15649042 REVERSE LENGTH=207	771.08	1	0	13	4	16	4	243	99
383875	AT1G48830.1	AT1G48830.1		| Symbols: | Ribosomal protein S7e family protein | chr1:18059854-18060935 REVERSE LENGTH=191	770.805	1	0	16	16	17	17	172	172
381203	AT5G65430.3	AT5G65430.3		| Symbols: GRF8 | general regulatory factor 8 | chr5:26148630-26150255 REVERSE LENGTH=260	770.223	1	0	18	8	23	10	203	88
383018	AT5G63570.1	AT5G63570.1		| Symbols: GSA1 | glutamate-1-semialdehyde-2,1-aminomutase | chr5:25451957-25453620 FORWARD LENGTH=474	769.997	1	0	16	7	18	7	159	43
381791	AT1G78630.1	AT1G78630.1		| Symbols: emb1473 | Ribosomal protein L13 family protein | chr1:29575997-29577406 FORWARD LENGTH=241	769.164	1	0	11	11	15	15	233	233
382989	AT3G57290.1	AT3G57290.1		| Symbols: EIF3E, TIF3E1, ATEIF3E-1, INT-6, ATINT6, INT6 | eukaryotic translation initiation factor 3E | chr3:21196786-21199073 REVERSE LENGTH=441	768.736	1	0	20	20	21	21	130	130
382806	AT1G56450.1	AT1G56450.1		| Symbols: PBG1 | 20S proteasome beta subunit G1 | chr1:21141970-21144186 FORWARD LENGTH=246	768.219	1	0	10	10	14	14	144	144
381212	AT5G38480.1	AT5G38480.1		| Symbols: GRF3, RCI1 | general regulatory factor 3 | chr5:15410277-15411285 FORWARD LENGTH=255	767.641	1	0	18	9	24	10	165	76
381587	AT5G61790.1	AT5G61790.1		| Symbols: CNX1, ATCNX1 | calnexin 1 | chr5:24827394-24829642 REVERSE LENGTH=530	766.869	1	0	20	12	21	13	149	106
380917	AT3G62290.1	AT3G62290.1	AT1G10630.1; AT2G47170.1; AT5G14670.1	| Symbols: ATARFA1E, ARFA1E | ADP-ribosylation factor A1E | chr3:23052287-23053545 FORWARD LENGTH=181	766.644	1	3	13	1	17	1	174	2
382031	AT2G30860.1	AT2G30860.1		| Symbols: ATGSTF9, GLUTTR, ATGSTF7, GSTF9 | glutathione S-transferase PHI 9 | chr2:13139132-13140057 FORWARD LENGTH=215	765.974	1	0	17	15	20	18	280	268
381408	AT2G26150.1	AT2G26150.1	AT1G32330.1; AT1G46264.1; AT1G67970.1; AT2G41690.1; AT3G02990.1; AT3G22830.1; AT3G24520.1; AT3G51910.1; AT3G63350.1; AT4G11660.1; AT4G13980.1; AT4G17750.1; AT4G18880.1; AT4G36990.1; AT5G03720.1; AT5G16820.1; AT5G45710.1	| Symbols: ATHSFA2, HSFA2 | heat shock transcription factor A2 | chr2:11135856-11137217 FORWARD LENGTH=345	764.501	1	17	16	16	21	21	118	118
382798	AT5G20290.1	AT5G20290.1	AT5G59240.1	| Symbols: | Ribosomal protein S8e family protein | chr5:6851695-6853012 REVERSE LENGTH=222	764.444	1	1	17	17	19	19	187	187
383307	AT3G01280.1	AT3G01280.1		| Symbols: VDAC1, ATVDAC1 | voltage dependent anion channel 1 | chr3:85754-87612 FORWARD LENGTH=276	759.916	1	0	18	15	18	15	213	182
383972	AT1G15690.1	AT1G15690.1		| Symbols: AVP1, ATAVP3, AVP-3, AtVHP1;1 | Inorganic H pyrophosphatase family protein | chr1:5399115-5402185 FORWARD LENGTH=770	759.404	1	0	18	18	20	20	160	160
381734	AT1G01620.1	AT1G01620.1		| Symbols: PIP1C, TMP-B, PIP1;3 | plasma membrane intrinsic protein 1C | chr1:225986-227176 REVERSE LENGTH=286	758.488	1	0	12	5	14	5	127	49
382335	AT1G70410.2	AT1G70410.2	AT1G23730.1	| Symbols: ATBCA4, BCA4 | beta carbonic anhydrase 4 | chr1:26534167-26537457 REVERSE LENGTH=280	758.103	1	1	17	17	20	20	147	147
381767	AT5G55280.1	AT5G55280.1		| Symbols: FTSZ1-1, ATFTSZ1-1, CPFTSZ | homolog of bacterial cytokinesis Z-ring protein FTSZ 1-1 | chr5:22420740-22422527 REVERSE LENGTH=433	758.036	1	0	13	13	14	14	88	88
384217	AT1G15820.1	AT1G15820.1		| Symbols: LHCB6, CP24 | light harvesting complex photosystem II subunit 6 | chr1:5446685-5447676 REVERSE LENGTH=258	757.191	1	0	17	17	19	19	287	287
382150	AT5G01410.1	AT5G01410.1		| Symbols: PDX1, ATPDX1.3, RSR4, PDX1.3, ATPDX1 | Aldolase-type TIM barrel family protein | chr5:172576-173505 REVERSE LENGTH=309	756.971	1	0	15	8	21	12	152	76
380848	AT3G59970.3	AT3G59970.3		| Symbols: MTHFR1 | methylenetetrahydrofolate reductase 1 | chr3:22151303-22154323 FORWARD LENGTH=592	756.799	1	0	20	15	22	17	127	86
380916	AT1G23490.1	AT1G23490.1; AT1G70490.1	AT1G10630.1; AT2G47170.1; AT5G14670.1	| Symbols: ATARFA1A, ATARF1, ATARF, ARF1 | ADP-ribosylation factor 1 | chr1:8337232-8338373 FORWARD LENGTH=181	755.563	2	3	13	1	17	1	173	1
382171	AT4G21150.1	AT4G21150.1		| Symbols: HAP6 | ribophorin II (RPN2) family protein | chr4:11278646-11283599 FORWARD LENGTH=691	752.595	1	0	23	23	23	23	157	157
380855	AT2G05100.1	AT2G05100.1		| Symbols: LHCB2.1, LHCB2 | photosystem II light harvesting complex gene 2.1 | chr2:1823449-1824331 REVERSE LENGTH=265	749.373	1	0	11	1	15	1	373	7
382195	AT5G51440.1	AT5G51440.1		| Symbols: | HSP20-like chaperones superfamily protein | chr5:20891242-20892013 FORWARD LENGTH=210	745.91	1	0	14	12	19	15	179	156
382349	AT5G13490.1	AT5G13490.1		| Symbols: AAC2 | ADP/ATP carrier 2 | chr5:4336034-4337379 FORWARD LENGTH=385	744.508	1	0	16	7	26	8	189	38
382877	AT5G10360.1	AT5G10360.1		| Symbols: EMB3010, RPS6B | Ribosomal protein S6e | chr5:3258734-3260142 REVERSE LENGTH=249	741.5	1	0	13	6	14	6	146	71
380857	AT5G54270.1	AT5G54270.1		| Symbols: LHCB3, LHCB3*1 | light-harvesting chlorophyll B-binding protein 3 | chr5:22038424-22039383 FORWARD LENGTH=265	740.919	1	0	7	6	11	7	230	124
383544	AT1G24360.1	AT1G24360.1		| Symbols: | NAD(P)-binding Rossmann-fold superfamily protein | chr1:8640820-8643283 FORWARD LENGTH=319	740.146	1	0	15	15	15	15	139	139
384090	AT1G29150.1	AT1G29150.1		| Symbols: ATS9, RPN6 | non-ATPase subunit 9 | chr1:10181240-10182499 FORWARD LENGTH=419	739.518	1	0	19	19	20	20	160	160
381285	AT1G72730.1	AT1G72730.1		| Symbols: | DEA(D/H)-box RNA helicase family protein | chr1:27378040-27379593 REVERSE LENGTH=414	736.855	1	0	15	0	19	0	155	0
382575	AT2G38040.1	AT2G38040.1		| Symbols: CAC3 | acetyl Co-enzyme a carboxylase carboxyltransferase alpha subunit | chr2:15917612-15920749 FORWARD LENGTH=769	736.031	1	0	24	24	26	26	115	115
383613	AT5G43780.1	AT5G43780.1		| Symbols: APS4 | Pseudouridine synthase/archaeosine transglycosylase-like family protein | chr5:17589631-17591480 REVERSE LENGTH=469	733.753	1	0	19	10	24	12	137	70
384377	AT1G44575.1	AT1G44575.1		| Symbols: NPQ4, PSBS | Chlorophyll A-B binding family protein | chr1:16871768-16873194 FORWARD LENGTH=265	733.383	1	0	11	11	12	12	135	135
383668	AT2G20360.1	AT2G20360.1		| Symbols: | NAD(P)-binding Rossmann-fold superfamily protein | chr2:8786070-8789098 FORWARD LENGTH=402	732.398	1	0	16	16	18	18	132	132
382531	AT3G15730.1	AT3G15730.1		| Symbols: PLDALPHA1, PLD | phospholipase D alpha 1 | chr3:5330835-5333474 FORWARD LENGTH=810	732.14	1	0	23	19	25	20	153	115
382863	AT5G16130.1	AT5G16130.1		| Symbols: | Ribosomal protein S7e family protein | chr5:5268984-5269912 FORWARD LENGTH=190	731.857	1	0	18	15	21	17	141	113
383175	ATCG00830.1	ATCG00830.1; ATCG01310.1		| Symbols: RPL2.1 | ribosomal protein L2 | chrC:84337-85843 REVERSE LENGTH=274	725.014	2	0	11	11	15	15	202	202
383968	ATCG00800.1	ATCG00800.1		| Symbols: | structural constituent of ribosome | chrC:82826-83482 REVERSE LENGTH=218	723.269	1	0	20	20	23	23	262	262
382961	AT3G16000.1	AT3G16000.1		| Symbols: MFP1 | MAR binding filament-like protein 1 | chr3:5431041-5433613 REVERSE LENGTH=726	722.21	1	0	21	21	22	22	108	108
381058	AT3G12110.1	AT3G12110.1	AT2G42170.1	| Symbols: ACT11 | actin-11 | chr3:3858116-3859609 FORWARD LENGTH=377	719.513	1	1	19	2	24	2	203	5
380903	AT2G36460.1	AT2G36460.1	AT5G03690.1	| Symbols: | Aldolase superfamily protein | chr2:15296929-15298387 REVERSE LENGTH=358	719.054	1	1	16	6	18	7	165	53
381555	AT1G74050.1	AT1G74050.1; AT1G74060.1		| Symbols: | Ribosomal protein L6 family protein | chr1:27847256-27848680 REVERSE LENGTH=233	715.987	2	0	22	10	22	10	282	128
381208	AT3G02520.1	AT3G02520.1		| Symbols: GRF7, GF14 NU | general regulatory factor 7 | chr3:526800-527915 REVERSE LENGTH=265	715.672	1	0	16	3	21	3	173	25
381885	AT5G27640.2	AT5G27640.2	AT5G25780.1	| Symbols: TIF3B1, EIF3B, ATEIF3B-1, EIF3B-1, ATTIF3B1 | translation initiation factor 3B1 | chr5:9781207-9784759 REVERSE LENGTH=738	714.05	1	1	20	20	21	21	139	139
381151	AT2G31810.1	AT2G31810.1		| Symbols: | ACT domain-containing small subunit of acetolactate synthase protein | chr2:13524271-13528246 FORWARD LENGTH=491	713.18	1	0	18	18	19	19	123	123
381321	AT4G13940.1	AT4G13940.1		| Symbols: HOG1, EMB1395, SAHH1, MEE58, ATSAHH1 | S-adenosyl-L-homocysteine hydrolase | chr4:8054931-8056676 FORWARD LENGTH=485	711.394	1	0	22	9	24	9	145	53
380934	AT5G36700.1	AT5G36700.1; AT5G36790.1		| Symbols: ATPGLP1, PGLP1 | 2-phosphoglycolate phosphatase 1 | chr5:14421929-14424430 REVERSE LENGTH=362	709.384	2	0	13	13	17	17	123	123
381807	AT3G62030.2	AT3G62030.2	AT4G32420.1; AT4G34960.1; AT5G58710.1	| Symbols: ROC4 | rotamase CYP 4 | chr3:22973004-22975139 FORWARD LENGTH=313	707.348	1	3	12	11	17	16	203	202
382993	AT1G12840.1	AT1G12840.1		| Symbols: DET3, ATVHA-C | vacuolar ATP synthase subunit C (VATC) / V-ATPase C subunit / vacuolar proton pump C subunit (DET3) | chr1:4375584-4378220 FORWARD LENGTH=375	706.989	1	0	19	19	20	20	156	156
382658	AT2G29450.1	AT2G29450.1	AT2G29440.1; AT2G29470.1	| Symbols: ATGSTU5, ATGSTU1, AT103-1A, GSTU5 | glutathione S-transferase tau 5 | chr2:12624774-12625566 REVERSE LENGTH=224	705.51	1	2	15	15	19	19	226	226
381558	AT3G51260.1	AT3G51260.1		| Symbols: PAD1 | 20S proteasome alpha subunit PAD1 | chr3:19031086-19032746 FORWARD LENGTH=250	704.893	1	0	16	6	17	6	163	49
382922	AT3G02360.2	AT3G02360.2		| Symbols: | 6-phosphogluconate dehydrogenase family protein | chr3:482498-483958 FORWARD LENGTH=486	703.71	1	0	17	14	22	18	167	125
381783	AT3G52500.1	AT3G52500.1		| Symbols: | Eukaryotic aspartyl protease family protein | chr3:19465644-19467053 REVERSE LENGTH=469	701.943	1	0	15	15	17	17	202	202
382783	AT5G38420.1	AT5G38420.1	AT5G38410.3	| Symbols: | Ribulose bisphosphate carboxylase (small chain) family protein | chr5:15381203-15381978 REVERSE LENGTH=181	701.759	1	1	17	4	18	4	322	99
382708	AT5G14040.1	AT5G14040.1	AT3G48850.1	| Symbols: PHT3;1 | phosphate transporter 3;1 | chr5:4531059-4532965 REVERSE LENGTH=375	701.671	1	1	17	17	20	20	165	165
381535	AT1G33590.1	AT1G33590.1	AT1G33612.1	| Symbols: | Leucine-rich repeat (LRR) family protein | chr1:12177788-12179221 FORWARD LENGTH=477	701.159	1	1	17	17	18	18	126	126
382878	AT4G31700.1	AT4G31700.1		| Symbols: RPS6, RPS6A | ribosomal protein S6 | chr4:15346306-15347714 REVERSE LENGTH=250	699.931	1	0	13	6	14	6	119	44
384125	AT3G08740.1	AT3G08740.1		| Symbols: | elongation factor P (EF-P) family protein | chr3:2654788-2656154 REVERSE LENGTH=236	699.809	1	0	14	14	18	18	157	157
382764	AT2G44120.2	AT2G44120.2		| Symbols: | Ribosomal protein L30/L7 family protein | chr2:18249227-18250417 REVERSE LENGTH=247	698.773	1	0	21	5	23	6	282	55
382062	AT3G16400.1	AT3G16400.1	AT2G33070.3; AT3G16390.1	| Symbols: ATMLP-470, NSP1, ATNSP1 | nitrile specifier protein 1 | chr3:5566516-5568330 FORWARD LENGTH=470	698.195	1	2	21	8	21	8	144	60
380887	AT3G44310.1	AT3G44310.1		| Symbols: NIT1, ATNIT1, NITI | nitrilase 1 | chr3:15986901-15988841 FORWARD LENGTH=346	697.76	1	0	16	10	17	10	144	96
380921	AT4G01850.1	AT4G01850.1		| Symbols: SAM-2, MAT2, SAM2, AtSAM2 | S-adenosylmethionine synthetase 2 | chr4:796298-797479 REVERSE LENGTH=393	697.449	1	0	19	8	23	11	155	45
384146	AT3G58730.1	AT3G58730.1		| Symbols: | vacuolar ATP synthase subunit D (VATD) / V-ATPase D subunit / vacuolar proton pump D subunit (VATPD) | chr3:21718495-21719280 REVERSE LENGTH=261	696.477	1	0	14	14	19	19	214	214
383286	AT3G09820.1	AT3G09820.1		| Symbols: ADK1, ATADK1 | adenosine kinase 1 | chr3:3012122-3014624 FORWARD LENGTH=344	696.007	1	0	13	2	16	4	112	5
383989	AT3G08940.2	AT3G08940.2		| Symbols: LHCB4.2 | light harvesting complex photosystem II | chr3:2717717-2718665 FORWARD LENGTH=287	695.128	1	0	14	10	15	11	245	184
380952	AT2G29500.1	AT2G29500.1		| Symbols: | HSP20-like chaperones superfamily protein | chr2:12633279-12633740 REVERSE LENGTH=153	695.026	1	0	18	11	20	13	241	138
380759	AT5G56500.1	AT5G56500.1		| Symbols: | TCP-1/cpn60 chaperonin family protein | chr5:22874058-22876966 FORWARD LENGTH=597	694.646	1	0	16	1	17	1	150	11
383693	AT5G36230.1	AT5G36230.1		| Symbols: | ARM repeat superfamily protein | chr5:14273519-14276773 FORWARD LENGTH=411	694.259	1	0	17	12	17	12	118	95
380942	AT4G24780.1	AT4G24780.1	AT3G27400.1; AT4G13210.2	| Symbols: | Pectin lyase-like superfamily protein | chr4:12770631-12772227 REVERSE LENGTH=408	692.673	1	2	13	7	19	8	139	85
382862	AT3G02560.1	AT3G02560.1		| Symbols: | Ribosomal protein S7e family protein | chr3:542341-543168 FORWARD LENGTH=191	690.739	1	0	15	12	19	15	164	136
381523	AT3G60190.1	AT3G60190.1	AT2G44590.3	| Symbols: ADL4, ADLP2, EDR3, DRP1E, ADL1E, DL1E | DYNAMIN-like 1E | chr3:22244367-22247651 REVERSE LENGTH=624	689.91	1	1	26	22	26	22	138	108
382784	AT1G67090.1	AT1G67090.1		| Symbols: RBCS1A | ribulose bisphosphate carboxylase small chain 1A | chr1:25048465-25049249 REVERSE LENGTH=180	689.015	1	0	14	8	14	8	279	141
382782	AT5G38430.1	AT5G38430.1		| Symbols: | Ribulose bisphosphate carboxylase (small chain) family protein | chr5:15384350-15385155 REVERSE LENGTH=181	688.502	1	0	17	4	18	4	301	78
381732	AT3G61430.1	AT3G61430.1		| Symbols: PIP1A, ATPIP1, PIP1, PIP1;1 | plasma membrane intrinsic protein 1A | chr3:22733657-22735113 FORWARD LENGTH=286	685.122	1	0	11	3	13	3	129	35
381041	AT3G26450.1	AT3G26450.1	AT3G26460.1	| Symbols: | Polyketide cyclase/dehydrase and lipid transport superfamily protein | chr3:9681593-9683299 REVERSE LENGTH=152	685.108	1	1	12	10	19	15	161	122
383176	AT1G07320.1	AT1G07320.1		| Symbols: RPL4 | ribosomal protein L4 | chr1:2249190-2250189 FORWARD LENGTH=282	683.647	1	0	13	13	19	19	169	169
380761	AT5G12030.1	AT5G12030.1		| Symbols: AT-HSP17.6A, HSP17.6, HSP17.6A | heat shock protein 17.6A | chr5:3884214-3884684 REVERSE LENGTH=156	683.155	1	0	11	10	18	17	125	118
382370	AT5G06870.1	AT5G06870.1		| Symbols: PGIP2, ATPGIP2 | polygalacturonase inhibiting protein 2 | chr5:2133941-2135016 FORWARD LENGTH=330	680.595	1	0	16	16	17	17	171	171
383278	AT5G66570.1	AT5G66570.1		| Symbols: PSBO-1, OEE1, OEE33, OE33, PSBO1, MSP-1 | PS II oxygen-evolving complex 1 | chr5:26568744-26570124 FORWARD LENGTH=332	679.454	1	0	17	6	17	6	181	56
382251	AT1G02920.1	AT1G02920.1		| Symbols: ATGSTF7, GST11, ATGSTF8, GSTF7, ATGST11 | glutathione S-transferase 7 | chr1:658886-659705 REVERSE LENGTH=209	679.26	1	0	18	10	21	11	189	80
381822	AT1G66200.3	AT1G66200.3	AT1G48470.1	| Symbols: GSR2, GLN1;2 | glutamine synthase clone F11 | chr1:24655520-24657520 REVERSE LENGTH=365	678.224	1	1	16	7	19	8	181	94
382022	AT3G02230.1	AT3G02230.1	AT3G08900.1; AT5G50750.1	| Symbols: RGP1, ATRGP1 | reversibly glycosylated polypeptide 1 | chr3:415463-417304 FORWARD LENGTH=357	677.267	1	2	19	8	21	8	172	62
382935	AT4G02510.1	AT4G02510.1		| Symbols: TOC159, TOC86, PPI2, TOC160, ATTOC159 | translocon at the outer envelope membrane of chloroplasts 159 | chr4:1104766-1109360 FORWARD LENGTH=1503	677.056	1	0	15	15	16	16	128	128
382712	AT3G11630.1	AT3G11630.1		| Symbols: | Thioredoxin superfamily protein | chr3:3672189-3673937 FORWARD LENGTH=266	676.179	1	0	15	5	15	5	201	57
382326	AT4G34200.1	AT4G34200.1		| Symbols: EDA9 | D-3-phosphoglycerate dehydrogenase | chr4:16374041-16376561 REVERSE LENGTH=603	675.352	1	0	16	13	17	14	139	110
381307	AT1G03230.1	AT1G03230.1		| Symbols: | Eukaryotic aspartyl protease family protein | chr1:790110-791414 FORWARD LENGTH=434	674.078	1	0	15	11	15	11	138	87
381476	AT4G29010.1	AT4G29010.1		| Symbols: AIM1 | Enoyl-CoA hydratase/isomerase family | chr4:14297312-14302016 REVERSE LENGTH=721	672.341	1	0	20	20	23	23	152	152
382157	AT5G10860.1	AT5G10860.1		| Symbols: | Cystathionine beta-synthase (CBS) family protein | chr5:3429173-3430142 REVERSE LENGTH=206	671.496	1	0	10	10	18	18	69	69
381231	AT5G66680.1	AT5G66680.1		| Symbols: DGL1 | dolichyl-diphosphooligosaccharide-protein glycosyltransferase 48kDa subunit family protein | chr5:26617840-26620581 REVERSE LENGTH=437	671.122	1	0	17	17	17	17	150	150
384238	AT5G17820.1	AT5G17820.1		| Symbols: | Peroxidase superfamily protein | chr5:5888195-5890101 REVERSE LENGTH=313	667.775	1	0	12	12	13	13	123	123
383612	AT4G14680.1	AT4G14680.1		| Symbols: APS3 | Pseudouridine synthase/archaeosine transglycosylase-like family protein | chr4:8413443-8415311 REVERSE LENGTH=465	667.691	1	0	18	4	22	4	155	20
383990	AT5G01530.1	AT5G01530.1		| Symbols: LHCB4.1 | light harvesting complex photosystem II | chr5:209084-210243 FORWARD LENGTH=290	664.877	1	0	14	10	15	11	224	163
384107	AT5G46800.1	AT5G46800.1		| Symbols: BOU | Mitochondrial substrate carrier family protein | chr5:18988779-18989810 REVERSE LENGTH=300	664.648	1	0	13	13	16	16	116	116
381260	AT5G07440.1	AT5G07440.1		| Symbols: GDH2 | glutamate dehydrogenase 2 | chr5:2356153-2358012 FORWARD LENGTH=411	664.419	1	0	17	13	20	14	137	96
383869	AT2G35840.1	AT2G35840.1	AT1G51420.1	| Symbols: | Sucrose-6F-phosphate phosphohydrolase family protein | chr2:15053952-15055776 FORWARD LENGTH=422	664.068	1	1	17	17	18	18	186	186
383964	AT1G54050.1	AT1G54050.1		| Symbols: | HSP20-like chaperones superfamily protein | chr1:20179558-20180122 REVERSE LENGTH=155	663.216	1	0	16	16	18	18	149	149
381998	AT1G09590.1	AT1G09590.1; AT1G09690.1; AT1G57660.1; AT1G57860.1		| Symbols: | Translation protein SH3-like family protein | chr1:3106549-3107606 FORWARD LENGTH=164	663.046	4	0	12	12	18	18	211	211
382774	AT3G02880.1	AT3G02880.1		| Symbols: | Leucine-rich repeat protein kinase family protein | chr3:634819-636982 FORWARD LENGTH=627	660.048	1	0	20	16	20	16	171	141
383285	AT5G03300.1	AT5G03300.1		| Symbols: ADK2 | adenosine kinase 2 | chr5:796573-798997 FORWARD LENGTH=345	659.67	1	0	12	1	13	1	109	2
381905	ATCG00340.1	ATCG00340.1		| Symbols: PSAB | Photosystem I, PsaA/PsaB protein | chrC:37375-39579 REVERSE LENGTH=734	653.318	1	0	14	14	14	14	120	120
384062	ATCG00160.1	ATCG00160.1		| Symbols: RPS2 | ribosomal protein S2 | chrC:15013-15723 REVERSE LENGTH=236	652.392	1	0	14	14	19	19	198	198
381069	AT5G27850.1	AT5G27850.1	AT2G47570.1	| Symbols: | Ribosomal protein L18e/L15 superfamily protein | chr5:9873169-9874297 FORWARD LENGTH=187	651.236	1	1	15	5	18	6	224	67
381216	AT2G37660.1	AT2G37660.1		| Symbols: | NAD(P)-binding Rossmann-fold superfamily protein | chr2:15795481-15796977 REVERSE LENGTH=325	650.814	1	0	14	14	16	16	190	190
381562	AT2G33150.1	AT2G33150.1		| Symbols: PKT3, PED1, KAT2 | peroxisomal 3-ketoacyl-CoA thiolase 3 | chr2:14047814-14050983 REVERSE LENGTH=462	650.354	1	0	15	14	16	15	105	97
383616	AT3G07770.1	AT3G07770.1		| Symbols: Hsp89.1, AtHsp90.6, AtHsp90-6 | HEAT SHOCK PROTEIN 89.1 | chr3:2479611-2483970 FORWARD LENGTH=799	645.043	1	0	21	15	21	15	130	94
383028	AT5G03630.1	AT5G03630.1		| Symbols: ATMDAR2 | Pyridine nucleotide-disulphide oxidoreductase family protein | chr5:922378-924616 REVERSE LENGTH=435	644.641	1	0	15	15	16	16	107	107
382454	AT3G23400.1	AT3G23400.1		| Symbols: FIB4 | Plastid-lipid associated protein PAP / fibrillin family protein | chr3:8376636-8378225 REVERSE LENGTH=284	643.858	1	0	14	14	15	15	172	172
381507	AT1G07660.1	AT1G07660.1; AT1G07820.1; AT2G28740.1; AT3G45930.1; AT3G46320.1; AT3G53730.1; AT5G59690.1; AT5G59970.1		| Symbols: | Histone superfamily protein | chr1:2369212-2369523 FORWARD LENGTH=103	642.63	8	0	11	11	14	14	221	221
381204	AT1G22300.1	AT1G22300.1	AT1G22290.2	| Symbols: GRF10, 14-3-3EPSILON, GF14 EPSILON | general regulatory factor 10 | chr1:7879146-7881103 REVERSE LENGTH=254	642.256	1	1	14	12	16	13	140	112
381538	AT5G55070.1	AT5G55070.1		| Symbols: | Dihydrolipoamide succinyltransferase | chr5:22347637-22350409 FORWARD LENGTH=464	642.12	1	0	12	6	16	7	132	71
381900	ATCG00380.1	ATCG00380.1		| Symbols: RPS4 | chloroplast ribosomal protein S4 | chrC:45223-45828 REVERSE LENGTH=201	641.281	1	0	14	14	17	17	238	238
380898	AT4G26530.1	AT4G26530.1		| Symbols: | Aldolase superfamily protein | chr4:13391566-13392937 FORWARD LENGTH=358	641.254	1	0	15	13	16	14	146	132
381320	AT3G23810.1	AT3G23810.1		| Symbols: SAHH2, ATSAHH2 | S-adenosyl-l-homocysteine (SAH) hydrolase 2 | chr3:8588013-8589671 REVERSE LENGTH=485	641.053	1	0	17	4	19	4	101	9
384002	AT1G52510.1	AT1G52510.1		| Symbols: | alpha/beta-Hydrolases superfamily protein | chr1:19563039-19565260 REVERSE LENGTH=380	638.324	1	0	15	15	15	15	106	106
380823	AT1G04110.1	AT1G04110.1		| Symbols: SDD1 | Subtilase family protein | chr1:1061457-1063784 REVERSE LENGTH=775	637.213	1	0	17	17	17	17	92	92
382816	AT4G33010.1	AT4G33010.1		| Symbols: AtGLDP1, GLDP1 | glycine decarboxylase P-protein 1 | chr4:15926852-15931150 REVERSE LENGTH=1037	636.95	1	0	22	12	25	13	97	59
383352	AT5G20630.1	AT5G20630.1		| Symbols: GLP3, GLP3A, GLP3B, ATGER3, GER3 | germin 3 | chr5:6975315-6975950 REVERSE LENGTH=211	633.177	1	0	9	9	11	11	222	222
381412	AT1G41830.1	AT1G41830.1		| Symbols: SKS6 | SKU5-similar 6 | chr1:15603892-15607802 REVERSE LENGTH=542	632.758	1	0	13	10	13	10	105	72
383193	AT3G44330.1	AT3G44330.1		| Symbols: | INVOLVED IN: protein processing; LOCATED IN: mitochondrion, endoplasmic reticulum, plasma membrane, vacuole; EXPRESSED IN: 25 plant structures; EXPRESSED DURING: 13 growth stages; CONTAINS InterPro DOMAIN/s: Nicalin (InterPro:IPR016574	632.127	1	0	17	17	17	17	114	114
383401	AT4G22690.1	AT4G22690.1	AT4G22710.1	| Symbols: CYP706A1 | cytochrome P450, family 706, subfamily A, polypeptide 1 | chr4:11929847-11931520 FORWARD LENGTH=557	631.917	1	1	18	18	19	19	97	97
383795	AT1G45201.1	AT1G45201.1		| Symbols: ATTLL1, TLL1 | triacylglycerol lipase-like 1 | chr1:17123889-17128462 FORWARD LENGTH=479	631.314	1	0	13	13	16	16	115	115
381556	AT1G18540.1	AT1G18540.1		| Symbols: | Ribosomal protein L6 family protein | chr1:6377448-6378548 REVERSE LENGTH=233	627.951	1	0	22	10	22	10	238	84
383074	AT4G34980.1	AT4G34980.1		| Symbols: SLP2 | subtilisin-like serine protease 2 | chr4:16656929-16659223 REVERSE LENGTH=764	623.742	1	0	19	19	21	21	62	62
382080	AT3G09840.1	AT3G09840.1	AT5G03340.1	| Symbols: CDC48, ATCDC48, CDC48A | cell division cycle 48 | chr3:3019494-3022832 FORWARD LENGTH=809	622.673	1	1	22	7	23	7	118	26
382771	AT1G06460.1	AT1G06460.1		| Symbols: ACD32.1, ACD31.2 | alpha-crystallin domain 32.1 | chr1:1967308-1969414 REVERSE LENGTH=285	622.546	1	0	15	15	20	20	91	91
382032	AT2G30870.1	AT2G30870.1		| Symbols: ATGSTF10, ERD13, ATGSTF4, GSTF10 | glutathione S-transferase PHI 10 | chr2:13141490-13142392 FORWARD LENGTH=215	621.569	1	0	13	11	15	13	150	138
380944	AT3G07010.1	AT3G07010.1	AT3G24230.1	| Symbols: | Pectin lyase-like superfamily protein | chr3:2212973-2216306 REVERSE LENGTH=416	620.083	1	1	12	8	15	9	131	102
382630	AT1G07890.3	AT1G07890.3		| Symbols: APX1, MEE6, CS1, ATAPX1, ATAPX01 | ascorbate peroxidase 1 | chr1:2438005-2439435 FORWARD LENGTH=250	617.986	1	0	13	13	16	16	157	157
384276	AT3G63410.1	AT3G63410.1		| Symbols: APG1, VTE3, IEP37, E37 | S-adenosyl-L-methionine-dependent methyltransferases superfamily protein | chr3:23415816-23417002 REVERSE LENGTH=338	617.205	1	0	12	12	14	14	125	125
383901	AT1G23740.1	AT1G23740.1		| Symbols: | Oxidoreductase, zinc-binding dehydrogenase family protein | chr1:8398245-8399656 REVERSE LENGTH=386	616.768	1	0	15	15	15	15	170	170
383640	AT5G14320.1	AT5G14320.1		| Symbols: | Ribosomal protein S13/S18 family | chr5:4617839-4618772 REVERSE LENGTH=169	615.169	1	0	13	13	18	18	162	162
381736	AT4G00430.1	AT4G00430.1		| Symbols: TMP-C, PIP1;4, PIP1E | plasma membrane intrinsic protein 1;4 | chr4:186143-187531 REVERSE LENGTH=287	613.932	1	0	11	4	13	4	96	18
380994	AT1G58380.1	AT1G58380.1; AT1G58684.1; AT1G58983.1; AT1G59359.1		| Symbols: XW6 | Ribosomal protein S5 family protein | chr1:21689115-21690085 FORWARD LENGTH=284	612.968	4	0	17	6	18	7	245	107
381292	AT4G17530.1	AT4G17530.1		| Symbols: RAB1C, ATRAB1C, ATRABD2C | RAB GTPase homolog 1C | chr4:9773721-9775424 REVERSE LENGTH=202	612.143	1	0	10	1	13	2	121	23
383997	AT4G24620.1	AT4G24620.1		| Symbols: PGI1, PGI | phosphoglucose isomerase 1 | chr4:12708972-12712610 REVERSE LENGTH=613	611.456	1	0	15	15	17	17	88	88
382111	AT5G60600.1	AT5G60600.1		| Symbols: GCPE, ISPG, CSB3, CLB4, HDS | 4-hydroxy-3-methylbut-2-enyl diphosphate synthase | chr5:24359447-24363274 FORWARD LENGTH=741	608.039	1	0	17	17	21	21	103	103
381871	AT3G52580.1	AT3G52580.1		| Symbols: | Ribosomal protein S11 family protein | chr3:19503324-19504701 FORWARD LENGTH=150	607.642	1	0	11	4	13	4	163	45
382042	AT1G79920.1	AT1G79920.1	AT1G79930.1	| Symbols: | Heat shock protein 70 (Hsp 70) family protein | chr1:30058935-30062224 REVERSE LENGTH=831	606.844	1	1	20	20	20	20	64	64
381436	AT3G62870.1	AT3G62870.1		| Symbols: | Ribosomal protein L7Ae/L30e/S12e/Gadd45 family protein | chr3:23242862-23244273 REVERSE LENGTH=256	606.573	1	0	17	4	20	4	261	34
381728	AT2G27530.1	AT2G27530.1		| Symbols: PGY1 | Ribosomal protein L1p/L10e family | chr2:11763443-11764570 REVERSE LENGTH=216	605.703	1	0	10	6	15	7	159	112
384057	AT1G11910.1	AT1G11910.1	AT1G62290.1	| Symbols: APA1, ATAPA1 | aspartic proteinase A1 | chr1:4017119-4019874 REVERSE LENGTH=506	605.529	1	1	14	14	15	15	110	110
382204	AT1G47260.1	AT1G47260.1		| Symbols: APFI, GAMMA CA2 | gamma carbonic anhydrase 2 | chr1:17321384-17323347 REVERSE LENGTH=278	602.828	1	0	12	10	14	11	103	85
382236	AT1G22780.1	AT1G22780.1; AT1G34030.1; AT4G09800.1		| Symbols: PFL, RPS18A, PFL1 | Ribosomal protein S13/S18 family | chr1:8067990-8069163 FORWARD LENGTH=152	602.278	3	0	10	10	13	13	142	142
382748	AT2G39990.1	AT2G39990.1		| Symbols: EIF2, AteIF3f, eIF3F | eukaryotic translation initiation factor 2 | chr2:16698332-16699929 REVERSE LENGTH=293	599.837	1	0	12	12	13	13	120	120
383917	AT5G52520.1	AT5G52520.1		| Symbols: OVA6, PRORS1 | Class II aaRS and biotin synthetases superfamily protein | chr5:21311112-21313875 FORWARD LENGTH=543	599.682	1	0	15	15	16	16	100	100
381194	ATCG00270.1	ATCG00270.1		| Symbols: PSBD | photosystem II reaction center protein D | chrC:32711-33772 FORWARD LENGTH=353	598.784	1	0	9	9	13	13	146	146
384206	AT5G19760.1	AT5G19760.1		| Symbols: | Mitochondrial substrate carrier family protein | chr5:6679591-6681845 REVERSE LENGTH=298	598.536	1	0	12	12	16	16	123	123
382152	AT2G38230.1	AT2G38230.1	AT2G38210.1	| Symbols: ATPDX1.1, PDX1.1 | pyridoxine biosynthesis 1.1 | chr2:16011475-16012404 FORWARD LENGTH=309	597.855	1	1	14	7	17	8	158	82
384158	AT1G61520.1	AT1G61520.1		| Symbols: LHCA3 | photosystem I light harvesting complex gene 3 | chr1:22700152-22701149 FORWARD LENGTH=273	597.851	1	0	10	10	13	13	209	209
382766	AT2G01250.1	AT2G01250.1		| Symbols: | Ribosomal protein L30/L7 family protein | chr2:132943-134264 REVERSE LENGTH=242	597.712	1	0	20	9	22	11	275	131
383936	AT3G57150.1	AT3G57150.1		| Symbols: NAP57, AtNAP57, CBF5, AtCBF5 | homologue of NAP57 | chr3:21154255-21155952 REVERSE LENGTH=565	597.643	1	0	15	15	19	19	148	148
382246	AT4G28510.1	AT4G28510.1	AT5G44140.1	| Symbols: ATPHB1, PHB1 | prohibitin 1 | chr4:14084970-14086372 REVERSE LENGTH=288	596.469	1	1	10	8	12	10	118	68
380971	AT2G04160.1	AT2G04160.1		| Symbols: AIR3 | Subtilisin-like serine endopeptidase family protein | chr2:1401450-1407694 REVERSE LENGTH=772	596.31	1	0	16	16	18	18	91	91
381411	AT1G04270.1	AT1G04270.1	AT1G33850.1; AT5G09490.1; AT5G09500.1; AT5G43640.1	| Symbols: RPS15 | cytosolic ribosomal protein S15 | chr1:1141852-1142960 REVERSE LENGTH=152	596.072	1	4	8	2	13	2	185	25
380899	AT2G01140.1	AT2G01140.1		| Symbols: | Aldolase superfamily protein | chr2:95006-96491 REVERSE LENGTH=391	594.249	1	0	13	11	14	12	82	60
383416	AT1G67360.2	AT1G67360.2		| Symbols: | Rubber elongation factor protein (REF) | chr1:25237072-25237913 REVERSE LENGTH=240	593.552	1	0	12	12	15	15	115	115
382917	AT3G46970.1	AT3G46970.1		| Symbols: ATPHS2, PHS2 | alpha-glucan phosphorylase 2 | chr3:17301625-17306111 REVERSE LENGTH=841	592.914	1	0	19	18	19	18	68	62
383181	AT3G04290.1	AT3G04290.1		| Symbols: ATLTL1, LTL1 | Li-tolerant lipase 1 | chr3:1133620-1136223 REVERSE LENGTH=366	592.293	1	0	11	11	13	13	110	110
380896	AT5G17310.2	AT5G17310.2		| Symbols: UGP2 | UDP-glucose pyrophosphorylase 2 | chr5:5696955-5700845 REVERSE LENGTH=470	592.101	1	0	20	9	20	9	110	36
382919	AT4G29130.1	AT4G29130.1	AT1G47840.1	| Symbols: ATHXK1, GIN2, HXK1 | hexokinase 1 | chr4:14352338-14354865 REVERSE LENGTH=496	590.459	1	1	14	10	15	10	66	36
381114	AT5G26260.1	AT5G26260.1	AT5G26290.1; AT5G26300.1; AT5G26320.1	| Symbols: | TRAF-like family protein | chr5:9200492-9202153 FORWARD LENGTH=351	590.142	1	3	17	15	17	15	108	93
384314	AT4G10250.1	AT4G10250.1		| Symbols: ATHSP22.0 | HSP20-like chaperones superfamily protein | chr4:6370537-6371124 FORWARD LENGTH=195	588.666	1	0	14	14	19	19	122	122
382778	AT4G24820.1	AT4G24820.1		| Symbols: | 26S proteasome, regulatory subunit Rpn7;Proteasome component (PCI) domain | chr4:12790471-12792599 REVERSE LENGTH=387	588.19	1	0	12	12	14	14	68	68
382445	AT4G39960.1	AT4G39960.1		| Symbols: | Molecular chaperone Hsp40/DnaJ family protein | chr4:18534194-18536320 FORWARD LENGTH=447	586.34	1	0	16	9	18	10	105	55
382572	AT4G10450.1	AT4G10450.1		| Symbols: | Ribosomal protein L6 family | chr4:6463201-6464458 REVERSE LENGTH=194	585.159	1	0	13	7	14	8	131	64
381437	AT2G47610.1	AT2G47610.1		| Symbols: | Ribosomal protein L7Ae/L30e/S12e/Gadd45 family protein | chr2:19529854-19531401 FORWARD LENGTH=257	585.052	1	0	18	5	21	5	269	42
384187	AT2G30970.1	AT2G30970.1		| Symbols: ASP1 | aspartate aminotransferase 1 | chr2:13179012-13181686 FORWARD LENGTH=430	583.665	1	0	15	15	19	19	83	83
381054	AT2G37620.1	AT2G37620.1; AT3G53750.1		| Symbols: ACT1, AAc1 | actin 1 | chr2:15779761-15781241 FORWARD LENGTH=377	582.34	2	0	18	4	21	4	169	18
381835	AT1G20630.1	AT1G20630.1		| Symbols: CAT1 | catalase 1 | chr1:7146812-7149609 FORWARD LENGTH=492	582.098	1	0	18	6	22	6	296	59
381310	AT3G52960.1	AT3G52960.1		| Symbols: | Thioredoxin superfamily protein | chr3:19639699-19640403 FORWARD LENGTH=234	580.366	1	0	12	12	13	13	112	112
382253	AT1G02930.1	AT1G02930.1		| Symbols: ATGSTF6, GST1, ERD11, ATGSTF3, GSTF6, ATGST1 | glutathione S-transferase 6 | chr1:661363-662191 REVERSE LENGTH=208	580.148	1	0	16	8	18	8	192	83
381410	AT5G09510.1	AT5G09510.1	AT1G33850.1; AT5G09490.1; AT5G09500.1; AT5G43640.1	| Symbols: | Ribosomal protein S19 family protein | chr5:2955698-2956554 REVERSE LENGTH=152	578.441	1	4	7	1	12	1	175	15
381306	AT1G03220.1	AT1G03220.1		| Symbols: | Eukaryotic aspartyl protease family protein | chr1:787143-788444 FORWARD LENGTH=433	578.358	1	0	15	11	15	11	131	80
381845	AT3G10920.1	AT3G10920.1		| Symbols: MSD1, MEE33, ATMSD1 | manganese superoxide dismutase 1 | chr3:3418015-3419581 FORWARD LENGTH=231	578.104	1	0	12	12	12	12	126	126
382140	AT1G34430.1	AT1G34430.1		| Symbols: EMB3003 | 2-oxoacid dehydrogenases acyltransferase family protein | chr1:12588027-12590084 REVERSE LENGTH=465	577.397	1	0	12	10	16	11	96	62
383326	AT4G10750.1	AT4G10750.1		| Symbols: | Phosphoenolpyruvate carboxylase family protein | chr4:6618724-6619800 FORWARD LENGTH=358	576.984	1	0	8	8	15	15	112	112
380813	AT4G27440.1	AT4G27440.1		| Symbols: PORB | protochlorophyllide oxidoreductase B | chr4:13725648-13727107 FORWARD LENGTH=401	575.555	1	0	18	9	18	9	124	51
381266	AT2G37220.1	AT2G37220.1		| Symbols: | RNA-binding (RRM/RBD/RNP motifs) family protein | chr2:15634980-15636331 REVERSE LENGTH=289	574.18	1	0	10	8	11	9	126	92
381456	AT1G48920.1	AT1G48920.1	AT3G18610.1	| Symbols: ATNUC-L1, PARL1, NUC-L1 | nucleolin like 1 | chr1:18098186-18101422 FORWARD LENGTH=557	572.027	1	1	18	18	18	18	122	122
382477	AT4G30140.1	AT4G30140.1		| Symbols: CDEF1 | GDSL-like Lipase/Acylhydrolase superfamily protein | chr4:14738603-14740548 REVERSE LENGTH=348	571.999	1	0	13	13	13	13	108	108
381295	AT5G47200.1	AT5G47200.1		| Symbols: ATRABD2B, ATRAB1A, RAB1A | RAB GTPase homolog 1A | chr5:19167029-19168718 FORWARD LENGTH=202	571.585	1	0	11	2	13	2	113	15
381040	AT4G23670.1	AT4G23670.1	AT1G14950.1; AT4G14060.1	| Symbols: | Polyketide cyclase/dehydrase and lipid transport superfamily protein | chr4:12332846-12333656 REVERSE LENGTH=151	570.609	1	2	14	10	20	14	212	152
383658	AT2G24270.4	AT2G24270.4		| Symbols: ALDH11A3 | aldehyde dehydrogenase 11A3 | chr2:10327109-10329601 REVERSE LENGTH=503	570.19	1	0	12	12	14	14	70	70
381617	AT3G22330.1	AT3G22330.1		| Symbols: PMH2, ATRH53 | putative mitochondrial RNA helicase 2 | chr3:7892641-7895145 FORWARD LENGTH=616	569.05	1	0	16	13	18	13	61	44
382186	AT3G09350.1	AT3G09350.1	AT5G02150.1	| Symbols: Fes1A | Fes1A | chr3:2871216-2873109 FORWARD LENGTH=363	568.81	1	1	13	13	14	14	92	92
383870	AT5G58390.1	AT5G58390.1		| Symbols: | Peroxidase superfamily protein | chr5:23599755-23601244 REVERSE LENGTH=316	567.893	1	0	11	11	13	13	99	99
382921	AT1G64190.1	AT1G64190.1		| Symbols: | 6-phosphogluconate dehydrogenase family protein | chr1:23825549-23827012 REVERSE LENGTH=487	566.521	1	0	13	5	16	6	116	39
382267	AT3G48990.1	AT3G48990.1		| Symbols: | AMP-dependent synthetase and ligase family protein | chr3:18159031-18161294 REVERSE LENGTH=514	566.185	1	0	15	15	17	17	100	100
383060	AT4G27090.1	AT4G27090.1		| Symbols: | Ribosomal protein L14 | chr4:13594104-13595187 REVERSE LENGTH=134	566.002	1	0	12	7	14	8	227	106
384290	AT5G65020.1	AT5G65020.1		| Symbols: ANNAT2 | annexin 2 | chr5:25973915-25975554 FORWARD LENGTH=317	565.975	1	0	17	17	19	19	131	131
381057	AT3G46520.1	AT3G46520.1; AT5G59370.1	AT2G42170.1	| Symbols: ACT12 | actin-12 | chr3:17128567-17129981 FORWARD LENGTH=377	565.219	2	1	15	0	18	0	174	0
381727	AT1G08360.1	AT1G08360.1	AT5G22440.1	| Symbols: | Ribosomal protein L1p/L10e family | chr1:2636231-2637694 FORWARD LENGTH=216	564.406	1	1	10	6	15	7	132	85
383389	AT5G04590.1	AT5G04590.1		| Symbols: SIR | sulfite reductase | chr5:1319404-1322298 FORWARD LENGTH=642	560.979	1	0	17	17	20	20	90	90
382507	AT3G56940.1	AT3G56940.1		| Symbols: CRD1, CHL27, ACSF | dicarboxylate diiron protein, putative (Crd1) | chr3:21076594-21078269 FORWARD LENGTH=409	560.818	1	0	15	15	16	16	97	97
382576	AT1G74470.1	AT1G74470.1		| Symbols: | Pyridine nucleotide-disulphide oxidoreductase family protein | chr1:27991248-27992845 FORWARD LENGTH=467	560.51	1	0	13	13	16	16	81	81
384242	AT4G34090.3	AT4G34090.3		| Symbols: | unknown protein; FUNCTIONS IN: molecular_function unknown; INVOLVED IN: biological_process unknown; EXPRESSED IN: 22 plant structures; EXPRESSED DURING: 13 growth stages; BEST Arabidopsis thaliana protein match is: unknown protein (TAI	560.473	1	0	12	12	14	14	76	76
381909	AT1G06220.2	AT1G06220.2		| Symbols: MEE5 | Ribosomal protein S5/Elongation factor G/III/V family protein | chr1:1900524-1904583 FORWARD LENGTH=987	559.924	1	0	19	6	22	7	88	15
382036	AT1G32990.1	AT1G32990.1		| Symbols: PRPL11 | plastid ribosomal protein l11 | chr1:11955827-11957139 FORWARD LENGTH=222	559.815	1	0	10	10	12	12	124	124
380961	AT3G55610.1	AT3G55610.1		| Symbols: P5CS2 | delta 1-pyrroline-5-carboxylate synthase 2 | chr3:20624278-20628989 REVERSE LENGTH=726	559.397	1	0	16	7	16	7	106	29
383512	AT3G54050.1	AT3G54050.1		| Symbols: HCEF1 | high cyclic electron flow 1 | chr3:20016951-20018527 FORWARD LENGTH=417	558.6	1	0	11	11	13	13	134	134
380863	AT3G32980.1	AT3G32980.1	AT3G49110.1; AT3G49120.1	| Symbols: | Peroxidase superfamily protein | chr3:13526404-13529949 REVERSE LENGTH=352	558.179	1	2	13	11	16	13	122	96
383585	AT4G11420.1	AT4G11420.1		| Symbols: EIF3A, ATEIF3A-1, EIF3A-1, ATTIF3A1, TIF3A1 | eukaryotic translation initiation factor 3A | chr4:6947834-6952053 REVERSE LENGTH=987	557.889	1	0	22	22	22	22	85	85
382023	AT5G15650.1	AT5G15650.1	AT3G08900.1; AT5G50750.1	| Symbols: RGP2, ATRGP2 | reversibly glycosylated polypeptide 2 | chr5:5092203-5094093 FORWARD LENGTH=360	557.456	1	2	16	5	18	5	148	38
381543	AT2G28720.1	AT2G28720.1; AT5G59910.1	AT1G07790.1; AT3G45980.1; AT3G46030.1; AT5G02570.1; AT5G22880.1	| Symbols: | Histone superfamily protein | chr2:12327043-12327498 FORWARD LENGTH=151	557.45	2	5	9	3	13	4	136	25
381796	AT2G33210.1	AT2G33210.1		| Symbols: HSP60-2 | heat shock protein 60-2 | chr2:14075093-14078568 REVERSE LENGTH=585	556.429	1	0	15	5	15	5	83	18
383110	AT1G06680.1	AT1G06680.1	AT2G30790.1	| Symbols: PSBP-1, OEE2, PSII-P, OE23 | photosystem II subunit P-1 | chr1:2047940-2049186 FORWARD LENGTH=263	555.543	1	1	9	9	10	10	110	110
381746	AT1G29310.1	AT1G29310.1; AT2G34250.1		| Symbols: | SecY protein transport family protein | chr1:10252662-10254526 FORWARD LENGTH=475	555.31	2	0	11	11	14	14	112	112
383829	ATCG00500.1	ATCG00500.1		| Symbols: ACCD | acetyl-CoA carboxylase carboxyl transferase subunit beta | chrC:57075-58541 FORWARD LENGTH=488	554.719	1	0	16	16	19	19	101	101
381711	AT3G44890.1	AT3G44890.1		| Symbols: RPL9 | ribosomal protein L9 | chr3:16386505-16387963 FORWARD LENGTH=197	552.535	1	0	11	11	13	13	150	150
382363	AT1G79530.1	AT1G79530.1		| Symbols: GAPCP-1 | glyceraldehyde-3-phosphate dehydrogenase of plastid 1 | chr1:29916232-29919088 REVERSE LENGTH=422	552.286	1	0	10	4	11	4	74	22
383187	AT3G22110.1	AT3G22110.1	AT4G15165.1	| Symbols: PAC1 | 20S proteasome alpha subunit C1 | chr3:7792819-7793571 REVERSE LENGTH=250	550.751	1	1	11	11	13	13	52	52
380920	AT1G02500.1	AT1G02500.1		| Symbols: SAM1, SAM-1, MAT1, AtSAM1 | S-adenosylmethionine synthetase 1 | chr1:519037-520218 FORWARD LENGTH=393	549.518	1	0	18	6	19	6	154	33
381279	AT3G12800.1	AT3G12800.1	AT2G07640.1	| Symbols: SDRB, DECR | short-chain dehydrogenase-reductase B | chr3:4063463-4064757 REVERSE LENGTH=298	548.694	1	1	14	14	16	16	72	72
384041	AT5G35360.3	AT5G35360.3		| Symbols: CAC2 | acetyl Co-enzyme a carboxylase biotin carboxylase subunit | chr5:13584300-13588163 FORWARD LENGTH=555	547.692	1	0	16	16	18	18	116	116
381346	AT3G26340.1	AT3G26340.1		| Symbols: | N-terminal nucleophile aminohydrolases (Ntn hydrolases) superfamily protein | chr3:9650600-9652572 REVERSE LENGTH=273	546.282	1	0	11	4	15	6	77	34
383600	AT2G15620.1	AT2G15620.1		| Symbols: NIR1, NIR, ATHNIR | nitrite reductase 1 | chr2:6810552-6812666 FORWARD LENGTH=586	545.863	1	0	15	15	17	17	127	127
382141	AT3G25860.1	AT3G25860.1		| Symbols: LTA2, PLE2 | 2-oxoacid dehydrogenases acyltransferase family protein | chr3:9460632-9462585 FORWARD LENGTH=480	545.15	1	0	12	10	16	11	99	65
383564	AT5G37670.1	AT5G37670.1		| Symbols: | HSP20-like chaperones superfamily protein | chr5:14969035-14969448 FORWARD LENGTH=137	543.565	1	0	13	13	14	14	146	146
383379	AT4G35250.1	AT4G35250.1		| Symbols: | NAD(P)-binding Rossmann-fold superfamily protein | chr4:16771401-16773269 REVERSE LENGTH=395	542.429	1	0	14	14	16	16	126	126
381795	AT3G23990.1	AT3G23990.1		| Symbols: HSP60, HSP60-3B | heat shock protein 60 | chr3:8669013-8672278 FORWARD LENGTH=577	541.674	1	0	19	9	19	9	112	47
383361	AT3G25920.1	AT3G25920.1		| Symbols: RPL15 | ribosomal protein L15 | chr3:9491268-9492558 REVERSE LENGTH=277	540.387	1	0	16	16	17	17	117	117
384021	AT3G62530.1	AT3G62530.1		| Symbols: | ARM repeat superfamily protein | chr3:23132219-23133121 FORWARD LENGTH=221	539.655	1	0	13	13	15	15	113	113
382610	AT3G49010.1	AT3G49010.1	AT3G48960.1	| Symbols: ATBBC1, BBC1, RSU2 | breast basic conserved 1 | chr3:18166971-18168047 REVERSE LENGTH=206	539.574	1	1	16	10	16	10	186	145
381118	AT5G65620.1	AT5G65620.1		| Symbols: | Zincin-like metalloproteases family protein | chr5:26221951-26225784 FORWARD LENGTH=791	539.473	1	0	17	10	18	11	79	55
381341	AT3G53420.1	AT3G53420.1	AT2G16850.1; AT5G60660.1	| Symbols: PIP2A, PIP2, PIP2;1 | plasma membrane intrinsic protein 2A | chr3:19803906-19805454 REVERSE LENGTH=287	539.254	1	2	9	6	11	7	114	67
383057	AT5G54160.1	AT5G54160.1		| Symbols: ATOMT1, OMT1 | O-methyltransferase 1 | chr5:21982075-21984167 FORWARD LENGTH=363	536.475	1	0	11	11	13	13	63	63
382792	AT3G27280.2	AT3G27280.2	AT5G14300.1	| Symbols: ATPHB4, PHB4 | prohibitin 4 | chr3:10076904-10078051 FORWARD LENGTH=279	536.079	1	1	14	5	16	5	121	25
381072	AT1G29965.1	AT1G29965.1	AT1G29970.2	| Symbols: | Ribosomal protein L18ae/LX family protein | chr1:10498458-10499373 REVERSE LENGTH=178	536.03	1	1	12	1	17	1	143	1
382958	AT3G20050.1	AT3G20050.1		| Symbols: ATTCP-1, TCP-1 | T-complex protein 1 alpha subunit | chr3:6998544-7002266 REVERSE LENGTH=545	535.852	1	0	15	15	16	16	84	84
381447	AT5G23210.1	AT5G23210.1		| Symbols: SCPL34 | serine carboxypeptidase-like 34 | chr5:7810892-7814837 FORWARD LENGTH=499	534.44	1	0	16	16	18	18	137	137
381169	AT1G04480.1	AT1G04480.1; AT2G33370.1; AT3G04400.1		| Symbols: | Ribosomal protein L14p/L23e family protein | chr1:1216110-1217257 FORWARD LENGTH=140	534.398	3	0	12	12	15	15	123	123
382644	AT4G37980.1	AT4G37980.1		| Symbols: ELI3-1, ELI3, ATCAD7, CAD7 | elicitor-activated gene 3-1 | chr4:17852670-17854302 FORWARD LENGTH=357	533.169	1	0	14	11	17	14	87	75
384080	AT4G16155.1	AT4G16155.1		| Symbols: | dihydrolipoyl dehydrogenases | chr4:9153570-9157322 REVERSE LENGTH=630	531.402	1	0	14	7	14	7	96	46
383681	AT2G05920.1	AT2G05920.1		| Symbols: | Subtilase family protein | chr2:2269831-2272207 REVERSE LENGTH=754	531.397	1	0	16	16	16	16	64	64
384345	AT5G23400.1	AT5G23400.1		| Symbols: | Leucine-rich repeat (LRR) family protein | chr5:7880603-7882372 FORWARD LENGTH=589	529.412	1	0	13	13	13	13	82	82
380882	AT2G21390.1	AT2G21390.1		| Symbols: | Coatomer, alpha subunit | chr2:9152428-9156577 FORWARD LENGTH=1218	528.655	1	0	19	9	19	9	80	25
381951	AT3G21770.1	AT3G21770.1	AT5G42180.1	| Symbols: | Peroxidase superfamily protein | chr3:7673345-7674661 FORWARD LENGTH=329	528.253	1	1	14	12	15	12	106	71
382343	AT1G53310.1	AT1G53310.1		| Symbols: ATPPC1, PEPC1, ATPEPC1, PPC1 | phosphoenolpyruvate carboxylase 1 | chr1:19884261-19888070 REVERSE LENGTH=967	528.162	1	0	18	4	19	4	109	8
382899	AT1G76400.1	AT1G76400.1		| Symbols: | Ribophorin I | chr1:28658713-28661672 REVERSE LENGTH=614	525.199	1	0	14	14	14	14	78	78
382996	AT5G27120.1	AT5G27120.1		| Symbols: | NOP56-like pre RNA processing ribonucleoprotein | chr5:9541287-9543684 FORWARD LENGTH=533	524.293	1	0	11	8	13	9	86	41
382182	AT4G22890.1	AT4G22890.1		| Symbols: PGR5-LIKE A | PGR5-LIKE A | chr4:12007157-12009175 FORWARD LENGTH=324	523.058	1	0	9	9	11	11	64	64
382305	AT1G04410.1	AT1G04410.1	AT5G56720.1	| Symbols: | Lactate/malate dehydrogenase family protein | chr1:1189418-1191267 REVERSE LENGTH=332	522.508	1	1	12	7	14	8	110	52
381439	AT1G35680.1	AT1G35680.1		| Symbols: | Ribosomal protein L21 | chr1:13208777-13210246 FORWARD LENGTH=220	521.053	1	0	11	11	13	13	144	144
382399	AT4G13670.1	AT4G13670.1		| Symbols: PTAC5 | plastid transcriptionally active 5 | chr4:7948644-7950779 FORWARD LENGTH=387	521.022	1	0	10	10	12	12	115	115
381945	AT1G30230.2	AT1G30230.2		| Symbols: | Glutathione S-transferase, C-terminal-like;Translation elongation factor EF1B/ribosomal protein S6 | chr1:10639286-10640601 FORWARD LENGTH=260	518.853	1	0	13	7	15	8	132	80
383764	AT2G28900.1	AT2G28900.1		| Symbols: OEP16, ATOEP16-L, ATOEP16-1, OEP16-1 | outer plastid envelope protein 16-1 | chr2:12414423-12415459 REVERSE LENGTH=148	518.157	1	0	7	7	9	9	93	93
383802	AT5G49360.1	AT5G49360.1		| Symbols: BXL1, ATBXL1 | beta-xylosidase 1 | chr5:20012179-20016659 REVERSE LENGTH=774	517.419	1	0	11	11	14	14	48	48
381936	AT5G22060.1	AT5G22060.1		| Symbols: ATJ2, J2 | DNAJ homologue 2 | chr5:7303798-7305668 REVERSE LENGTH=419	516.369	1	0	14	6	17	6	121	42
380909	AT3G48000.1	AT3G48000.1	AT1G23800.1	| Symbols: ALDH2B4, ALDH2, ALDH2A | aldehyde dehydrogenase 2B4 | chr3:17717082-17719843 REVERSE LENGTH=538	516.1	1	1	17	17	17	17	103	103
382529	AT1G68830.1	AT1G68830.1		| Symbols: STN7 | STT7 homolog STN7 | chr1:25872654-25875473 REVERSE LENGTH=562	515.743	1	0	20	20	21	21	96	96
383184	AT2G42790.1	AT2G42790.1		| Symbols: CSY3 | citrate synthase 3 | chr2:17803132-17805991 REVERSE LENGTH=509	514.682	1	0	13	9	17	13	83	44
383329	AT5G05010.1	AT5G05010.1		| Symbols: | clathrin adaptor complexes medium subunit family protein | chr5:1477137-1479872 FORWARD LENGTH=527	514.274	1	0	11	11	13	13	128	128
383099	AT1G32220.1	AT1G32220.1		| Symbols: | NAD(P)-binding Rossmann-fold superfamily protein | chr1:11608038-11609591 FORWARD LENGTH=296	513.174	1	0	10	10	10	10	89	89
384236	sp|P00761|TRYP_PIG	sp|P00761|TRYP_PIG		Trypsin OS=Sus scrofa PE=1 SV=1	509.216	1	0	10	10	11	11	135	135
382745	AT1G19570.1	AT1G19570.1	AT1G19550.1	| Symbols: DHAR1, ATDHAR1, DHAR5 | dehydroascorbate reductase | chr1:6773462-6774413 REVERSE LENGTH=213	508.942	1	1	13	13	13	13	149	149
382105	AT5G47190.1	AT5G47190.1		| Symbols: | Ribosomal protein L19 family protein | chr5:19164432-19166064 REVERSE LENGTH=229	506.44	1	0	11	6	13	8	183	99
382973	AT2G46280.1	AT2G46280.1	AT2G46290.1	| Symbols: TRIP-1, TIF3I1 | TGF-beta receptor interacting protein 1 | chr2:19003656-19005393 REVERSE LENGTH=328	506.25	1	1	13	13	13	13	106	106
382920	AT5G41670.1	AT5G41670.1		| Symbols: | 6-phosphogluconate dehydrogenase family protein | chr5:16665647-16667110 REVERSE LENGTH=487	506.034	1	0	13	6	14	6	82	32
383242	AT1G80480.1	AT1G80480.1	AT1G15730.1	| Symbols: PTAC17 | plastid transcriptionally active 17 | chr1:30258272-30260570 REVERSE LENGTH=444	505.281	1	1	13	13	13	13	105	105
383174	AT4G03280.1	AT4G03280.1		| Symbols: PETC, PGR1 | photosynthetic electron transfer C | chr4:1440314-1441717 FORWARD LENGTH=229	504.864	1	0	10	10	10	10	135	135
380791	AT1G31180.1	AT1G31180.1		| Symbols: ATIMD3, IMD3, IPMDH1 | isopropylmalate dehydrogenase 3 | chr1:11142843-11144617 REVERSE LENGTH=404	504.679	1	0	12	6	15	8	90	28
383562	AT1G58270.1	AT1G58270.1		| Symbols: ZW9 | TRAF-like family protein | chr1:21612394-21614089 REVERSE LENGTH=396	504.404	1	0	11	11	12	12	136	136
382282	AT2G20560.1	AT2G20560.1	AT2G20550.1	| Symbols: | DNAJ heat shock family protein | chr2:8848353-8849815 REVERSE LENGTH=337	504.331	1	1	13	11	14	12	103	100
384201	AT3G27925.1	AT3G27925.1		| Symbols: DEGP1, Deg1 | DegP protease 1 | chr3:10366659-10368864 REVERSE LENGTH=439	503.079	1	0	11	11	11	11	93	93
381070	AT3G05590.1	AT3G05590.1	AT2G47570.1	| Symbols: RPL18 | ribosomal protein L18 | chr3:1621511-1622775 FORWARD LENGTH=187	502.274	1	1	15	5	18	6	226	69
381413	AT1G76160.1	AT1G76160.1	AT1G21850.1; AT1G21860.1	| Symbols: sks5 | SKU5 similar 5 | chr1:28578211-28581020 REVERSE LENGTH=541	502.221	1	2	13	10	13	10	52	37
381407	AT2G39460.1	AT2G39460.1; AT3G55280.1		| Symbols: ATRPL23A, RPL23A, RPL23AA | ribosomal protein L23AA | chr2:16475049-16475904 FORWARD LENGTH=154	501.947	2	0	12	12	15	15	169	169
382035	AT4G24770.1	AT4G24770.1		| Symbols: RBP31, ATRBP31, CP31, ATRBP33 | 31-kDa RNA binding protein | chr4:12766223-12767952 REVERSE LENGTH=329	501.47	1	0	10	10	12	12	134	134
383445	AT3G24830.1	AT3G24830.1		| Symbols: | Ribosomal protein L13 family protein | chr3:9064613-9065871 FORWARD LENGTH=206	501.442	1	0	13	7	16	7	171	76
382061	AT2G39310.1	AT2G39310.1		| Symbols: JAL22 | jacalin-related lectin 22 | chr2:16414262-16416323 REVERSE LENGTH=458	501.239	1	0	14	11	14	11	97	61
382558	AT2G19480.1	AT2G19480.1		| Symbols: NFA02, NFA2, NAP1;2 | nucleosome assembly protein 1;2 | chr2:8438601-8441040 FORWARD LENGTH=379	501.113	1	0	11	8	13	10	99	78
381625	AT1G03475.1	AT1G03475.1	AT4G03205.2	| Symbols: LIN2, HEMF1, ATCPO-I | Coproporphyrinogen III oxidase | chr1:869302-871175 REVERSE LENGTH=386	500.562	1	1	15	15	15	15	102	102
382079	AT3G53230.1	AT3G53230.1		| Symbols: | ATPase, AAA-type, CDC48 protein | chr3:19723416-19726489 FORWARD LENGTH=815	500.453	1	0	16	1	17	1	93	1
381162	AT1G59870.1	AT1G59870.1	AT1G15210.1; AT1G15520.1; AT1G66950.1; AT2G36380.1; AT2G37280.1; AT3G16340.1; AT3G53480.1; AT4G15215.1; AT4G15230.1	| Symbols: PEN3, PDR8, ATPDR8, ABCG36, ATABCG36 | ABC-2 and Plant PDR ABC-type transporter family protein | chr1:22034661-22039844 FORWARD LENGTH=1469	499.968	1	9	18	18	18	18	62	62
381345	AT1G13060.2	AT1G13060.2		| Symbols: PBE1 | 20S proteasome beta subunit E1 | chr1:4452641-4454663 FORWARD LENGTH=298	499.643	1	0	12	5	16	7	94	51
381529	AT1G51110.1	AT1G51110.1		| Symbols: | Plastid-lipid associated protein PAP / fibrillin family protein | chr1:18935380-18937484 FORWARD LENGTH=409	499.27	1	0	14	14	14	14	89	89
382757	AT1G72970.1	AT1G72970.1	AT5G51930.1; AT5G51950.1	| Symbols: HTH, EDA17 | Glucose-methanol-choline (GMC) oxidoreductase family protein | chr1:27452872-27455706 FORWARD LENGTH=594	498.536	1	2	15	15	15	15	67	67
380781	AT5G62670.1	AT5G62670.1	AT1G80660.1; AT4G11730.1	| Symbols: AHA11, HA11 | H(+)-ATPase 11 | chr5:25159495-25164957 FORWARD LENGTH=956	498.351	1	2	17	9	18	9	67	27
382315	AT4G18100.1	AT4G18100.1		| Symbols: | Ribosomal protein L32e | chr4:10035715-10036475 REVERSE LENGTH=133	497.783	1	0	12	4	17	7	170	87
382581	AT4G34450.1	AT4G34450.1		| Symbols: | coatomer gamma-2 subunit, putative / gamma-2 coat protein, putative / gamma-2 COP, putative | chr4:16471956-16476795 FORWARD LENGTH=886	497.724	1	0	21	21	21	21	105	105
380927	AT3G08590.1	AT3G08590.1		| Symbols: | Phosphoglycerate mutase, 2,3-bisphosphoglycerate-independent | chr3:2608683-2611237 REVERSE LENGTH=560	496.389	1	0	15	11	16	11	97	62
382834	AT4G35100.1	AT4G35100.1		| Symbols: PIP3, PIP3A, PIP2;7, SIMIP | plasma membrane intrinsic protein 3 | chr4:16708672-16709958 FORWARD LENGTH=280	494.207	1	0	7	7	9	9	85	85
384186	AT4G31300.2	AT4G31300.2		| Symbols: PBA1 | N-terminal nucleophile aminohydrolases (Ntn hydrolases) superfamily protein | chr4:15188927-15190935 FORWARD LENGTH=234	494.044	1	0	11	11	12	12	88	88
382879	AT4G27585.1	AT4G27585.1		| Symbols: | SPFH/Band 7/PHB domain-containing membrane-associated protein family | chr4:13766984-13769832 REVERSE LENGTH=411	493.391	1	0	13	8	15	10	104	76
380790	AT1G80560.1	AT1G80560.1		| Symbols: ATIMD2, IMD2 | isopropylmalate dehydrogenase 2 | chr1:30287833-30290126 FORWARD LENGTH=405	493.224	1	0	11	6	13	7	74	18
384086	AT3G61440.1	AT3G61440.1		| Symbols: ATCYSC1, ARATH;BSAS3;1, CYSC1 | cysteine synthase C1 | chr3:22735885-22737792 FORWARD LENGTH=368	491.911	1	0	14	14	18	18	113	113
382797	AT4G14800.2	AT4G14800.2		| Symbols: PBD2 | 20S proteasome beta subunit D2 | chr4:8500398-8502058 FORWARD LENGTH=215	489.03	1	0	13	5	16	5	102	40
381522	AT1G14830.1	AT1G14830.1		| Symbols: ADL1C, ADL5, DRP1C, DL1C | DYNAMIN-like 1C | chr1:5107699-5111470 REVERSE LENGTH=614	488.97	1	0	15	11	15	11	104	68
382563	AT3G61470.1	AT3G61470.1	AT5G28450.1	| Symbols: LHCA2 | photosystem I light harvesting complex gene 2 | chr3:22745736-22747032 FORWARD LENGTH=257	488.238	1	1	7	7	8	8	118	118
383419	AT2G28470.1	AT2G28470.1		| Symbols: BGAL8 | beta-galactosidase 8 | chr2:12169047-12173164 REVERSE LENGTH=852	488.167	1	0	8	8	8	8	41	41
381207	AT2G42590.3	AT2G42590.3	AT1G26480.1	| Symbols: GRF9, GF14 MU | general regulatory factor 9 | chr2:17732164-17733775 REVERSE LENGTH=276	487.949	1	1	12	10	14	11	130	99
383965	AT1G12230.2	AT1G12230.2		| Symbols: | Aldolase superfamily protein | chr1:4148050-4150708 FORWARD LENGTH=427	487.235	1	0	14	14	14	14	96	96
380770	AT1G79210.1	AT1G79210.1		| Symbols: | N-terminal nucleophile aminohydrolases (Ntn hydrolases) superfamily protein | chr1:29796286-29798240 REVERSE LENGTH=235	487.005	1	0	12	1	13	2	76	3
381557	AT5G66140.1	AT5G66140.1		| Symbols: PAD2 | proteasome alpha subunit D2 | chr5:26437445-26438677 REVERSE LENGTH=250	484.251	1	0	12	2	13	2	130	16
383629	AT2G21170.1	AT2G21170.1		| Symbols: TIM, PDTPI | triosephosphate isomerase | chr2:9071047-9073106 REVERSE LENGTH=315	483.07	1	0	12	11	12	11	84	79
382901	AT5G42790.1	AT5G42790.1		| Symbols: PAF1, ATPSM30, ARS5 | proteasome alpha subunit F1 | chr5:17159270-17160975 REVERSE LENGTH=278	482.849	1	0	11	3	11	3	77	17
382623	AT1G52560.1	AT1G52560.1		| Symbols: | HSP20-like chaperones superfamily protein | chr1:19574783-19575766 REVERSE LENGTH=232	481.616	1	0	11	11	12	12	92	92
381485	AT3G15020.1	AT3G15020.1		| Symbols: mMDH2 | Lactate/malate dehydrogenase family protein | chr3:5056139-5057941 FORWARD LENGTH=341	481.147	1	0	9	2	9	2	108	12
381652	AT2G32120.1	AT2G32120.1		| Symbols: HSP70T-2 | heat-shock protein 70T-2 | chr2:13651720-13653411 REVERSE LENGTH=563	479.197	1	0	12	12	13	13	87	87
383538	AT1G11750.2	AT1G11750.2		| Symbols: CLPP6 | CLP protease proteolytic subunit 6 | chr1:3967609-3969535 FORWARD LENGTH=289	478.634	1	0	9	9	12	12	75	75
381891	AT3G01480.1	AT3G01480.1		| Symbols: CYP38, ATCYP38 | cyclophilin 38 | chr3:188569-190674 FORWARD LENGTH=437	477.942	1	0	11	11	12	12	70	70
384023	AT3G28220.1	AT3G28220.1		| Symbols: | TRAF-like family protein | chr3:10524420-10526497 FORWARD LENGTH=370	477.817	1	0	14	14	14	14	135	135
383547	AT3G54090.1	AT3G54090.1		| Symbols: FLN1 | fructokinase-like 1 | chr3:20028145-20029835 FORWARD LENGTH=471	477.245	1	0	8	8	11	11	45	45
381771	AT5G01600.1	AT5G01600.1		| Symbols: ATFER1, FER1 | ferretin 1 | chr5:228149-229594 REVERSE LENGTH=255	476.563	1	0	12	11	14	13	115	109
381270	AT1G65980.1	AT1G65980.1		| Symbols: TPX1 | thioredoxin-dependent peroxidase 1 | chr1:24559524-24560753 REVERSE LENGTH=162	475.688	1	0	9	8	10	9	52	45
383758	AT2G21410.1	AT2G21410.1		| Symbols: VHA-A2 | vacuolar proton ATPase A2 | chr2:9162703-9168141 FORWARD LENGTH=821	474.994	1	0	13	4	13	4	56	15
383178	AT4G01690.1	AT4G01690.1		| Symbols: PPOX, HEMG1, PPO1 | Flavin containing amine oxidoreductase family | chr4:729929-732309 FORWARD LENGTH=537	474.673	1	0	10	10	10	10	54	54
382737	AT3G59780.1	AT3G59780.1		| Symbols: | Rhodanese/Cell cycle control phosphatase superfamily protein | chr3:22086906-22090324 FORWARD LENGTH=686	474.246	1	0	15	15	15	15	74	74
381853	AT4G37000.1	AT4G37000.1		| Symbols: ACD2, ATRCCR | accelerated cell death 2 (ACD2) | chr4:17442627-17443762 FORWARD LENGTH=319	473.377	1	0	12	12	13	13	109	109
384228	AT4G38220.2	AT4G38220.2		| Symbols: | Peptidase M20/M25/M40 family protein | chr4:17925251-17926919 FORWARD LENGTH=433	472.683	1	0	14	14	15	15	82	82
383685	AT1G16880.1	AT1G16880.1		| Symbols: | uridylyltransferase-related | chr1:5773796-5776125 FORWARD LENGTH=290	472.16	1	0	10	10	11	11	120	120
381539	AT4G26910.1	AT4G26910.1		| Symbols: | Dihydrolipoamide succinyltransferase | chr4:13520127-13522889 REVERSE LENGTH=464	472.077	1	0	10	4	14	5	84	23
383444	AT3G07110.2	AT3G07110.2		| Symbols: | Ribosomal protein L13 family protein | chr3:2252092-2253332 FORWARD LENGTH=207	471.37	1	0	10	6	12	7	128	52
381983	AT4G11010.1	AT4G11010.1		| Symbols: NDPK3 | nucleoside diphosphate kinase 3 | chr4:6732780-6734298 REVERSE LENGTH=238	470.517	1	0	12	7	13	8	161	78
382844	AT1G24020.1	AT1G24020.1		| Symbols: MLP423 | MLP-like protein 423 | chr1:8500653-8501458 REVERSE LENGTH=155	470.233	1	0	14	14	15	15	111	111
383747	AT3G49910.1	AT3G49910.1		| Symbols: | Translation protein SH3-like family protein | chr3:18504311-18504751 FORWARD LENGTH=146	470.095	1	0	10	8	12	10	123	84
381042	AT2G01520.1	AT2G01520.1	AT1G14950.1; AT4G14060.1	| Symbols: MLP328 | MLP-like protein 328 | chr2:235992-236881 FORWARD LENGTH=151	468.459	1	2	10	5	14	7	137	61
383592	AT1G67730.1	AT1G67730.1		| Symbols: YBR159, KCR1, ATKCR1 | beta-ketoacyl reductase 1 | chr1:25391676-25393365 FORWARD LENGTH=318	468.293	1	0	12	12	14	14	77	77
381503	AT1G09100.1	AT1G09100.1		| Symbols: RPT5B | 26S proteasome AAA-ATPase subunit RPT5B | chr1:2936675-2939258 REVERSE LENGTH=423	467.934	1	0	12	1	14	1	91	4
381588	AT5G07340.2	AT5G07340.2	ATMG00090.1	| Symbols: | Calreticulin family protein | chr5:2317300-2319458 FORWARD LENGTH=540	467.461	1	1	17	9	17	9	78	35
382624	AT5G09650.1	AT5G09650.1		| Symbols: AtPPa6, PPa6 | pyrophosphorylase 6 | chr5:2991331-2993117 REVERSE LENGTH=300	467.055	1	0	12	12	13	13	101	101
381542	AT2G37470.1	AT2G37470.1	AT5G02570.1	| Symbols: | Histone superfamily protein | chr2:15736832-15737248 FORWARD LENGTH=138	464.413	1	1	7	1	10	1	133	22
381857	AT3G28710.1	AT3G28710.1		| Symbols: | ATPase, V0/A0 complex, subunit C/D | chr3:10773144-10775594 REVERSE LENGTH=351	462.387	1	0	14	2	16	2	89	17
381816	AT2G33800.1	AT2G33800.1		| Symbols: | Ribosomal protein S5 family protein | chr2:14300925-14302352 REVERSE LENGTH=303	461.222	1	0	13	13	17	17	173	173
382819	AT3G03920.1	AT3G03920.1	AT5G18180.1	| Symbols: | H/ACA ribonucleoprotein complex, subunit Gar1/Naf1 protein | chr3:1009123-1010379 REVERSE LENGTH=202	460.412	1	1	7	7	11	11	111	111
380865	AT1G50480.1	AT1G50480.1	AT2G12280.1	| Symbols: THFS | 10-formyltetrahydrofolate synthetase | chr1:18702064-18704687 FORWARD LENGTH=634	459.769	1	1	14	14	14	14	65	65
382117	AT4G34620.1	AT4G34620.1		| Symbols: SSR16 | small subunit ribosomal protein 16 | chr4:16535084-16536092 REVERSE LENGTH=113	458.789	1	0	7	7	9	9	108	108
381105	AT5G24770.1	AT5G24770.1		| Symbols: VSP2, ATVSP2 | vegetative storage protein 2 | chr5:8500713-8501844 REVERSE LENGTH=265	456.611	1	0	12	6	12	6	125	58
380979	AT1G76010.1	AT1G76010.1		| Symbols: | Alba DNA/RNA-binding protein | chr1:28528505-28530488 REVERSE LENGTH=350	456.464	1	0	9	8	12	10	123	101
382248	AT2G20530.1	AT2G20530.1		| Symbols: ATPHB6, PHB6 | prohibitin 6 | chr2:8842300-8843787 FORWARD LENGTH=286	456.301	1	0	7	5	9	7	128	90
380808	AT3G08510.1	AT3G08510.1	AT2G40116.1; AT3G55940.1	| Symbols: ATPLC2, PLC2 | phospholipase C 2 | chr3:2582626-2585556 REVERSE LENGTH=581	455.862	1	2	19	19	21	21	131	131
382569	AT1G11840.6	AT1G11840.6		| Symbols: GLX1 | glyoxalase I homolog | chr1:3995928-3997518 FORWARD LENGTH=322	455.738	1	0	10	9	12	11	111	105
381993	AT3G01540.2	AT3G01540.2	AT3G06480.1; AT5G14610.1	| Symbols: DRH1, ATDRH1 | DEAD box RNA helicase 1 | chr3:213077-216142 REVERSE LENGTH=619	455.209	1	2	11	10	13	11	58	51
383080	AT1G71040.1	AT1G71040.1		| Symbols: LPR2 | Cupredoxin superfamily protein | chr1:26797201-26800224 REVERSE LENGTH=581	454.345	1	0	14	14	14	14	124	124
382564	AT3G26070.1	AT3G26070.1		| Symbols: | Plastid-lipid associated protein PAP / fibrillin family protein | chr3:9526904-9528199 FORWARD LENGTH=242	454.005	1	0	11	8	14	9	108	93
382106	AT4G17560.1	AT4G17560.1		| Symbols: | Ribosomal protein L19 family protein | chr4:9780343-9781752 FORWARD LENGTH=225	453.906	1	0	9	4	11	6	147	63
382929	AT4G30690.1	AT4G30690.1		| Symbols: | Translation initiation factor 3 protein | chr4:14960742-14962328 FORWARD LENGTH=281	453.158	1	0	12	9	14	10	86	60
382118	AT5G35170.1	AT5G35170.1		| Symbols: | adenylate kinase family protein | chr5:13419278-13423482 FORWARD LENGTH=588	452.992	1	0	14	14	14	14	79	79
382225	AT5G05780.1	AT5G05780.1		| Symbols: RPN8A, AE3, ATHMOV34 | RP non-ATPase subunit 8A | chr5:1735862-1738176 FORWARD LENGTH=308	452.433	1	0	14	5	15	5	131	53
380945	AT5G48900.1	AT5G48900.1		| Symbols: | Pectin lyase-like superfamily protein | chr5:19825240-19828909 FORWARD LENGTH=417	451.281	1	0	12	5	14	5	80	24
383792	ATCG00350.1	ATCG00350.1		| Symbols: PSAA | Photosystem I, PsaA/PsaB protein | chrC:39605-41857 REVERSE LENGTH=750	449.75	1	0	12	12	12	12	109	109
383317	AT1G14810.1	AT1G14810.1		| Symbols: | semialdehyde dehydrogenase family protein | chr1:5102684-5104633 REVERSE LENGTH=375	449.515	1	0	11	11	13	13	82	82
383030	AT5G12470.1	AT5G12470.1		| Symbols: | Protein of unknown function (DUF3411) | chr5:4044950-4047290 REVERSE LENGTH=386	448.495	1	0	11	11	13	13	77	77
382064	AT3G16410.1	AT3G16410.1		| Symbols: NSP4 | nitrile specifier protein 4 | chr3:5572145-5574359 FORWARD LENGTH=619	448.395	1	0	14	1	14	1	96	12
382803	AT4G00100.1	AT4G00100.1		| Symbols: ATRPS13A, RPS13, PFL2, RPS13A | ribosomal protein S13A | chr4:37172-38123 FORWARD LENGTH=151	448.191	1	0	13	1	13	1	142	12
381401	AT5G49460.1	AT5G49460.1		| Symbols: ACLB-2 | ATP citrate lyase subunit B 2 | chr5:20055048-20058195 FORWARD LENGTH=608	446.973	1	0	12	1	12	1	82	10
383465	ATCG00770.1	ATCG00770.1		| Symbols: RPS8 | ribosomal protein S8 | chrC:80068-80472 REVERSE LENGTH=134	445.902	1	0	14	14	15	15	159	159
381693	AT1G74970.1	AT1G74970.1		| Symbols: RPS9, TWN3 | ribosomal protein S9 | chr1:28157761-28159202 REVERSE LENGTH=208	445.788	1	0	6	6	6	6	97	97
382727	AT2G20420.1	AT2G20420.1		| Symbols: | ATP citrate lyase (ACL) family protein | chr2:8805574-8807858 FORWARD LENGTH=421	445.729	1	0	15	15	16	16	71	71
382096	AT4G30920.1	AT4G30920.1		| Symbols: | Cytosol aminopeptidase family protein | chr4:15046589-15049304 REVERSE LENGTH=583	445.112	1	0	12	2	13	2	75	2
382044	AT5G02240.1	AT5G02240.1		| Symbols: | NAD(P)-binding Rossmann-fold superfamily protein | chr5:451502-452984 FORWARD LENGTH=253	444.944	1	0	9	9	10	10	89	89
382458	AT5G64110.1	AT5G64110.1		| Symbols: | Peroxidase superfamily protein | chr5:25654575-25655946 REVERSE LENGTH=330	444.085	1	0	11	11	11	11	73	73
384083	AT1G02560.1	AT1G02560.1		| Symbols: CLPP5, NCLPP5, NCLPP1 | nuclear encoded CLP protease 5 | chr1:538000-539805 FORWARD LENGTH=298	443.922	1	0	9	9	14	14	95	95
384084	AT1G09130.3	AT1G09130.3		| Symbols: | ATP-dependent caseinolytic (Clp) protease/crotonase family protein | chr1:2939731-2942217 REVERSE LENGTH=370	443.855	1	0	11	11	16	16	113	113
380969	AT4G25100.1	AT4G25100.1		| Symbols: FSD1, ATFSD1 | Fe superoxide dismutase 1 | chr4:12884649-12886501 REVERSE LENGTH=212	443.055	1	0	7	7	9	9	149	149
383371	AT2G39470.1	AT2G39470.1		| Symbols: PPL2 | PsbP-like protein 2 | chr2:16476335-16477653 FORWARD LENGTH=238	442.639	1	0	11	11	12	12	69	69
381584	AT1G48480.1	AT1G48480.1	AT1G55610.1; AT2G23950.1; AT3G13380.1; AT4G30520.1; AT5G41680.1	| Symbols: RKL1 | receptor-like kinase 1 | chr1:17918475-17920743 FORWARD LENGTH=655	442.428	1	5	14	10	14	10	80	50
384240	AT2G45180.1	AT2G45180.1		| Symbols: | Bifunctional inhibitor/lipid-transfer protein/seed storage 2S albumin superfamily protein | chr2:18626377-18626781 FORWARD LENGTH=134	442.2	1	0	8	8	8	8	182	182
380978	AT1G20220.1	AT1G20220.1		| Symbols: | Alba DNA/RNA-binding protein | chr1:7005090-7007285 REVERSE LENGTH=315	440.515	1	0	9	8	11	9	82	60
382984	AT2G32080.1	AT2G32080.1		| Symbols: PUR ALPHA-1 | purin-rich alpha 1 | chr2:13642716-13644036 REVERSE LENGTH=296	440.105	1	0	11	11	13	13	80	80
383295	AT3G53430.1	AT3G53430.1		| Symbols: | Ribosomal protein L11 family protein | chr3:19809895-19810395 REVERSE LENGTH=166	438.537	1	0	8	1	8	1	98	10
382053	AT4G28470.1	AT4G28470.1		| Symbols: RPN1B, ATRPN1B | 26S proteasome regulatory subunit S2 1B | chr4:14067082-14072357 REVERSE LENGTH=891	437.987	1	0	10	2	10	2	93	13
382083	AT3G18130.1	AT3G18130.1		| Symbols: RACK1C_AT | receptor for activated C kinase 1C | chr3:6211109-6212371 REVERSE LENGTH=326	437.805	1	0	17	5	17	5	116	11
382375	AT4G39640.1	AT4G39640.1	AT1G69820.1; AT4G39650.1	| Symbols: GGT1 | gamma-glutamyl transpeptidase 1 | chr4:18400608-18402861 FORWARD LENGTH=572	436.844	1	2	13	13	15	15	55	55
381910	AT5G25230.1	AT5G25230.1		| Symbols: | Ribosomal protein S5/Elongation factor G/III/V family protein | chr5:8739709-8743594 FORWARD LENGTH=973	436.728	1	0	14	1	16	1	75	2
382342	AT3G14940.1	AT3G14940.1		| Symbols: ATPPC3, PPC3 | phosphoenolpyruvate carboxylase 3 | chr3:5025584-5029476 FORWARD LENGTH=968	435.201	1	0	16	3	17	3	100	3
384261	ATCG00020.1	ATCG00020.1		| Symbols: PSBA | photosystem II reaction center protein A | chrC:383-1444 REVERSE LENGTH=353	434.026	1	0	8	8	10	10	138	138
381607	AT3G13750.1	AT3G13750.1	AT3G52840.1; AT4G36360.1	| Symbols: BGAL1 | beta galactosidase 1 | chr3:4511192-4515756 FORWARD LENGTH=847	433.887	1	2	13	12	13	12	50	49
383293	AT2G37190.1	AT2G37190.1		| Symbols: | Ribosomal protein L11 family protein | chr2:15619559-15620059 REVERSE LENGTH=166	432.32	1	0	8	1	8	1	92	4
382583	ATCG00810.1	ATCG00810.1		| Symbols: RPL22 | ribosomal protein L22 | chrC:83467-83949 REVERSE LENGTH=160	431.997	1	0	7	7	11	11	147	147
381858	AT3G28715.1	AT3G28715.1		| Symbols: | ATPase, V0/A0 complex, subunit C/D | chr3:10778025-10780350 FORWARD LENGTH=351	431.502	1	0	13	1	15	1	82	10
381889	AT5G35590.1	AT5G35590.1		| Symbols: PAA1 | proteasome alpha subunit A1 | chr5:13765417-13767768 REVERSE LENGTH=246	431.336	1	0	12	6	13	7	96	55
382765	AT3G13580.3	AT3G13580.3		| Symbols: | Ribosomal protein L30/L7 family protein | chr3:4433809-4435109 FORWARD LENGTH=244	431.23	1	0	15	2	16	2	193	12
381888	AT2G05840.1	AT2G05840.1		| Symbols: PAA2 | 20S proteasome subunit PAA2 | chr2:2234226-2236053 FORWARD LENGTH=246	430.688	1	0	13	7	14	8	100	59
381086	AT3G26720.1	AT3G26720.1		| Symbols: | Glycosyl hydrolase family 38 protein | chr3:9816707-9823056 FORWARD LENGTH=1019	430.291	1	0	11	11	11	11	52	52
383420	AT3G14310.1	AT3G14310.1	AT1G53830.1	| Symbols: ATPME3, PME3 | pectin methylesterase 3 | chr3:4772214-4775095 REVERSE LENGTH=592	427.367	1	1	12	12	12	12	93	93
381386	AT3G05560.1	AT3G05560.1		| Symbols: | Ribosomal L22e protein family | chr3:1614641-1615204 FORWARD LENGTH=124	427.151	1	0	10	1	12	1	121	11
382158	AT1G75280.1	AT1G75280.1	AT1G75290.1; AT1G75300.1	| Symbols: | NmrA-like negative transcriptional regulator family protein | chr1:28252030-28253355 FORWARD LENGTH=310	426.729	1	2	14	14	14	14	83	83
383069	AT1G80380.2	AT1G80380.2		| Symbols: | P-loop containing nucleoside triphosphate hydrolases superfamily protein | chr1:30217332-30219784 FORWARD LENGTH=456	426.705	1	0	11	11	11	11	73	73
380769	AT1G16470.1	AT1G16470.1		| Symbols: PAB1 | proteasome subunit PAB1 | chr1:5623122-5625439 FORWARD LENGTH=235	426.543	1	0	12	1	12	1	74	1
381944	AT5G19510.1	AT5G19510.1		| Symbols: | Translation elongation factor EF1B/ribosomal protein S6 family protein | chr5:6581854-6583137 REVERSE LENGTH=224	426.223	1	0	10	7	12	9	107	79
382578	ATCG00780.1	ATCG00780.1		| Symbols: RPL14 | ribosomal protein L14 | chrC:80696-81064 REVERSE LENGTH=122	425.963	1	0	7	7	8	8	127	127
383727	AT2G18020.1	AT2G18020.1		| Symbols: EMB2296 | Ribosomal protein L2 family | chr2:7837151-7838160 FORWARD LENGTH=258	425.954	1	0	10	2	11	2	166	55
382770	AT2G33530.1	AT2G33530.1		| Symbols: scpl46 | serine carboxypeptidase-like 46 | chr2:14197866-14200536 REVERSE LENGTH=465	425.868	1	0	12	12	13	13	95	95
381322	AT5G16970.1	AT5G16970.1	AT1G26320.1; AT1G65560.1; AT3G03080.1; AT5G16960.1	| Symbols: AT-AER, AER | alkenal reductase | chr5:5576291-5578001 REVERSE LENGTH=345	424.799	1	4	13	8	14	9	72	41
381043	AT2G01530.1	AT2G01530.1	AT1G14950.1	| Symbols: MLP329 | MLP-like protein 329 | chr2:239815-240349 FORWARD LENGTH=151	422.636	1	1	10	5	13	5	92	14
381400	AT3G06650.1	AT3G06650.1		| Symbols: ACLB-1 | ATP-citrate lyase B-1 | chr3:2079247-2082633 REVERSE LENGTH=608	420.711	1	0	15	4	15	4	76	4
381379	AT5G10160.1	AT5G10160.1		| Symbols: | Thioesterase superfamily protein | chr5:3185819-3187159 FORWARD LENGTH=219	419.333	1	0	11	8	14	9	161	88
383530	AT2G27600.1	AT2G27600.1		| Symbols: SKD1, VPS4, ATSKD1 | AAA-type ATPase family protein | chr2:11781226-11783730 FORWARD LENGTH=435	418.957	1	0	13	13	14	14	64	64
381122	AT3G16240.1	AT3G16240.1		| Symbols: DELTA-TIP, TIP2;1, DELTA-TIP1, AQP1, ATTIP2;1 | delta tonoplast integral protein | chr3:5505534-5506788 FORWARD LENGTH=250	418.51	1	0	4	4	6	6	31	31
384366	AT2G42130.4	AT2G42130.4		| Symbols: | Plastid-lipid associated protein PAP / fibrillin family protein | chr2:17566242-17567916 FORWARD LENGTH=299	417.897	1	0	10	10	11	11	79	79
381229	AT1G52100.1	AT1G52100.1	AT5G35950.1	| Symbols: | Mannose-binding lectin superfamily protein | chr1:19383291-19385123 REVERSE LENGTH=437	416.217	1	1	11	10	11	10	63	58
382259	AT5G17170.1	AT5G17170.1		| Symbols: ENH1 | rubredoxin family protein | chr5:5649335-5650975 FORWARD LENGTH=271	415.903	1	0	8	8	8	8	72	72
383228	AT3G54890.1	AT3G54890.1		| Symbols: LHCA1 | photosystem I light harvesting complex gene 1 | chr3:20339706-20340922 REVERSE LENGTH=241	415.73	1	0	8	8	9	9	141	141
382416	AT4G02080.1	AT4G02080.1	AT1G02620.1; AT1G09180.1	| Symbols: ASAR1, ATSARA1C, ATSAR2, SAR2 | secretion-associated RAS super family 2 | chr4:921554-922547 FORWARD LENGTH=193	415.305	1	2	11	4	11	4	106	31
380849	AT2G44160.1	AT2G44160.1		| Symbols: MTHFR2 | methylenetetrahydrofolate reductase 2 | chr2:18262301-18265185 FORWARD LENGTH=594	414.677	1	0	14	9	14	9	84	43
384148	AT1G47128.1	AT1G47128.1		| Symbols: RD21, RD21A | Granulin repeat cysteine protease family protein | chr1:17283139-17285609 REVERSE LENGTH=462	413.568	1	0	9	9	9	9	100	100
382918	AT2G19860.1	AT2G19860.1	AT1G47840.1	| Symbols: ATHXK2, HXK2 | hexokinase 2 | chr2:8570818-8573762 FORWARD LENGTH=502	413.554	1	1	10	6	11	6	63	33
382880	AT5G54100.1	AT5G54100.1		| Symbols: | SPFH/Band 7/PHB domain-containing membrane-associated protein family | chr5:21954035-21956500 REVERSE LENGTH=401	413.061	1	0	12	7	13	8	67	39
381578	AT3G02530.1	AT3G02530.1	AT5G16070.1	| Symbols: | TCP-1/cpn60 chaperonin family protein | chr3:528806-532457 REVERSE LENGTH=535	412.892	1	1	11	11	11	11	63	63
382400	AT5G65220.1	AT5G65220.1		| Symbols: | Ribosomal L29 family protein | chr5:26061301-26062506 FORWARD LENGTH=173	412.088	1	0	7	7	9	9	67	67
383725	AT4G36130.1	AT4G36130.1		| Symbols: | Ribosomal protein L2 family | chr4:17097613-17098656 FORWARD LENGTH=258	411.486	1	0	11	3	12	3	166	55
383570	AT5G15200.1	AT5G15200.1		| Symbols: | Ribosomal protein S4 | chr5:4935124-4936334 REVERSE LENGTH=198	411.349	1	0	17	9	18	9	215	129
383683	AT1G08520.1	AT1G08520.1		| Symbols: ALB1, ALB-1V, V157, PDE166, CHLD | ALBINA 1 | chr1:2696538-2700819 FORWARD LENGTH=760	410.862	1	0	17	17	17	17	53	53
383501	AT1G01300.1	AT1G01300.1		| Symbols: | Eukaryotic aspartyl protease family protein | chr1:117065-118522 FORWARD LENGTH=485	410.248	1	0	13	12	14	13	64	62
381544	AT3G53650.1	AT3G53650.1		| Symbols: | Histone superfamily protein | chr3:19889358-19889774 FORWARD LENGTH=138	409.555	1	0	6	1	9	1	101	1
383740	AT1G28290.1	AT1G28290.1		| Symbols: AGP31 | arabinogalactan protein 31 | chr1:9889331-9890843 REVERSE LENGTH=359	409.362	1	0	7	7	7	7	107	107
383723	AT2G43950.1	AT2G43950.1		| Symbols: OEP37, ATOEP37 | chloroplast outer envelope protein 37 | chr2:18200553-18202644 REVERSE LENGTH=343	408.76	1	0	10	10	11	11	71	71
381511	AT1G63780.1	AT1G63780.1		| Symbols: IMP4 | Ribosomal RNA processing Brix domain protein | chr1:23665045-23667243 REVERSE LENGTH=294	408.588	1	0	9	9	10	10	31	31
382417	AT1G56330.1	AT1G56330.1	AT1G09180.1	| Symbols: SAR1, ATSAR1, ATSARA1B, ATSAR1B, SAR1B | secretion-associated RAS 1B | chr1:21086845-21088478 REVERSE LENGTH=193	408.436	1	1	11	4	11	4	100	25
382846	AT4G12800.1	AT4G12800.1		| Symbols: PSAL | photosystem I subunit l | chr4:7521469-7522493 FORWARD LENGTH=219	408.209	1	0	8	8	8	8	84	84
384108	AT2G42910.1	AT2G42910.1		| Symbols: | Phosphoribosyltransferase family protein | chr2:17856396-17858394 FORWARD LENGTH=337	406.171	1	0	12	12	12	12	99	99
381466	AT3G48930.1	AT3G48930.1		| Symbols: EMB1080 | Nucleic acid-binding, OB-fold-like protein | chr3:18141017-18142189 REVERSE LENGTH=160	405.283	1	0	15	6	15	6	188	106
383910	AT5G20720.1	AT5G20720.1		| Symbols: CPN20, CPN10, CHCPN10, ATCPN21, CPN21 | chaperonin 20 | chr5:7015015-7016354 FORWARD LENGTH=253	405.011	1	0	10	10	10	10	113	113
382802	AT3G60770.1	AT3G60770.1		| Symbols: | Ribosomal protein S13/S15 | chr3:22460525-22461656 REVERSE LENGTH=151	404.438	1	0	13	1	13	1	142	12
381289	AT3G46060.1	AT3G46060.1	AT5G03520.1	| Symbols: ARA3, ARA-3, ATRABE1C, ATRAB8A, RAB8A | RAB GTPase homolog 8A | chr3:16917908-16919740 FORWARD LENGTH=216	403.703	1	1	12	1	12	1	96	10
381293	AT5G59840.1	AT5G59840.1	AT5G03520.1	| Symbols: | Ras-related small GTP-binding family protein | chr5:24107450-24109049 REVERSE LENGTH=216	403.488	1	1	12	0	12	0	100	0
381012	AT2G47110.1	AT2G47110.1; AT3G62250.1	AT1G23410.1; AT1G31340.1; AT1G55060.1; AT1G65350.1; AT2G35635.1; AT2G36170.1; AT3G09790.1; AT3G52590.1; AT4G02890.3; AT4G05050.1; AT4G05320.2; AT5G03240.1; AT5G20620.1; AT5G37640.1; sp|P62979|RS27A_HUMAN; sp|P62988ups|UBIQ_HUMAN_UPS	| Symbols: UBQ6 | ubiquitin 6 | chr2:19344701-19345174 FORWARD LENGTH=157	403.148	2	16	9	9	10	10	129	129
384119	AT1G53850.1	AT1G53850.1		| Symbols: PAE1, ATPAE1 | 20S proteasome alpha subunit E1 | chr1:20104131-20105792 REVERSE LENGTH=237	402.251	1	0	11	2	11	2	50	8
382084	AT1G48630.1	AT1G48630.1		| Symbols: RACK1B_AT | receptor for activated C kinase 1B | chr1:17981977-17983268 REVERSE LENGTH=326	401.86	1	0	15	3	15	3	116	11
382796	AT3G22630.1	AT3G22630.1		| Symbols: PBD1, PRCGB | 20S proteasome beta subunit D1 | chr3:8009709-8010774 REVERSE LENGTH=204	400.911	1	0	10	2	13	2	76	14
382297	AT5G19940.1	AT5G19940.1		| Symbols: | Plastid-lipid associated protein PAP / fibrillin family protein | chr5:6739693-6740661 FORWARD LENGTH=239	400.775	1	0	8	8	10	10	71	71
381106	AT5G24780.1	AT5G24780.1		| Symbols: VSP1, ATVSP1 | vegetative storage protein 1 | chr5:8507783-8508889 REVERSE LENGTH=270	400.419	1	0	10	4	10	4	101	34
383036	AT3G08920.1	AT3G08920.1		| Symbols: | Rhodanese/Cell cycle control phosphatase superfamily protein | chr3:2712274-2713117 FORWARD LENGTH=214	399.53	1	0	11	11	12	12	75	75
383682	AT4G28440.1	AT4G28440.1		| Symbols: | Nucleic acid-binding, OB-fold-like protein | chr4:14060054-14060970 FORWARD LENGTH=153	399.391	1	0	7	7	8	8	64	64
381425	AT2G30490.1	AT2G30490.1	AT1G28430.1; AT3G20100.1; AT3G20120.1; AT3G61040.1; AT4G15380.1	| Symbols: ATC4H, C4H, CYP73A5, REF3 | cinnamate-4-hydroxylase | chr2:12993861-12995683 REVERSE LENGTH=505	398.674	1	5	17	16	17	16	121	120
382681	AT1G78370.1	AT1G78370.1	AT1G78340.1	| Symbols: ATGSTU20, GSTU20 | glutathione S-transferase TAU 20 | chr1:29484428-29485204 REVERSE LENGTH=217	398.591	1	1	12	10	14	12	129	124
381677	AT5G11520.1	AT5G11520.1		| Symbols: ASP3, YLS4 | aspartate aminotransferase 3 | chr5:3685257-3687721 REVERSE LENGTH=449	398.483	1	0	16	11	18	11	94	56
384048	AT5G23540.1	AT5G23540.1		| Symbols: | Mov34/MPN/PAD-1 family protein | chr5:7937772-7939339 FORWARD LENGTH=308	398.393	1	0	13	13	13	13	86	86
384199	ATCG00420.1	ATCG00420.1		| Symbols: NDHJ | NADH dehydrogenase subunit J | chrC:48677-49153 REVERSE LENGTH=158	398.287	1	0	7	7	11	11	63	63
381385	AT5G27770.1	AT5G27770.1		| Symbols: | Ribosomal L22e protein family | chr5:9836166-9837113 FORWARD LENGTH=124	397.868	1	0	10	1	12	1	120	10
383584	AT3G57990.1	AT3G57990.1		| Symbols: | unknown protein; Has 1497 Blast hits to 1323 proteins in 52 species: Archae - 0; Bacteria - 4; Metazoa - 23; Fungi - 34; Plants - 61; Viruses - 0; Other Eukaryotes - 1375 (source: NCBI BLink). | chr3:21470244-21471347 REVERSE LENGTH=36	397.586	1	0	9	9	9	9	62	62
382088	AT1G07770.1	AT1G07770.1; AT5G59850.1	AT2G39590.1	| Symbols: RPS15A | ribosomal protein S15A | chr1:2408413-2409065 REVERSE LENGTH=130	397.188	2	1	11	4	14	5	124	37
382592	AT3G54110.1	AT3G54110.1		| Symbols: ATPUMP1, UCP, PUMP1, ATUCP1, UCP1 | plant uncoupling mitochondrial protein 1 | chr3:20038890-20040996 FORWARD LENGTH=306	396.846	1	0	12	12	14	14	66	66
380947	AT1G67750.1	AT1G67750.1	AT3G27400.1	| Symbols: | Pectate lyase family protein | chr1:25401660-25403165 FORWARD LENGTH=408	396.839	1	1	8	4	11	5	86	44
383443	AT5G48760.1	AT5G48760.1		| Symbols: | Ribosomal protein L13 family protein | chr5:19771315-19772686 REVERSE LENGTH=206	396.667	1	0	11	5	14	5	116	21
384015	AT1G10840.1	AT1G10840.1		| Symbols: TIF3H1 | translation initiation factor 3 subunit H1 | chr1:3607885-3610299 REVERSE LENGTH=337	396.483	1	0	9	9	12	12	61	61
381233	AT1G53750.1	AT1G53750.1	AT1G53780.2	| Symbols: RPT1A | regulatory particle triple-A 1A | chr1:20065921-20068324 REVERSE LENGTH=426	396.004	1	1	13	13	14	14	76	76
383127	AT1G61580.1	AT1G61580.1		| Symbols: RPL3B, ARP2 | R-protein L3 B | chr1:22720833-22722402 REVERSE LENGTH=390	395.983	1	0	13	5	14	5	132	23
381081	AT1G27450.3	AT1G27450.3	AT1G80050.1	| Symbols: APT1 | adenine phosphoribosyl transferase 1 | chr1:9532042-9533807 FORWARD LENGTH=284	395.857	1	1	7	7	8	8	108	108
383635	AT3G13790.1	AT3G13790.1	AT1G55120.1	| Symbols: ATCWINV1, ATBFRUCT1 | Glycosyl hydrolases family 32 protein | chr3:4533084-4535831 REVERSE LENGTH=584	395.211	1	1	12	12	13	13	74	74
382072	AT4G30610.1	AT4G30610.1	AT2G24010.1	| Symbols: BRS1, SCPL24 | alpha/beta-Hydrolases superfamily protein | chr4:14944219-14948391 FORWARD LENGTH=465	394.994	1	1	12	12	12	12	104	104
382339	AT2G24280.1	AT2G24280.1		| Symbols: | alpha/beta-Hydrolases superfamily protein | chr2:10334622-10336927 FORWARD LENGTH=494	394.951	1	0	11	11	13	13	61	61
383059	AT2G20450.1	AT2G20450.1		| Symbols: | Ribosomal protein L14 | chr2:8813923-8815071 FORWARD LENGTH=134	394.903	1	0	10	5	11	5	162	41
381108	AT3G27890.1	AT3G27890.1		| Symbols: NQR | NADPH:quinone oxidoreductase | chr3:10350807-10351938 REVERSE LENGTH=196	394.418	1	0	9	9	10	10	63	63
383103	AT5G27380.1	AT5G27380.1		| Symbols: GSH2, GSHB | glutathione synthetase 2 | chr5:9668211-9670912 REVERSE LENGTH=539	393.622	1	0	18	18	18	18	51	51
381962	AT1G02780.1	AT1G02780.1		| Symbols: emb2386 | Ribosomal protein L19e family protein | chr1:608120-609391 REVERSE LENGTH=214	393.563	1	0	6	3	9	5	82	37
380789	AT5G14200.1	AT5G14200.1		| Symbols: ATIMD1, IMD1 | isopropylmalate dehydrogenase 1 | chr5:4576220-4578111 FORWARD LENGTH=409	391.791	1	0	10	4	11	4	77	15
383037	AT2G20990.3	AT2G20990.3	AT2G21010.1	| Symbols: SYTA | synaptotagmin A | chr2:9014827-9017829 FORWARD LENGTH=579	390.593	1	1	16	16	17	17	95	95
381078	AT5G51750.1	AT5G51750.1		| Symbols: ATSBT1.3, SBT1.3 | subtilase 1.3 | chr5:21020266-21022608 FORWARD LENGTH=780	389.745	1	0	14	14	14	14	64	64
381473	AT3G04920.1	AT3G04920.1		| Symbols: | Ribosomal protein S24e family protein | chr3:1360989-1362065 FORWARD LENGTH=133	389.493	1	0	7	4	8	5	133	72
383224	AT5G60540.1	AT5G60540.1		| Symbols: EMB2407, ATPDX2, PDX2 | pyridoxine biosynthesis 2 | chr5:24336874-24338647 REVERSE LENGTH=255	388.682	1	0	8	8	9	9	48	48
380888	AT3G44320.1	AT3G44320.1	AT5G22300.1	| Symbols: NIT3, AtNIT3 | nitrilase 3 | chr3:15993419-15995493 FORWARD LENGTH=346	386.943	1	1	6	3	6	3	52	24
382208	AT5G64260.1	AT5G64260.1		| Symbols: EXL2 | EXORDIUM like 2 | chr5:25703980-25704897 FORWARD LENGTH=305	386.519	1	0	11	9	13	11	91	73
384248	AT5G28840.1	AT5G28840.1		| Symbols: GME | GDP-D-mannose 3',5'-epimerase | chr5:10862472-10864024 REVERSE LENGTH=377	386.133	1	0	13	13	13	13	82	82
381994	AT2G42520.1	AT2G42520.1		| Symbols: | P-loop containing nucleoside triphosphate hydrolases superfamily protein | chr2:17705382-17708744 FORWARD LENGTH=633	385.709	1	0	14	6	15	6	72	37
382661	AT1G53210.1	AT1G53210.1		| Symbols: | sodium/calcium exchanger family protein / calcium-binding EF hand family protein | chr1:19844790-19847533 FORWARD LENGTH=585	385.164	1	0	7	7	9	9	39	39
382629	AT5G62790.2	AT5G62790.2		| Symbols: DXR | 1-deoxy-D-xylulose 5-phosphate reductoisomerase | chr5:25214358-25217289 REVERSE LENGTH=497	384.479	1	0	11	11	12	12	61	61
383294	AT5G60670.1	AT5G60670.1		| Symbols: | Ribosomal protein L11 family protein | chr5:24381066-24381566 REVERSE LENGTH=166	383.939	1	0	8	2	8	2	76	4
384220	AT1G63770.5	AT1G63770.5		| Symbols: | Peptidase M1 family protein | chr1:23657791-23664243 REVERSE LENGTH=1013	382.935	1	0	15	15	15	15	66	66
381245	AT1G66580.1	AT1G66580.1		| Symbols: SAG24, RPL10C | senescence associated gene 24 | chr1:24839208-24840439 FORWARD LENGTH=221	382.721	1	0	14	2	14	2	164	25
381691	AT4G27700.1	AT4G27700.1		| Symbols: | Rhodanese/Cell cycle control phosphatase superfamily protein | chr4:13826541-13827673 REVERSE LENGTH=224	382.065	1	0	10	10	11	11	77	77
382900	AT1G47250.1	AT1G47250.1		| Symbols: PAF2 | 20S proteasome alpha subunit F2 | chr1:17319220-17320900 FORWARD LENGTH=277	381.64	1	0	9	1	9	1	66	6
382415	AT3G22200.2	AT3G22200.2		| Symbols: POP2 | Pyridoxal phosphate (PLP)-dependent transferases superfamily protein | chr3:7835457-7838863 FORWARD LENGTH=513	381.173	1	0	11	11	12	12	48	48
383162	AT2G39850.1	AT2G39850.1		| Symbols: | Subtilisin-like serine endopeptidase family protein | chr2:16630626-16634100 FORWARD LENGTH=775	380.896	1	0	14	14	14	14	53	53
381259	AT5G18170.1	AT5G18170.1		| Symbols: GDH1 | glutamate dehydrogenase 1 | chr5:6006172-6008248 FORWARD LENGTH=411	379.835	1	0	11	7	13	7	90	53
380892	AT4G24550.2	AT4G24550.2		| Symbols: | Clathrin adaptor complexes medium subunit family protein | chr4:12675873-12678903 FORWARD LENGTH=451	379.418	1	0	10	10	10	10	61	61
383442	AT4G13170.1	AT4G13170.1		| Symbols: | Ribosomal protein L13 family protein | chr4:7655133-7656542 REVERSE LENGTH=206	378.922	1	0	8	1	10	1	107	2
382667	AT5G19140.1	AT5G19140.1		| Symbols: ATAILP1, AILP1 | Aluminium induced protein with YGL and LRDR motifs | chr5:6423398-6425785 FORWARD LENGTH=234	378.919	1	0	8	8	8	8	53	53
381847	AT2G09990.1	AT2G09990.1		| Symbols: | Ribosomal protein S5 domain 2-like superfamily protein | chr2:3781442-3781882 FORWARD LENGTH=146	378.225	1	0	12	4	13	4	165	40
382249	AT3G02200.2	AT3G02200.2		| Symbols: | Proteasome component (PCI) domain protein | chr3:406692-408919 FORWARD LENGTH=417	377.577	1	0	14	13	14	13	64	60
383867	AT3G06510.2	AT3G06510.2		| Symbols: SFR2 | Glycosyl hydrolase superfamily protein | chr3:2016450-2019533 FORWARD LENGTH=656	377.548	1	0	13	13	15	15	75	75
384126	AT3G15950.1	AT3G15950.1		| Symbols: NAI2 | DNA topoisomerase-related | chr3:5397783-5402610 REVERSE LENGTH=772	376.517	1	0	9	9	9	9	52	52
381246	AT1G14320.1	AT1G14320.1		| Symbols: SAC52, RPL10, RPL10A | Ribosomal protein L16p/L10e family protein | chr1:4888270-4889408 FORWARD LENGTH=220	375.904	1	0	14	2	14	2	156	14
383365	AT1G52040.1	AT1G52040.1		| Symbols: MBP1, ATMBP | myrosinase-binding protein 1 | chr1:19350595-19352578 REVERSE LENGTH=462	375.591	1	0	10	9	10	9	53	51
382418	AT3G62560.1	AT3G62560.1	AT1G09180.1	| Symbols: | Ras-related small GTP-binding family protein | chr3:23137539-23138880 FORWARD LENGTH=193	374.976	1	1	10	3	10	3	89	14
382885	AT4G05180.1	AT4G05180.1		| Symbols: PSBQ, PSBQ-2, PSII-Q | photosystem II subunit Q-2 | chr4:2672093-2673170 REVERSE LENGTH=230	374.688	1	0	11	9	11	9	71	64
382126	AT4G16143.1	AT4G16143.1	AT4G02150.1	| Symbols: IMPA-2 | importin alpha isoform 2 | chr4:9134450-9137134 REVERSE LENGTH=535	374.625	1	1	14	9	14	9	45	30
380995	AT3G57490.1	AT3G57490.1		| Symbols: | Ribosomal protein S5 family protein | chr3:21279824-21280887 REVERSE LENGTH=276	374.197	1	0	11	3	11	3	124	43
382292	AT2G15430.1	AT2G15430.1		| Symbols: RBP36A, RPB35.5A, NRPB3, NRPD3, NRPE3A | DNA-directed RNA polymerase family protein | chr2:6733661-6735482 FORWARD LENGTH=319	373.787	1	0	9	7	10	8	57	49
381754	AT3G28730.1	AT3G28730.1		| Symbols: ATHMG, SSRP1, NFD, HMG | high mobility group | chr3:10784954-10788498 FORWARD LENGTH=646	373.652	1	0	12	12	12	12	83	83
381803	ATMG00070.1	ATMG00070.1		| Symbols: NAD9 | NADH dehydrogenase subunit 9 | chrM:23663-24235 REVERSE LENGTH=190	373.639	1	0	9	9	12	12	80	80
384357	ATCG00670.1	ATCG00670.1		| Symbols: CLPP1, PCLPP | plastid-encoded CLP P | chrC:69910-71882 REVERSE LENGTH=196	373.022	1	0	5	5	7	7	101	101
382613	AT2G35490.1	AT2G35490.1		| Symbols: | Plastid-lipid associated protein PAP / fibrillin family protein | chr2:14912309-14913797 REVERSE LENGTH=376	372.732	1	0	10	10	10	10	114	114
382316	AT5G46430.1	AT5G46430.1		| Symbols: | Ribosomal protein L32e | chr5:18833429-18834409 FORWARD LENGTH=133	371.789	1	0	11	3	16	6	127	44
381792	AT4G37510.1	AT4G37510.1	AT2G48121.2	| Symbols: | Ribonuclease III family protein | chr4:17626259-17628854 REVERSE LENGTH=537	371.749	1	1	13	13	14	14	44	44
381005	ATCG00840.1	ATCG00840.1; ATCG01300.1		| Symbols: RPL23.1, RPL23 | ribosomal protein L23.1 | chrC:85862-86143 REVERSE LENGTH=93	371.573	2	0	8	8	12	12	120	120
381702	AT5G42150.1	AT5G42150.1		| Symbols: | Glutathione S-transferase family protein | chr5:16846247-16847909 FORWARD LENGTH=315	371.194	1	0	9	9	9	9	32	32
384354	AT3G20000.1	AT3G20000.1		| Symbols: TOM40 | translocase of the outer mitochondrial membrane 40 | chr3:6967685-6970247 FORWARD LENGTH=309	369.231	1	0	11	11	13	13	89	89
381824	AT5G37600.1	AT5G37600.1	AT5G16570.1	| Symbols: ATGSR1, GLN1;1, GSR 1, ATGLN1;1 | glutamine synthase clone R1 | chr5:14933574-14935656 REVERSE LENGTH=356	369.123	1	1	6	2	9	3	67	23
383907	AT1G02280.1	AT1G02280.1		| Symbols: TOC33, ATTOC33, PPI1 | translocon at the outer envelope membrane of chloroplasts 33 | chr1:448665-450246 REVERSE LENGTH=297	367.89	1	0	10	10	11	11	83	83
383637	AT4G26900.1	AT4G26900.1		| Symbols: AT-HF, HISN4 | HIS HF | chr4:13515514-13519608 FORWARD LENGTH=592	365.014	1	0	11	11	12	12	47	47
383958	AT2G28790.1	AT2G28790.1		| Symbols: | Pathogenesis-related thaumatin superfamily protein | chr2:12354664-12355413 REVERSE LENGTH=249	363.899	1	0	9	9	10	10	176	176
380883	AT1G62020.1	AT1G62020.1		| Symbols: | Coatomer, alpha subunit | chr1:22919814-22923728 FORWARD LENGTH=1216	363.299	1	0	13	3	13	3	73	18
381708	AT1G70770.1	AT1G70770.1	AT1G23170.2; AT3G11880.1	| Symbols: | Protein of unknown function DUF2359, transmembrane | chr1:26688622-26691185 REVERSE LENGTH=610	363.184	1	2	9	9	10	10	55	55
381328	AT3G01290.1	AT3G01290.1		| Symbols: | SPFH/Band 7/PHB domain-containing membrane-associated protein family | chr3:88252-89356 REVERSE LENGTH=285	362.391	1	0	12	8	13	8	66	34
381168	AT5G38940.1	AT5G38940.1		| Symbols: | RmlC-like cupins superfamily protein | chr5:15588771-15589526 FORWARD LENGTH=223	362.354	1	0	5	4	5	4	51	43
383159	AT1G54780.1	AT1G54780.1		| Symbols: TLP18.3 | thylakoid lumen 18.3 kDa protein | chr1:20439533-20440953 FORWARD LENGTH=285	362.14	1	0	13	13	13	13	92	92
381739	AT1G79600.1	AT1G79600.1	AT4G31160.1	| Symbols: | Protein kinase superfamily protein | chr1:29950105-29952516 REVERSE LENGTH=711	360.835	1	1	11	11	11	11	40	40
381049	AT1G65960.2	AT1G65960.2	AT3G17760.1	| Symbols: GAD2 | glutamate decarboxylase 2 | chr1:24552094-24557253 FORWARD LENGTH=494	360.663	1	1	8	7	10	8	43	40
381376	AT4G11150.1	AT4G11150.1	AT3G08560.1	| Symbols: TUF, emb2448, TUFF, VHA-E1 | vacuolar ATP synthase subunit E1 | chr4:6800091-6801696 FORWARD LENGTH=230	360.322	1	1	13	9	16	11	99	70
381234	AT5G67030.1	AT5G67030.1		| Symbols: ABA1, LOS6, NPQ2, ATABA1, ZEP, IBS3, ATZEP | zeaxanthin epoxidase (ZEP) (ABA1) | chr5:26753745-26757090 REVERSE LENGTH=667	360.185	1	0	12	12	13	13	40	40
382931	AT2G22170.1	AT2G22170.1		| Symbols: | Lipase/lipooxygenase, PLAT/LH2 family protein | chr2:9427010-9427742 REVERSE LENGTH=183	359.862	1	0	6	5	7	6	49	42
382453	AT1G09430.1	AT1G09430.1		| Symbols: ACLA-3 | ATP-citrate lyase A-3 | chr1:3042135-3044978 FORWARD LENGTH=424	358.652	1	0	11	7	12	7	41	28
383927	AT3G19820.1	AT3G19820.1		| Symbols: DWF1, DIM, EVE1, DIM1, CBB1 | cell elongation protein / DWARF1 / DIMINUTO (DIM) | chr3:6879835-6881616 REVERSE LENGTH=561	358.534	1	0	13	13	14	14	61	61
383663	AT1G52000.1	AT1G52000.1		| Symbols: | Mannose-binding lectin superfamily protein | chr1:19333352-19335700 REVERSE LENGTH=730	358.354	1	0	10	9	10	9	49	25
381592	AT3G61050.1	AT3G61050.1	AT3G60950.1; AT3G61030.1	| Symbols: NTMC2TYPE4, NTMC2T4 | Calcium-dependent lipid-binding (CaLB domain) family protein | chr3:22597485-22600932 FORWARD LENGTH=510	357.336	1	2	14	14	16	16	77	77
382912	AT4G17170.1	AT4G17170.1	AT4G17160.1	| Symbols: AT-RAB2, ATRABB1C, ATRAB2A, RAB2A, RABB1C, ATRAB-B1B, RAB-B1B | RAB GTPase homolog B1C | chr4:9644908-9646220 REVERSE LENGTH=211	356.358	1	1	11	6	12	7	70	26
383165	AT4G39330.1	AT4G39330.1		| Symbols: ATCAD9, CAD9 | cinnamyl alcohol dehydrogenase 9 | chr4:18291268-18292772 FORWARD LENGTH=360	355.47	1	0	11	11	12	12	86	86
383506	AT5G57490.1	AT5G57490.1		| Symbols: VDAC4, ATVDAC4 | voltage dependent anion channel 4 | chr5:23283895-23285335 REVERSE LENGTH=274	354.638	1	0	9	9	9	9	67	67
383679	AT3G13120.1	AT3G13120.1		| Symbols: | Ribosomal protein S10p/S20e family protein | chr3:4220310-4221526 REVERSE LENGTH=191	354.095	1	0	6	6	11	11	69	69
382472	AT2G45990.1	AT2G45990.1		| Symbols: | unknown protein; FUNCTIONS IN: molecular_function unknown; INVOLVED IN: biological_process unknown; LOCATED IN: chloroplast, chloroplast stroma; EXPRESSED IN: 22 plant structures; EXPRESSED DURING: 13 growth stages; Has 312 Blast hits	353.368	1	0	9	9	9	9	65	65
382065	AT3G16430.1	AT3G16430.1		| Symbols: JAL31 | jacalin-related lectin 31 | chr3:5581830-5582959 FORWARD LENGTH=296	353.165	1	0	8	3	9	3	121	21
383626	AT4G32260.1	AT4G32260.1		| Symbols: | ATPase, F0 complex, subunit B/B', bacterial/chloroplast | chr4:15573859-15574586 REVERSE LENGTH=219	353.049	1	0	6	6	8	8	67	67
381060	AT5G51100.1	AT5G51100.1	AT4G00651.1	| Symbols: FSD2 | Fe superoxide dismutase 2 | chr5:20773357-20775635 REVERSE LENGTH=305	351.963	1	1	9	9	10	10	57	57
382381	AT5G48570.1	AT5G48570.1		| Symbols: ROF2, ATFKBP65, FKBP65 | FKBP-type peptidyl-prolyl cis-trans isomerase family protein | chr5:19690746-19693656 REVERSE LENGTH=578	351.571	1	0	12	11	12	11	57	50
381153	AT4G38800.1	AT4G38800.1		| Symbols: ATMTN1, ATMTAN1, MTN1, MTAN1 | methylthioadenosine nucleosidase 1 | chr4:18113355-18114996 REVERSE LENGTH=267	351.429	1	0	8	8	9	9	43	43
381145	AT1G78820.1	AT1G78820.1		| Symbols: | D-mannose binding lectin protein with Apple-like carbohydrate-binding domain | chr1:29634401-29635768 REVERSE LENGTH=455	351.378	1	0	11	6	12	7	73	31
382143	AT5G59880.1	AT5G59880.1	AT5G59890.1	| Symbols: ADF3 | actin depolymerizing factor 3 | chr5:24120382-24121628 FORWARD LENGTH=139	351.343	1	1	6	5	7	5	49	44
381182	AT1G29900.1	AT1G29900.1		| Symbols: CARB | carbamoyl phosphate synthetase B | chr1:10468164-10471976 FORWARD LENGTH=1187	351.132	1	0	9	9	10	10	41	41
384385	AT5G38660.1	AT5G38660.1		| Symbols: APE1 | acclimation of photosynthesis to environment | chr5:15473285-15475497 REVERSE LENGTH=286	351.121	1	0	12	12	12	12	56	56
382360	AT4G16660.1	AT4G16660.1		| Symbols: | heat shock protein 70 (Hsp 70) family protein | chr4:9377225-9381232 FORWARD LENGTH=867	350.643	1	0	10	10	10	10	45	45
382401	AT5G03880.1	AT5G03880.1		| Symbols: | Thioredoxin family protein | chr5:1038674-1041453 REVERSE LENGTH=339	350.605	1	0	8	8	9	9	60	60
381333	AT5G08280.1	AT5G08280.1		| Symbols: HEMC | hydroxymethylbilane synthase | chr5:2663763-2665596 REVERSE LENGTH=382	350.253	1	0	12	12	13	13	46	46
383070	AT1G21600.1	AT1G21600.1		| Symbols: PTAC6 | plastid transcriptionally active 6 | chr1:7571514-7573782 REVERSE LENGTH=328	348.8	1	0	9	9	10	10	61	61
381848	AT5G18380.1	AT5G18380.1		| Symbols: | Ribosomal protein S5 domain 2-like superfamily protein | chr5:6090253-6090693 REVERSE LENGTH=146	348.378	1	0	10	0	10	0	162	0
381354	AT1G73060.1	AT1G73060.1		| Symbols: LPA3 | Low PSII Accumulation 3 | chr1:27479027-27481258 FORWARD LENGTH=358	348.223	1	0	11	11	12	12	71	71
382226	AT3G11270.1	AT3G11270.1		| Symbols: MEE34 | Mov34/MPN/PAD-1 family protein | chr3:3528989-3531317 FORWARD LENGTH=310	347.937	1	0	10	1	11	1	99	21
384130	AT3G14930.1	AT3G14930.1		| Symbols: HEME1 | Uroporphyrinogen decarboxylase | chr3:5020675-5022577 FORWARD LENGTH=418	347.217	1	0	13	13	13	13	79	79
382510	AT1G73990.1	AT1G73990.1		| Symbols: SPPA, SPPA1 | signal peptide peptidase | chr1:27824465-27828807 FORWARD LENGTH=677	347.084	1	0	10	10	12	12	54	54
381340	AT2G37170.1	AT2G37170.1	AT2G16850.1	| Symbols: PIP2B, PIP2;2 | plasma membrane intrinsic protein 2 | chr2:15613624-15614791 REVERSE LENGTH=285	346.882	1	1	7	4	8	4	81	34
382634	AT1G04040.1	AT1G04040.1		| Symbols: | HAD superfamily, subfamily IIIB acid phosphatase | chr1:1042564-1043819 REVERSE LENGTH=271	346.793	1	0	12	9	14	11	52	29
383188	AT5G58070.1	AT5G58070.1		| Symbols: ATTIL, TIL | temperature-induced lipocalin | chr5:23500512-23501156 REVERSE LENGTH=186	346.653	1	0	10	10	12	12	74	74
381330	AT1G69840.1	AT1G69840.1		| Symbols: | SPFH/Band 7/PHB domain-containing membrane-associated protein family | chr1:26293932-26295150 REVERSE LENGTH=286	346.418	1	0	10	7	11	8	66	49
384279	AT1G29660.1	AT1G29660.1		| Symbols: | GDSL-like Lipase/Acylhydrolase superfamily protein | chr1:10371955-10373624 FORWARD LENGTH=364	345.995	1	0	7	7	7	7	41	41
381107	AT2G20890.1	AT2G20890.1		| Symbols: PSB29, THF1 | photosystem II reaction center PSB29 protein | chr2:8987783-8989185 FORWARD LENGTH=300	345.663	1	0	9	9	11	11	81	81
382871	AT1G29670.1	AT1G29670.1		| Symbols: | GDSL-like Lipase/Acylhydrolase superfamily protein | chr1:10375843-10377717 FORWARD LENGTH=363	345.627	1	0	9	9	9	9	44	44
383112	AT1G17860.1	AT1G17860.1		| Symbols: | Kunitz family trypsin and protease inhibitor protein | chr1:6149343-6149933 FORWARD LENGTH=196	345.485	1	0	9	9	9	9	52	52
381471	AT3G50000.1	AT3G50000.1	AT2G23080.1	| Symbols: CKA2, ATCKA2 | casein kinase II, alpha chain 2 | chr3:18534487-18536743 FORWARD LENGTH=403	344.978	1	1	10	3	10	3	42	6
383739	AT1G49750.1	AT1G49750.1		| Symbols: | Leucine-rich repeat (LRR) family protein | chr1:18411177-18412779 REVERSE LENGTH=494	344.757	1	0	10	10	10	10	89	89
382066	AT2G39330.1	AT2G39330.1		| Symbols: JAL23 | jacalin-related lectin 23 | chr2:16419787-16421573 REVERSE LENGTH=459	344.102	1	0	11	8	11	8	61	25
383700	AT5G64940.1	AT5G64940.1		| Symbols: ATATH13, ATH13, ATOSA1, OSA1 | ABC2 homolog 13 | chr5:25949116-25953326 FORWARD LENGTH=761	342.543	1	0	13	13	13	13	36	36
381777	ATCG00740.1	ATCG00740.1		| Symbols: RPOA | RNA polymerase subunit alpha | chrC:77901-78890 REVERSE LENGTH=329	341.984	1	0	9	9	11	11	84	84
383606	AT2G31670.1	AT2G31670.1		| Symbols: | Stress responsive alpha-beta barrel domain protein | chr2:13472699-13473490 REVERSE LENGTH=263	341.719	1	0	9	9	11	11	81	81
382730	AT4G34050.1	AT4G34050.1		| Symbols: CCoAOMT1 | S-adenosyl-L-methionine-dependent methyltransferases superfamily protein | chr4:16310844-16311973 FORWARD LENGTH=259	341.656	1	0	10	10	10	10	42	42
381188	AT2G26740.1	AT2G26740.1	AT2G26750.1; AT4G15955.3	| Symbols: ATSEH, SEH | soluble epoxide hydrolase | chr2:11393148-11394257 REVERSE LENGTH=321	340.486	1	2	11	10	12	11	52	45
383151	AT4G35000.1	AT4G35000.1		| Symbols: APX3 | ascorbate peroxidase 3 | chr4:16665007-16667541 REVERSE LENGTH=287	339.99	1	0	9	9	10	10	55	55
380928	AT1G09780.1	AT1G09780.1		| Symbols: | Phosphoglycerate mutase, 2,3-bisphosphoglycerate-independent | chr1:3165550-3167812 REVERSE LENGTH=557	339.871	1	0	8	4	9	4	51	16
382151	AT3G16050.1	AT3G16050.1		| Symbols: A37, ATPDX1.2, PDX1.2 | pyridoxine biosynthesis 1.2 | chr3:5444121-5445065 REVERSE LENGTH=314	339.489	1	0	10	8	12	9	36	26
381626	AT2G46910.1	AT2G46910.1		| Symbols: | Plastid-lipid associated protein PAP / fibrillin family protein | chr2:19272427-19273856 FORWARD LENGTH=284	339.444	1	0	8	8	8	8	47	47
383026	AT4G39460.1	AT4G39460.1	AT1G34065.1	| Symbols: SAMC1, SAMT1 | S-adenosylmethionine carrier 1 | chr4:18356093-18358596 REVERSE LENGTH=325	338.982	1	1	6	6	7	7	53	53
382298	AT5G13450.1	AT5G13450.1		| Symbols: ATP5 | delta subunit of Mt ATP synthase | chr5:4310558-4311941 REVERSE LENGTH=238	338.805	1	0	13	13	14	14	72	72
382805	AT3G24190.1	AT3G24190.1		| Symbols: | Protein kinase superfamily protein | chr3:8743319-8747703 FORWARD LENGTH=793	338.544	1	0	10	10	10	10	43	43
381051	AT3G02080.1	AT3G02080.1		| Symbols: | Ribosomal protein S19e family protein | chr3:364138-365161 REVERSE LENGTH=143	338.152	1	0	7	4	8	5	93	53
383944	AT1G01080.2	AT1G01080.2		| Symbols: | RNA-binding (RRM/RBD/RNP motifs) family protein | chr1:45503-46789 REVERSE LENGTH=294	337.43	1	0	8	8	9	9	81	81
380949	AT5G63180.1	AT5G63180.1	AT4G13210.2	| Symbols: | Pectin lyase-like superfamily protein | chr5:25341106-25343113 REVERSE LENGTH=432	337.001	1	1	9	5	13	5	63	33
382962	AT4G05160.1	AT4G05160.1		| Symbols: | AMP-dependent synthetase and ligase family protein | chr4:2664451-2666547 FORWARD LENGTH=544	336.95	1	0	12	12	12	12	55	55
381670	AT1G12920.1	AT1G12920.1		| Symbols: ERF1-2 | eukaryotic release factor 1-2 | chr1:4396555-4397859 REVERSE LENGTH=434	336.243	1	0	10	2	11	2	56	6
382185	AT5G45620.1	AT5G45620.1		| Symbols: | Proteasome component (PCI) domain protein | chr5:18501590-18503868 FORWARD LENGTH=386	335.695	1	0	10	6	12	6	79	35
381793	AT4G14030.1	AT4G14030.1		| Symbols: SBP1 | selenium-binding protein 1 | chr4:8098121-8100165 REVERSE LENGTH=490	335.606	1	0	7	4	7	4	35	30
382468	AT2G19310.1	AT2G19310.1		| Symbols: | HSP20-like chaperones superfamily protein | chr2:8369892-8370380 REVERSE LENGTH=162	335.441	1	0	10	10	12	12	64	64
381805	AT4G34870.1	AT4G34870.1	AT4G32420.1; AT4G34960.1; AT5G58710.1	| Symbols: ROC5, ATCYP1 | rotamase cyclophilin 5 | chr4:16614451-16614969 FORWARD LENGTH=172	335.273	1	3	9	6	11	8	45	31
381050	AT5G61170.1	AT5G61170.1	AT5G15520.1	| Symbols: | Ribosomal protein S19e family protein | chr5:24611158-24612202 FORWARD LENGTH=143	335.242	1	1	8	5	9	6	103	63
381533	AT2G42740.1	AT2G42740.1; AT3G58700.1; AT4G18730.1; AT5G45775.2		| Symbols: RPL16A | ribosomal protein large subunit 16A | chr2:17791794-17792946 FORWARD LENGTH=182	334.643	4	0	12	12	14	14	161	161
381388	AT1G31330.1	AT1G31330.1		| Symbols: PSAF | photosystem I subunit F | chr1:11215011-11215939 REVERSE LENGTH=221	334.57	1	0	9	9	9	9	105	105
383142	AT1G76080.1	AT1G76080.1		| Symbols: ATCDSP32, CDSP32 | chloroplastic drought-induced stress protein of 32 kD | chr1:28548063-28549348 REVERSE LENGTH=302	334.295	1	0	11	11	15	15	103	103
381553	AT3G18740.1	AT3G18740.1	AT1G36240.1	| Symbols: | Ribosomal protein L7Ae/L30e/S12e/Gadd45 family protein | chr3:6453437-6453870 FORWARD LENGTH=112	334.174	1	1	7	3	9	3	112	43
382570	AT1G67280.1	AT1G67280.1		| Symbols: | Glyoxalase/Bleomycin resistance protein/Dioxygenase superfamily protein | chr1:25188563-25190547 REVERSE LENGTH=350	333.832	1	0	9	8	9	8	51	45
382420	AT1G64520.1	AT1G64520.1		| Symbols: RPN12a | regulatory particle non-ATPase 12A | chr1:23956459-23958120 FORWARD LENGTH=267	333.302	1	0	11	11	11	11	72	72
383730	AT3G52150.1	AT3G52150.1		| Symbols: | RNA-binding (RRM/RBD/RNP motifs) family protein | chr3:19342074-19343090 FORWARD LENGTH=253	333.113	1	0	11	11	12	12	53	53
382700	AT5G13980.1	AT5G13980.1		| Symbols: | Glycosyl hydrolase family 38 protein | chr5:4508626-4514334 FORWARD LENGTH=1024	332.436	1	0	11	11	12	12	50	50
383541	ATCG00750.1	ATCG00750.1		| Symbols: RPS11 | ribosomal protein S11 | chrC:78960-79376 REVERSE LENGTH=138	332.214	1	0	8	8	8	8	76	76
381715	AT3G22960.1	AT3G22960.1		| Symbols: PKP1, PKP-ALPHA | Pyruvate kinase family protein | chr3:8139369-8141771 FORWARD LENGTH=596	332	1	0	7	7	8	8	32	32
382911	AT4G35860.1	AT4G35860.1	AT4G17160.1	| Symbols: ATRABB1B, ATGB2, ATRAB2C, GB2 | GTP-binding 2 | chr4:16987118-16988839 REVERSE LENGTH=211	330.692	1	1	7	2	7	2	55	11
382524	AT1G47600.1	AT1G47600.1		| Symbols: BGLU34, TGG4 | beta glucosidase 34 | chr1:17491771-17494589 FORWARD LENGTH=511	329.956	1	0	10	4	10	4	51	17
382965	AT1G17650.1	AT1G17650.1		| Symbols: GLYR2, GR2 | glyoxylate reductase 2 | chr1:6069594-6071964 REVERSE LENGTH=358	329.151	1	0	8	8	9	9	52	52
382815	AT2G26080.1	AT2G26080.1		| Symbols: AtGLDP2, GLDP2 | glycine decarboxylase P-protein 2 | chr2:11109330-11113786 REVERSE LENGTH=1044	329.148	1	0	13	3	15	3	43	5
381655	AT3G01190.1	AT3G01190.1	AT5G15180.1	| Symbols: | Peroxidase superfamily protein | chr3:67236-68477 REVERSE LENGTH=321	328.968	1	1	12	12	12	12	88	88
383041	AT3G56150.1	AT3G56150.1	AT3G22860.1	| Symbols: EIF3C, ATEIF3C-1, EIF3C-1, ATTIF3C1, TIF3C1 | eukaryotic translation initiation factor 3C | chr3:20833790-20836820 REVERSE LENGTH=900	328.742	1	1	11	11	11	11	51	51
382085	AT3G16370.1	AT3G16370.1		| Symbols: | GDSL-like Lipase/Acylhydrolase superfamily protein | chr3:5556928-5558351 FORWARD LENGTH=353	328.468	1	0	9	9	9	9	46	46
381637	AT2G25450.1	AT2G25450.1		| Symbols: | 2-oxoglutarate (2OG) and Fe(II)-dependent oxygenase superfamily protein | chr2:10830286-10831563 REVERSE LENGTH=359	328.085	1	0	11	11	12	12	39	39
381448	AT5G54600.1	AT5G54600.1		| Symbols: | Translation protein SH3-like family protein | chr5:22183046-22184403 FORWARD LENGTH=198	328.071	1	0	7	7	8	8	104	104
383415	AT3G10670.1	AT3G10670.1		| Symbols: ATNAP7, NAP7 | non-intrinsic ABC protein 7 | chr3:3335325-3337304 REVERSE LENGTH=338	327.604	1	0	10	10	11	11	61	61
381622	AT1G66970.2	AT1G66970.2	AT1G66980.1	| Symbols: SVL2 | SHV3-like 2 | chr1:24992746-24996005 REVERSE LENGTH=785	327.329	1	1	10	9	10	9	59	52
381669	AT3G26618.1	AT3G26618.1		| Symbols: ERF1-3 | eukaryotic release factor 1-3 | chr3:9788854-9790161 FORWARD LENGTH=435	324.476	1	0	9	1	10	1	59	9
380926	AT2G19730.1	AT2G19730.1		| Symbols: | Ribosomal L28e protein family | chr2:8511752-8512995 FORWARD LENGTH=143	324.17	1	0	6	5	6	5	75	65
382695	AT3G16480.1	AT3G16480.1		| Symbols: MPPalpha | mitochondrial processing peptidase alpha subunit | chr3:5599906-5602716 FORWARD LENGTH=499	323.3	1	0	9	1	10	1	85	1
382404	AT4G21320.1	AT4G21320.1		| Symbols: HSA32 | Aldolase-type TIM barrel family protein | chr4:11340492-11341732 FORWARD LENGTH=286	322.379	1	0	10	10	11	11	43	43
380873	AT2G28950.1	AT2G28950.1		| Symbols: ATEXPA6, ATEXP6, ATHEXP ALPHA 1.8, EXPA6 | expansin A6 | chr2:12431840-12433482 REVERSE LENGTH=257	322.219	1	0	8	6	10	8	100	91
383312	AT1G67430.1	AT1G67430.1		| Symbols: | Ribosomal protein L22p/L17e family protein | chr1:25262209-25263627 FORWARD LENGTH=175	322.183	1	0	9	1	9	1	136	22
384053	AT5G07350.2	AT5G07350.2		| Symbols: Tudor1, AtTudor1, TSN1 | TUDOR-SN protein 1 | chr5:2320021-2324892 REVERSE LENGTH=1007	321.898	1	0	13	9	13	9	29	19
381478	AT2G43910.2	AT2G43910.2	AT2G43920.1	| Symbols: ATHOL1, HOL1 | HARMLESS TO OZONE LAYER 1 | chr2:18184596-18186951 REVERSE LENGTH=246	321.772	1	1	6	6	9	9	80	80
381244	AT2G39770.1	AT2G39770.1	AT3G55590.1	| Symbols: CYT1, VTC1, SOZ1, EMB101, GMP1 | Glucose-1-phosphate adenylyltransferase family protein | chr2:16589401-16590741 FORWARD LENGTH=361	321.274	1	1	6	6	7	7	40	40
381851	AT1G21720.1	AT1G21720.1		| Symbols: PBC1 | proteasome beta subunit C1 | chr1:7626394-7628070 FORWARD LENGTH=204	320.919	1	0	6	2	8	2	67	18
381076	AT3G04260.1	AT3G04260.1		| Symbols: PTAC3 | plastid transcriptionally active 3 | chr3:1123231-1127515 REVERSE LENGTH=910	320.857	1	0	11	11	12	12	34	34
382365	AT1G16300.1	AT1G16300.1		| Symbols: GAPCP-2 | glyceraldehyde-3-phosphate dehydrogenase of plastid 2 | chr1:5574433-5577406 FORWARD LENGTH=420	320.464	1	0	7	1	8	1	54	2
383013	AT4G12420.1	AT4G12420.1		| Symbols: SKU5 | Cupredoxin superfamily protein | chr4:7349941-7352868 REVERSE LENGTH=587	318.317	1	0	9	9	9	9	45	45
381361	AT3G62830.1	AT3G62830.1	AT2G47650.2	| Symbols: UXS2, ATUXS2, AUD1 | NAD(P)-binding Rossmann-fold superfamily protein | chr3:23232539-23235353 FORWARD LENGTH=445	317.832	1	1	8	8	8	8	37	37
381801	AT1G30580.1	AT1G30580.1		| Symbols: | GTP binding | chr1:10831953-10835454 REVERSE LENGTH=394	317.442	1	0	12	12	12	12	66	66
384031	AT1G16720.1	AT1G16720.1		| Symbols: HCF173 | high chlorophyll fluorescence phenotype 173 | chr1:5723161-5726248 FORWARD LENGTH=598	317.318	1	0	12	12	13	13	39	39
383447	AT4G39520.1	AT4G39520.1		| Symbols: | GTP-binding protein-related | chr4:18371329-18374000 REVERSE LENGTH=369	316.653	1	0	8	8	8	8	44	44
384070	AT5G60980.2	AT5G60980.2		| Symbols: | Nuclear transport factor 2 (NTF2) family protein with RNA binding (RRM-RBD-RNP motifs) domain | chr5:24543988-24546027 FORWARD LENGTH=460	316.03	1	0	9	9	10	10	41	41
383237	AT5G04990.1	AT5G04990.1		| Symbols: SUN1, ATSUN1 | SAD1/UNC-84 domain protein 1 | chr5:1471698-1473770 REVERSE LENGTH=471	315.854	1	0	7	7	7	7	32	32
383082	AT5G42980.1	AT5G42980.1		| Symbols: ATTRX3, ATH3, ATTRXH3, TRXH3, TRX3 | thioredoxin 3 | chr5:17242772-17243718 FORWARD LENGTH=118	315.797	1	0	7	7	10	10	68	68
383383	AT1G60550.1	AT1G60550.1		| Symbols: ECHID, DHNS | enoyl-CoA hydratase/isomerase D | chr1:22305988-22308092 REVERSE LENGTH=337	315.079	1	0	7	7	9	9	37	37
383348	AT5G12940.1	AT5G12940.1		| Symbols: | Leucine-rich repeat (LRR) family protein | chr5:4087782-4088897 FORWARD LENGTH=371	315.073	1	0	11	11	12	12	49	49
383077	AT3G53890.1	AT3G53890.1		| Symbols: | Ribosomal protein S21e | chr3:19955582-19956049 REVERSE LENGTH=82	314.618	1	0	4	1	5	2	28	19
383321	AT4G39800.1	AT4G39800.1	AT5G10170.1	| Symbols: MI-1-P SYNTHASE, MIPS1, ATMIPS1, ATIPS1 | myo-inositol-1-phosphate synthase 1 | chr4:18469659-18471893 REVERSE LENGTH=511	314.401	1	1	9	4	10	5	30	21
381276	AT2G45710.1	AT2G45710.1; AT3G61110.1	AT3G61111.1	| Symbols: | Zinc-binding ribosomal protein family protein | chr2:18831243-18831999 FORWARD LENGTH=84	314.187	2	1	6	4	8	4	62	39
384081	AT3G16950.2	AT3G16950.2		| Symbols: LPD1, ptlpd1 | lipoamide dehydrogenase 1 | chr3:5786508-5790383 REVERSE LENGTH=623	313.29	1	0	9	2	9	2	62	12
381769	AT5G17990.1	AT5G17990.1		| Symbols: TRP1, pat1 | tryptophan biosynthesis 1 | chr5:5957330-5959681 FORWARD LENGTH=444	312.893	1	0	8	8	8	8	38	38
382611	AT5G23900.1	AT5G23900.1		| Symbols: | Ribosomal protein L13e family protein | chr5:8064176-8065081 REVERSE LENGTH=206	312.651	1	0	11	5	12	6	107	66
381756	AT2G06850.1	AT2G06850.1		| Symbols: EXGT-A1, EXT, XTH4 | xyloglucan endotransglucosylase/hydrolase 4 | chr2:2763619-2765490 FORWARD LENGTH=296	312.555	1	0	11	11	11	11	48	48
380767	AT2G37640.1	AT2G37640.1	AT5G02260.1	| Symbols: ATEXPA3, ATEXP3, ATHEXP ALPHA 1.9, EXP3 | Barwin-like endoglucanases superfamily protein | chr2:15788077-15789812 REVERSE LENGTH=262	311.906	1	1	7	5	10	8	68	60
382002	AT3G57560.1	AT3G57560.1		| Symbols: NAGK | N-acetyl-l-glutamate kinase | chr3:21311164-21312207 REVERSE LENGTH=347	310.705	1	0	7	7	8	8	43	43
384001	AT2G10940.1	AT2G10940.1		| Symbols: | Bifunctional inhibitor/lipid-transfer protein/seed storage 2S albumin superfamily protein | chr2:4311160-4312035 REVERSE LENGTH=291	309.922	1	0	8	8	8	8	70	70
382649	AT2G45220.1	AT2G45220.1	AT4G02300.1	| Symbols: | Plant invertase/pectin methylesterase inhibitor superfamily | chr2:18644281-18646394 REVERSE LENGTH=511	309.757	1	1	6	6	6	6	22	22
383213	AT5G42960.1	AT5G42960.1		| Symbols: | unknown protein; FUNCTIONS IN: molecular_function unknown; INVOLVED IN: biological_process unknown; LOCATED IN: mitochondrion, chloroplast, plastid, chloroplast envelope; EXPRESSED IN: 24 plant structures; EXPRESSED DURING: 13 growth s	309.752	1	0	10	10	12	12	89	89
382167	AT2G45740.1	AT2G45740.1		| Symbols: PEX11D | peroxin 11D | chr2:18839865-18841102 FORWARD LENGTH=236	309.75	1	0	6	5	8	7	58	46
383502	AT3G61820.1	AT3G61820.1		| Symbols: | Eukaryotic aspartyl protease family protein | chr3:22880074-22881525 REVERSE LENGTH=483	309.277	1	0	11	10	11	10	38	36
383412	AT2G34640.1	AT2G34640.1		| Symbols: PTAC12, HMR | plastid transcriptionally active 12 | chr2:14582061-14584345 REVERSE LENGTH=527	309.271	1	0	10	10	11	11	41	41
380821	AT1G70850.1	AT1G70850.1	AT1G70840.1; AT5G28010.1	| Symbols: MLP34 | MLP-like protein 34 | chr1:26715429-26716744 REVERSE LENGTH=316	308.734	1	2	14	9	15	9	107	60
381804	AT2G16600.1	AT2G16600.1		| Symbols: ROC3 | rotamase CYP 3 | chr2:7200862-7201383 FORWARD LENGTH=173	308.627	1	0	6	4	8	6	69	56
382668	AT2G44350.2	AT2G44350.2	AT3G60100.1	| Symbols: ATCS, CSY4 | Citrate synthase family protein | chr2:18316673-18320524 FORWARD LENGTH=474	307.842	1	1	8	8	9	9	50	50
383078	AT5G27700.1	AT5G27700.1		| Symbols: | Ribosomal protein S21e | chr5:9807541-9808048 REVERSE LENGTH=82	307.444	1	0	4	1	5	2	33	24
382525	AT1G51470.1	AT1G51470.1		| Symbols: BGLU35, TGG5 | beta glucosidase 35 | chr1:19087424-19090248 FORWARD LENGTH=511	307.174	1	0	9	3	9	3	52	18
381472	AT5G28060.1	AT5G28060.1		| Symbols: | Ribosomal protein S24e family protein | chr5:10069791-10070792 REVERSE LENGTH=133	306.995	1	0	6	3	7	4	95	34
382325	AT3G19480.1	AT3G19480.1		| Symbols: | D-3-phosphoglycerate dehydrogenase | chr3:6752590-6754650 FORWARD LENGTH=588	306.787	1	0	8	6	8	6	47	29
383311	AT1G27400.1	AT1G27400.1		| Symbols: | Ribosomal protein L22p/L17e family protein | chr1:9515230-9516725 FORWARD LENGTH=176	306.414	1	0	9	1	9	1	124	10
383072	AT1G75350.1	AT1G75350.1		| Symbols: emb2184 | Ribosomal protein L31 | chr1:28272163-28272687 FORWARD LENGTH=144	305.893	1	0	4	4	6	6	52	52
382306	AT5G43330.1	AT5G43330.1	AT5G56720.1	| Symbols: | Lactate/malate dehydrogenase family protein | chr5:17390552-17392449 FORWARD LENGTH=332	305.352	1	1	6	1	7	1	59	1
384231	AT2G18510.1	AT2G18510.1		| Symbols: emb2444 | RNA-binding (RRM/RBD/RNP motifs) family protein | chr2:8031554-8033517 REVERSE LENGTH=363	304.459	1	0	7	7	7	7	44	44
381967	AT3G25770.1	AT3G25770.1	AT3G25780.1	| Symbols: AOC2 | allene oxide cyclase 2 | chr3:9406975-9407839 FORWARD LENGTH=253	303.874	1	1	6	4	7	5	58	45
382497	AT4G17390.1	AT4G17390.1		| Symbols: | Ribosomal protein L23/L15e family protein | chr4:9714407-9715545 REVERSE LENGTH=204	303.776	1	0	12	2	12	2	115	6
382498	AT4G16720.1	AT4G16720.1		| Symbols: | Ribosomal protein L23/L15e family protein | chr4:9400156-9401315 REVERSE LENGTH=204	303.776	1	0	12	2	12	2	115	6
383759	AT5G62190.1	AT5G62190.1		| Symbols: PRH75 | DEAD box RNA helicase (PRH75) | chr5:24980542-24983879 REVERSE LENGTH=671	303.72	1	0	11	11	11	11	23	23
383879	AT5G08380.1	AT5G08380.1		| Symbols: AtAGAL1, AGAL1 | alpha-galactosidase 1 | chr5:2694851-2697616 REVERSE LENGTH=410	302.718	1	0	9	9	9	9	36	36
382967	AT4G15000.1	AT4G15000.1	AT2G32220.1	| Symbols: | Ribosomal L27e protein family | chr4:8571896-8572303 FORWARD LENGTH=135	302.279	1	1	7	4	8	4	113	51
381668	AT4G19410.1	AT4G19410.1	AT5G45280.2	| Symbols: | Pectinacetylesterase family protein | chr4:10582188-10584766 REVERSE LENGTH=391	302.274	1	1	9	9	9	9	18	18
383303	AT4G03430.1	AT4G03430.1		| Symbols: STA1, EMB2770 | pre-mRNA splicing factor-related | chr4:1517411-1520500 REVERSE LENGTH=1029	301.311	1	0	11	11	11	11	21	21
380891	AT5G63140.1	AT5G63140.1		| Symbols: ATPAP29, PAP29 | purple acid phosphatase 29 | chr5:25328237-25329616 FORWARD LENGTH=389	300.984	1	0	9	9	9	9	55	55
381329	AT5G62740.1	AT5G62740.1		| Symbols: HIR1, ATHIR1 | SPFH/Band 7/PHB domain-containing membrane-associated protein family | chr5:25201320-25202535 FORWARD LENGTH=286	300.974	1	0	10	6	11	6	88	54
383067	AT2G43610.1	AT2G43610.1		| Symbols: | Chitinase family protein | chr2:18088058-18089184 REVERSE LENGTH=281	300.798	1	0	7	6	9	8	52	47
381620	AT4G18810.2	AT4G18810.2		| Symbols: | NAD(P)-binding Rossmann-fold superfamily protein | chr4:10322263-10325735 REVERSE LENGTH=627	300.573	1	0	8	8	8	8	51	51
384253	AT5G42740.1	AT5G42740.1		| Symbols: | Sugar isomerase (SIS) family protein | chr5:17136080-17140622 FORWARD LENGTH=560	300.315	1	0	9	9	9	9	31	31
382838	AT3G08030.1	AT3G08030.1		| Symbols: | Protein of unknown function, DUF642 | chr3:2564191-2565819 FORWARD LENGTH=365	300.287	1	0	9	9	9	9	53	53
381195	AT2G20260.1	AT2G20260.1		| Symbols: PSAE-2 | photosystem I subunit E-2 | chr2:8736780-8737644 FORWARD LENGTH=145	300.086	1	0	5	3	5	3	51	25
382884	AT4G21280.2	AT4G21280.2		| Symbols: PSBQ, PSBQA, PSBQ-1 | photosystem II subunit QA | chr4:11334446-11335587 FORWARD LENGTH=224	300.046	1	0	11	9	11	9	50	43
383923	AT1G23130.1	AT1G23130.1		| Symbols: | Polyketide cyclase/dehydrase and lipid transport superfamily protein | chr1:8200434-8200997 FORWARD LENGTH=160	299.265	1	0	9	9	9	9	59	59
382874	AT1G06690.1	AT1G06690.1		| Symbols: | NAD(P)-linked oxidoreductase superfamily protein | chr1:2049742-2052039 REVERSE LENGTH=377	299.138	1	0	7	7	7	7	58	58
384007	AT1G54030.1	AT1G54030.1		| Symbols: MVP1 | GDSL-like Lipase/Acylhydrolase superfamily protein | chr1:20167685-20169476 FORWARD LENGTH=417	298.801	1	0	8	8	8	8	45	45
382094	AT1G08200.1	AT1G08200.1		| Symbols: AXS2 | UDP-D-apiose/UDP-D-xylose synthase 2 | chr1:2574259-2576609 REVERSE LENGTH=389	297.587	1	0	10	2	11	2	39	12
380814	AT5G54190.1	AT5G54190.1		| Symbols: PORA | protochlorophyllide oxidoreductase A | chr5:21991183-21992773 REVERSE LENGTH=405	297.023	1	0	8	1	8	1	51	6
382496	ATCG00900.1	ATCG00900.1; ATCG01240.1		| Symbols: RPS7.1, RPS7 | Ribosomal protein S7p/S5e family protein | chrC:97478-97945 REVERSE LENGTH=155	296.838	2	0	9	9	10	10	93	93
384118	AT3G14290.1	AT3G14290.1		| Symbols: PAE2 | 20S proteasome alpha subunit E2 | chr3:4764364-4766381 FORWARD LENGTH=237	296.573	1	0	10	1	10	1	43	1
381491	AT3G09220.1	AT3G09220.1		| Symbols: LAC7 | laccase 7 | chr3:2827434-2830477 REVERSE LENGTH=567	296.502	1	0	9	9	9	9	31	31
383266	AT3G10690.1	AT3G10690.1		| Symbols: GYRA | DNA GYRASE A | chr3:3339612-3346243 REVERSE LENGTH=950	296.435	1	0	10	10	10	10	27	27
381262	AT2G03980.1	AT2G03980.1		| Symbols: | GDSL-like Lipase/Acylhydrolase superfamily protein | chr2:1260907-1262408 FORWARD LENGTH=367	296.011	1	0	8	8	8	8	46	46
383804	AT3G20390.1	AT3G20390.1		| Symbols: | endoribonuclease L-PSP family protein | chr3:7110227-7111695 REVERSE LENGTH=187	295.815	1	0	9	9	9	9	56	56
381480	AT4G25080.3	AT4G25080.3		| Symbols: CHLM | magnesium-protoporphyrin IX methyltransferase | chr4:12877015-12878128 FORWARD LENGTH=312	295.774	1	0	10	10	10	10	65	65
383160	AT5G14800.1	AT5G14800.1		| Symbols: P5CR, AT-P5R, AT-P5C1, EMB2772 | pyrroline-5- carboxylate (P5C) reductase | chr5:4786190-4787618 REVERSE LENGTH=276	294.483	1	0	10	10	11	11	45	45
383859	AT1G75270.1	AT1G75270.1		| Symbols: DHAR2 | dehydroascorbate reductase 2 | chr1:28250255-28251237 REVERSE LENGTH=213	293.729	1	0	7	7	7	7	47	47
381928	AT3G23820.1	AT3G23820.1	AT2G45310.1	| Symbols: GAE6 | UDP-D-glucuronate 4-epimerase 6 | chr3:8603645-8605027 FORWARD LENGTH=460	293.709	1	1	7	6	7	6	26	22
381241	AT3G18070.1	AT3G18070.1	AT1G02850.4; AT1G45191.1; AT1G60090.1; AT1G60260.1; AT1G60270.1; AT2G25630.1; AT2G44450.1; AT2G44480.1; AT3G03640.1; AT3G60130.1; AT3G60140.1; AT3G62740.1; AT3G62750.1; AT4G22100.1; AT4G27820.1; AT4G27830.1; AT5G42260.1; AT5G44640.1	| Symbols: BGLU43 | beta glucosidase 43 | chr3:6187294-6189947 FORWARD LENGTH=501	293.45	1	18	8	1	10	1	83	1
382943	AT1G41880.1	AT1G41880.1		| Symbols: | Ribosomal protein L35Ae family protein | chr1:15651585-15652427 REVERSE LENGTH=111	292.894	1	0	8	2	8	2	67	19
382089	AT3G46040.1	AT3G46040.1		| Symbols: RPS15AD | ribosomal protein S15A D | chr3:16914891-16915529 FORWARD LENGTH=130	292.656	1	0	8	1	10	1	95	8
381147	AT5G59090.1	AT5G59090.1	AT4G15040.1; AT5G58820.1; AT5G58830.1; AT5G58840.1; AT5G59120.1; AT5G59130.1	| Symbols: ATSBT4.12, SBT4.12 | subtilase 4.12 | chr5:23852125-23855235 REVERSE LENGTH=736	292.27	1	6	12	12	12	12	43	43
383647	AT4G01150.1	AT4G01150.1		| Symbols: | unknown protein; FUNCTIONS IN: molecular_function unknown; INVOLVED IN: biological_process unknown; LOCATED IN: thylakoid, chloroplast thylakoid membrane, chloroplast, plastoglobule, chloroplast envelope; EXPRESSED IN: 23 plant structu	291.511	1	0	6	6	7	7	35	35
380757	AT1G17220.1	AT1G17220.1		| Symbols: FUG1 | Translation initiation factor 2, small GTP-binding protein | chr1:5885383-5890165 FORWARD LENGTH=1026	291.453	1	0	9	9	9	9	36	36
383857	AT4G03520.1	AT4G03520.1		| Symbols: ATHM2 | Thioredoxin superfamily protein | chr4:1562585-1564055 REVERSE LENGTH=186	291.004	1	0	7	7	8	8	55	55
383283	AT2G35370.1	AT2G35370.1		| Symbols: GDCH | glycine decarboxylase complex H | chr2:14891239-14892050 FORWARD LENGTH=165	290.584	1	0	3	2	5	3	31	15
383372	AT5G60790.1	AT5G60790.1		| Symbols: ATGCN1, GCN1 | ABC transporter family protein | chr5:24453760-24455767 REVERSE LENGTH=595	290.539	1	0	12	12	12	12	33	33
381545	AT2G38390.1	AT2G38390.1	AT1G49570.1; AT5G58400.1	| Symbols: | Peroxidase superfamily protein | chr2:16079726-16081381 FORWARD LENGTH=349	290.214	1	2	9	6	10	7	65	35
384294	AT5G65720.1	AT5G65720.1		| Symbols: ATNIFS1, NIFS1, NFS1, ATNFS1 | nitrogen fixation S (NIFS)-like 1 | chr5:26296349-26297710 FORWARD LENGTH=453	290.096	1	0	8	8	9	9	44	44
383887	AT4G20260.4	AT4G20260.4		| Symbols: ATPCAP1, PCAP1 | plasma-membrane associated cation-binding protein 1 | chr4:10941593-10943227 FORWARD LENGTH=226	289.931	1	0	7	7	7	7	49	49
381832	AT5G41520.1	AT5G41520.1		| Symbols: | RNA binding Plectin/S10 domain-containing protein | chr5:16609377-16610583 REVERSE LENGTH=180	289.381	1	0	10	9	10	9	99	90
381605	AT3G06860.1	AT3G06860.1		| Symbols: MFP2, ATMFP2 | multifunctional protein 2 | chr3:2161926-2166009 FORWARD LENGTH=725	289.216	1	0	10	10	11	11	89	89
383075	AT4G20130.1	AT4G20130.1		| Symbols: PTAC14 | plastid transcriptionally active 14 | chr4:10878914-10881697 FORWARD LENGTH=483	289.163	1	0	9	9	10	10	58	58
381389	AT5G04430.2	AT5G04430.2		| Symbols: BTR1, BTR1L | binding to TOMV RNA 1L (long form) | chr5:1250602-1253523 REVERSE LENGTH=334	288.983	1	0	11	11	11	11	38	38
382093	AT2G27860.1	AT2G27860.1		| Symbols: AXS1 | UDP-D-apiose/UDP-D-xylose synthase 1 | chr2:11864684-11866843 REVERSE LENGTH=389	288.875	1	0	10	2	11	2	41	14
383949	AT1G32500.1	AT1G32500.1		| Symbols: ATNAP6, NAP6 | non-intrinsic ABC protein 6 | chr1:11750091-11751994 REVERSE LENGTH=475	288.543	1	0	10	10	10	10	53	53
381585	AT4G32150.1	AT4G32150.1	AT2G25340.1	| Symbols: VAMP711, ATVAMP711 | vesicle-associated membrane protein 711 | chr4:15526407-15527651 REVERSE LENGTH=219	288.446	1	1	8	7	9	8	63	55
384169	AT4G24830.1	AT4G24830.1		| Symbols: | arginosuccinate synthase family | chr4:12793085-12795857 REVERSE LENGTH=494	288.399	1	0	9	9	11	11	83	83
383273	AT1G15980.1	AT1G15980.1		| Symbols: NDF1, NDH48 | NDH-dependent cyclic electron flow 1 | chr1:5489314-5491199 FORWARD LENGTH=461	288.031	1	0	12	12	13	13	88	88
381995	AT3G58510.1	AT3G58510.1		| Symbols: | DEA(D/H)-box RNA helicase family protein | chr3:21640608-21643464 FORWARD LENGTH=612	287.751	1	0	11	5	12	5	39	17
381225	AT4G39040.1	AT4G39040.1	AT2G21350.1	| Symbols: | RNA-binding CRS1 / YhbY (CRM) domain protein | chr4:18189249-18190535 REVERSE LENGTH=296	287.738	1	1	6	6	6	6	42	42
383241	AT1G67700.2	AT1G67700.2		| Symbols: | unknown protein; FUNCTIONS IN: molecular_function unknown; INVOLVED IN: biological_process unknown; LOCATED IN: chloroplast, chloroplast envelope; EXPRESSED IN: 22 plant structures; EXPRESSED DURING: 13 growth stages; Has 49 Blast hits	286.661	1	0	7	7	8	8	78	78
380815	AT1G03630.1	AT1G03630.1		| Symbols: POR C, PORC | protochlorophyllide oxidoreductase C | chr1:907699-909245 FORWARD LENGTH=401	286.618	1	0	11	8	11	8	80	40
381184	AT2G34460.1	AT2G34460.1		| Symbols: | NAD(P)-binding Rossmann-fold superfamily protein | chr2:14529635-14530732 FORWARD LENGTH=280	286.27	1	0	11	11	11	11	48	48
384292	AT5G20890.1	AT5G20890.1		| Symbols: | TCP-1/cpn60 chaperonin family protein | chr5:7087020-7089906 REVERSE LENGTH=527	286.173	1	0	8	8	8	8	38	38
383288	AT4G00230.1	AT4G00230.1		| Symbols: XSP1 | xylem serine peptidase 1 | chr4:93935-97289 FORWARD LENGTH=749	285.766	1	0	10	10	10	10	40	40
384263	AT4G33250.1	AT4G33250.1		| Symbols: EIF3K, TIF3K1, ATTIF3K1 | eukaryotic translation initiation factor 3K | chr4:16039066-16040617 REVERSE LENGTH=226	285.765	1	0	9	9	11	11	58	58
381470	AT2G23070.1	AT2G23070.1		| Symbols: | Protein kinase superfamily protein | chr2:9824162-9826871 REVERSE LENGTH=432	285.675	1	0	8	5	8	5	62	36
381338	AT5G35970.1	AT5G35970.1		| Symbols: | P-loop containing nucleoside triphosphate hydrolases superfamily protein | chr5:14119060-14123078 REVERSE LENGTH=961	285.386	1	0	7	7	7	7	30	30
381780	AT1G78570.1	AT1G78570.1		| Symbols: RHM1, ROL1, ATRHM1 | rhamnose biosynthesis 1 | chr1:29550110-29552207 FORWARD LENGTH=669	285.135	1	0	12	5	13	6	39	13
381720	AT2G04390.1	AT2G04390.1; AT2G05220.1; AT3G10610.1; AT5G04800.1		| Symbols: | Ribosomal S17 family protein | chr2:1527911-1528336 FORWARD LENGTH=141	284.991	4	0	9	9	11	11	104	104
380970	AT4G01050.1	AT4G01050.1		| Symbols: TROL | thylakoid rhodanese-like | chr4:455874-458175 FORWARD LENGTH=466	284.714	1	0	9	9	9	9	46	46
381414	AT4G38420.1	AT4G38420.1	AT4G28090.1	| Symbols: sks9 | SKU5 similar 9 | chr4:17982840-17985173 FORWARD LENGTH=549	284.633	1	1	8	6	8	6	54	39
383525	ATCG01120.1	ATCG01120.1		| Symbols: RPS15 | chloroplast ribosomal protein S15 | chrC:123296-123562 REVERSE LENGTH=88	284.629	1	0	10	10	10	10	99	99
382775	AT5G16590.1	AT5G16590.1		| Symbols: LRR1 | Leucine-rich repeat protein kinase family protein | chr5:5431862-5433921 FORWARD LENGTH=625	284.54	1	0	11	7	11	7	54	24
381062	AT4G30270.1	AT4G30270.1	AT2G18800.1; AT5G48070.1	| Symbols: MERI5B, MERI-5, XTH24, SEN4 | xyloglucan endotransglucosylase/hydrolase 24 | chr4:14819445-14820448 REVERSE LENGTH=269	284.516	1	2	7	6	8	7	48	36
380824	AT5G03940.1	AT5G03940.1		| Symbols: FFC, 54CP, CPSRP54, SRP54CP | chloroplast signal recognition particle 54 kDa subunit | chr5:1060265-1063257 REVERSE LENGTH=564	284.427	1	0	8	8	9	9	71	71
382228	AT4G12390.1	AT4G12390.1		| Symbols: PME1 | pectin methylesterase inhibitor 1 | chr4:7336553-7337173 FORWARD LENGTH=206	284.393	1	0	8	8	8	8	52	52
381163	AT4G22570.1	AT4G22570.1	AT4G12440.2	| Symbols: APT3 | adenine phosphoribosyl transferase 3 | chr4:11882310-11885250 REVERSE LENGTH=183	284.118	1	1	8	8	8	8	42	42
382359	AT4G09320.1	AT4G09320.1		| Symbols: NDPK1 | Nucleoside diphosphate kinase family protein | chr4:5923424-5924366 FORWARD LENGTH=169	283.426	1	0	7	7	7	7	85	85
383459	AT3G06810.1	AT3G06810.1		| Symbols: IBR3 | acyl-CoA dehydrogenase-related | chr3:2146534-2150654 FORWARD LENGTH=824	283.265	1	0	13	13	13	13	48	48
383768	AT3G17240.1	AT3G17240.1		| Symbols: mtLPD2 | lipoamide dehydrogenase 2 | chr3:5890278-5892166 REVERSE LENGTH=507	282.802	1	0	6	1	7	1	64	4
382909	AT1G60780.1	AT1G60780.1	AT1G10730.1	| Symbols: HAP13 | Clathrin adaptor complexes medium subunit family protein | chr1:22369289-22371885 REVERSE LENGTH=428	281.531	1	1	12	12	12	12	62	62
382976	AT5G42100.1	AT5G42100.1		| Symbols: ATBG_PPAP, ATBG_PAP, BG_PPAP | beta-1,3-glucanase_putative | chr5:16829460-16831168 REVERSE LENGTH=425	281.271	1	0	7	7	7	7	56	56
383414	AT4G02340.1	AT4G02340.1		| Symbols: | alpha/beta-Hydrolases superfamily protein | chr4:1035722-1037403 FORWARD LENGTH=324	281.196	1	0	8	8	8	8	59	59
383027	AT3G51420.1	AT3G51420.1	AT3G51430.1	| Symbols: SSL4, ATSSL4 | strictosidine synthase-like 4 | chr3:19084082-19085451 FORWARD LENGTH=370	280.471	1	1	9	9	9	9	42	42
381044	AT4G23680.1	AT4G23680.1	AT1G14940.1; AT1G14950.1; AT4G14060.1	| Symbols: | Polyketide cyclase/dehydrase and lipid transport superfamily protein | chr4:12336416-12337417 REVERSE LENGTH=151	280.284	1	3	6	3	7	3	48	11
381748	AT1G66670.1	AT1G66670.1		| Symbols: CLPP3, NCLPP3 | CLP protease proteolytic subunit 3 | chr1:24863995-24865646 REVERSE LENGTH=309	280.146	1	0	5	5	7	7	65	65
382097	AT4G30910.1	AT4G30910.1		| Symbols: | Cytosol aminopeptidase family protein | chr4:15042621-15045248 REVERSE LENGTH=581	279.944	1	0	7	1	7	1	47	2
383274	AT4G10710.1	AT4G10710.1	AT4G10670.1	| Symbols: SPT16 | global transcription factor C | chr4:6602226-6605450 REVERSE LENGTH=1074	279.097	1	1	9	9	9	9	21	21
384063	AT1G16080.1	AT1G16080.1		| Symbols: | unknown protein; LOCATED IN: apoplast, chloroplast stroma, chloroplast, chloroplast envelope; EXPRESSED IN: 23 plant structures; EXPRESSED DURING: 14 growth stages; Has 81 Blast hits to 81 proteins in 28 species: Archae - 0; Bacteria -	278.417	1	0	11	11	11	11	46	46
382944	AT3G55750.1	AT3G55750.1		| Symbols: | Ribosomal protein L35Ae family protein | chr3:20698641-20699553 FORWARD LENGTH=111	276.572	1	0	8	0	8	0	68	0
381468	AT5G23740.1	AT5G23740.1		| Symbols: RPS11-BETA | ribosomal protein S11-beta | chr5:8008251-8009330 REVERSE LENGTH=159	276.126	1	0	12	6	12	6	91	34
382807	AT1G02150.1	AT1G02150.1		| Symbols: | Tetratricopeptide repeat (TPR)-like superfamily protein | chr1:408779-410433 FORWARD LENGTH=524	276.124	1	0	7	7	8	8	41	41
381095	AT5G27670.1	AT5G27670.1	AT1G52740.1	| Symbols: HTA7 | histone H2A 7 | chr5:9792807-9793365 REVERSE LENGTH=150	275.411	1	1	6	5	6	5	55	43
381959	AT2G18740.1	AT2G18740.1	AT4G30330.1	| Symbols: | Small nuclear ribonucleoprotein family protein | chr2:8123334-8124710 FORWARD LENGTH=88	275.241	1	1	4	4	6	6	50	50
383044	AT5G65010.2	AT5G65010.2		| Symbols: ASN2 | asparagine synthetase 2 | chr5:25969224-25972278 FORWARD LENGTH=579	275.153	1	0	12	9	12	9	54	51
383500	AT5G64050.1	AT5G64050.1		| Symbols: ATERS, OVA3, ERS | glutamate tRNA synthetase | chr5:25630196-25633099 REVERSE LENGTH=570	275.09	1	0	10	10	10	10	25	25
382643	AT4G37990.1	AT4G37990.1		| Symbols: ELI3-2, ELI3, ATCAD8, CAD-B2 | elicitor-activated gene 3-2 | chr4:17855964-17857388 FORWARD LENGTH=359	274.627	1	0	8	5	10	7	25	13
381692	AT2G44610.1	AT2G44610.1	AT2G22290.1; AT4G39890.1; AT5G10260.1	| Symbols: RAB6, ATRABH1B, ATRAB6A, RAB6A | Ras-related small GTP-binding family protein | chr2:18411778-18413883 REVERSE LENGTH=208	274.527	1	3	8	8	8	8	50	50
383523	AT2G02740.1	AT2G02740.1		| Symbols: ATWHY3, PTAC11, WHY3 | ssDNA-binding transcriptional regulator | chr2:769389-770993 FORWARD LENGTH=268	273.571	1	0	7	6	7	6	46	35
383991	AT2G40100.1	AT2G40100.1		| Symbols: LHCB4.3 | light harvesting complex photosystem II | chr2:16745884-16747190 FORWARD LENGTH=276	273.082	1	0	9	7	10	8	93	67
381567	AT3G13930.1	AT3G13930.1		| Symbols: | Dihydrolipoamide acetyltransferase, long form protein | chr3:4596240-4600143 FORWARD LENGTH=539	272.899	1	0	11	7	11	7	44	33
381247	AT1G26910.1	AT1G26910.1		| Symbols: RPL10B | Ribosomal protein L16p/L10e family protein | chr1:9321709-9322813 FORWARD LENGTH=221	272.619	1	0	10	0	10	0	125	0
381911	AT3G16530.1	AT3G16530.1	AT5G03350.1	| Symbols: | Legume lectin family protein | chr3:5624586-5625416 REVERSE LENGTH=276	272.617	1	1	9	7	10	8	51	39
381459	AT5G20010.1	AT5G20010.1; AT5G20020.1; AT5G55190.1		| Symbols: RAN-1, RAN1, ATRAN1 | RAS-related nuclear protein-1 | chr5:6760364-6761747 FORWARD LENGTH=221	272.554	3	0	9	9	9	9	91	91
380822	AT1G70890.1	AT1G70890.1		| Symbols: MLP43 | MLP-like protein 43 | chr1:26725912-26726489 REVERSE LENGTH=158	272.012	1	0	11	8	12	9	75	52
384252	AT3G55040.1	AT3G55040.1		| Symbols: GSTL2 | glutathione transferase lambda 2 | chr3:20398718-20400305 REVERSE LENGTH=292	271.999	1	0	5	5	5	5	17	17
383732	AT5G62890.1	AT5G62890.1	AT1G60030.1	| Symbols: | Xanthine/uracil permease family protein | chr5:25243723-25247075 FORWARD LENGTH=532	271.619	1	1	9	8	10	9	67	51
381552	AT1G77940.1	AT1G77940.1		| Symbols: | Ribosomal protein L7Ae/L30e/S12e/Gadd45 family protein | chr1:29304116-29305288 REVERSE LENGTH=112	271.618	1	0	7	3	9	3	99	30
383797	AT3G12050.1	AT3G12050.1		| Symbols: | Aha1 domain-containing protein | chr3:3839289-3841303 FORWARD LENGTH=360	271.373	1	0	7	7	7	7	59	59
383002	AT1G67680.1	AT1G67680.1	AT1G67650.1	| Symbols: | SRP72 RNA-binding domain | chr1:25365962-25368464 REVERSE LENGTH=664	271.061	1	1	11	11	11	11	68	68
381263	AT4G34110.1	AT4G34110.1	AT1G22760.1; AT2G15500.1	| Symbols: PAB2, PABP2, ATPAB2 | poly(A) binding protein 2 | chr4:16336732-16339892 FORWARD LENGTH=629	271.015	1	2	10	9	10	9	50	39
382314	AT4G08950.1	AT4G08950.1		| Symbols: EXO | Phosphate-responsive 1 family protein | chr4:5740378-5741322 FORWARD LENGTH=314	270.933	1	0	8	8	8	8	40	40
381794	AT4G14040.1	AT4G14040.1		| Symbols: EDA38, SBP2 | selenium-binding protein 2 | chr4:8100691-8102828 REVERSE LENGTH=487	270.677	1	0	6	3	6	3	27	22
384341	AT3G60820.1	AT3G60820.1		| Symbols: PBF1 | N-terminal nucleophile aminohydrolases (Ntn hydrolases) superfamily protein | chr3:22472038-22473809 REVERSE LENGTH=223	270.651	1	0	6	6	8	8	40	40
383830	AT3G04550.1	AT3G04550.1		| Symbols: | unknown protein; INVOLVED IN: biological_process unknown; LOCATED IN: chloroplast stroma, chloroplast; EXPRESSED IN: 22 plant structures; EXPRESSED DURING: 13 growth stages; BEST Arabidopsis thaliana protein match is: unknown protein (	270.168	1	0	7	7	7	7	35	35
383413	AT5G15550.1	AT5G15550.1		| Symbols: | Transducin/WD40 repeat-like superfamily protein | chr5:5059051-5062003 REVERSE LENGTH=433	269.8	1	0	8	8	9	9	21	21
381045	AT1G04170.1	AT1G04170.1	AT2G18720.1; AT4G18330.2	| Symbols: EIF2 GAMMA | eukaryotic translation initiation factor 2 gamma subunit | chr1:1097423-1099702 FORWARD LENGTH=465	269.686	1	2	10	10	11	11	61	61
381315	AT5G58140.2	AT5G58140.2		| Symbols: PHOT2, NPL1 | phototropin 2 | chr5:23524771-23529993 FORWARD LENGTH=915	269.198	1	0	9	7	9	7	39	30
383691	AT2G25080.1	AT2G25080.1	AT4G31870.1	| Symbols: ATGPX1, GPX1 | glutathione peroxidase 1 | chr2:10668134-10669828 FORWARD LENGTH=236	269.17	1	1	10	9	11	10	54	46
383225	AT3G52990.1	AT3G52990.1		| Symbols: | Pyruvate kinase family protein | chr3:19649046-19652237 FORWARD LENGTH=527	269.104	1	0	5	2	6	3	33	12
382626	AT1G24510.1	AT1G24510.1	AT1G67760.1	| Symbols: | TCP-1/cpn60 chaperonin family protein | chr1:8685504-8688101 REVERSE LENGTH=535	269.102	1	1	11	11	12	12	54	54
383886	AT1G72640.1	AT1G72640.1		| Symbols: | NAD(P)-binding Rossmann-fold superfamily protein | chr1:27346409-27348147 REVERSE LENGTH=312	268.325	1	0	7	7	7	7	40	40
381680	AT3G63520.1	AT3G63520.1		| Symbols: CCD1, ATCCD1, ATNCED1, NCED1 | carotenoid cleavage dioxygenase 1 | chr3:23452940-23455896 FORWARD LENGTH=538	267.766	1	0	9	9	9	9	61	61
381296	AT3G53610.1	AT3G53610.1		| Symbols: ATRAB8, AtRab8B, AtRABE1a, RAB8 | RAB GTPase homolog 8 | chr3:19876531-19878264 REVERSE LENGTH=216	267.562	1	0	11	1	11	1	57	1
383094	AT1G30690.1	AT1G30690.1		| Symbols: | Sec14p-like phosphatidylinositol transfer family protein | chr1:10888284-10890085 FORWARD LENGTH=540	267.349	1	0	7	7	7	7	56	56
384299	AT2G16430.2	AT2G16430.2		| Symbols: PAP10, ATPAP10 | purple acid phosphatase 10 | chr2:7120502-7122772 REVERSE LENGTH=468	266.9	1	0	9	9	9	9	45	45
383524	AT1G14410.1	AT1G14410.1		| Symbols: ATWHY1, PTAC1, WHY1 | ssDNA-binding transcriptional regulator | chr1:4929352-4930810 REVERSE LENGTH=263	266.584	1	0	7	6	7	6	50	39
380998	ATCG00820.1	ATCG00820.1		| Symbols: RPS19 | ribosomal protein S19 | chrC:84005-84283 REVERSE LENGTH=92	266.205	1	0	5	5	7	7	100	100
383299	AT4G01100.2	AT4G01100.2		| Symbols: ADNT1 | adenine nucleotide transporter 1 | chr4:477411-479590 FORWARD LENGTH=366	266.143	1	0	9	9	9	9	40	40
382129	AT3G02110.1	AT3G02110.1		| Symbols: scpl25 | serine carboxypeptidase-like 25 | chr3:370902-373637 REVERSE LENGTH=473	266.12	1	0	9	9	9	9	46	46
381090	AT3G27240.1	AT3G27240.1	AT5G40810.1	| Symbols: | Cytochrome C1 family | chr3:10056144-10058370 REVERSE LENGTH=307	265.965	1	1	6	6	9	9	58	58
381469	AT5G67380.1	AT5G67380.1	AT2G23080.1	| Symbols: CKA1, ATCKA1 | casein kinase alpha 1 | chr5:26881156-26883383 REVERSE LENGTH=409	265.763	1	1	8	1	8	1	37	1
383784	AT1G20200.1	AT1G20200.1	AT1G75990.1	| Symbols: EMB2719, HAP15 | PAM domain (PCI/PINT associated module) protein | chr1:7001409-7004154 REVERSE LENGTH=488	265.754	1	1	10	10	10	10	74	74
384356	AT5G61410.1	AT5G61410.1		| Symbols: RPE, EMB2728 | D-ribulose-5-phosphate-3-epimerase | chr5:24684085-24685836 REVERSE LENGTH=281	265.444	1	0	6	6	6	6	45	45
383815	AT5G06860.1	AT5G06860.1		| Symbols: PGIP1, ATPGIP1 | polygalacturonase inhibiting protein 1 | chr5:2132373-2133434 FORWARD LENGTH=330	265.187	1	0	12	12	12	12	33	33
381568	AT4G02290.1	AT4G02290.1	AT1G02800.1; AT1G23210.1; AT4G09740.1; AT4G23560.1; AT4G38990.1; AT4G39000.1; AT4G39010.1	| Symbols: AtGH9B13, GH9B13 | glycosyl hydrolase 9B13 | chr4:1002654-1005125 REVERSE LENGTH=516	264.977	1	7	8	7	8	7	33	32
384207	AT5G11770.1	AT5G11770.1		| Symbols: | NADH-ubiquinone oxidoreductase 20 kDa subunit, mitochondrial | chr5:3791148-3792929 REVERSE LENGTH=218	264.946	1	0	6	6	7	7	51	51
382392	AT2G05830.1	AT2G05830.1		| Symbols: | NagB/RpiA/CoA transferase-like superfamily protein | chr2:2229759-2231839 FORWARD LENGTH=374	264.167	1	0	10	10	10	10	41	41
383157	AT3G55330.1	AT3G55330.1		| Symbols: PPL1 | PsbP-like protein 1 | chr3:20514031-20515275 REVERSE LENGTH=230	264.138	1	0	7	7	7	7	40	40
383297	AT4G08870.1	AT4G08870.1	AT4G08900.1	| Symbols: | Arginase/deacetylase superfamily protein | chr4:5646654-5648693 REVERSE LENGTH=344	263.754	1	1	8	8	8	8	52	52
381314	AT3G45780.1	AT3G45780.1		| Symbols: PHOT1, NPH1, JK224, RPT1 | phototropin 1 | chr3:16818557-16823960 FORWARD LENGTH=996	263.474	1	0	8	6	8	6	39	30
382881	AT2G34810.1	AT2G34810.1		| Symbols: | FAD-binding Berberine family protein | chr2:14685292-14686914 FORWARD LENGTH=540	263.218	1	0	9	9	10	10	47	47
383347	AT4G17040.1	AT4G17040.1		| Symbols: CLPR4 | CLP protease R subunit 4 | chr4:9586740-9589297 REVERSE LENGTH=305	262.498	1	0	6	6	7	7	55	55
383718	AT2G27710.1	AT2G27710.1		| Symbols: | 60S acidic ribosomal protein family | chr2:11816929-11817670 FORWARD LENGTH=115	261.86	1	0	5	3	6	4	50	39
381989	AT3G49870.1	AT3G49870.1	AT5G67560.1	| Symbols: ATARLA1C, ARLA1C | ADP-ribosylation factor-like A1C | chr3:18492674-18494021 REVERSE LENGTH=184	261.742	1	1	6	6	6	6	38	38
381852	AT1G77440.1	AT1G77440.1		| Symbols: PBC2 | 20S proteasome beta subunit C2 | chr1:29096334-29098105 FORWARD LENGTH=204	261.444	1	0	6	2	8	2	52	3
381923	AT1G56340.1	AT1G56340.1		| Symbols: CRT1, CRT1a, AtCRT1a | calreticulin 1a | chr1:21090059-21092630 REVERSE LENGTH=425	261.21	1	0	11	7	11	7	38	24
383227	AT5G15910.1	AT5G15910.1		| Symbols: | NAD(P)-binding Rossmann-fold superfamily protein | chr5:5193207-5195202 FORWARD LENGTH=269	260.844	1	0	6	6	7	7	51	51
381608	AT5G63810.1	AT5G63810.1		| Symbols: BGAL10 | beta-galactosidase 10 | chr5:25537242-25541315 FORWARD LENGTH=741	260.667	1	0	11	10	11	10	39	38
381850	AT2G31390.1	AT2G31390.1	AT1G06020.1; AT1G06030.1; AT1G50390.1; AT3G59480.1	| Symbols: | pfkB-like carbohydrate kinase family protein | chr2:13383635-13386116 REVERSE LENGTH=325	260.065	1	4	6	5	7	6	56	45
381860	AT1G17050.1	AT1G17050.1	AT1G78510.1	| Symbols: SPS2 | solanesyl diphosphate synthase 2 | chr1:5829289-5831215 FORWARD LENGTH=417	259.011	1	1	6	6	6	6	35	35
381378	AT2G22230.1	AT2G22230.1		| Symbols: | Thioesterase superfamily protein | chr2:9450042-9451427 FORWARD LENGTH=220	258.598	1	0	6	3	9	4	110	37
384301	AT2G47910.1	AT2G47910.1		| Symbols: CRR6 | chlororespiratory reduction 6 | chr2:19614741-19615559 FORWARD LENGTH=246	258.535	1	0	9	9	9	9	37	37
382508	AT5G02790.1	AT5G02790.1		| Symbols: GSTL3 | Glutathione S-transferase family protein | chr5:632877-634858 FORWARD LENGTH=235	258.39	1	0	12	12	12	12	57	57
383073	AT1G18060.1	AT1G18060.1		| Symbols: | unknown protein; INVOLVED IN: biological_process unknown; LOCATED IN: chloroplast; EXPRESSED IN: 22 plant structures; EXPRESSED DURING: 13 growth stages; Has 74 Blast hits to 74 proteins in 29 species: Archae - 0; Bacteria - 19; Metazo	257.584	1	0	9	9	9	9	49	49
381288	AT5G57655.2	AT5G57655.2		| Symbols: | xylose isomerase family protein | chr5:23347030-23349805 FORWARD LENGTH=477	257.48	1	0	12	12	12	12	42	42
383462	AT5G49760.1	AT5G49760.1		| Symbols: | Leucine-rich repeat protein kinase family protein | chr5:20216679-20221052 FORWARD LENGTH=953	257.279	1	0	10	10	11	11	55	55
384237	ATCG01060.1	ATCG01060.1		| Symbols: PSAC | iron-sulfur cluster binding;electron carriers;4 iron, 4 sulfur cluster binding | chrC:117318-117563 REVERSE LENGTH=81	257.264	1	0	6	6	7	7	64	64
380859	AT3G25690.1	AT3G25690.1		| Symbols: CHUP1 | Hydroxyproline-rich glycoprotein family protein | chr3:9354061-9357757 FORWARD LENGTH=1004	257.194	1	0	11	11	12	12	45	45
382942	AT1G74270.1	AT1G74270.1		| Symbols: | Ribosomal protein L35Ae family protein | chr1:27928415-27929466 REVERSE LENGTH=112	257.07	1	0	7	0	7	0	49	0
381947	AT5G12110.1	AT5G12110.1		| Symbols: | Glutathione S-transferase, C-terminal-like;Translation elongation factor EF1B/ribosomal protein S6 | chr5:3914483-3915732 FORWARD LENGTH=228	257.018	1	0	7	4	7	4	53	25
384272	AT4G31530.2	AT4G31530.2		| Symbols: | NAD(P)-binding Rossmann-fold superfamily protein | chr4:15282281-15284064 FORWARD LENGTH=338	256.605	1	0	5	5	5	5	33	33
383533	AT1G02335.1	AT1G02335.1		| Symbols: GL22 | germin-like protein subfamily 2 member 2 precursor | chr1:463979-464876 REVERSE LENGTH=219	256.405	1	0	6	4	6	4	67	30
381001	AT5G54500.2	AT5G54500.2		| Symbols: FQR1 | flavodoxin-like quinone reductase 1 | chr5:22124674-22126435 FORWARD LENGTH=244	255.939	1	0	5	3	7	3	47	23
383761	AT3G11400.2	AT3G11400.2	AT5G06000.1	| Symbols: EIF3G1, ATEIF3G1 | eukaryotic translation initiation factor 3G1 | chr3:3578536-3580366 FORWARD LENGTH=321	255.453	1	1	10	10	11	11	53	53
383216	AT3G18490.1	AT3G18490.1		| Symbols: | Eukaryotic aspartyl protease family protein | chr3:6349090-6350592 REVERSE LENGTH=500	255.31	1	0	6	6	6	6	28	28
381455	AT3G11770.1	AT3G11770.1		| Symbols: | Polynucleotidyl transferase, ribonuclease H-like superfamily protein | chr3:3721490-3722092 REVERSE LENGTH=200	255.292	1	0	8	8	8	8	76	76
383398	AT2G19080.1	AT2G19080.1		| Symbols: | metaxin-related | chr2:8262818-8264746 FORWARD LENGTH=315	254.441	1	0	4	4	4	4	17	17
381080	AT2G26730.1	AT2G26730.1		| Symbols: | Leucine-rich repeat protein kinase family protein | chr2:11388621-11391286 FORWARD LENGTH=658	254.343	1	0	7	7	8	8	35	35
384033	AT5G11560.1	AT5G11560.1		| Symbols: | catalytics | chr5:3709734-3713994 REVERSE LENGTH=982	254.253	1	0	8	8	8	8	33	33
380959	AT4G23600.1	AT4G23600.1		| Symbols: CORI3, JR2 | Tyrosine transaminase family protein | chr4:12310657-12312885 FORWARD LENGTH=422	254.211	1	0	8	8	8	8	40	40
380784	AT1G48520.1	AT1G48520.1		| Symbols: GATB | GLU-ADT subunit B | chr1:17940185-17942540 FORWARD LENGTH=550	254.11	1	0	7	7	7	7	32	32
381142	AT4G09040.1	AT4G09040.1		| Symbols: | RNA-binding (RRM/RBD/RNP motifs) family protein | chr4:5795075-5797315 REVERSE LENGTH=304	254.02	1	0	5	5	6	6	23	23
383226	AT2G36580.1	AT2G36580.1		| Symbols: | Pyruvate kinase family protein | chr2:15339253-15342781 FORWARD LENGTH=527	253.935	1	0	5	2	6	3	32	11
383291	AT1G09310.1	AT1G09310.1		| Symbols: | Protein of unknown function, DUF538 | chr1:3009109-3009648 FORWARD LENGTH=179	253.628	1	0	8	7	9	8	27	26
381831	AT4G25740.1	AT4G25740.1		| Symbols: | RNA binding Plectin/S10 domain-containing protein | chr4:13107488-13108751 REVERSE LENGTH=177	253.011	1	0	7	1	8	1	64	1
382207	AT5G09440.1	AT5G09440.1		| Symbols: EXL4 | EXORDIUM like 4 | chr5:2938397-2939233 FORWARD LENGTH=278	252.975	1	0	9	7	9	7	61	43
382283	AT4G28480.1	AT4G28480.1		| Symbols: | DNAJ heat shock family protein | chr4:14073310-14075091 FORWARD LENGTH=348	252.919	1	0	8	6	8	6	22	19
382482	AT1G80070.1	AT1G80070.1	AT4G38780.1	| Symbols: SUS2, EMB33, EMB177, EMB14 | Pre-mRNA-processing-splicing factor | chr1:30118052-30127574 FORWARD LENGTH=2359	252.813	1	1	10	10	10	10	35	35
381594	AT3G63540.1	AT3G63540.1		| Symbols: | Mog1/PsbP/DUF1795-like photosystem II reaction center PsbP family protein | chr3:23459372-23459803 REVERSE LENGTH=143	252.766	1	0	5	5	5	5	33	33
382374	AT3G01910.1	AT3G01910.1		| Symbols: SOX, AT-SO, AtSO | sulfite oxidase | chr3:314919-317274 REVERSE LENGTH=393	252.459	1	0	8	8	8	8	41	41
381486	AT1G55480.1	AT1G55480.1		| Symbols: ZKT | protein containing PDZ domain, a K-box domain, and a TPR region | chr1:20713822-20715351 FORWARD LENGTH=335	252.304	1	0	6	6	6	6	34	34
381687	ATCG00720.1	ATCG00720.1		| Symbols: PETB | photosynthetic electron transfer B | chrC:74841-76292 FORWARD LENGTH=215	251.864	1	0	7	7	7	7	61	61
381974	AT5G60640.1	AT5G60640.1		| Symbols: ATPDIL1-4, PDI2, ATPDI2, PDIL1-4 | PDI-like 1-4 | chr5:24371141-24373993 REVERSE LENGTH=597	251.809	1	0	9	9	9	9	21	21
382660	AT1G49670.2	AT1G49670.2		| Symbols: NQR | ARP protein (REF) | chr1:18381591-18386021 REVERSE LENGTH=652	251.661	1	0	7	7	7	7	27	27
382543	AT2G21660.1	AT2G21660.1		| Symbols: ATGRP7, CCR2, GR-RBP7, GRP7 | cold, circadian rhythm, and rna binding 2 | chr2:9265477-9266316 REVERSE LENGTH=176	251.403	1	0	7	5	7	5	45	15
382966	AT3G22230.1	AT3G22230.1	AT2G32220.1	| Symbols: | Ribosomal L27e protein family | chr3:7844136-7844543 REVERSE LENGTH=135	251.403	1	1	6	3	7	3	100	38
384182	AT1G79440.1	AT1G79440.1		| Symbols: ALDH5F1, SSADH1, SSADH | aldehyde dehydrogenase 5F1 | chr1:29882525-29887275 REVERSE LENGTH=528	251.226	1	0	7	7	7	7	20	20
381638	AT2G39020.1	AT2G39020.1	AT2G39030.1	| Symbols: | Acyl-CoA N-acyltransferases (NAT) superfamily protein | chr2:16295392-16296102 FORWARD LENGTH=236	251.166	1	1	7	7	7	7	34	34
382522	AT5G46110.4	AT5G46110.4		| Symbols: APE2, TPT | Glucose-6-phosphate/phosphate translocator-related | chr5:18697606-18700223 FORWARD LENGTH=415	250.508	1	0	8	8	8	8	99	99
383880	AT1G04420.1	AT1G04420.1		| Symbols: | NAD(P)-linked oxidoreductase superfamily protein | chr1:1191634-1193699 FORWARD LENGTH=412	249.55	1	0	8	8	8	8	46	46
383354	AT3G62820.1	AT3G62820.1		| Symbols: | Plant invertase/pectin methylesterase inhibitor superfamily protein | chr3:23229782-23230366 FORWARD LENGTH=194	249.481	1	0	5	5	6	6	23	23
381830	AT5G52650.1	AT5G52650.1		| Symbols: | RNA binding Plectin/S10 domain-containing protein | chr5:21355781-21357003 REVERSE LENGTH=179	249.15	1	0	7	1	8	1	71	8
383714	AT3G58010.1	AT3G58010.1		| Symbols: PGL34 | plastoglobulin 34kD | chr3:21475949-21477463 REVERSE LENGTH=308	248.81	1	0	6	6	8	8	25	25
382822	AT5G51970.1	AT5G51970.1		| Symbols: | GroES-like zinc-binding alcohol dehydrogenase family protein | chr5:21111820-21113284 FORWARD LENGTH=364	248.758	1	0	8	8	8	8	50	50
383194	AT3G20330.1	AT3G20330.1		| Symbols: PYRB | PYRIMIDINE B | chr3:7090354-7091904 REVERSE LENGTH=390	248.668	1	0	13	13	13	13	87	87
383720	AT3G58660.1	AT3G58660.1		| Symbols: | Ribosomal protein L1p/L10e family | chr3:21701574-21702914 FORWARD LENGTH=446	248.473	1	0	8	8	8	8	60	60
381034	AT3G19170.1	AT3G19170.1	AT1G49630.1	| Symbols: ATPREP1, ATZNMP, PREP1 | presequence protease 1 | chr3:6625578-6631874 REVERSE LENGTH=1080	248.076	1	1	9	9	9	9	23	23
381420	AT3G14990.1	AT3G14990.1		| Symbols: | Class I glutamine amidotransferase-like superfamily protein | chr3:5047510-5049621 FORWARD LENGTH=392	247.925	1	0	6	6	7	7	58	58
382490	AT2G41680.1	AT2G41680.1		| Symbols: NTRC | NADPH-dependent thioredoxin reductase C | chr2:17376349-17379028 REVERSE LENGTH=529	247.82	1	0	9	9	10	10	27	27
382215	AT3G12290.1	AT3G12290.1		| Symbols: | Amino acid dehydrogenase family protein | chr3:3919591-3921326 FORWARD LENGTH=299	247.7	1	0	9	9	9	9	45	45
382904	AT1G15930.2	AT1G15930.2		| Symbols: | Ribosomal protein L7Ae/L30e/S12e/Gadd45 family protein | chr1:5471702-5472741 FORWARD LENGTH=144	247.171	1	0	8	5	8	5	52	38
383517	AT3G07810.2	AT3G07810.2		| Symbols: | RNA-binding (RRM/RBD/RNP motifs) family protein | chr3:2492875-2495102 FORWARD LENGTH=495	246.894	1	0	7	7	7	7	37	37
383669	AT1G15140.1	AT1G15140.1		| Symbols: | FAD/NAD(P)-binding oxidoreductase | chr1:5210403-5212137 REVERSE LENGTH=295	246.425	1	0	8	8	9	9	70	70
383589	AT1G70600.1	AT1G70600.1		| Symbols: | Ribosomal protein L18e/L15 superfamily protein | chr1:26621168-26621608 REVERSE LENGTH=146	246.276	1	0	10	1	10	1	121	22
382243	AT2G22780.1	AT2G22780.1		| Symbols: PMDH1 | peroxisomal NAD-malate dehydrogenase 1 | chr2:9689995-9691923 REVERSE LENGTH=354	246.214	1	0	6	5	7	6	55	43
382932	AT3G63460.1	AT3G63460.1		| Symbols: | transducin family protein / WD-40 repeat family protein | chr3:23431009-23437241 REVERSE LENGTH=1104	246.007	1	0	7	7	7	7	39	39
383232	ATCG00790.1	ATCG00790.1	AT2G28830.1	| Symbols: RPL16 | ribosomal protein L16 | chrC:81189-82652 REVERSE LENGTH=135	244.407	1	1	4	4	5	5	72	72
384143	AT4G05530.1	AT4G05530.1		| Symbols: IBR1, SDRA | indole-3-butyric acid response 1 | chr4:2816462-2818074 FORWARD LENGTH=254	244.231	1	0	7	7	8	8	69	69
382391	AT3G60245.1	AT3G60245.1	AT3G10950.1	| Symbols: | Zinc-binding ribosomal protein family protein | chr3:22268803-22269750 FORWARD LENGTH=92	244.213	1	1	6	6	7	7	59	59
383507	AT3G22320.1	AT3G22320.1		| Symbols: ATRPABC24.3, RPB5A, NRPB5, NRPD5 | Eukaryotic rpb5 RNA polymerase subunit family protein | chr3:7891045-7892094 REVERSE LENGTH=205	243.916	1	0	7	7	8	8	33	33
382237	AT5G13440.1	AT5G13440.1	AT5G13430.1	| Symbols: | Ubiquinol-cytochrome C reductase iron-sulfur subunit | chr5:4308431-4310022 REVERSE LENGTH=274	243.52	1	1	9	9	9	9	51	51
381283	AT3G19760.1	AT3G19760.1	AT1G51380.1	| Symbols: EIF4A-III | eukaryotic initiation factor 4A-III | chr3:6863790-6866242 FORWARD LENGTH=408	243.404	1	1	11	9	11	9	44	33
380768	AT4G04910.1	AT4G04910.1		| Symbols: NSF | AAA-type ATPase family protein | chr4:2489696-2495666 REVERSE LENGTH=742	243.166	1	0	9	9	9	9	23	23
380785	AT1G70320.1	AT1G70320.1	AT1G55860.1	| Symbols: UPL2 | ubiquitin-protein ligase 2 | chr1:26488745-26501281 REVERSE LENGTH=3658	243.086	1	1	6	6	6	6	13	13
381582	AT3G17840.1	AT3G17840.1		| Symbols: RLK902 | receptor-like kinase 902 | chr3:6106092-6108430 FORWARD LENGTH=647	243.021	1	0	9	6	9	6	47	20
384346	AT5G55220.1	AT5G55220.1		| Symbols: | trigger factor type chaperone family protein | chr5:22397677-22400678 FORWARD LENGTH=547	242.957	1	0	8	8	8	8	32	32
384331	AT1G48350.1	AT1G48350.1		| Symbols: | Ribosomal L18p/L5e family protein | chr1:17867269-17868215 FORWARD LENGTH=170	242.896	1	0	4	4	4	4	40	40
384050	AT5G67360.1	AT5G67360.1		| Symbols: ARA12 | Subtilase family protein | chr5:26872192-26874465 REVERSE LENGTH=757	242.667	1	0	5	5	5	5	37	37
382648	AT4G16450.1	AT4G16450.1		| Symbols: | unknown protein; FUNCTIONS IN: molecular_function unknown; INVOLVED IN: photorespiration; LOCATED IN: mitochondrion, mitochondrial membrane, mitochondrial respiratory chain complex I, respiratory chain complex I, membrane; EXPRESSED IN	242.62	1	0	5	5	6	6	34	34
383646	AT2G33450.1	AT2G33450.1		| Symbols: | Ribosomal L28 family | chr2:14173620-14174380 FORWARD LENGTH=143	242.533	1	0	10	10	10	10	73	73
381183	AT5G13650.2	AT5G13650.2		| Symbols: | elongation factor family protein | chr5:4397821-4402364 FORWARD LENGTH=676	242.482	1	0	6	6	7	7	9	9
381818	AT1G74910.1	AT1G74910.1	AT2G04650.1	| Symbols: | ADP-glucose pyrophosphorylase family protein | chr1:28135770-28138456 REVERSE LENGTH=415	242.464	1	1	8	8	8	8	46	46
381148	AT1G26630.1	AT1G26630.1	AT1G13950.1; AT1G69410.1	| Symbols: FBR12, ATELF5A-2, ELF5A-2 | Eukaryotic translation initiation factor 5A-1 (eIF-5A 1) protein | chr1:9205968-9207098 FORWARD LENGTH=159	242.422	1	2	7	7	9	9	15	15
382136	AT3G48110.1	AT3G48110.1		| Symbols: EDD1, EDD | glycine-tRNA ligases | chr3:17763111-17770964 FORWARD LENGTH=1067	242.179	1	0	7	7	7	7	29	29
383913	AT3G54540.1	AT3G54540.1		| Symbols: ATGCN4, GCN4 | general control non-repressible 4 | chr3:20190393-20192564 FORWARD LENGTH=723	242.166	1	0	6	6	8	8	33	33
384330	AT1G17620.1	AT1G17620.1		| Symbols: | Late embryogenesis abundant (LEA) hydroxyproline-rich glycoprotein family | chr1:6062313-6063107 FORWARD LENGTH=264	241.894	1	0	5	5	5	5	20	20
381003	AT2G44530.1	AT2G44530.1		| Symbols: | Phosphoribosyltransferase family protein | chr2:18383732-18385974 FORWARD LENGTH=394	241.83	1	0	7	5	7	5	29	22
381119	AT5G10540.1	AT5G10540.1		| Symbols: | Zincin-like metalloproteases family protein | chr5:3328119-3332462 FORWARD LENGTH=701	241.391	1	0	9	2	9	2	28	4
381991	AT3G58570.1	AT3G58570.1		| Symbols: | P-loop containing nucleoside triphosphate hydrolases superfamily protein | chr3:21657099-21660352 FORWARD LENGTH=646	240.393	1	0	9	1	10	1	36	1
384150	AT1G02140.1	AT1G02140.1		| Symbols: MEE63, MAGO, HAP1 | mago nashi family protein | chr1:403467-404401 REVERSE LENGTH=150	240.198	1	0	9	9	9	9	23	23
383735	AT2G45470.1	AT2G45470.1		| Symbols: FLA8, AGP8 | FASCICLIN-like arabinogalactan protein 8 | chr2:18742797-18744059 REVERSE LENGTH=420	239.8	1	0	7	7	7	7	57	57
383603	AT5G20140.2	AT5G20140.2		| Symbols: | SOUL heme-binding family protein | chr5:6799066-6800892 REVERSE LENGTH=395	239.78	1	0	7	7	7	7	17	17
383590	AT1G23290.1	AT1G23290.1		| Symbols: RPL27A, RPL27AB | Ribosomal protein L18e/L15 superfamily protein | chr1:8263007-8263447 FORWARD LENGTH=146	239.705	1	0	10	1	10	1	107	8
382051	AT2G30200.1	AT2G30200.1		| Symbols: | catalytics;transferases;[acyl-carrier-protein] S-malonyltransferases;binding | chr2:12883162-12885482 REVERSE LENGTH=393	239.702	1	0	7	7	7	7	27	27
380929	AT4G36750.1	AT4G36750.1		| Symbols: | Quinone reductase family protein | chr4:17324642-17326215 FORWARD LENGTH=273	239.54	1	0	4	4	4	4	20	20
381342	AT2G37180.1	AT2G37180.1	AT2G16850.1	| Symbols: RD28, PIP2;3, PIP2C | Aquaporin-like superfamily protein | chr2:15617779-15618937 FORWARD LENGTH=285	239.445	1	1	4	3	5	3	51	19
383287	AT5G08290.1	AT5G08290.1		| Symbols: YLS8 | mRNA splicing factor, thioredoxin-like U5 snRNP | chr5:2666043-2666936 FORWARD LENGTH=142	239.415	1	0	5	5	6	6	24	24
383760	AT3G10350.2	AT3G10350.2		| Symbols: | P-loop containing nucleoside triphosphate hydrolases superfamily protein | chr3:3208310-3210678 FORWARD LENGTH=433	239.07	1	0	8	8	8	8	60	60
382184	AT4G19006.1	AT4G19006.1		| Symbols: | Proteasome component (PCI) domain protein | chr4:10409349-10411347 REVERSE LENGTH=386	238.677	1	0	9	5	11	5	62	18
382125	AT3G06720.1	AT3G06720.1	AT4G02150.1; AT5G49310.1	| Symbols: AT-IMP, ATKAP ALPHA, AIMP ALPHA, IMPA-1, IMPA1 | importin alpha isoform 1 | chr3:2120559-2123555 FORWARD LENGTH=532	238.674	1	2	10	5	10	5	43	28
381645	AT3G16140.1	AT3G16140.1		| Symbols: PSAH-1 | photosystem I subunit H-1 | chr3:5468670-5469415 REVERSE LENGTH=145	238.385	1	0	4	1	4	1	37	9
381779	AT1G63000.1	AT1G63000.1		| Symbols: NRS/ER, UER1 | nucleotide-rhamnose synthase/epimerase-reductase | chr1:23342510-23343859 FORWARD LENGTH=301	238.084	1	0	9	6	10	7	37	29
383532	AT1G09560.1	AT1G09560.1		| Symbols: GLP5 | germin-like protein 5 | chr1:3093896-3094639 FORWARD LENGTH=219	237.715	1	0	8	6	8	6	105	68
380860	AT1G12410.1	AT1G12410.1		| Symbols: CLPR2, NCLPP2, CLP2 | CLP protease proteolytic subunit 2 | chr1:4223099-4224954 FORWARD LENGTH=279	237.648	1	0	8	8	9	9	52	52
383921	AT1G66430.1	AT1G66430.1		| Symbols: | pfkB-like carbohydrate kinase family protein | chr1:24778400-24780393 FORWARD LENGTH=384	237.466	1	0	7	7	7	7	22	22
381136	AT4G13340.1	AT4G13340.1	AT1G62440.1	| Symbols: | Leucine-rich repeat (LRR) family protein | chr4:7758610-7760892 FORWARD LENGTH=760	237.43	1	1	6	3	6	3	29	13
383689	AT4G23650.1	AT4G23650.1		| Symbols: CDPK6, CPK3 | calcium-dependent protein kinase 6 | chr4:12324967-12327415 REVERSE LENGTH=529	237.291	1	0	12	12	13	13	43	43
383694	AT1G65220.1	AT1G65220.1		| Symbols: | ARM repeat superfamily protein | chr1:24226204-24228799 FORWARD LENGTH=411	236.436	1	0	9	4	9	4	39	16
383575	AT5G25754.1	AT5G25754.1; AT5G25757.1		| Symbols: | RNA polymerase I-associated factor PAF67 | chr5:8953564-8955511 FORWARD LENGTH=514	236.335	2	0	9	9	11	11	38	38
384219	AT5G12860.1	AT5G12860.1		| Symbols: DiT1 | dicarboxylate transporter 1 | chr5:4059927-4061919 REVERSE LENGTH=557	236.066	1	0	5	5	5	5	41	41
382345	AT4G01037.1	AT4G01037.1		| Symbols: WTF1, AtWTF1 | Ubiquitin carboxyl-terminal hydrolase family protein | chr4:451444-453030 REVERSE LENGTH=528	235.676	1	0	11	11	11	11	51	51
383441	AT3G10060.1	AT3G10060.1		| Symbols: | FKBP-like peptidyl-prolyl cis-trans isomerase family protein | chr3:3102291-3103801 FORWARD LENGTH=230	235.25	1	0	7	7	8	8	23	23
381101	AT3G05350.1	AT3G05350.1		| Symbols: | Metallopeptidase M24 family protein | chr3:1527103-1533843 REVERSE LENGTH=710	234.998	1	0	7	7	7	7	19	19
383660	AT3G63170.1	AT3G63170.1		| Symbols: | Chalcone-flavanone isomerase family protein | chr3:23334675-23335993 FORWARD LENGTH=279	234.706	1	0	8	8	8	8	25	25
383000	ATCG01090.1	ATCG01090.1		| Symbols: NDHI | NADPH dehydrogenases | chrC:119244-119762 REVERSE LENGTH=172	234.512	1	0	5	5	6	6	45	45
381326	AT5G12950.1	AT5G12950.1		| Symbols: | Putative glycosyl hydrolase of unknown function (DUF1680) | chr5:4093117-4096806 FORWARD LENGTH=861	234.171	1	0	9	4	10	5	23	16
382930	AT4G39730.1	AT4G39730.1		| Symbols: | Lipase/lipooxygenase, PLAT/LH2 family protein | chr4:18432950-18433581 FORWARD LENGTH=181	233.841	1	0	4	3	5	4	56	49
381596	AT3G48530.1	AT3G48530.1		| Symbols: KING1 | SNF1-related protein kinase regulatory subunit gamma 1 | chr3:17987559-17989592 FORWARD LENGTH=424	233.757	1	0	5	5	6	6	18	18
383847	AT4G02450.1	AT4G02450.1		| Symbols: | HSP20-like chaperones superfamily protein | chr4:1073987-1075765 REVERSE LENGTH=241	232.73	1	0	5	5	5	5	43	43
384241	AT1G79040.1	AT1G79040.1		| Symbols: PSBR | photosystem II subunit R | chr1:29736085-29736781 FORWARD LENGTH=140	232.175	1	0	5	5	5	5	18	18
382479	AT2G40510.1	AT2G40510.1; AT2G40590.1; AT3G56340.1		| Symbols: | Ribosomal protein S26e family protein | chr2:16918506-16919623 FORWARD LENGTH=133	232.03	3	0	4	4	4	4	81	81
384266	AT4G38630.1	AT4G38630.1		| Symbols: RPN10, MCB1, ATMCB1, MBP1 | regulatory particle non-ATPase 10 | chr4:18057357-18059459 REVERSE LENGTH=386	232.02	1	0	3	3	4	4	15	15
383996	AT5G24690.1	AT5G24690.1		| Symbols: | Protein of unknown function (DUF3411) | chr5:8455783-8458513 REVERSE LENGTH=521	231.98	1	0	6	6	6	6	16	16
384138	AT1G35620.1	AT1G35620.1		| Symbols: ATPDIL5-2, ATPDI8, PDI8, PDIL5-2 | PDI-like 5-2 | chr1:13156504-13158280 FORWARD LENGTH=440	231.606	1	0	8	8	8	8	35	35
382501	AT3G14220.1	AT3G14220.1		| Symbols: | GDSL-like Lipase/Acylhydrolase superfamily protein | chr3:4733039-4734483 FORWARD LENGTH=363	230.492	1	0	8	7	8	7	51	39
381355	AT5G41970.1	AT5G41970.1	AT3G49320.1	| Symbols: | Metal-dependent protein hydrolase | chr5:16791198-16792961 FORWARD LENGTH=373	230.411	1	1	11	11	11	11	34	34
383086	AT5G63510.2	AT5G63510.2		| Symbols: GAMMA CAL1 | gamma carbonic anhydrase like 1 | chr5:25424054-25425612 FORWARD LENGTH=279	230.041	1	0	6	2	6	2	34	7
382331	AT4G29120.1	AT4G29120.1		| Symbols: | 6-phosphogluconate dehydrogenase family protein | chr4:14350861-14351865 FORWARD LENGTH=334	229.816	1	0	7	7	7	7	26	26
382319	AT1G49970.1	AT1G49970.1		| Symbols: CLPR1, NCLPP5, SVR2 | CLP protease proteolytic subunit 1 | chr1:18501936-18504462 REVERSE LENGTH=387	229.689	1	0	8	8	8	8	37	37
381217	AT2G38750.1	AT2G38750.1		| Symbols: ANNAT4 | annexin 4 | chr2:16196582-16198431 REVERSE LENGTH=319	229.51	1	0	9	9	9	9	59	59
380861	AT3G48500.2	AT3G48500.2		| Symbols: PDE312, PTAC10 | Nucleic acid-binding, OB-fold-like protein | chr3:17962209-17965408 FORWARD LENGTH=697	229.477	1	0	11	11	11	11	49	49
382948	ATCG00660.1	ATCG00660.1		| Symbols: RPL20 | ribosomal protein L20 | chrC:68512-68865 REVERSE LENGTH=117	229.327	1	0	8	8	9	9	63	63
382869	AT1G27970.2	AT1G27970.2		| Symbols: NTF2B | nuclear transport factor 2B | chr1:9746921-9748306 FORWARD LENGTH=134	228.851	1	0	4	4	5	5	42	42
383878	AT1G25260.1	AT1G25260.1		| Symbols: | Ribosomal protein L10 family protein | chr1:8854163-8855766 REVERSE LENGTH=235	228.746	1	0	7	7	8	8	16	16
383656	AT5G14910.1	AT5G14910.1		| Symbols: | Heavy metal transport/detoxification superfamily protein | chr5:4823815-4825196 FORWARD LENGTH=178	228.682	1	0	3	3	3	3	41	41
381011	AT5G35790.1	AT5G35790.1		| Symbols: G6PD1 | glucose-6-phosphate dehydrogenase 1 | chr5:13956879-13959686 REVERSE LENGTH=576	228.292	1	0	9	4	9	4	49	16
384132	AT1G65260.1	AT1G65260.1		| Symbols: PTAC4, VIPP1 | plastid transcriptionally active 4 | chr1:24236329-24240428 FORWARD LENGTH=330	227.637	1	0	6	6	7	7	21	21
381966	AT5G22650.1	AT5G22650.1		| Symbols: HD2B, HDT02, HDT2, ATHD2B, HDA4, HD2, ATHD2 | histone deacetylase 2B | chr5:7534120-7536054 FORWARD LENGTH=306	227.536	1	0	4	4	5	5	41	41
383497	AT5G03740.1	AT5G03740.1		| Symbols: HD2C, HDT3 | histone deacetylase 2C | chr5:981994-983961 FORWARD LENGTH=294	227.175	1	0	8	8	9	9	45	45
380925	AT4G29410.1	AT4G29410.1		| Symbols: | Ribosomal L28e protein family | chr4:14468439-14469964 REVERSE LENGTH=143	226.716	1	0	9	8	9	8	65	55
383978	AT4G13010.1	AT4G13010.1		| Symbols: | Oxidoreductase, zinc-binding dehydrogenase family protein | chr4:7600682-7602567 FORWARD LENGTH=329	226.359	1	0	6	6	6	6	32	32
381946	AT2G18110.1	AT2G18110.1		| Symbols: | Translation elongation factor EF1B/ribosomal protein S6 family protein | chr2:7872636-7873713 FORWARD LENGTH=231	226.181	1	0	8	2	9	2	75	23
383355	AT5G14590.1	AT5G14590.1		| Symbols: | Isocitrate/isopropylmalate dehydrogenase family protein | chr5:4703533-4706627 REVERSE LENGTH=485	226.114	1	0	8	5	8	5	61	27
381828	AT1G43670.1	AT1G43670.1		| Symbols: | Inositol monophosphatase family protein | chr1:16468184-16470347 FORWARD LENGTH=341	225.86	1	0	8	8	8	8	37	37
381071	AT3G14600.1	AT3G14600.1		| Symbols: | Ribosomal protein L18ae/LX family protein | chr3:4910773-4911933 FORWARD LENGTH=178	225.263	1	0	11	3	12	3	109	9
381772	AT3G56090.1	AT3G56090.1		| Symbols: ATFER3, FER3 | ferritin 3 | chr3:20814350-20815984 REVERSE LENGTH=259	225.23	1	0	5	3	6	4	31	19
383096	AT3G51000.1	AT3G51000.1		| Symbols: | alpha/beta-Hydrolases superfamily protein | chr3:18945258-18946499 REVERSE LENGTH=323	225.003	1	0	7	7	7	7	44	44
383085	AT3G48680.1	AT3G48680.1		| Symbols: GAMMA CAL2 | gamma carbonic anhydrase-like 2 | chr3:18035107-18036773 FORWARD LENGTH=256	224.686	1	0	6	2	6	2	29	2
382427	AT3G29360.1	AT3G29360.1	AT1G26570.1	| Symbols: | UDP-glucose 6-dehydrogenase family protein | chr3:11267375-11268817 REVERSE LENGTH=480	224.265	1	1	6	2	6	2	34	10
381464	AT4G39200.1	AT4G39200.1	AT2G16360.1; AT2G21580.1; AT4G34555.1	| Symbols: | Ribosomal protein S25 family protein | chr4:18257464-18258464 FORWARD LENGTH=108	224.19	1	3	4	4	6	6	29	29
382985	AT3G61260.1	AT3G61260.1		| Symbols: | Remorin family protein | chr3:22675403-22676701 REVERSE LENGTH=212	224.093	1	0	7	7	7	7	34	34
381879	AT5G06320.1	AT5G06320.1		| Symbols: NHL3 | NDR1/HIN1-like 3 | chr5:1931016-1931711 REVERSE LENGTH=231	224.053	1	0	5	5	5	5	29	29
383022	AT5G05000.2	AT5G05000.2		| Symbols: TOC34, ATTOC34, OEP34 | translocon at the outer envelope membrane of chloroplasts 34 | chr5:1474262-1475772 REVERSE LENGTH=313	223.045	1	0	11	11	11	11	64	64
381496	AT1G10510.1	AT1G10510.1		| Symbols: emb2004 | RNI-like superfamily protein | chr1:3461771-3465590 FORWARD LENGTH=605	222.509	1	0	8	8	8	8	22	22
382307	AT1G05500.1	AT1G05500.1		| Symbols: SYTE, ATSYTE, NTMC2TYPE2.1, NTMC2T2.1, SYT5 | Calcium-dependent lipid-binding (CaLB domain) family protein | chr1:1625098-1628940 FORWARD LENGTH=560	222.212	1	0	10	10	11	11	37	37
381158	AT2G25140.1	AT2G25140.1		| Symbols: HSP98.7, CLPB-M, CLPB4 | casein lytic proteinase B4 | chr2:10697877-10701998 REVERSE LENGTH=964	221.888	1	0	6	3	6	3	46	28
384175	AT3G06580.1	AT3G06580.1		| Symbols: GAL1, GALK | Mevalonate/galactokinase family protein | chr3:2049141-2051867 REVERSE LENGTH=496	221.401	1	0	8	8	8	8	33	33
380779	AT2G24520.1	AT2G24520.1	AT4G11730.1	| Symbols: AHA5, HA5 | H(+)-ATPase 5 | chr2:10415522-10419730 FORWARD LENGTH=931	221.016	1	1	6	1	7	1	38	1
382386	AT3G14067.1	AT3G14067.1		| Symbols: | Subtilase family protein | chr3:4658421-4660754 REVERSE LENGTH=777	220.616	1	0	4	4	4	4	27	27
382804	AT1G31970.1	AT1G31970.1		| Symbols: STRS1 | DEA(D/H)-box RNA helicase family protein | chr1:11479921-11482707 FORWARD LENGTH=537	220.213	1	0	11	11	11	11	33	33
381749	AT5G20920.1	AT5G20920.1		| Symbols: EIF2 BETA, EMB1401 | eukaryotic translation initiation factor 2 beta subunit | chr5:7094994-7096661 REVERSE LENGTH=268	220.061	1	0	8	8	8	8	35	35
381560	AT5G58250.1	AT5G58250.1		| Symbols: | unknown protein; FUNCTIONS IN: molecular_function unknown; INVOLVED IN: biological_process unknown; LOCATED IN: thylakoid, chloroplast; EXPRESSED IN: 22 plant structures; EXPRESSED DURING: 14 growth stages; CONTAINS InterPro DOMAIN/s:	219.477	1	0	6	6	6	6	53	53
383185	AT3G58750.1	AT3G58750.1		| Symbols: CSY2 | citrate synthase 2 | chr3:21724564-21727458 REVERSE LENGTH=514	219.244	1	0	8	4	8	4	44	5
383569	AT5G39850.1	AT5G39850.1		| Symbols: | Ribosomal protein S4 | chr5:15950053-15951171 FORWARD LENGTH=197	219.147	1	0	11	3	12	3	101	15
383892	AT4G25450.1	AT4G25450.1		| Symbols: ATNAP8, NAP8 | non-intrinsic ABC protein 8 | chr4:13009845-13013912 REVERSE LENGTH=714	218.364	1	0	6	6	6	6	41	41
381984	AT4G23900.1	AT4G23900.1		| Symbols: | Nucleoside diphosphate kinase family protein | chr4:12424505-12426318 FORWARD LENGTH=237	218.229	1	0	8	3	8	3	100	17
383633	AT4G02620.1	AT4G02620.1		| Symbols: | vacuolar ATPase subunit F family protein | chr4:1149419-1151132 REVERSE LENGTH=128	218.038	1	0	7	7	7	7	63	63
381840	AT5G56630.1	AT5G56630.1	AT2G22480.1; AT4G26270.1; AT5G47810.1	| Symbols: PFK7 | phosphofructokinase 7 | chr5:22924311-22926728 FORWARD LENGTH=485	217.777	1	3	9	6	9	6	28	24
383731	AT5G28500.1	AT5G28500.1		| Symbols: | unknown protein; FUNCTIONS IN: molecular_function unknown; INVOLVED IN: biological_process unknown; LOCATED IN: chloroplast stroma, chloroplast; EXPRESSED IN: 23 plant structures; EXPRESSED DURING: 13 growth stages; BEST Arabidopsis th	217.471	1	0	5	5	5	5	45	45
381453	AT3G58140.1	AT3G58140.1		| Symbols: | phenylalanyl-tRNA synthetase class IIc family protein | chr3:21529988-21532386 REVERSE LENGTH=429	216.807	1	0	6	6	7	7	27	27
381865	AT5G55920.1	AT5G55920.1		| Symbols: OLI2 | S-adenosyl-L-methionine-dependent methyltransferases superfamily protein | chr5:22645742-22649383 REVERSE LENGTH=682	216.248	1	0	7	5	7	5	14	8
382872	AT5G19370.1	AT5G19370.1		| Symbols: | rhodanese-like domain-containing protein / PPIC-type PPIASE domain-containing protein | chr5:6524247-6526629 REVERSE LENGTH=299	216.039	1	0	8	8	8	8	56	56
382717	AT3G48890.1	AT3G48890.1	AT5G52240.1	| Symbols: ATMP2, ATMAPR3, MSBP2, MAPR3 | membrane-associated progesterone binding protein 3 | chr3:18129669-18131353 FORWARD LENGTH=233	215.856	1	1	4	4	5	5	21	21
381181	AT3G25700.1	AT3G25700.1		| Symbols: | Eukaryotic aspartyl protease family protein | chr3:9358937-9360295 FORWARD LENGTH=452	215.627	1	0	7	7	7	7	48	48
381661	AT2G25430.1	AT2G25430.1	AT4G32285.1	| Symbols: | epsin N-terminal homology (ENTH) domain-containing protein / clathrin assembly protein-related | chr2:10822716-10824677 FORWARD LENGTH=653	215.552	1	1	9	9	9	9	30	30
381597	AT2G41530.1	AT2G41530.1		| Symbols: ATSFGH, SFGH | S-formylglutathione hydrolase | chr2:17323656-17325430 REVERSE LENGTH=284	215.349	1	0	6	6	6	6	46	46
381140	AT2G31200.1	AT2G31200.1		| Symbols: ADF6, ATADF6 | actin depolymerizing factor 6 | chr2:13294171-13294948 FORWARD LENGTH=146	215.284	1	0	4	4	4	4	13	13
382751	AT1G62660.1	AT1G62660.1		| Symbols: | Glycosyl hydrolases family 32 protein | chr1:23199949-23203515 FORWARD LENGTH=648	215.277	1	0	9	7	9	7	33	28
383845	AT5G13420.1	AT5G13420.1		| Symbols: | Aldolase-type TIM barrel family protein | chr5:4302080-4304212 REVERSE LENGTH=438	215.046	1	0	6	6	7	7	23	23
381678	AT5G01590.1	AT5G01590.1		| Symbols: | unknown protein; FUNCTIONS IN: molecular_function unknown; INVOLVED IN: biological_process unknown; LOCATED IN: chloroplast, chloroplast envelope; EXPRESSED IN: 22 plant structures; EXPRESSED DURING: 13 growth stages; Has 60 Blast hits	214.858	1	0	11	11	11	11	58	58
381061	AT3G54210.1	AT3G54210.1		| Symbols: | Ribosomal protein L17 family protein | chr3:20067672-20068385 REVERSE LENGTH=211	214.685	1	0	6	6	7	7	54	54
380930	AT5G02960.1	AT5G02960.1	AT3G09680.1	| Symbols: | Ribosomal protein S12/S23 family protein | chr5:693280-694396 REVERSE LENGTH=142	214.35	1	1	5	5	5	5	71	71
382321	AT2G35810.1	AT2G35810.1		| Symbols: | unknown protein; BEST Arabidopsis thaliana protein match is: unknown protein (TAIR:AT2G35830.2); Has 153 Blast hits to 153 proteins in 52 species: Archae - 0; Bacteria - 62; Metazoa - 0; Fungi - 0; Plants - 82; Viruses - 0; Other Eukar	213.959	1	0	5	2	5	2	31	10
384193	AT4G32520.1	AT4G32520.1		| Symbols: SHM3, AtSHMT3 | serine hydroxymethyltransferase 3 | chr4:15689642-15692334 REVERSE LENGTH=529	213.686	1	0	7	7	8	8	34	34
384152	AT4G22670.1	AT4G22670.1		| Symbols: AtHip1, HIP1, TPR11 | HSP70-interacting protein 1 | chr4:11918236-11920671 FORWARD LENGTH=441	213.197	1	0	5	5	6	6	11	11
380834	AT5G45750.1	AT5G45750.1	AT1G01200.1; AT1G05810.1; AT1G18200.1; AT1G73640.1; AT2G31680.1; AT2G43130.1; AT3G07410.1; AT4G18800.1	| Symbols: AtRABA1c, RABA1c | RAB GTPase homolog A1C | chr5:18559318-18560639 FORWARD LENGTH=216	213.051	1	8	7	1	7	1	55	12
381618	AT3G22310.1	AT3G22310.1		| Symbols: PMH1, ATRH9 | putative mitochondrial RNA helicase 1 | chr3:7887382-7889806 FORWARD LENGTH=610	212.941	1	0	9	6	11	6	31	14
382892	AT5G60960.1	AT5G60960.1		| Symbols: | Pentatricopeptide repeat (PPR) superfamily protein | chr5:24528423-24529988 REVERSE LENGTH=521	212.639	1	0	6	6	6	6	34	34
384147	AT2G29420.1	AT2G29420.1		| Symbols: ATGSTU7, GST25, GSTU7 | glutathione S-transferase tau 7 | chr2:12618111-12618871 REVERSE LENGTH=227	212.595	1	0	8	8	10	10	74	74
383296	AT1G04980.1	AT1G04980.1		| Symbols: ATPDIL2-2, ATPDI10, PDI10, PDIL2-2 | PDI-like 2-2 | chr1:1413869-1416120 REVERSE LENGTH=447	212.528	1	0	9	9	9	9	41	41
383455	AT1G59700.1	AT1G59700.1		| Symbols: ATGSTU16, GSTU16 | glutathione S-transferase TAU 16 | chr1:21936459-21937763 FORWARD LENGTH=234	212.409	1	0	5	5	6	6	22	22
382003	ATCG00360.1	ATCG00360.1		| Symbols: YCF3 | Tetratricopeptide repeat (TPR)-like superfamily protein | chrC:42584-43751 REVERSE LENGTH=126	212.228	1	0	5	5	6	6	30	30
382038	AT3G02780.1	AT3G02780.1		| Symbols: IPP2, IPIAT1, IDI2 | isopentenyl pyrophosphate:dimethylallyl pyrophosphate isomerase 2 | chr3:602578-604648 REVERSE LENGTH=284	212.024	1	0	8	5	9	5	35	21
384173	AT2G34470.2	AT2G34470.2		| Symbols: UREG, PSKF109 | urease accessory protein G | chr2:14530900-14532411 REVERSE LENGTH=276	211.535	1	0	5	5	5	5	36	36
383385	AT3G43540.1	AT3G43540.1		| Symbols: | Protein of unknown function (DUF1350) | chr3:15430770-15433035 FORWARD LENGTH=373	211.333	1	0	5	5	5	5	21	21
381665	AT2G39390.1	AT2G39390.1	AT5G02610.2	| Symbols: | Ribosomal L29 family protein | chr2:16450803-16451762 REVERSE LENGTH=123	210.817	1	1	9	4	9	4	106	55
382388	AT5G24490.1	AT5G24490.1		| Symbols: | 30S ribosomal protein, putative | chr5:8365690-8367178 FORWARD LENGTH=308	210.465	1	0	6	6	6	6	44	44
380886	AT3G44300.1	AT3G44300.1		| Symbols: NIT2, AtNIT2 | nitrilase 2 | chr3:15983351-15985172 FORWARD LENGTH=339	210.433	1	0	6	0	7	0	44	0
383396	AT3G51840.1	AT3G51840.1		| Symbols: ACX4, ATSCX, ATG6 | acyl-CoA oxidase 4 | chr3:19225653-19229008 REVERSE LENGTH=436	210.101	1	0	3	3	4	4	23	23
383004	AT4G02530.1	AT4G02530.1		| Symbols: | chloroplast thylakoid lumen protein | chr4:1112335-1114005 REVERSE LENGTH=216	209.58	1	0	4	4	4	4	15	15
382398	AT4G11380.2	AT4G11380.2		| Symbols: | Adaptin family protein | chr4:6920608-6925444 FORWARD LENGTH=916	209.558	1	0	8	3	8	3	21	9
381093	AT5G41210.1	AT5G41210.1		| Symbols: ATGSTT1, GST10, GSTT1 | glutathione S-transferase THETA 1 | chr5:16492550-16493884 REVERSE LENGTH=245	209.437	1	0	8	6	8	6	67	53
383745	AT3G23600.1	AT3G23600.1		| Symbols: | alpha/beta-Hydrolases superfamily protein | chr3:8473833-8475655 FORWARD LENGTH=239	209.109	1	0	5	5	6	6	48	48
381954	AT2G17340.1	AT2G17340.1	AT2G17320.1; AT4G35360.1	| Symbols: | Uncharacterised conserved protein (UCP030210) | chr2:7541615-7544089 REVERSE LENGTH=367	208.594	1	2	4	4	4	4	21	21
382512	AT1G17100.1	AT1G17100.1		| Symbols: | SOUL heme-binding family protein | chr1:5844766-5845539 FORWARD LENGTH=232	208.391	1	0	5	5	5	5	27	27
383203	AT1G56280.1	AT1G56280.1		| Symbols: ATDI19, DI19 | drought-induced 19 | chr1:21073366-21074725 REVERSE LENGTH=200	208.373	1	0	6	6	6	6	12	12
381646	AT1G52230.1	AT1G52230.1		| Symbols: PSAH2, PSAH-2, PSI-H | photosystem I subunit H2 | chr1:19454902-19455508 FORWARD LENGTH=145	208.085	1	0	4	1	4	1	39	11
383821	ATMG00510.1	ATMG00510.1		| Symbols: NAD7 | NADH dehydrogenase subunit 7 | chrM:132071-138153 FORWARD LENGTH=394	208.029	1	0	5	5	7	7	41	41
383062	AT2G03510.1	AT2G03510.1		| Symbols: | SPFH/Band 7/PHB domain-containing membrane-associated protein family | chr2:1066717-1068934 FORWARD LENGTH=356	207.748	1	0	5	5	5	5	45	45
380837	AT3G46830.1	AT3G46830.1	AT1G01200.1; AT1G05810.1; AT1G07410.1; AT1G18200.1; AT1G73640.1; AT2G31680.1; AT2G43130.1; AT3G07410.1; AT5G59150.1	| Symbols: ATRAB11A, ATRABA2C, ATRAB-A2C, RAB-A2C, RABA2c | RAB GTPase homolog A2C | chr3:17246699-17248362 REVERSE LENGTH=217	206.986	1	9	9	6	9	6	60	39
381343	AT5G52920.1	AT5G52920.1	AT1G32440.1	| Symbols: PKP1, PKP-BETA1, PKP2 | plastidic pyruvate kinase beta subunit 1 | chr5:21463680-21466612 FORWARD LENGTH=579	206.816	1	1	6	6	6	6	10	10
383345	AT5G45170.1	AT5G45170.1		| Symbols: | Haloacid dehalogenase-like hydrolase (HAD) superfamily protein | chr5:18270555-18273129 REVERSE LENGTH=372	206.569	1	0	7	7	7	7	14	14
382491	AT5G59420.1	AT5G59420.1	AT3G09300.1; AT5G02100.1	| Symbols: ORP3C | OSBP(oxysterol binding protein)-related protein 3C | chr5:23961731-23964623 FORWARD LENGTH=457	206.426	1	2	5	5	5	5	27	27
383117	AT1G16890.3	AT1G16890.3		| Symbols: UBC36 | ubiquitin-conjugating enzyme 36 | chr1:5776550-5778327 REVERSE LENGTH=162	206.065	1	0	8	2	9	2	43	10
381575	AT1G20575.1	AT1G20575.1		| Symbols: | Nucleotide-diphospho-sugar transferases superfamily protein | chr1:7126987-7128677 REVERSE LENGTH=246	205.727	1	0	7	7	7	7	27	27
382287	AT1G01800.1	AT1G01800.1		| Symbols: | NAD(P)-binding Rossmann-fold superfamily protein | chr1:293396-294888 FORWARD LENGTH=295	205.536	1	0	7	7	7	7	25	25
383215	AT1G70820.1	AT1G70820.1		| Symbols: | phosphoglucomutase, putative / glucose phosphomutase, putative | chr1:26705594-26708034 FORWARD LENGTH=615	205.429	1	0	6	6	6	6	25	25
383335	AT4G29060.1	AT4G29060.1		| Symbols: emb2726 | elongation factor Ts family protein | chr4:14317744-14321315 FORWARD LENGTH=953	205.359	1	0	8	8	8	8	51	51
383839	AT3G06730.1	AT3G06730.1		| Symbols: TRX P, TRX z | Thioredoxin z | chr3:2124276-2125845 FORWARD LENGTH=183	205.065	1	0	6	6	7	7	30	30
381716	AT5G09900.3	AT5G09900.3		| Symbols: EMB2107, RPN5A, MSA | 26S proteasome regulatory subunit, putative (RPN5) | chr5:3089406-3092434 REVERSE LENGTH=462	204.925	1	0	8	3	8	3	44	9
384030	AT4G12590.1	AT4G12590.1		| Symbols: | Protein of unknown function DUF106, transmembrane | chr4:7451291-7452976 REVERSE LENGTH=246	204.541	1	0	4	4	4	4	42	42
380844	AT1G04750.1	AT1G04750.1; AT2G33120.2	AT1G04760.1; AT2G32670.1; AT2G33110.1; AT3G24890.2; AT3G25013.1	| Symbols: VAMP7B, VAMP721, ATVAMP721, AT VAMP7B | vesicle-associated membrane protein 721 | chr1:1331857-1333426 REVERSE LENGTH=219	204.214	2	5	6	5	6	5	54	46
383369	AT4G34120.1	AT4G34120.1		| Symbols: LEJ1, CDCP1 | Cystathionine beta-synthase (CBS) family protein | chr4:16341194-16342893 FORWARD LENGTH=238	204.143	1	0	5	5	6	6	12	12
382657	AT1G74020.1	AT1G74020.1	AT1G74010.1	| Symbols: SS2 | strictosidine synthase 2 | chr1:27835289-27837277 REVERSE LENGTH=335	203.939	1	1	5	5	5	5	30	30
382808	AT2G26230.1	AT2G26230.1		| Symbols: | uricase / urate oxidase / nodulin 35, putative | chr2:11164956-11166968 FORWARD LENGTH=309	203.854	1	0	6	6	6	6	22	22
383577	AT2G27680.1	AT2G27680.1		| Symbols: | NAD(P)-linked oxidoreductase superfamily protein | chr2:11803981-11805965 REVERSE LENGTH=384	203.267	1	0	6	6	6	6	21	21
382559	AT4G26110.1	AT4G26110.1		| Symbols: NAP1;1, ATNAP1;1 | nucleosome assembly protein1;1 | chr4:13232712-13235502 FORWARD LENGTH=372	202.402	1	0	7	5	7	5	17	13
383076	AT2G01350.1	AT2G01350.1		| Symbols: QPT | quinolinate phoshoribosyltransferase | chr2:165332-167209 REVERSE LENGTH=348	202.328	1	0	9	9	10	10	23	23
383783	AT5G43940.2	AT5G43940.2		| Symbols: HOT5 | GroES-like zinc-binding dehydrogenase family protein | chr5:17684265-17686379 FORWARD LENGTH=391	201.964	1	0	10	10	10	10	52	52
383930	AT5G23310.1	AT5G23310.1		| Symbols: FSD3 | Fe superoxide dismutase 3 | chr5:7850624-7852241 FORWARD LENGTH=263	201.403	1	0	5	5	6	6	33	33
381120	AT5G19620.1	AT5G19620.1		| Symbols: EMB213, OEP80, ATOEP80, TOC75 | outer envelope protein of 80 kDa | chr5:6623323-6627641 FORWARD LENGTH=732	200.845	1	0	8	8	8	8	46	46
380773	AT5G64570.1	AT5G64570.1	AT5G09700.1; AT5G09730.1	| Symbols: XYL4, ATBXL4 | beta-D-xylosidase 4 | chr5:25810227-25813309 REVERSE LENGTH=784	200.637	1	2	7	6	7	6	19	8
380874	AT2G26250.1	AT2G26250.1	AT1G19440.1; AT1G25450.1; AT2G16280.1; AT4G34510.1	| Symbols: FDH, KCS10 | 3-ketoacyl-CoA synthase 10 | chr2:11170799-11173059 REVERSE LENGTH=550	200.193	1	4	6	5	6	5	23	19
381683	AT5G54810.1	AT5G54810.1	AT4G27070.1	| Symbols: TSB1, TRPB, TRP2, ATTSB1 | tryptophan synthase beta-subunit 1 | chr5:22264805-22266738 REVERSE LENGTH=470	200.111	1	1	6	6	6	6	26	26
383816	AT4G24340.1	AT4G24340.1		| Symbols: | Phosphorylase superfamily protein | chr4:12607475-12609148 FORWARD LENGTH=338	200.008	1	0	7	7	7	7	37	37
381275	AT5G47930.1	AT5G47930.1		| Symbols: | Zinc-binding ribosomal protein family protein | chr5:19406423-19407329 REVERSE LENGTH=84	199.951	1	0	5	3	7	3	39	16
382206	AT5G62390.1	AT5G62390.1		| Symbols: ATBAG7, BAG7 | BCL-2-associated athanogene 7 | chr5:25052377-25054170 REVERSE LENGTH=446	199.884	1	0	11	11	12	12	53	53
382793	AT5G46630.2	AT5G46630.2		| Symbols: | Clathrin adaptor complexes medium subunit family protein | chr5:18920580-18923060 FORWARD LENGTH=441	199.735	1	0	6	6	7	7	21	21
383941	AT5G58330.1	AT5G58330.1		| Symbols: | lactate/malate dehydrogenase family protein | chr5:23580010-23582287 REVERSE LENGTH=443	199.245	1	0	6	6	6	6	23	23
380997	AT2G21960.1	AT2G21960.1		| Symbols: | unknown protein; LOCATED IN: chloroplast; EXPRESSED IN: 22 plant structures; EXPRESSED DURING: 13 growth stages; BEST Arabidopsis thaliana protein match is: unknown protein (TAIR:AT1G56180.1); Has 224 Blast hits to 222 proteins in 59 s	198.421	1	0	3	3	3	3	8	8
384268	AT3G01420.1	AT3G01420.1		| Symbols: ALPHA-DOX1, DOX1, DIOX1, PADOX-1 | Peroxidase superfamily protein | chr3:159689-162726 REVERSE LENGTH=639	197.698	1	0	9	9	9	9	30	30
380839	AT1G06400.1	AT1G06400.1	AT1G01200.1; AT1G05810.1; AT1G18200.1; AT1G73640.1; AT2G31680.1; AT2G43130.1; AT3G07410.1	| Symbols: ARA2, ATRABA1A, ATRAB11E, ARA-2 | Ras-related small GTP-binding family protein | chr1:1951089-1952686 REVERSE LENGTH=216	197.552	1	7	8	5	8	5	57	31
382122	AT3G01060.1	AT3G01060.1		| Symbols: | unknown protein; Has 640 Blast hits to 638 proteins in 201 species: Archae - 0; Bacteria - 293; Metazoa - 0; Fungi - 71; Plants - 72; Viruses - 0; Other Eukaryotes - 204 (source: NCBI BLink). | chr3:16831-18782 REVERSE LENGTH=455	197.279	1	0	9	9	9	9	40	40
382423	AT1G79850.1	AT1G79850.1		| Symbols: RPS17, CS17, PRPS17 | ribosomal protein S17 | chr1:30041473-30041922 REVERSE LENGTH=149	197.044	1	0	6	6	6	6	69	69
381815	AT2G27020.1	AT2G27020.1		| Symbols: PAG1 | 20S proteasome alpha subunit G1 | chr2:11528515-11530858 REVERSE LENGTH=249	196.761	1	0	6	6	7	7	34	34
381723	AT3G53020.1	AT3G53020.1		| Symbols: STV1, RPL24B, RPL24 | Ribosomal protein L24e family protein | chr3:19660749-19661912 REVERSE LENGTH=163	196.732	1	0	4	1	5	2	83	20
382069	AT4G02840.2	AT4G02840.2		| Symbols: | Small nuclear ribonucleoprotein family protein | chr4:1264726-1266253 FORWARD LENGTH=126	196.714	1	0	3	2	3	2	41	17
382397	AT4G23460.1	AT4G23460.1		| Symbols: | Adaptin family protein | chr4:12243899-12248898 REVERSE LENGTH=893	195.929	1	0	6	1	6	1	13	1
381666	AT3G09500.1	AT3G09500.1	AT3G55170.1	| Symbols: | Ribosomal L29 family protein | chr3:2917047-2917895 FORWARD LENGTH=123	195.896	1	1	10	5	10	5	123	72
381467	AT4G30800.1	AT4G30800.1		| Symbols: | Nucleic acid-binding, OB-fold-like protein | chr4:15001216-15002392 FORWARD LENGTH=159	195.83	1	0	10	2	10	2	89	8
381316	AT4G26970.1	AT4G26970.1		| Symbols: ACO2 | aconitase 2 | chr4:13543077-13548427 FORWARD LENGTH=995	195.825	1	0	9	8	10	9	46	36
381971	AT3G12390.1	AT3G12390.1		| Symbols: | Nascent polypeptide-associated complex (NAC), alpha subunit family protein | chr3:3942344-3943595 FORWARD LENGTH=203	195.576	1	0	6	2	6	2	36	2
382955	AT2G20060.1	AT2G20060.1		| Symbols: | Ribosomal protein L4/L1 family | chr2:8659384-8661227 FORWARD LENGTH=300	195.363	1	0	5	5	6	6	36	36
381317	AT4G35830.1	AT4G35830.1		| Symbols: ACO1 | aconitase 1 | chr4:16973007-16977949 REVERSE LENGTH=898	195.088	1	0	11	5	11	5	50	15
383282	AT1G32470.1	AT1G32470.1		| Symbols: | Single hybrid motif superfamily protein | chr1:11739479-11740246 REVERSE LENGTH=166	194.475	1	0	3	2	5	3	19	3
382690	AT5G40950.1	AT5G40950.1		| Symbols: RPL27 | ribosomal protein large subunit 27 | chr5:16410866-16411845 FORWARD LENGTH=198	194.199	1	0	6	6	6	6	65	65
381035	AT1G50920.1	AT1G50920.1	AT1G10300.1	| Symbols: | Nucleolar GTP-binding protein | chr1:18870555-18872570 FORWARD LENGTH=671	193.967	1	1	9	9	9	9	15	15
384348	AT1G72750.1	AT1G72750.1		| Symbols: ATTIM23-2, TIM23-2 | translocase inner membrane subunit 23-2 | chr1:27383577-27384143 FORWARD LENGTH=188	193.808	1	0	3	3	3	3	22	22
381753	AT4G26650.1	AT4G26650.1		| Symbols: | RNA-binding (RRM/RBD/RNP motifs) family protein | chr4:13445552-13447592 FORWARD LENGTH=455	193.692	1	0	6	6	6	6	26	26
383752	AT5G01010.2	AT5G01010.2		| Symbols: | EXPRESSED IN: 23 plant structures; EXPRESSED DURING: 14 growth stages; CONTAINS InterPro DOMAIN/s: GOLD (InterPro:IPR009038); Has 85 Blast hits to 85 proteins in 21 species: Archae - 0; Bacteria - 0; Metazoa - 20; Fungi - 0; Plants - 6	193.557	1	0	7	7	7	7	35	35
381099	AT1G51060.1	AT1G51060.1; AT4G27230.1; AT5G54640.1	AT1G52740.1	| Symbols: HTA10 | histone H2A 10 | chr1:18926948-18927443 FORWARD LENGTH=132	193.411	3	1	5	1	6	2	40	6
384381	AT3G04600.1	AT3G04600.1		| Symbols: | Nucleotidylyl transferase superfamily protein | chr3:1243152-1245958 FORWARD LENGTH=402	192.938	1	0	4	4	4	4	12	12
383787	AT1G45474.1	AT1G45474.1		| Symbols: LHCA5 | photosystem I light harvesting complex gene 5 | chr1:17179353-17180439 FORWARD LENGTH=256	192.91	1	0	7	7	8	8	52	52
383116	AT1G78870.1	AT1G78870.1		| Symbols: UBC35, UBC13A | ubiquitin-conjugating enzyme 35 | chr1:29650589-29652203 FORWARD LENGTH=154	192.254	1	0	8	2	10	3	36	3
381781	AT1G11260.1	AT1G11260.1		| Symbols: STP1, ATSTP1 | sugar transporter 1 | chr1:3777460-3780133 FORWARD LENGTH=522	191.606	1	0	5	5	5	5	23	23
380910	AT5G36170.1	AT5G36170.1		| Symbols: HCF109, ATPRFB | high chlorophyll fluorescent 109 | chr5:14236083-14237974 REVERSE LENGTH=456	191.438	1	0	6	6	6	6	16	16
383129	AT1G29880.1	AT1G29880.1	AT3G44740.1	| Symbols: | glycyl-tRNA synthetase / glycine--tRNA ligase | chr1:10459662-10462781 REVERSE LENGTH=729	191.16	1	1	8	8	9	9	35	35
382772	AT1G61790.1	AT1G61790.1	AT1G11560.1	| Symbols: | Oligosaccharyltransferase complex/magnesium transporter family protein | chr1:22814390-22815430 FORWARD LENGTH=346	190.636	1	1	7	7	8	8	29	29
383493	AT5G62530.1	AT5G62530.1		| Symbols: ALDH12A1, ATP5CDH, P5CDH | aldehyde dehydrogenase 12A1 | chr5:25099768-25103159 REVERSE LENGTH=556	190.405	1	0	9	9	9	9	37	37
381481	AT3G45030.1	AT3G45030.1; AT5G62300.1		| Symbols: | Ribosomal protein S10p/S20e family protein | chr3:16471606-16472312 REVERSE LENGTH=124	190.11	2	0	5	2	6	3	56	40
383774	AT5G58770.1	AT5G58770.1		| Symbols: | Undecaprenyl pyrophosphate synthetase family protein | chr5:23734396-23735495 FORWARD LENGTH=310	190.105	1	0	9	9	9	9	22	22
381770	AT2G40300.1	AT2G40300.1		| Symbols: ATFER4, FER4 | ferritin 4 | chr2:16831501-16833214 REVERSE LENGTH=259	189.82	1	0	6	5	6	5	37	31
382464	AT4G15110.1	AT4G15110.1		| Symbols: CYP97B3 | cytochrome P450, family 97, subfamily B, polypeptide 3 | chr4:8629922-8632993 REVERSE LENGTH=580	189.606	1	0	9	9	9	9	35	35
383164	AT1G20190.1	AT1G20190.1		| Symbols: ATEXPA11, EXP11, ATEXP11, ATHEXP ALPHA 1.14, EXPA11 | expansin 11 | chr1:6998762-6999710 REVERSE LENGTH=252	189.152	1	0	6	6	6	6	32	32
382511	AT2G35410.1	AT2G35410.1		| Symbols: | RNA-binding (RRM/RBD/RNP motifs) family protein | chr2:14898341-14899590 FORWARD LENGTH=308	188.917	1	0	5	5	5	5	23	23
381374	AT5G62350.1	AT5G62350.1		| Symbols: | Plant invertase/pectin methylesterase inhibitor superfamily protein | chr5:25037504-25038112 FORWARD LENGTH=202	188.897	1	0	4	4	5	5	18	18
382519	AT4G12510.1	AT4G12510.1; AT4G12520.1		| Symbols: | Bifunctional inhibitor/lipid-transfer protein/seed storage 2S albumin superfamily protein | chr4:7417414-7417803 REVERSE LENGTH=129	188.783	2	0	5	5	5	5	39	39
381986	AT2G03820.1	AT2G03820.1		| Symbols: | nonsense-mediated mRNA decay NMD3 family protein | chr2:1165149-1166699 REVERSE LENGTH=516	188.127	1	0	6	6	6	6	10	10
381876	AT5G14030.1	AT5G14030.1		| Symbols: | translocon-associated protein beta (TRAPB) family protein | chr5:4526878-4528253 FORWARD LENGTH=195	188.106	1	0	5	5	5	5	43	43
381273	AT3G05540.1	AT3G05540.1		| Symbols: | Methionine sulfoxide reductase (MSS4-like) family protein | chr3:1606487-1608030 REVERSE LENGTH=168	187.86	1	0	1	1	2	2	31	31
382318	AT1G21550.1	AT1G21550.1		| Symbols: | Calcium-binding EF-hand family protein | chr1:7553317-7553784 REVERSE LENGTH=155	187.725	1	0	4	4	4	4	10	10
382506	AT4G28780.1	AT4G28780.1		| Symbols: | GDSL-like Lipase/Acylhydrolase superfamily protein | chr4:14215603-14217159 FORWARD LENGTH=367	187.525	1	0	5	4	5	4	13	10
383248	AT2G22250.2	AT2G22250.2		| Symbols: ATAAT, AAT, MEE17 | aspartate aminotransferase | chr2:9458011-9460297 REVERSE LENGTH=475	187.457	1	0	6	6	7	7	21	21
381377	AT1G64200.1	AT1G64200.1		| Symbols: VHA-E3 | vacuolar H+-ATPase subunit E isoform 3 | chr1:23828537-23830002 REVERSE LENGTH=237	187.271	1	0	5	1	6	1	39	10
381968	AT3G25760.1	AT3G25760.1	AT3G25780.1	| Symbols: AOC1, ERD12 | allene oxide cyclase 1 | chr3:9403972-9405105 FORWARD LENGTH=254	187.129	1	1	6	4	6	4	34	21
382895	AT5G05200.1	AT5G05200.1		| Symbols: | Protein kinase superfamily protein | chr5:1544206-1547082 REVERSE LENGTH=540	186.867	1	0	7	7	7	7	44	44
381635	AT3G51160.1	AT3G51160.1		| Symbols: MUR1, MUR_1, GMD2 | NAD(P)-binding Rossmann-fold superfamily protein | chr3:19007232-19008353 REVERSE LENGTH=373	186.828	1	0	10	8	10	8	23	17
382747	AT4G35790.1	AT4G35790.1		| Symbols: ATPLDDELTA, PLDDELTA | phospholipase D delta | chr4:16955774-16959875 REVERSE LENGTH=868	186.646	1	0	6	6	6	6	14	14
382322	AT2G35830.2	AT2G35830.2		| Symbols: | unknown protein; FUNCTIONS IN: molecular_function unknown; INVOLVED IN: biological_process unknown; LOCATED IN: cellular_component unknown; BEST Arabidopsis thaliana protein match is: unknown protein (TAIR:AT2G35810.1). | chr2:15052302	186.243	1	0	5	2	5	2	33	12
380889	AT3G20320.1	AT3G20320.1		| Symbols: TGD2 | trigalactosyldiacylglycerol2 | chr3:7087657-7089640 REVERSE LENGTH=381	185.781	1	0	6	6	6	6	24	24
380977	AT3G62600.1	AT3G62600.1		| Symbols: ATERDJ3B, ERDJ3B | DNAJ heat shock family protein | chr3:23151038-23153346 REVERSE LENGTH=346	185.728	1	0	6	6	7	7	17	17
384039	AT5G04900.1	AT5G04900.1		| Symbols: NOL | NYC1-like | chr5:1434826-1437194 FORWARD LENGTH=348	185.318	1	0	6	6	6	6	19	19
384052	AT5G61780.1	AT5G61780.1		| Symbols: Tudor2, AtTudor2, TSN2 | TUDOR-SN protein 2 | chr5:24822012-24826641 FORWARD LENGTH=985	185.108	1	0	9	5	9	5	16	6
382382	AT3G25230.2	AT3G25230.2		| Symbols: ROF1, ATFKBP62, FKBP62 | rotamase FKBP 1 | chr3:9188257-9191175 FORWARD LENGTH=562	184.992	1	0	8	7	8	7	36	29
383008	AT5G04130.1	AT5G04130.1	AT3G10270.1	| Symbols: GYRB2 | DNA GYRASE B2 | chr5:1122084-1128031 REVERSE LENGTH=732	184.732	1	1	8	8	8	8	23	23
384270	AT1G04530.1	AT1G04530.1		| Symbols: TPR4 | Tetratricopeptide repeat (TPR)-like superfamily protein | chr1:1234456-1235895 REVERSE LENGTH=310	184.273	1	0	5	5	5	5	27	27
383095	AT2G37690.1	AT2G37690.1	AT2G05140.1	| Symbols: | phosphoribosylaminoimidazole carboxylase, putative / AIR carboxylase, putative | chr2:15806111-15810240 FORWARD LENGTH=642	184.241	1	1	5	5	5	5	20	20
381737	AT4G23400.1	AT4G23400.1		| Symbols: PIP1D, PIP1;5 | plasma membrane intrinsic protein 1;5 | chr4:12220792-12222155 FORWARD LENGTH=287	184.158	1	0	4	2	4	2	38	22
382852	AT1G75750.1	AT1G75750.1		| Symbols: GASA1 | GAST1 protein homolog 1 | chr1:28441813-28442284 REVERSE LENGTH=98	184.104	1	0	5	5	5	5	65	65
384040	AT5G03540.3	AT5G03540.3		| Symbols: EXO70A1 | exocyst subunit exo70 family protein A1 | chr5:889606-893916 FORWARD LENGTH=664	184.058	1	0	7	7	7	7	19	19
382452	AT1G10670.3	AT1G10670.3	AT1G60810.1	| Symbols: ACLA-1 | ATP-citrate lyase A-1 | chr1:3535787-3538098 FORWARD LENGTH=443	183.919	1	1	9	5	10	5	19	6
382905	AT2G32060.1	AT2G32060.1		| Symbols: | Ribosomal protein L7Ae/L30e/S12e/Gadd45 family protein | chr2:13639228-13640104 REVERSE LENGTH=144	183.901	1	0	6	3	6	3	25	11
381457	AT4G35260.1	AT4G35260.1	AT1G32480.1; AT2G17130.1; AT4G35650.1	| Symbols: IDH1, IDH-I | isocitrate dehydrogenase 1 | chr4:16774494-16776233 REVERSE LENGTH=367	183.681	1	3	5	5	6	6	36	36
382300	AT5G59290.2	AT5G59290.2	AT2G28760.2	| Symbols: UXS3, ATUXS3 | UDP-glucuronic acid decarboxylase 3 | chr5:23915814-23917998 REVERSE LENGTH=357	183.598	1	1	7	1	7	1	46	3
382232	AT1G19910.1	AT1G19910.1; AT1G75630.2; AT2G16510.1; AT4G34720.1; AT4G38920.1		| Symbols: AVA-P2, AVA-2PE, ATVHA-C2 | ATPase, F0/V0 complex, subunit C protein | chr1:6913317-6914322 FORWARD LENGTH=165	183.085	5	0	1	1	7	7	65	65
384101	AT1G09020.1	AT1G09020.1		| Symbols: SNF4, ATSNF4 | homolog of yeast sucrose nonfermenting 4 | chr1:2900149-2904212 REVERSE LENGTH=487	182.785	1	0	6	6	6	6	23	23
382545	AT4G30170.1	AT4G30170.1	AT5G67400.1	| Symbols: | Peroxidase family protein | chr4:14762922-14764482 FORWARD LENGTH=325	182.48	1	1	8	4	8	4	22	10
382203	AT5G66510.2	AT5G66510.2		| Symbols: GAMMA CA3 | gamma carbonic anhydrase 3 | chr5:26550016-26551496 REVERSE LENGTH=269	182.385	1	0	5	3	6	3	22	4
383955	AT5G47040.1	AT5G47040.1		| Symbols: LON2 | lon protease 2 | chr5:19093356-19098678 REVERSE LENGTH=888	182.058	1	0	11	11	11	11	42	42
383435	AT3G54470.1	AT3G54470.1	AT1G12775.1	| Symbols: | uridine 5'-monophosphate synthase / UMP synthase (PYRE-F) (UMPS) | chr3:20168285-20170245 REVERSE LENGTH=476	181.771	1	1	6	6	6	6	26	26
384315	AT1G14345.1	AT1G14345.1		| Symbols: | NAD(P)-linked oxidoreductase superfamily protein | chr1:4899176-4899766 FORWARD LENGTH=196	181.727	1	0	5	5	5	5	19	19
382584	AT3G21865.1	AT3G21865.1		| Symbols: PEX22 | peroxin 22 | chr3:7701308-7703218 REVERSE LENGTH=283	181.181	1	0	4	4	4	4	15	15
383322	AT2G22240.1	AT2G22240.1		| Symbols: ATMIPS2, MIPS2, ATIPS2 | myo-inositol-1-phosphate synthase 2 | chr2:9451901-9453938 REVERSE LENGTH=510	180.763	1	0	7	2	7	2	11	2
381323	AT5G16990.1	AT5G16990.1	AT1G26320.1; AT1G65560.1; AT3G03080.1; AT5G16960.1	| Symbols: | Zinc-binding dehydrogenase family protein | chr5:5581831-5583849 REVERSE LENGTH=343	180.335	1	4	8	1	8	1	45	10
381648	AT5G16290.1	AT5G16290.1		| Symbols: VAT1 | VALINE-TOLERANT 1 | chr5:5333874-5337387 FORWARD LENGTH=477	180.326	1	0	7	7	7	7	27	27
383111	AT3G54200.1	AT3G54200.1		| Symbols: | Late embryogenesis abundant (LEA) hydroxyproline-rich glycoprotein family | chr3:20065731-20066438 FORWARD LENGTH=235	180.322	1	0	4	4	5	5	21	21
383961	AT1G71810.1	AT1G71810.1		| Symbols: | Protein kinase superfamily protein | chr1:27002602-27007964 REVERSE LENGTH=692	180.192	1	0	7	7	7	7	28	28
382258	AT1G72610.1	AT1G72610.1		| Symbols: GLP1, ATGER1, GER1 | germin-like protein 1 | chr1:27339302-27339928 REVERSE LENGTH=208	180.162	1	0	5	5	5	5	100	100
381048	AT5G17330.1	AT5G17330.1	AT2G02000.1; AT2G02010.1; AT3G17760.1	| Symbols: GAD, GAD1 | glutamate decarboxylase | chr5:5711141-5714839 FORWARD LENGTH=502	180.13	1	3	3	2	4	2	8	5
382239	AT3G22120.1	AT3G22120.1	AT4G15160.1	| Symbols: CWLP | cell wall-plasma membrane linker protein | chr3:7795283-7796287 REVERSE LENGTH=334	179.935	1	1	3	3	3	3	23	23
382882	AT2G35900.1	AT2G35900.1		| Symbols: | unknown protein; FUNCTIONS IN: molecular_function unknown; INVOLVED IN: biological_process unknown; LOCATED IN: nucleus; EXPRESSED IN: 20 plant structures; EXPRESSED DURING: 13 growth stages; Has 32 Blast hits to 32 proteins in 12 spec	179.791	1	0	5	5	5	5	15	15
380993	AT5G02450.1	AT5G02450.1		| Symbols: | Ribosomal protein L36e family protein | chr5:533501-534394 FORWARD LENGTH=108	179.744	1	0	4	2	4	2	43	15
383253	AT1G03680.1	AT1G03680.1		| Symbols: ATHM1, TRX-M1, ATM1, THM1 | thioredoxin M-type 1 | chr1:916990-917865 REVERSE LENGTH=179	179.73	1	0	5	5	6	6	29	29
381603	AT4G26630.1	AT4G26630.1		| Symbols: | DEK domain-containing chromatin associated protein | chr4:13430873-13434877 REVERSE LENGTH=763	179.524	1	0	9	9	9	9	49	49
382308	AT5G03030.1	AT5G03030.1	AT2G35795.1; AT3G09700.1	| Symbols: | Chaperone DnaJ-domain superfamily protein | chr5:708479-709513 REVERSE LENGTH=112	179.366	1	2	3	3	4	4	17	17
384136	AT3G54400.1	AT3G54400.1		| Symbols: | Eukaryotic aspartyl protease family protein | chr3:20140291-20142599 REVERSE LENGTH=425	179.214	1	0	6	6	6	6	25	25
381171	AT3G48690.1	AT3G48690.1	AT3G48700.1	| Symbols: ATCXE12, CXE12 | alpha/beta-Hydrolases superfamily protein | chr3:18037186-18038160 REVERSE LENGTH=324	179.054	1	1	6	6	6	6	33	33
381350	AT2G40290.1	AT2G40290.1		| Symbols: | Eukaryotic translation initiation factor 2 subunit 1 | chr2:16829030-16830889 REVERSE LENGTH=344	178.758	1	0	6	5	7	6	40	39
384159	AT2G01720.1	AT2G01720.1		| Symbols: | Ribophorin I | chr2:317193-320016 REVERSE LENGTH=464	178.499	1	0	6	6	6	6	30	30
380831	AT1G16920.1	AT1G16920.1	AT1G01200.1; AT1G05810.1; AT1G18200.1; AT1G73640.1; AT2G31680.1; AT2G43130.1; AT3G07410.1	| Symbols: RAB11, ATRABA1B, RABA1b | RAB GTPase homolog A1B | chr1:5787489-5789147 REVERSE LENGTH=216	178.097	1	7	6	1	6	1	44	6
381359	AT5G48375.1	AT5G48375.1		| Symbols: TGG3, BGLU39 | thioglucoside glucosidase 3 | chr5:19601303-19603883 REVERSE LENGTH=439	177.965	1	0	4	1	5	1	90	10
382682	AT1G78320.1	AT1G78320.1		| Symbols: ATGSTU23, GSTU23 | glutathione S-transferase TAU 23 | chr1:29467581-29468358 REVERSE LENGTH=220	177.621	1	0	3	1	5	1	81	1
382299	AT3G46440.1	AT3G46440.1	AT2G28760.2	| Symbols: UXS5 | UDP-XYL synthase 5 | chr3:17089268-17091611 REVERSE LENGTH=341	177.596	1	1	7	1	7	1	44	1
382123	AT1G09270.1	AT1G09270.1		| Symbols: IMPA-4 | importin alpha isoform 4 | chr1:2994506-2997833 FORWARD LENGTH=538	177.38	1	0	6	5	6	5	36	35
383402	AT5G14170.1	AT5G14170.1	AT3G01890.1	| Symbols: CHC1 | SWIB/MDM2 domain superfamily protein | chr5:4568696-4570444 REVERSE LENGTH=534	177.356	1	1	6	6	6	6	28	28
381134	AT3G24480.1	AT3G24480.1	AT1G62440.1	| Symbols: | Leucine-rich repeat (LRR) family protein | chr3:8901154-8902638 REVERSE LENGTH=494	176.518	1	1	5	2	5	2	25	9
383032	AT2G18710.1	AT2G18710.1		| Symbols: SCY1 | SECY homolog 1 | chr2:8112231-8114452 REVERSE LENGTH=551	176.03	1	0	7	7	7	7	45	45
381027	AT4G40030.2	AT4G40030.2; AT4G40040.1; AT5G10980.1	AT1G75600.1	| Symbols: | Histone superfamily protein | chr4:18555840-18556827 REVERSE LENGTH=164	175.098	3	1	5	2	5	2	92	28
381972	AT5G13850.1	AT5G13850.1		| Symbols: NACA3 | nascent polypeptide-associated complex subunit alpha-like protein 3 | chr5:4471361-4472676 FORWARD LENGTH=204	174.995	1	0	5	1	5	1	35	1
383186	AT5G47770.1	AT5G47770.1	AT4G17190.1	| Symbols: FPS1 | farnesyl diphosphate synthase 1 | chr5:19345297-19347415 FORWARD LENGTH=384	174.799	1	1	6	6	7	7	24	24
384370	AT1G65410.1	AT1G65410.1		| Symbols: ATNAP11, TGD3, NAP11 | non-intrinsic ABC protein 11 | chr1:24295362-24297332 FORWARD LENGTH=345	174.71	1	0	5	5	6	6	19	19
381650	AT2G41475.1	AT2G41475.1		| Symbols: | Embryo-specific protein 3, (ATS3) | chr2:17295259-17296329 REVERSE LENGTH=179	174.542	1	0	5	5	5	5	34	34
383587	AT2G39010.1	AT2G39010.1		| Symbols: PIP2E, PIP2;6 | plasma membrane intrinsic protein 2E | chr2:16291564-16293746 FORWARD LENGTH=289	174.227	1	0	4	4	5	5	58	58
382142	AT3G46000.1	AT3G46000.1	AT5G59890.1	| Symbols: ADF2 | actin depolymerizing factor 2 | chr3:16907743-16908822 REVERSE LENGTH=137	174.153	1	1	3	2	4	2	11	6
381021	AT3G15190.1	AT3G15190.1		| Symbols: | chloroplast 30S ribosomal protein S20, putative | chr3:5116216-5117412 FORWARD LENGTH=202	173.748	1	0	5	5	5	5	58	58
381392	AT4G34180.1	AT4G34180.1	AT1G44542.1	| Symbols: | Cyclase family protein | chr4:16370060-16371383 REVERSE LENGTH=255	173.282	1	1	7	6	8	7	27	26
381547	AT2G14260.1	AT2G14260.1		| Symbols: PIP | proline iminopeptidase | chr2:6041441-6043869 REVERSE LENGTH=380	173.184	1	0	7	7	7	7	51	51
381097	AT3G20670.1	AT3G20670.1	AT1G52740.1	| Symbols: HTA13 | histone H2A 13 | chr3:7229472-7229963 FORWARD LENGTH=132	173.121	1	1	5	1	5	1	36	2
383607	AT4G20850.1	AT4G20850.1		| Symbols: TPP2 | tripeptidyl peptidase ii | chr4:11160935-11169889 REVERSE LENGTH=1380	172.738	1	0	9	9	9	9	34	34
381663	AT2G43710.2	AT2G43710.2	AT5G16230.1; AT5G16240.1	| Symbols: SSI2, FAB2 | Plant stearoyl-acyl-carrier-protein desaturase family protein | chr2:18120107-18122495 FORWARD LENGTH=401	172.669	1	2	5	2	5	2	24	15
381025	AT1G13370.1	AT1G13370.1	AT1G09200.1; AT1G19890.1; AT3G27360.1; AT5G10390.1; AT5G10400.1; AT5G65360.1	| Symbols: | Histone superfamily protein | chr1:4587926-4588522 REVERSE LENGTH=136	172.345	1	6	4	0	4	0	87	0
382659	AT4G33680.1	AT4G33680.1		| Symbols: AGD2 | Pyridoxal phosphate (PLP)-dependent transferases superfamily protein | chr4:16171847-16174630 REVERSE LENGTH=461	172.22	1	0	7	7	7	7	28	28
381294	AT3G09900.1	AT3G09900.1		| Symbols: ATRABE1E, ATRAB8E, RABE1e | RAB GTPase homolog E1E | chr3:3034687-3036379 FORWARD LENGTH=218	172.055	1	0	7	0	7	0	48	0
382873	AT3G26520.1	AT3G26520.1		| Symbols: TIP2, SITIP, GAMMA-TIP2, TIP1;2 | tonoplast intrinsic protein 2 | chr3:9722770-9723703 REVERSE LENGTH=253	171.671	1	0	2	2	2	2	46	46
383211	AT3G53110.1	AT3G53110.1		| Symbols: LOS4 | P-loop containing nucleoside triphosphate hydrolases superfamily protein | chr3:19687968-19690423 FORWARD LENGTH=496	171.499	1	0	5	5	5	5	16	16
381611	AT2G21160.1	AT2G21160.1		| Symbols: | Translocon-associated protein (TRAP), alpha subunit | chr2:9068428-9070207 FORWARD LENGTH=258	171.428	1	0	4	4	4	4	25	25
382910	AT5G51570.1	AT5G51570.1		| Symbols: | SPFH/Band 7/PHB domain-containing membrane-associated protein family | chr5:20949511-20951234 FORWARD LENGTH=292	171.427	1	0	7	7	8	8	23	23
381821	AT3G17820.1	AT3G17820.1	AT1G48470.1	| Symbols: ATGSKB6, GLN1.3, GLN1;3 | glutamine synthetase 1.3 | chr3:6097503-6099408 FORWARD LENGTH=354	171.231	1	1	4	1	4	1	51	12
380811	AT3G14840.2	AT3G14840.2	AT1G07650.2; AT1G09440.1; AT1G24030.1; AT1G51940.1; AT1G70250.1; AT2G17220.1; AT2G31880.1; AT4G18250.1; AT4G27300.1; AT4G28670.1; AT4G36950.1; AT5G18500.1; AT5G38280.1; AT5G60900.1	| Symbols: | Leucine-rich repeat transmembrane protein kinase | chr3:4988271-4993891 FORWARD LENGTH=1020	171.149	1	14	7	4	7	4	30	8
384378	AT5G22330.1	AT5G22330.1		| Symbols: ATTIP49A, RIN1 | P-loop containing nucleoside triphosphate hydrolases superfamily protein | chr5:7391026-7394071 REVERSE LENGTH=458	171.122	1	0	6	6	6	6	41	41
381707	AT3G18820.1	AT3G18820.1		| Symbols: ATRABG3F, ATRAB7B, RAB71, RABG3F, RAB7B | RAB GTPase homolog G3F | chr3:6484266-6486005 FORWARD LENGTH=206	170.885	1	0	5	1	5	1	19	3
383432	AT4G21210.1	AT4G21210.1	AT3G01200.1	| Symbols: ATRP1, RP1 | PPDK regulatory protein | chr4:11307002-11308587 FORWARD LENGTH=403	170.743	1	1	6	6	6	6	23	23
381896	AT5G62140.1	AT5G62140.1		| Symbols: | unknown protein; FUNCTIONS IN: molecular_function unknown; INVOLVED IN: biological_process unknown; LOCATED IN: chloroplast; EXPRESSED IN: 19 plant structures; EXPRESSED DURING: 13 growth stages; Has 60 Blast hits to 60 proteins in 24	170.687	1	0	5	5	5	5	31	31
383695	AT5G23140.1	AT5G23140.1		| Symbols: CLPP2, NCLPP7 | nuclear-encoded CLP protease P7 | chr5:7783811-7784826 FORWARD LENGTH=241	169.981	1	0	5	5	6	6	38	38
383824	AT4G30530.1	AT4G30530.1		| Symbols: | Class I glutamine amidotransferase-like superfamily protein | chr4:14920605-14922286 FORWARD LENGTH=250	169.915	1	0	5	5	5	5	22	22
382368	AT3G17020.1	AT3G17020.1		| Symbols: | Adenine nucleotide alpha hydrolases-like superfamily protein | chr3:5802728-5804063 REVERSE LENGTH=163	169.887	1	0	6	6	7	7	31	31
381722	AT2G36620.1	AT2G36620.1		| Symbols: RPL24A | ribosomal protein L24 | chr2:15350548-15351819 REVERSE LENGTH=164	169.731	1	0	4	1	5	2	72	9
382890	AT1G21670.1	AT1G21670.1		| Symbols: | LOCATED IN: cell wall, plant-type cell wall; EXPRESSED IN: 23 plant structures; EXPRESSED DURING: 14 growth stages; CONTAINS InterPro DOMAIN/s: WD40-like Beta Propeller (InterPro:IPR011659), Six-bladed beta-propeller, TolB-like (InterP	169.661	1	0	6	5	6	5	27	19
380796	AT2G30740.1	AT2G30740.1		| Symbols: | Protein kinase superfamily protein | chr2:13096399-13098285 FORWARD LENGTH=366	169.541	1	0	3	1	4	1	8	1
381942	AT1G27130.1	AT1G27130.1	AT1G27140.1	| Symbols: ATGSTU13, GST12, GSTU13 | glutathione S-transferase tau 13 | chr1:9425582-9426597 FORWARD LENGTH=227	169.389	1	1	5	5	6	6	30	30
381688	AT3G59920.1	AT3G59920.1		| Symbols: ATGDI2, GDI2 | RAB GDP dissociation inhibitor 2 | chr3:22135157-22138221 FORWARD LENGTH=444	169.377	1	0	6	4	6	4	28	24
383097	AT4G35630.1	AT4G35630.1	AT2G17630.1	| Symbols: PSAT | phosphoserine aminotransferase | chr4:16904205-16905497 FORWARD LENGTH=430	168.983	1	1	7	7	7	7	26	26
383269	AT2G43460.1	AT2G43460.1; AT3G59540.1		| Symbols: | Ribosomal L38e protein family | chr2:18046285-18047292 REVERSE LENGTH=69	168.863	2	0	5	5	5	5	63	63
384304	AT1G10700.1	AT1G10700.1		| Symbols: PRS3 | phosphoribosyl pyrophosphate (PRPP) synthase 3 | chr1:3554157-3556274 FORWARD LENGTH=411	168.549	1	0	7	7	8	8	29	29
381878	AT3G07320.1	AT3G07320.1		| Symbols: | O-Glycosyl hydrolases family 17 protein | chr3:2332324-2333925 REVERSE LENGTH=460	168.391	1	0	6	6	6	6	17	17
382676	AT4G28520.1	AT4G28520.1		| Symbols: CRU3, CRC | cruciferin 3 | chr4:14087596-14089617 FORWARD LENGTH=524	167.916	1	0	4	4	5	5	10	10
382425	AT5G15490.1	AT5G15490.1	AT1G26570.1	| Symbols: | UDP-glucose 6-dehydrogenase family protein | chr5:5027872-5029314 REVERSE LENGTH=480	167.856	1	1	6	2	6	2	26	2
383191	AT3G59010.1	AT3G59010.1		| Symbols: PME61 | pectin methylesterase 61 | chr3:21803015-21805098 REVERSE LENGTH=529	167.737	1	0	3	3	3	3	9	9
383277	AT2G45640.1	AT2G45640.1		| Symbols: SAP18, ATSAP18 | SIN3 associated polypeptide P18 | chr2:18799881-18801323 REVERSE LENGTH=152	167.434	1	0	10	10	11	11	31	31
383331	AT5G57850.1	AT5G57850.1		| Symbols: | D-aminoacid aminotransferase-like PLP-dependent enzymes superfamily protein | chr5:23435548-23437287 REVERSE LENGTH=373	166.848	1	0	5	5	6	6	20	20
382411	AT2G47450.1	AT2G47450.1		| Symbols: CAO, CPSRP43 | chloroplast signal recognition particle component (CAO) | chr2:19472781-19473902 FORWARD LENGTH=373	166.622	1	0	6	6	6	6	12	12
382914	AT1G01910.1	AT1G01910.1		| Symbols: | P-loop containing nucleoside triphosphate hydrolases superfamily protein | chr1:313595-315831 REVERSE LENGTH=353	166.581	1	0	5	5	5	5	25	25
381372	AT1G53280.1	AT1G53280.1		| Symbols: | Class I glutamine amidotransferase-like superfamily protein | chr1:19864942-19867341 REVERSE LENGTH=438	166.373	1	0	4	4	4	4	14	14
382201	AT4G24330.1	AT4G24330.1		| Symbols: | Protein of unknown function (DUF1682) | chr4:12603848-12606229 REVERSE LENGTH=478	166.294	1	0	4	4	4	4	30	30
381000	AT4G27270.1	AT4G27270.1		| Symbols: | Quinone reductase family protein | chr4:13661458-13663243 REVERSE LENGTH=205	166.245	1	0	3	1	5	1	30	6
383528	AT1G20580.1	AT1G20580.1	AT1G20600.1	| Symbols: | Small nuclear ribonucleoprotein family protein | chr1:7128979-7130371 FORWARD LENGTH=131	165.2	1	1	5	3	6	4	64	44
382520	AT3G57890.2	AT3G57890.2		| Symbols: | Tubulin binding cofactor C domain-containing protein | chr3:21438271-21441695 FORWARD LENGTH=609	165.163	1	0	5	5	5	5	26	26
381773	AT4G35470.1	AT4G35470.1		| Symbols: PIRL4 | plant intracellular ras group-related LRR 4 | chr4:16846531-16848448 FORWARD LENGTH=549	164.727	1	0	5	5	5	5	10	10
382542	AT4G39260.1	AT4G39260.1		| Symbols: CCR1, ATGRP8, GR-RBP8, GRP8 | cold, circadian rhythm, and RNA binding 1 | chr4:18274166-18274958 REVERSE LENGTH=169	164.401	1	0	5	3	5	3	43	13
382447	AT4G29350.1	AT4G29350.1		| Symbols: PFN2, PRO2, PRF2 | profilin 2 | chr4:14450135-14451119 FORWARD LENGTH=131	164.321	1	0	5	4	6	5	47	38
381569	AT1G70710.1	AT1G70710.1	AT1G02800.1; AT1G23210.1; AT4G09740.1; AT4G23560.1; AT4G38990.1; AT4G39000.1; AT4G39010.1	| Symbols: ATGH9B1, CEL1, GH9B1 | glycosyl hydrolase 9B1 | chr1:26659356-26662962 REVERSE LENGTH=492	163.905	1	7	7	6	7	6	20	19
382924	AT4G29840.1	AT4G29840.1	AT1G72810.1	| Symbols: MTO2, TS | Pyridoxal-5'-phosphate-dependent enzyme family protein | chr4:14599434-14601014 REVERSE LENGTH=526	163.825	1	1	7	7	7	7	36	36
383984	AT1G04690.1	AT1G04690.1		| Symbols: KAB1, KV-BETA1 | potassium channel beta subunit 1 | chr1:1313662-1315420 FORWARD LENGTH=328	163.653	1	0	11	11	11	11	46	46
383634	AT4G33350.1	AT4G33350.1		| Symbols: | Tic22-like family protein | chr4:16064638-16066715 REVERSE LENGTH=268	163.609	1	0	7	7	7	7	28	28
381267	AT3G53460.4	AT3G53460.4		| Symbols: CP29 | chloroplast RNA-binding protein 29 | chr3:19819738-19821423 REVERSE LENGTH=363	163.379	1	0	5	3	5	3	41	7
384135	AT2G35040.1	AT2G35040.1		| Symbols: | AICARFT/IMPCHase bienzyme family protein | chr2:14765347-14768269 REVERSE LENGTH=596	163.347	1	0	6	6	6	6	26	26
381920	AT5G18660.1	AT5G18660.1		| Symbols: PCB2 | NAD(P)-binding Rossmann-fold superfamily protein | chr5:6220872-6222125 REVERSE LENGTH=417	162.917	1	0	7	7	7	7	19	19
380817	AT2G33330.1	AT2G33330.1		| Symbols: PDLP3 | plasmodesmata-located protein 3 | chr2:14123181-14125028 REVERSE LENGTH=304	162.746	1	0	3	3	3	3	7	7
381360	AT2G34560.2	AT2G34560.2	AT1G02890.1; AT1G50140.1; AT1G64110.2; AT3G19740.1; AT4G02480.1; AT4G24860.1; AT4G28000.1; AT5G52882.1	| Symbols: | P-loop containing nucleoside triphosphate hydrolases superfamily protein | chr2:14560266-14562695 FORWARD LENGTH=393	162.596	1	8	7	7	7	7	36	36
383822	AT3G12260.1	AT3G12260.1		| Symbols: | LYR family of Fe/S cluster biogenesis protein | chr3:3909252-3910337 REVERSE LENGTH=133	162.457	1	0	7	7	8	8	41	41
380864	AT3G55360.1	AT3G55360.1		| Symbols: CER10, ECR, ATTSC13, TSC13 | 3-oxo-5-alpha-steroid 4-dehydrogenase family protein | chr3:20521186-20522856 REVERSE LENGTH=310	161.678	1	0	8	8	8	8	45	45
382574	AT2G13560.1	AT2G13560.1		| Symbols: NAD-ME1 | NAD-dependent malic enzyme 1 | chr2:5650089-5655103 FORWARD LENGTH=623	161.385	1	0	6	6	6	6	18	18
382303	AT1G74560.3	AT1G74560.3		| Symbols: NRP1 | NAP1-related protein 1 | chr1:28017763-28019900 REVERSE LENGTH=264	161.381	1	0	6	2	6	2	12	8
383531	AT3G62020.1	AT3G62020.1		| Symbols: GLP10 | germin-like protein 10 | chr3:22971443-22972192 REVERSE LENGTH=220	160.946	1	0	4	3	4	3	60	27
381398	AT2G36870.1	AT2G36870.1		| Symbols: XTH32 | xyloglucan endotransglucosylase/hydrolase 32 | chr2:15472869-15474630 REVERSE LENGTH=299	160.79	1	0	7	7	7	7	28	28
380840	AT5G65270.1	AT5G65270.1	AT1G01200.1; AT1G05810.1; AT1G18200.1; AT1G73640.1; AT2G31680.1; AT2G43130.1; AT3G07410.1; AT3G12160.1	| Symbols: AtRABA4a, RABA4a | RAB GTPase homolog A4A | chr5:26083437-26084550 FORWARD LENGTH=226	160.376	1	8	7	3	7	3	29	5
384013	AT3G55250.1	AT3G55250.1		| Symbols: | unknown protein; FUNCTIONS IN: molecular_function unknown; INVOLVED IN: biological_process unknown; LOCATED IN: mitochondrion, chloroplast, nucleus; EXPRESSED IN: 23 plant structures; EXPRESSED DURING: 13 growth stages; Has 46 Blast hi	160.305	1	0	6	6	6	6	33	33
381196	AT4G28750.1	AT4G28750.1		| Symbols: PSAE-1 | Photosystem I reaction centre subunit IV / PsaE protein | chr4:14202951-14203888 REVERSE LENGTH=143	160.076	1	0	4	2	4	2	59	33
381155	AT5G51070.1	AT5G51070.1		| Symbols: ERD1, CLPD, SAG15 | Clp ATPase | chr5:20764479-20768481 FORWARD LENGTH=945	159.956	1	0	6	4	6	4	29	9
383006	AT4G34350.1	AT4G34350.1		| Symbols: CLB6, ISPH, HDR | 4-hydroxy-3-methylbut-2-enyl diphosphate reductase | chr4:16428681-16431038 REVERSE LENGTH=466	159.695	1	0	6	6	7	7	15	15
384072	AT3G59500.1	AT3G59500.1	AT1G30890.1	| Symbols: | Integral membrane HRF1 family protein | chr3:21987110-21988169 FORWARD LENGTH=269	159.345	1	1	4	4	4	4	23	23
384010	AT5G66120.2	AT5G66120.2		| Symbols: | 3-dehydroquinate synthase, putative | chr5:26431516-26433649 REVERSE LENGTH=442	159.215	1	0	6	6	6	6	15	15
383364	AT1G52030.2	AT1G52030.2		| Symbols: MBP2, MBP1.2, F-ATMBP | myrosinase-binding protein 2 | chr1:19346090-19348282 REVERSE LENGTH=642	159.169	1	0	7	6	7	6	19	17
383118	AT5G52040.2	AT5G52040.2	AT4G25500.1	| Symbols: ATRSP41, RS41, At-RS41 | RNA-binding (RRM/RBD/RNP motifs) family protein | chr5:21131081-21133318 FORWARD LENGTH=357	158.322	1	1	4	4	5	5	29	29
383268	AT1G09750.1	AT1G09750.1		| Symbols: | Eukaryotic aspartyl protease family protein | chr1:3157541-3158960 FORWARD LENGTH=449	158.236	1	0	4	4	5	5	45	45
382841	AT3G57610.1	AT3G57610.1		| Symbols: ADSS | adenylosuccinate synthase | chr3:21334519-21336603 REVERSE LENGTH=490	158.235	1	0	6	6	6	6	31	31
380797	AT1G06700.1	AT1G06700.1		| Symbols: | Protein kinase superfamily protein | chr1:2052750-2054552 REVERSE LENGTH=361	158.233	1	0	3	1	4	1	10	3
382532	AT1G52570.1	AT1G52570.1		| Symbols: PLDALPHA2 | phospholipase D alpha 2 | chr1:19583940-19586551 REVERSE LENGTH=810	158.103	1	0	5	1	6	1	45	7
383163	AT3G01680.1	AT3G01680.1		| Symbols: | CONTAINS InterPro DOMAIN/s: Mediator complex subunit Med28 (InterPro:IPR021640); BEST Arabidopsis thaliana protein match is: unknown protein (TAIR:AT3G01670.1); Has 122 Blast hits to 112 proteins in 13 species: Archae - 0; Bacteria - 0	157.14	1	0	5	5	5	5	24	24
383509	AT3G50440.1	AT3G50440.1		| Symbols: ATMES10, MES10 | methyl esterase 10 | chr3:18717392-18718435 REVERSE LENGTH=288	156.984	1	0	4	4	4	4	17	17
384198	AT3G03990.1	AT3G03990.1		| Symbols: | alpha/beta-Hydrolases superfamily protein | chr3:1033788-1034591 FORWARD LENGTH=267	156.88	1	0	7	7	7	7	28	28
383392	AT1G54990.1	AT1G54990.1		| Symbols: AXR4, RGR, RGR1 | alpha/beta-Hydrolases superfamily protein | chr1:20511565-20513489 FORWARD LENGTH=473	156.358	1	0	7	7	7	7	20	20
382446	AT1G08380.1	AT1G08380.1		| Symbols: PSAO | photosystem I subunit O | chr1:2641004-2641739 REVERSE LENGTH=140	156.25	1	0	2	2	2	2	35	35
383245	AT3G23570.1	AT3G23570.1		| Symbols: | alpha/beta-Hydrolases superfamily protein | chr3:8458052-8459608 REVERSE LENGTH=239	156.066	1	0	3	3	3	3	19	19
383235	AT2G40660.1	AT2G40660.1		| Symbols: | Nucleic acid-binding, OB-fold-like protein | chr2:16966011-16968866 FORWARD LENGTH=389	155.709	1	0	10	10	10	10	21	21
384288	AT5G17710.2	AT5G17710.2		| Symbols: EMB1241 | Co-chaperone GrpE family protein | chr5:5839560-5841639 REVERSE LENGTH=326	155.509	1	0	5	5	5	5	34	34
381658	AT1G62380.1	AT1G62380.1		| Symbols: ACO2, ATACO2 | ACC oxidase 2 | chr1:23082340-23084068 FORWARD LENGTH=320	155.504	1	0	6	4	6	4	30	13
380771	AT5G64860.1	AT5G64860.1		| Symbols: DPE1 | disproportionating enzyme | chr5:25925373-25928788 REVERSE LENGTH=576	155.502	1	0	6	6	6	6	13	13
383641	AT5G05520.1	AT5G05520.1		| Symbols: | Outer membrane OMP85 family protein | chr5:1632912-1635104 FORWARD LENGTH=524	155.324	1	0	4	4	4	4	19	19
383470	AT2G47390.1	AT2G47390.1		| Symbols: | Prolyl oligopeptidase family protein | chr2:19442278-19446253 REVERSE LENGTH=961	155.295	1	0	7	7	7	7	16	16
381281	AT5G48230.2	AT5G48230.2		| Symbols: EMB1276, ACAT2 | acetoacetyl-CoA thiolase 2 | chr5:19552570-19555122 REVERSE LENGTH=403	154.916	1	0	5	5	5	5	33	33
381508	AT1G01790.1	AT1G01790.1	AT4G00630.2	| Symbols: KEA1, ATKEA1 | K+ efflux antiporter 1 | chr1:284781-290869 FORWARD LENGTH=1193	154.894	1	1	3	3	3	3	20	20
381318	AT2G05710.1	AT2G05710.1		| Symbols: ACO3 | aconitase 3 | chr2:2141591-2146350 FORWARD LENGTH=990	154.405	1	0	10	4	10	4	46	11
382812	AT3G53990.1	AT3G53990.1		| Symbols: | Adenine nucleotide alpha hydrolases-like superfamily protein | chr3:19989658-19991019 REVERSE LENGTH=160	154.402	1	0	4	4	5	5	42	42
381580	AT4G20830.1	AT4G20830.1		| Symbols: | FAD-binding Berberine family protein | chr4:11155486-11157577 FORWARD LENGTH=570	154.389	1	0	6	5	6	5	28	21
384059	AT3G10380.1	AT3G10380.1		| Symbols: SEC8, ATSEC8 | subunit of exocyst complex 8 | chr3:3219922-3228356 REVERSE LENGTH=1053	153.985	1	0	6	6	6	6	14	14
384280	AT1G74210.1	AT1G74210.1		| Symbols: | PLC-like phosphodiesterases superfamily protein | chr1:27910396-27912785 FORWARD LENGTH=392	153.963	1	0	3	3	3	3	8	8
381087	AT4G39970.1	AT4G39970.1		| Symbols: | Haloacid dehalogenase-like hydrolase (HAD) superfamily protein | chr4:18536678-18538429 REVERSE LENGTH=316	153.907	1	0	5	5	5	5	20	20
380794	AT3G59350.1	AT3G59350.1		| Symbols: | Protein kinase superfamily protein | chr3:21932930-21934883 FORWARD LENGTH=408	153.814	1	0	4	2	5	2	9	2
382991	AT5G38520.2	AT5G38520.2		| Symbols: | alpha/beta-Hydrolases superfamily protein | chr5:15421605-15423234 FORWARD LENGTH=374	153.792	1	0	6	6	6	6	31	31
381659	AT1G05010.1	AT1G05010.1		| Symbols: EFE, ACO4, EAT1 | ethylene-forming enzyme | chr1:1431419-1432695 REVERSE LENGTH=323	153.75	1	0	6	4	6	4	29	12
383214	AT4G25130.1	AT4G25130.1		| Symbols: PMSR4 | peptide met sulfoxide reductase 4 | chr4:12898802-12899998 REVERSE LENGTH=258	153.501	1	0	4	4	4	4	17	17
383425	AT5G58260.1	AT5G58260.1		| Symbols: | oxidoreductases, acting on NADH or NADPH, quinone or similar compound as acceptor | chr5:23561075-23561929 REVERSE LENGTH=209	153.432	1	0	7	7	7	7	20	20
381146	AT5G63800.1	AT5G63800.1		| Symbols: MUM2, BGAL6 | Glycosyl hydrolase family 35 protein | chr5:25530323-25535678 FORWARD LENGTH=718	152.933	1	0	6	6	6	6	21	21
382029	AT1G52360.2	AT1G52360.2	AT3G15980.5	| Symbols: | Coatomer, beta' subunit | chr1:19499420-19505397 FORWARD LENGTH=970	152.818	1	1	8	3	8	3	31	6
382654	AT1G20950.1	AT1G20950.1		| Symbols: | Phosphofructokinase family protein | chr1:7297467-7301336 REVERSE LENGTH=614	152.343	1	0	7	6	7	6	28	27
381837	AT3G56240.1	AT3G56240.1		| Symbols: CCH | copper chaperone | chr3:20863460-20864402 REVERSE LENGTH=121	152.197	1	0	3	3	4	4	9	9
383649	AT3G23620.1	AT3G23620.1		| Symbols: | Ribosomal RNA processing Brix domain protein | chr3:8480147-8481873 FORWARD LENGTH=314	152.148	1	0	7	7	10	10	17	17
383854	AT3G06050.1	AT3G06050.1		| Symbols: PRXIIF, ATPRXIIF | peroxiredoxin IIF | chr3:1826311-1827809 REVERSE LENGTH=201	152.056	1	0	4	4	4	4	18	18
381104	AT5G52840.1	AT5G52840.1		| Symbols: | NADH-ubiquinone oxidoreductase-related | chr5:21413718-21414794 FORWARD LENGTH=169	151.649	1	0	5	5	5	5	30	30
381644	AT2G21620.2	AT2G21620.2		| Symbols: RD2 | Adenine nucleotide alpha hydrolases-like superfamily protein | chr2:9248749-9249986 FORWARD LENGTH=193	151.629	1	0	6	6	6	6	37	37
381630	AT1G55670.1	AT1G55670.1		| Symbols: PSAG | photosystem I subunit G | chr1:20802874-20803356 REVERSE LENGTH=160	151.593	1	0	6	6	6	6	58	58
383998	AT2G27730.1	AT2G27730.1		| Symbols: | copper ion binding | chr2:11820056-11820867 REVERSE LENGTH=113	151.477	1	0	2	2	2	2	8	8
381258	AT3G53900.2	AT3G53900.2		| Symbols: UPP, PYRR | uracil phosphoribosyltransferase | chr3:19956914-19959006 REVERSE LENGTH=296	151.442	1	0	7	7	8	8	45	45
381096	AT1G08880.1	AT1G08880.1; AT1G54690.1	AT1G52740.1	| Symbols: HTA5, H2AXA, G-H2AX, GAMMA-H2AX | Histone superfamily protein | chr1:2847144-2847676 REVERSE LENGTH=142	151.324	2	1	5	2	5	2	31	6
381778	AT1G53500.1	AT1G53500.1	AT3G14790.1	| Symbols: MUM4, RHM2, ATRHM2, ATMUM4 | NAD-dependent epimerase/dehydratase family protein | chr1:19967157-19969239 REVERSE LENGTH=667	151.04	1	1	6	2	6	2	24	6
381454	AT1G68590.1	AT1G68590.1	AT5G15760.1	| Symbols: | Ribosomal protein PSRP-3/Ycf65 | chr1:25757593-25758169 REVERSE LENGTH=166	150.831	1	1	5	5	6	6	53	53
381651	AT2G26540.1	AT2G26540.1		| Symbols: HEMD, UROS, ATUROS, ATDUF3, DUF3 | uroporphyrinogen-III synthase family protein | chr2:11287666-11290224 REVERSE LENGTH=321	150.753	1	0	4	4	4	4	15	15
381717	AT5G64760.1	AT5G64760.1		| Symbols: RPN5B | regulatory particle non-ATPase subunit 5B | chr5:25894027-25896445 REVERSE LENGTH=442	150.553	1	0	7	2	7	2	49	14
382336	AT2G14120.3	AT2G14120.3		| Symbols: DRP3B | dynamin related protein | chr2:5954253-5960015 REVERSE LENGTH=809	150.533	1	0	7	2	7	2	20	6
384180	AT2G37870.1	AT2G37870.1		| Symbols: | Bifunctional inhibitor/lipid-transfer protein/seed storage 2S albumin superfamily protein | chr2:15859280-15859723 FORWARD LENGTH=115	150.324	1	0	4	4	4	4	18	18
384000	ATCG00180.1	ATCG00180.1		| Symbols: RPOC1 | DNA-directed RNA polymerase family protein | chrC:20251-23084 REVERSE LENGTH=680	150.266	1	0	3	3	3	3	4	4
381063	AT4G30280.1	AT4G30280.1	AT1G65310.1; AT2G18800.1; AT4G30290.1; AT5G48070.1	| Symbols: ATXTH18, XTH18 | xyloglucan endotransglucosylase/hydrolase 18 | chr4:14825958-14826998 REVERSE LENGTH=282	149.981	1	4	4	3	4	3	20	8
384254	AT5G43830.1	AT5G43830.1	AT3G22850.1	| Symbols: | Aluminium induced protein with YGL and LRDR motifs | chr5:17622593-17624239 REVERSE LENGTH=251	149.706	1	1	6	6	6	6	40	40
383716	AT5G57560.1	AT5G57560.1		| Symbols: TCH4, XTH22 | Xyloglucan endotransglucosylase/hydrolase family protein | chr5:23307296-23308235 REVERSE LENGTH=284	149.663	1	0	5	4	5	4	10	7
384286	AT2G45790.1	AT2G45790.1		| Symbols: ATPMM, PMM | phosphomannomutase | chr2:18855876-18857753 FORWARD LENGTH=246	149.605	1	0	6	6	6	6	41	41
381907	AT4G33510.1	AT4G33510.1	AT4G39980.1	| Symbols: DHS2 | 3-deoxy-d-arabino-heptulosonate 7-phosphate synthase | chr4:16116496-16118549 FORWARD LENGTH=507	149.308	1	1	9	7	9	7	38	34
380772	AT1G55210.1	AT1G55210.1	AT3G13660.1	| Symbols: | Disease resistance-responsive (dirigent-like protein) family protein | chr1:20598057-20598620 REVERSE LENGTH=187	149.258	1	1	4	4	7	7	32	32
381460	AT4G26300.1	AT4G26300.1		| Symbols: emb1027 | Arginyl-tRNA synthetase, class Ic | chr4:13308400-13313109 REVERSE LENGTH=642	149.236	1	0	5	4	6	5	29	25
382837	AT5G11170.1	AT5G11170.1; AT5G11200.2		| Symbols: | DEAD/DEAH box RNA helicase family protein | chr5:3553334-3556646 FORWARD LENGTH=427	149.214	2	0	5	5	5	5	21	21
381696	AT4G32460.1	AT4G32460.1		| Symbols: | Protein of unknown function, DUF642 | chr4:15663036-15664859 REVERSE LENGTH=365	149.098	1	0	8	5	8	5	78	46
383190	AT4G12060.1	AT4G12060.1		| Symbols: | Double Clp-N motif protein | chr4:7228269-7229898 REVERSE LENGTH=241	148.844	1	0	5	5	5	5	28	28
382896	AT1G56050.1	AT1G56050.1		| Symbols: | GTP-binding protein-related | chr1:20963793-20966181 FORWARD LENGTH=421	148.735	1	0	3	3	3	3	18	18
384106	AT5G47860.1	AT5G47860.1		| Symbols: | Protein of unknown function (DUF1350) | chr5:19381656-19384310 FORWARD LENGTH=431	147.652	1	0	4	4	5	5	22	22
382240	AT1G62780.1	AT1G62780.1		| Symbols: | unknown protein; FUNCTIONS IN: molecular_function unknown; INVOLVED IN: biological_process unknown; LOCATED IN: chloroplast, chloroplast stroma; EXPRESSED IN: 22 plant structures; EXPRESSED DURING: 14 growth stages; Has 94 Blast hits t	147.53	1	0	4	4	4	4	25	25
382577	AT1G44170.1	AT1G44170.1		| Symbols: ALDH3H1, ALDH4 | aldehyde dehydrogenase 3H1 | chr1:16796564-16800031 REVERSE LENGTH=484	147.467	1	0	4	4	4	4	21	21
381442	AT1G64950.1	AT1G64950.1	AT1G64930.1; AT1G64940.1; AT2G12190.1; AT5G61320.1	| Symbols: CYP89A5 | cytochrome P450, family 89, subfamily A, polypeptide 5 | chr1:24127587-24129119 FORWARD LENGTH=510	147.412	1	4	7	7	7	7	18	18
384005	AT4G28250.1	AT4G28250.1		| Symbols: ATEXPB3, EXPB3, ATHEXP BETA 1.6 | expansin B3 | chr4:14000446-14001945 REVERSE LENGTH=264	147.317	1	0	6	6	6	6	21	21
381482	AT3G47370.2	AT3G47370.2		| Symbols: | Ribosomal protein S10p/S20e family protein | chr3:17453671-17454437 REVERSE LENGTH=122	147.147	1	0	5	2	5	2	43	27
384229	AT5G25265.1	AT5G25265.1		| Symbols: | unknown protein; FUNCTIONS IN: molecular_function unknown; INVOLVED IN: biological_process unknown; LOCATED IN: plasma membrane, membrane; EXPRESSED IN: cultured cell, leaf; BEST Arabidopsis thaliana protein match is: unknown protein (	147.019	1	0	3	3	3	3	14	14
382776	ATCG00065.1	ATCG00065.1; ATCG00905.1; ATCG01230.1		| Symbols: RPS12A, RPS12 | ribosomal protein S12A | chrC:69611-69724 REVERSE LENGTH=123	146.664	3	0	5	5	5	5	75	75
382274	AT4G23630.1	AT4G23630.1		| Symbols: BTI1, RTNLB1 | VIRB2-interacting protein 1 | chr4:12318070-12319574 FORWARD LENGTH=275	146.516	1	0	7	5	8	5	65	53
382773	AT3G57020.1	AT3G57020.1		| Symbols: | Calcium-dependent phosphotriesterase superfamily protein | chr3:21098515-21100303 REVERSE LENGTH=370	146.094	1	0	3	3	3	3	18	18
384098	AT1G35340.1	AT1G35340.1		| Symbols: | ATP-dependent protease La (LON) domain protein | chr1:12977768-12979749 FORWARD LENGTH=316	145.64	1	0	7	7	7	7	14	14
383234	AT2G20230.1	AT2G20230.1		| Symbols: | Tetraspanin family protein | chr2:8725762-8727388 FORWARD LENGTH=270	145.161	1	0	4	4	4	4	10	10
381167	AT5G38930.1	AT5G38930.1		| Symbols: | RmlC-like cupins superfamily protein | chr5:15585073-15585841 FORWARD LENGTH=223	144.972	1	0	2	1	2	1	12	4
382994	AT3G54640.1	AT3G54640.1		| Symbols: TSA1, TRP3 | tryptophan synthase alpha chain | chr3:20223331-20225303 REVERSE LENGTH=312	144.834	1	0	5	5	6	6	17	17
381846	AT3G04230.1	AT3G04230.1		| Symbols: | Ribosomal protein S5 domain 2-like superfamily protein | chr3:1113169-1113609 REVERSE LENGTH=146	144.765	1	0	7	1	7	1	67	2
382835	AT4G24800.1	AT4G24800.1		| Symbols: | MA3 domain-containing protein | chr4:12782463-12784902 FORWARD LENGTH=702	144.752	1	0	7	5	7	5	31	23
380999	AT3G04870.1	AT3G04870.1		| Symbols: ZDS, PDE181, SPC1 | zeta-carotene desaturase | chr3:1342842-1346189 FORWARD LENGTH=558	144.654	1	0	3	3	3	3	15	15
381730	AT2G32730.1	AT2G32730.1	AT1G04810.1	| Symbols: | 26S proteasome regulatory complex, non-ATPase subcomplex, Rpn2/Psmd1 subunit | chr2:13880189-13885464 FORWARD LENGTH=1004	144.422	1	1	6	6	6	6	38	38
382968	AT5G04740.1	AT5G04740.1		| Symbols: | ACT domain-containing protein | chr5:1368713-1371391 REVERSE LENGTH=301	144.261	1	0	6	6	7	7	39	39
384018	AT5G44120.3	AT5G44120.3		| Symbols: CRA1, ATCRA1, CRU1 | RmlC-like cupins superfamily protein | chr5:17756460-17758246 REVERSE LENGTH=472	144.197	1	0	3	3	3	3	13	13
383667	AT1G80750.1	AT1G80750.1		| Symbols: | Ribosomal protein L30/L7 family protein | chr1:30349052-30350434 FORWARD LENGTH=247	144.075	1	0	4	4	4	4	25	25
382788	AT4G23620.2	AT4G23620.2		| Symbols: | Ribosomal protein L25/Gln-tRNA synthetase, anti-codon-binding domain | chr4:12315016-12316659 REVERSE LENGTH=277	144.065	1	0	5	5	5	5	34	34
382565	AT3G26080.1	AT3G26080.1		| Symbols: | plastid-lipid associated protein PAP / fibrillin family protein | chr3:9528998-9530404 FORWARD LENGTH=234	143.969	1	0	6	3	8	3	30	15
381745	AT1G62180.1	AT1G62180.1	AT4G04610.1; AT4G21990.1	| Symbols: APR2, APSR, PRH43, PRH, ATAPR2 | 5'adenylylphosphosulfate reductase 2 | chr1:22975794-22977465 REVERSE LENGTH=454	143.795	1	2	5	5	5	5	11	11
382405	AT3G09580.1	AT3G09580.1		| Symbols: | FAD/NAD(P)-binding oxidoreductase family protein | chr3:2942614-2944047 REVERSE LENGTH=477	143.656	1	0	7	7	7	7	21	21
383009	AT4G25550.1	AT4G25550.1		| Symbols: | Cleavage/polyadenylation specificity factor, 25kDa subunit | chr4:13048519-13050873 FORWARD LENGTH=200	143.228	1	0	4	4	4	4	33	33
382327	AT5G42050.1	AT5G42050.1		| Symbols: | DCD (Development and Cell Death) domain protein | chr5:16815630-16816932 FORWARD LENGTH=349	143.078	1	0	2	2	2	2	3	3
381319	AT4G22740.1	AT4G22740.1		| Symbols: | glycine-rich protein | chr4:11944050-11945565 REVERSE LENGTH=356	142.476	1	0	4	4	4	4	8	8
380932	AT2G30110.1	AT2G30110.1		| Symbols: ATUBA1, MOS5, UBA1 | ubiquitin-activating enzyme 1 | chr2:12852632-12857369 REVERSE LENGTH=1080	142.451	1	0	6	6	6	6	32	32
381006	AT3G13870.1	AT3G13870.1	AT1G72960.1	| Symbols: RHD3 | Root hair defective 3 GTP-binding protein (RHD3) | chr3:4565762-4571109 REVERSE LENGTH=802	142.413	1	1	5	5	5	5	14	14
382670	AT5G39570.1	AT5G39570.1	AT3G29075.1	| Symbols: | FUNCTIONS IN: molecular_function unknown; INVOLVED IN: biological_process unknown; LOCATED IN: cytosol, nucleus; EXPRESSED IN: 25 plant structures; EXPRESSED DURING: 14 growth stages; BEST Arabidopsis thaliana protein match is: glycine	142.039	1	1	4	4	4	4	25	25
382009	AT4G20440.1	AT4G20440.1; AT5G44500.1		| Symbols: smB | small nuclear ribonucleoprotein associated protein B | chr4:11022843-11023616 REVERSE LENGTH=257	141.743	2	0	4	4	5	5	37	37
383650	AT2G41100.1	AT2G41100.1		| Symbols: TCH3, ATCAL4 | Calcium-binding EF hand family protein | chr2:17138131-17139406 FORWARD LENGTH=324	141.643	1	0	5	5	6	6	14	14
383862	AT5G61970.1	AT5G61970.1		| Symbols: | signal recognition particle-related / SRP-related | chr5:24888920-24893079 FORWARD LENGTH=605	141.576	1	0	3	3	3	3	17	17
383953	AT4G17340.1	AT4G17340.1		| Symbols: TIP2;2, DELTA-TIP2 | tonoplast intrinsic protein 2;2 | chr4:9699318-9700250 FORWARD LENGTH=250	141.494	1	0	2	2	2	2	15	15
383911	AT4G37470.1	AT4G37470.1		| Symbols: | alpha/beta-Hydrolases superfamily protein | chr4:17617045-17618363 REVERSE LENGTH=270	141.48	1	0	3	3	3	3	7	7
380838	AT5G60860.1	AT5G60860.1	AT1G01200.1; AT1G05810.1; AT1G18200.1; AT1G28550.1; AT1G73640.1; AT2G31680.1; AT2G33870.1; AT2G43130.1; AT3G07410.1; AT3G15060.1	| Symbols: AtRABA1f, RABA1f | RAB GTPase homolog A1F | chr5:24484750-24485565 FORWARD LENGTH=217	141.437	1	10	7	2	7	2	44	2
383596	AT2G17420.1	AT2G17420.1		| Symbols: NTRA, ATNTRA, NTR2 | NADPH-dependent thioredoxin reductase A | chr2:7564357-7566219 FORWARD LENGTH=378	141.198	1	0	4	2	4	2	17	4
383893	AT2G04842.1	AT2G04842.1		| Symbols: EMB2761 | threonyl-tRNA synthetase, putative / threonine--tRNA ligase, putative | chr2:1698466-1701271 REVERSE LENGTH=650	141.06	1	0	5	5	5	5	19	19
384321	AT1G64770.3	AT1G64770.3		| Symbols: NDF2 | NDH-dependent cyclic electron flow 1 | chr1:24057549-24059405 FORWARD LENGTH=367	140.641	1	0	4	4	4	4	22	22
381010	AT5G13110.1	AT5G13110.1	AT1G24280.1	| Symbols: G6PD2 | glucose-6-phosphate dehydrogenase 2 | chr5:4158952-4161640 FORWARD LENGTH=596	140.604	1	1	8	3	8	3	43	10
382753	AT3G19010.1	AT3G19010.1		| Symbols: | 2-oxoglutarate (2OG) and Fe(II)-dependent oxygenase superfamily protein | chr3:6556306-6557862 REVERSE LENGTH=349	140.56	1	0	4	4	4	4	15	15
381126	AT1G10940.2	AT1G10940.2; AT1G60940.1	AT2G23030.1; AT4G33950.1; AT5G66880.1	| Symbols: | Protein kinase superfamily protein | chr1:3656050-3658170 REVERSE LENGTH=371	140.533	2	3	5	1	5	1	18	1
382354	AT2G46110.1	AT2G46110.1		| Symbols: PANB1, KPHMT1 | ketopantoate hydroxymethyltransferase 1 | chr2:18954807-18956411 REVERSE LENGTH=347	140.509	1	0	2	2	2	2	7	7
382238	AT4G17090.1	AT4G17090.1		| Symbols: CT-BMY, BAM3, BMY8 | chloroplast beta-amylase | chr4:9605266-9607250 REVERSE LENGTH=548	140.15	1	0	6	6	6	6	10	10
382855	AT5G64250.2	AT5G64250.2		| Symbols: | Aldolase-type TIM barrel family protein | chr5:25697623-25698945 REVERSE LENGTH=333	139.959	1	0	6	6	6	6	20	20
382293	AT3G61200.1	AT3G61200.1		| Symbols: | Thioesterase superfamily protein | chr3:22657599-22658350 REVERSE LENGTH=188	139.941	1	0	5	5	6	6	12	12
382548	AT2G47470.1	AT2G47470.1		| Symbols: ATPDIL2-1, UNE5, MEE30, PDI11, ATPDI11 | thioredoxin family protein | chr2:19481503-19483683 FORWARD LENGTH=361	138.867	1	0	6	5	6	5	20	15
384360	AT3G59400.1	AT3G59400.1		| Symbols: GUN4 | enzyme binding;tetrapyrrole binding | chr3:21948881-21949678 REVERSE LENGTH=265	138.72	1	0	4	4	4	4	6	6
383350	AT4G33090.1	AT4G33090.1		| Symbols: APM1, ATAPM1 | aminopeptidase M1 | chr4:15965915-15970418 REVERSE LENGTH=879	138.648	1	0	7	7	7	7	25	25
380957	AT4G19640.1	AT4G19640.1		| Symbols: ARA7, ARA-7, ATRABF2B, ATRAB5B, RABF2B, ATRAB-F2B, RAB-F2B | Ras-related small GTP-binding family protein | chr4:10687441-10689449 REVERSE LENGTH=200	138.576	1	0	4	1	4	1	13	4
382016	AT2G26140.1	AT2G26140.1	AT3G02450.1	| Symbols: ftsh4 | FTSH protease 4 | chr2:11131939-11135126 REVERSE LENGTH=717	138.56	1	1	3	2	3	2	6	4
382601	AT4G16260.1	AT4G16260.1		| Symbols: | Glycosyl hydrolase superfamily protein | chr4:9200180-9201441 REVERSE LENGTH=344	138.5	1	0	4	4	4	4	24	24
380795	AT2G43230.2	AT2G43230.2		| Symbols: | Protein kinase superfamily protein | chr2:17966475-17968446 FORWARD LENGTH=440	138.485	1	0	3	1	4	1	8	1
382614	AT2G21250.1	AT2G21250.1	AT2G21260.1	| Symbols: | NAD(P)-linked oxidoreductase superfamily protein | chr2:9103408-9105116 REVERSE LENGTH=309	138.33	1	1	8	8	8	8	42	42
383741	AT3G09740.1	AT3G09740.1		| Symbols: SYP71, ATSYP71 | syntaxin of plants 71 | chr3:2989615-2991354 FORWARD LENGTH=266	138.262	1	0	6	6	6	6	41	41
381128	AT1G79750.1	AT1G79750.1		| Symbols: ATNADP-ME4, NADP-ME4 | NADP-malic enzyme 4 | chr1:30007655-30011179 REVERSE LENGTH=646	138.234	1	0	2	1	3	1	19	1
381382	AT4G27960.2	AT4G27960.2; AT5G41700.4; AT5G53300.1	AT1G64230.4; AT3G08690.1	| Symbols: UBC9 | ubiquitin conjugating enzyme 9 | chr4:13916065-13917293 REVERSE LENGTH=178	137.74	3	2	3	3	4	4	19	19
381706	AT1G49300.1	AT1G49300.1		| Symbols: ATRAB7, ATRABG3E, RABG3E | RAB GTPase homolog G3E | chr1:18234842-18236968 FORWARD LENGTH=206	137.666	1	0	5	1	5	1	17	1
381750	AT2G43090.1	AT2G43090.1		| Symbols: | Aconitase/3-isopropylmalate dehydratase protein | chr2:17918957-17919712 FORWARD LENGTH=251	137.548	1	0	4	4	4	4	19	19
383794	AT1G20960.1	AT1G20960.1	AT2G42270.1	| Symbols: emb1507 | U5 small nuclear ribonucleoprotein helicase, putative | chr1:7302591-7309914 REVERSE LENGTH=2171	137.389	1	1	5	5	5	5	8	8
382691	AT1G62640.1	AT1G62640.1		| Symbols: KAS III | 3-ketoacyl-acyl carrier protein synthase III | chr1:23192502-23194737 FORWARD LENGTH=404	137.132	1	0	4	4	4	4	9	9
380765	AT1G26770.2	AT1G26770.2	AT5G02260.1	| Symbols: ATEXPA10, AT-EXP10, ATEXP10, ATHEXP ALPHA 1.1, EXP10, EXPA10 | expansin A10 | chr1:9259775-9260792 FORWARD LENGTH=259	136.828	1	1	3	1	3	1	14	6
382964	AT3G44750.1	AT3G44750.1		| Symbols: HD2A, ATHD2A, HDA3, HDT1 | histone deacetylase 3 | chr3:16298045-16299585 FORWARD LENGTH=245	136.708	1	0	4	4	5	5	14	14
382156	AT1G58080.1	AT1G58080.1		| Symbols: ATATP-PRT1, HISN1A, ATP-PRT1 | ATP phosphoribosyl transferase 1 | chr1:21504562-21507429 REVERSE LENGTH=411	136.65	1	0	3	2	3	2	13	9
381970	AT3G56490.1	AT3G56490.1		| Symbols: HIT3, HINT1 | HIS triad family protein 3 | chr3:20941532-20943129 FORWARD LENGTH=147	136.5	1	0	7	7	7	7	46	46
382174	AT3G52200.2	AT3G52200.2		| Symbols: LTA3 | Dihydrolipoamide acetyltransferase, long form protein | chr3:19360317-19366091 FORWARD LENGTH=713	136.459	1	0	4	4	4	4	18	18
381515	AT1G48600.2	AT1G48600.2	AT1G73600.2; AT3G18000.1	| Symbols: PMEAMT, AtPMEAMT | S-adenosyl-L-methionine-dependent methyltransferases superfamily protein | chr1:17966074-17969077 FORWARD LENGTH=491	136.234	1	2	6	6	6	6	31	31
383818	AT3G61860.1	AT3G61860.1		| Symbols: ATRSP31, RSP31, At-RS31, RS31 | RNA-binding (RRM/RBD/RNP motifs) family protein | chr3:22900311-22902159 REVERSE LENGTH=264	135.729	1	0	4	2	5	3	41	23
380964	AT1G18980.1	AT1G18980.1		| Symbols: | RmlC-like cupins superfamily protein | chr1:6557364-6558026 REVERSE LENGTH=220	135.321	1	0	3	3	3	3	36	36
383433	AT2G47180.1	AT2G47180.1	AT1G60450.1; AT1G60470.1	| Symbols: AtGolS1, GolS1 | galactinol synthase 1 | chr2:19369049-19370372 REVERSE LENGTH=344	134.984	1	2	4	4	4	4	4	4
381764	AT1G69200.1	AT1G69200.1		| Symbols: FLN2 | fructokinase-like 2 | chr1:26016018-26018365 FORWARD LENGTH=616	134.431	1	0	8	8	8	8	15	15
381685	AT4G12470.1	AT4G12470.1		| Symbols: AZI1 | azelaic acid induced 1 | chr4:7401371-7401856 REVERSE LENGTH=161	134.399	1	0	2	1	2	1	9	2
381786	AT2G30620.1	AT2G30620.1		| Symbols: | winged-helix DNA-binding transcription factor family protein | chr2:13045360-13046267 FORWARD LENGTH=273	134.151	1	0	6	4	6	4	57	50
382272	AT4G24350.1	AT4G24350.1		| Symbols: | Phosphorylase superfamily protein | chr4:12609637-12611328 FORWARD LENGTH=336	134.075	1	0	6	6	6	6	20	20
383381	AT2G24765.1	AT2G24765.1		| Symbols: ARF3, ARL1, ATARL1 | ADP-ribosylation factor 3 | chr2:10562822-10564961 FORWARD LENGTH=182	133.875	1	0	3	3	3	3	14	14
383146	AT5G48790.1	AT5G48790.1		| Symbols: | Domain of unknown function (DUF1995) | chr5:19780010-19781977 REVERSE LENGTH=316	133.844	1	0	7	7	7	7	29	29
381653	AT5G08540.1	AT5G08540.1		| Symbols: | unknown protein; FUNCTIONS IN: molecular_function unknown; INVOLVED IN: biological_process unknown; LOCATED IN: chloroplast thylakoid membrane, chloroplast, chloroplast envelope; EXPRESSED IN: 24 plant structures; EXPRESSED DURING: 13	133.774	1	0	6	6	6	6	29	29
382916	AT3G29320.1	AT3G29320.1		| Symbols: | Glycosyl transferase, family 35 | chr3:11252871-11257587 FORWARD LENGTH=962	133.734	1	0	6	5	6	5	23	17
381549	AT1G01100.1	AT1G01100.1		| Symbols: | 60S acidic ribosomal protein family | chr1:50284-50954 REVERSE LENGTH=112	133.48	1	0	2	2	3	3	12	12
382426	AT5G39320.1	AT5G39320.1	AT1G26570.1	| Symbols: | UDP-glucose 6-dehydrogenase family protein | chr5:15743254-15744696 FORWARD LENGTH=480	133.435	1	1	4	1	4	1	22	9
382749	AT1G13080.1	AT1G13080.1		| Symbols: CYP71B2 | cytochrome P450, family 71, subfamily B, polypeptide 2 | chr1:4459212-4460807 FORWARD LENGTH=502	133.432	1	0	5	5	5	5	27	27
383750	ATCG00330.1	ATCG00330.1		| Symbols: RPS14 | chloroplast ribosomal protein S14 | chrC:36938-37240 REVERSE LENGTH=100	133.348	1	0	3	3	4	4	40	40
381703	AT1G52280.1	AT1G52280.1; AT3G16100.1		| Symbols: AtRABG3d, RABG3d | RAB GTPase homolog G3D | chr1:19468150-19469449 REVERSE LENGTH=206	132.995	2	0	3	1	3	1	15	2
381300	AT2G19740.1	AT2G19740.1; AT4G26230.1; AT5G56710.1		| Symbols: | Ribosomal protein L31e family protein | chr2:8513577-8514346 FORWARD LENGTH=119	132.887	3	0	2	2	2	2	24	24
381399	AT4G00165.1	AT4G00165.1		| Symbols: | Bifunctional inhibitor/lipid-transfer protein/seed storage 2S albumin superfamily protein | chr4:69433-69819 REVERSE LENGTH=128	132.487	1	0	3	3	3	3	27	27
383408	AT4G16500.1	AT4G16500.1		| Symbols: | Cystatin/monellin superfamily protein | chr4:9301530-9301883 REVERSE LENGTH=117	132.228	1	0	5	5	5	5	21	21
382861	AT1G06000.1	AT1G06000.1		| Symbols: | UDP-Glycosyltransferase superfamily protein | chr1:1820495-1821802 REVERSE LENGTH=435	132.094	1	0	5	5	5	5	18	18
380918	AT5G12040.1	AT5G12040.1		| Symbols: | Nitrilase/cyanide hydratase and apolipoprotein N-acyltransferase family protein | chr5:3885162-3887772 FORWARD LENGTH=369	131.925	1	0	3	3	3	3	11	11
382409	AT1G27030.1	AT1G27030.1		| Symbols: | unknown protein; BEST Arabidopsis thaliana protein match is: unknown protein (TAIR:AT1G27020.1); Has 504 Blast hits to 502 proteins in 169 species: Archae - 0; Bacteria - 299; Metazoa - 0; Fungi - 0; Plants - 67; Viruses - 0; Other Euk	131.852	1	0	7	7	7	7	10	10
381624	AT5G53490.3	AT5G53490.3		| Symbols: | Tetratricopeptide repeat (TPR)-like superfamily protein | chr5:21723488-21724621 REVERSE LENGTH=250	131.749	1	0	5	5	5	5	23	23
381887	ATMG00640.1	ATMG00640.1		| Symbols: ORF25 | hydrogen ion transporting ATP synthases, rotational mechanism;zinc ion binding | chrM:188084-188662 REVERSE LENGTH=192	131.573	1	0	6	6	7	7	38	38
383521	AT1G42550.1	AT1G42550.1		| Symbols: PMI1 | plastid movement impaired1 | chr1:15977131-15979734 FORWARD LENGTH=843	131.524	1	0	4	4	4	4	5	5
384079	AT1G74960.2	AT1G74960.2		| Symbols: FAB1, KAS2 | fatty acid biosynthesis 1 | chr1:28152564-28155948 REVERSE LENGTH=541	131.522	1	0	4	4	5	5	13	13
382780	AT3G03960.1	AT3G03960.1		| Symbols: | TCP-1/cpn60 chaperonin family protein | chr3:1024432-1027604 FORWARD LENGTH=549	131.513	1	0	8	8	8	8	30	30
380787	AT1G71260.1	AT1G71260.1		| Symbols: ATWHY2, WHY2 | WHIRLY 2 | chr1:26861849-26863391 REVERSE LENGTH=238	131.489	1	0	5	5	5	5	20	20
382978	AT1G77490.1	AT1G77490.1	AT2G18140.1; AT2G18150.1	| Symbols: TAPX | thylakoidal ascorbate peroxidase | chr1:29117688-29120046 FORWARD LENGTH=426	131.42	1	2	7	5	7	5	27	22
382785	AT1G37130.1	AT1G37130.1		| Symbols: NIA2, B29, NIA2-1, CHL3, NR, NR2, ATNR2 | nitrate reductase 2 | chr1:14158617-14161652 FORWARD LENGTH=917	130.998	1	0	3	3	4	4	17	17
382888	AT4G35450.5	AT4G35450.5	AT2G17390.1	| Symbols: AKR2 | ankyrin repeat-containing protein 2 | chr4:16839862-16841759 FORWARD LENGTH=350	130.916	1	1	4	4	4	4	20	20
382390	AT1G54090.1	AT1G54090.1	AT3G14090.1	| Symbols: ATEXO70D2, EXO70D2 | exocyst subunit exo70 family protein D2 | chr1:20189737-20191605 FORWARD LENGTH=622	130.853	1	1	4	4	4	4	8	8
381223	AT4G26840.1	AT4G26840.1		| Symbols: SUM1, SUMO 1, SUMO1, ATSUMO1 | small ubiquitin-like modifier 1 | chr4:13497466-13498458 FORWARD LENGTH=100	130.597	1	0	4	4	4	4	19	19
384275	AT3G18860.1	AT3G18860.1		| Symbols: | transducin family protein / WD-40 repeat family protein | chr3:6501774-6508352 FORWARD LENGTH=760	130.259	1	0	3	3	3	3	7	7
380833	AT4G18430.1	AT4G18430.1		| Symbols: AtRABA1e, RABA1e | RAB GTPase homolog A1E | chr4:10183903-10185223 REVERSE LENGTH=217	130.133	1	0	5	1	5	1	39	12
382180	AT4G15550.1	AT4G15550.1		| Symbols: IAGLU | indole-3-acetate beta-D-glucosyltransferase | chr4:8877877-8879301 REVERSE LENGTH=474	130.115	1	0	6	5	6	5	43	28
383711	AT1G66260.1	AT1G66260.1		| Symbols: | RNA-binding (RRM/RBD/RNP motifs) family protein | chr1:24695895-24697883 REVERSE LENGTH=295	130.004	1	0	2	2	2	2	7	7
382028	AT4G37070.2	AT4G37070.2	AT4G37060.2	| Symbols: PLP1, PLA IVA, AtPLAIVA | Acyl transferase/acyl hydrolase/lysophospholipase superfamily protein | chr4:17464916-17467058 REVERSE LENGTH=414	129.87	1	1	6	6	6	6	21	21
382594	AT3G17210.1	AT3G17210.1		| Symbols: ATHS1, HS1 | heat stable protein 1 | chr3:5882318-5882896 FORWARD LENGTH=109	129.83	1	0	4	4	4	4	20	20
382037	AT5G16440.1	AT5G16440.1		| Symbols: IPP1 | isopentenyl diphosphate isomerase 1 | chr5:5371765-5373575 FORWARD LENGTH=291	129.65	1	0	4	1	5	1	23	9
381623	AT4G26690.1	AT4G26690.1		| Symbols: SHV3, MRH5, GPDL2 | PLC-like phosphodiesterase family protein | chr4:13456793-13459890 REVERSE LENGTH=759	129.32	1	0	5	4	5	4	28	21
383272	AT4G10790.1	AT4G10790.1		| Symbols: | UBX domain-containing protein | chr4:6640752-6643035 REVERSE LENGTH=480	129.247	1	0	4	4	4	4	9	9
382070	AT3G07590.1	AT3G07590.1		| Symbols: | Small nuclear ribonucleoprotein family protein | chr3:2423146-2423958 FORWARD LENGTH=114	129.119	1	0	2	1	2	1	32	8
381298	AT1G17470.1	AT1G17470.1	AT1G72660.1	| Symbols: ATDRG1, ATDRG, DRG1 | developmentally regulated G-protein 1 | chr1:6003442-6006155 FORWARD LENGTH=399	129.037	1	1	4	4	4	4	14	14
382505	AT5G18430.1	AT5G18430.1		| Symbols: | GDSL-like Lipase/Acylhydrolase superfamily protein | chr5:6110363-6111934 REVERSE LENGTH=362	128.941	1	0	2	1	2	1	4	1
381475	AT3G11710.1	AT3G11710.1		| Symbols: ATKRS-1 | lysyl-tRNA synthetase 1 | chr3:3702359-3705613 REVERSE LENGTH=626	128.631	1	0	5	5	5	5	34	34
383571	AT3G61220.2	AT3G61220.2		| Symbols: | NAD(P)-binding Rossmann-fold superfamily protein | chr3:22663025-22664316 FORWARD LENGTH=303	128.452	1	0	4	4	4	4	16	16
380938	AT1G60850.2	AT1G60850.2		| Symbols: ATRPAC42, AAC42 | DNA-directed RNA polymerase family protein | chr1:22398078-22400155 REVERSE LENGTH=375	128.183	1	0	7	7	7	7	14	14
383318	AT5G53560.1	AT5G53560.1		| Symbols: ATB5-A, B5 #2, ATCB5-E, CB5-E | cytochrome B5 isoform E | chr5:21759628-21760353 FORWARD LENGTH=134	128.124	1	0	5	5	5	5	21	21
382455	AT5G35620.1	AT5G35620.1		| Symbols: LSP1, EIF(ISO)4E, LSP, EIF4E2, eIFiso4E | Eukaryotic initiation factor 4E protein | chr5:13824946-13826331 REVERSE LENGTH=198	127.77	1	0	3	3	3	3	10	10
381787	AT5G11720.1	AT5G11720.1		| Symbols: | Glycosyl hydrolases family 31 protein | chr5:3776840-3780025 FORWARD LENGTH=902	127.671	1	0	6	5	6	5	20	18
384319	ATCG00650.1	ATCG00650.1		| Symbols: RPS18 | ribosomal protein S18 | chrC:67917-68222 FORWARD LENGTH=101	127.636	1	0	4	4	5	5	42	42
382554	ATCG00190.1	ATCG00190.1		| Symbols: RPOB | RNA polymerase subunit beta | chrC:23111-26329 REVERSE LENGTH=1072	127.528	1	0	5	5	5	5	18	18
382969	AT4G34920.1	AT4G34920.1	AT4G34930.1	| Symbols: | PLC-like phosphodiesterases superfamily protein | chr4:16635745-16636701 FORWARD LENGTH=318	127.483	1	1	5	5	5	5	8	8
384109	AT5G62200.1	AT5G62200.1		| Symbols: | Embryo-specific protein 3, (ATS3) | chr5:24984463-24985674 REVERSE LENGTH=190	127.466	1	0	2	2	2	2	6	6
383938	AT1G30380.1	AT1G30380.1		| Symbols: PSAK | photosystem I subunit K | chr1:10722325-10723013 FORWARD LENGTH=130	127.426	1	0	4	4	4	4	62	62
383247	AT1G10370.1	AT1G10370.1		| Symbols: GST30, ATGSTU17, GST30B, ERD9 | Glutathione S-transferase family protein | chr1:3397274-3398273 REVERSE LENGTH=227	127.224	1	0	3	3	3	3	18	18
380881	AT3G27830.1	AT3G27830.1; AT3G27850.1		| Symbols: RPL12-A, RPL12 | ribosomal protein L12-A | chr3:10318576-10319151 FORWARD LENGTH=191	127.084	2	0	5	5	5	5	34	34
383708	AT5G22640.1	AT5G22640.1		| Symbols: emb1211 | MORN (Membrane Occupation and Recognition Nexus) repeat-containing protein | chr5:7529423-7533641 FORWARD LENGTH=871	126.964	1	0	6	6	6	6	14	14
381230	AT2G25980.1	AT2G25980.1		| Symbols: | Mannose-binding lectin superfamily protein | chr2:11077718-11079642 REVERSE LENGTH=449	126.634	1	0	6	5	6	5	18	13
381123	AT4G18970.2	AT4G18970.2	AT5G45670.1	| Symbols: | GDSL-like Lipase/Acylhydrolase superfamily protein | chr4:10388875-10390808 REVERSE LENGTH=410	126.318	1	1	3	3	3	3	9	9
382443	AT1G21440.1	AT1G21440.1	AT1G77060.1	| Symbols: | Phosphoenolpyruvate carboxylase family protein | chr1:7502325-7504103 REVERSE LENGTH=336	126.26	1	1	3	3	3	3	11	11
382291	AT2G15400.1	AT2G15400.1		| Symbols: RBP36B, NRPE3B | DNA-directed RNA polymerase family protein | chr2:6713022-6714386 FORWARD LENGTH=319	126.144	1	0	3	1	3	1	22	14
380992	AT3G53740.2	AT3G53740.2		| Symbols: | Ribosomal protein L36e family protein | chr3:19913921-19914813 REVERSE LENGTH=112	126.036	1	0	3	0	3	0	40	0
383376	AT4G01800.2	AT4G01800.2		| Symbols: AGY1, SECA1 | Albino or Glassy Yellow 1 | chr4:770926-776134 REVERSE LENGTH=1042	126.031	1	0	4	4	4	4	21	21
383665	AT4G35060.1	AT4G35060.1		| Symbols: HIPP25 | Heavy metal transport/detoxification superfamily protein | chr4:16685874-16686419 REVERSE LENGTH=153	125.824	1	0	7	7	7	7	32	32
382059	AT2G17380.1	AT2G17380.1	AT4G35410.2	| Symbols: AP19 | associated protein 19 | chr2:7553122-7554887 FORWARD LENGTH=161	125.789	1	1	3	3	3	3	11	11
381649	AT5G20160.2	AT5G20160.2	AT4G12600.2; AT4G22380.1	| Symbols: | Ribosomal protein L7Ae/L30e/S12e/Gadd45 family protein | chr5:6804075-6805102 REVERSE LENGTH=160	125.594	1	2	2	2	2	2	14	14
382168	AT1G35140.1	AT1G35140.1		| Symbols: PHI-1, EXL7 | Phosphate-responsive 1 family protein | chr1:12852089-12853018 FORWARD LENGTH=309	125.591	1	0	4	4	4	4	11	11
380967	AT5G13780.1	AT5G13780.1		| Symbols: | Acyl-CoA N-acyltransferases (NAT) superfamily protein | chr5:4447610-4448603 REVERSE LENGTH=192	125.543	1	0	3	3	3	3	32	32
382137	AT4G37800.1	AT4G37800.1	AT5G65730.1	| Symbols: XTH7 | xyloglucan endotransglucosylase/hydrolase 7 | chr4:17775703-17777372 REVERSE LENGTH=293	125.38	1	1	5	5	5	5	21	21
382560	AT5G56950.1	AT5G56950.1		| Symbols: NFA03, NFA3, NAP1;3 | nucleosome assembly protein 1;3 | chr5:23032618-23035299 FORWARD LENGTH=374	125.03	1	0	5	1	5	1	24	1
382945	AT1G07070.1	AT1G07070.1		| Symbols: | Ribosomal protein L35Ae family protein | chr1:2168652-2169703 FORWARD LENGTH=112	125.001	1	0	6	1	6	1	30	1
380940	AT4G04720.1	AT4G04720.1	AT3G20410.1; AT4G04740.2; AT4G21940.2	| Symbols: CPK21 | calcium-dependent protein kinase 21 | chr4:2394817-2397631 REVERSE LENGTH=531	124.806	1	3	5	5	5	5	19	19
381161	AT5G08610.1	AT5G08610.1	AT5G63630.1	| Symbols: | P-loop containing nucleoside triphosphate hydrolases superfamily protein | chr5:2790341-2794059 FORWARD LENGTH=850	124.692	1	1	7	4	7	4	19	10
381421	AT2G25830.1	AT2G25830.1		| Symbols: | YebC-related | chr2:11019091-11021665 REVERSE LENGTH=331	124.257	1	0	3	3	3	3	6	6
381537	AT1G50670.1	AT1G50670.1		| Symbols: | OTU-like cysteine protease family protein | chr1:18775086-18776552 REVERSE LENGTH=208	123.965	1	0	3	3	3	3	14	14
384379	AT3G57260.1	AT3G57260.1		| Symbols: BGL2, PR2, BG2, PR-2 | beta-1,3-glucanase 2 | chr3:21188709-21189822 REVERSE LENGTH=339	123.85	1	0	2	2	2	2	8	8
383325	ATCG00430.1	ATCG00430.1		| Symbols: PSBG | photosystem II reaction center protein G | chrC:49257-49934 REVERSE LENGTH=225	123.467	1	0	6	6	7	7	25	25
383370	AT3G07050.1	AT3G07050.1		| Symbols: | GTP-binding family protein | chr3:2229602-2232279 REVERSE LENGTH=582	123.467	1	0	3	3	3	3	10	10
383648	AT4G21580.1	AT4G21580.1		| Symbols: | oxidoreductase, zinc-binding dehydrogenase family protein | chr4:11475822-11477514 FORWARD LENGTH=325	123.364	1	0	5	5	5	5	29	29
381236	AT4G31500.1	AT4G31500.1		| Symbols: CYP83B1, SUR2, RNT1, RED1, ATR4 | cytochrome P450, family 83, subfamily B, polypeptide 1 | chr4:15273677-15275271 REVERSE LENGTH=499	123.194	1	0	8	8	8	8	22	22
382587	AT5G06450.1	AT5G06450.1		| Symbols: | Polynucleotidyl transferase, ribonuclease H-like superfamily protein | chr5:1967869-1968489 REVERSE LENGTH=206	123.101	1	0	5	5	5	5	27	27
383960	AT3G28200.1	AT3G28200.1		| Symbols: | Peroxidase superfamily protein | chr3:10518082-10519032 FORWARD LENGTH=316	122.537	1	0	3	3	3	3	19	19
382992	AT3G18190.1	AT3G18190.1		| Symbols: | TCP-1/cpn60 chaperonin family protein | chr3:6232226-6233836 FORWARD LENGTH=536	122.384	1	0	7	7	7	7	35	35
381713	AT1G53580.1	AT1G53580.1		| Symbols: GLX2-3, ETHE1, GLY3 | glyoxalase II 3 | chr1:19991542-19993250 REVERSE LENGTH=294	122.363	1	0	4	4	4	4	11	11
382030	AT1G79990.1	AT1G79990.1		| Symbols: | structural molecules | chr1:30084522-30091949 FORWARD LENGTH=1135	122.262	1	0	6	1	6	1	27	2
381869	AT1G70070.1	AT1G70070.1		| Symbols: EMB25, PDE317, ISE2 | DEAD/DEAH box helicase, putative | chr1:26390016-26394148 REVERSE LENGTH=1171	122.159	1	0	6	6	6	6	15	15
383346	AT2G24820.1	AT2G24820.1		| Symbols: TIC55-II | translocon at the inner envelope membrane of chloroplasts 55-II | chr2:10575038-10576829 FORWARD LENGTH=539	122.062	1	0	5	5	5	5	14	14
383866	AT5G17770.1	AT5G17770.1		| Symbols: ATCBR, CBR1, CBR | NADH:cytochrome B5 reductase 1 | chr5:5864543-5866495 REVERSE LENGTH=281	122.028	1	0	4	4	4	4	15	15
382540	AT1G04640.1	AT1G04640.1		| Symbols: LIP2 | lipoyltransferase 2 | chr1:1292541-1293248 FORWARD LENGTH=235	121.955	1	0	6	6	6	6	34	34
381615	AT5G57460.1	AT5G57460.1		| Symbols: | unknown protein; FUNCTIONS IN: molecular_function unknown; INVOLVED IN: biological_process unknown; LOCATED IN: plasma membrane, chloroplast; EXPRESSED IN: 23 plant structures; EXPRESSED DURING: 13 growth stages; Has 166 Blast hits to	121.936	1	0	5	5	5	5	39	39
381990	AT5G01220.1	AT5G01220.1		| Symbols: SQD2 | sulfoquinovosyldiacylglycerol 2 | chr5:86907-89885 REVERSE LENGTH=510	121.914	1	0	4	4	4	4	20	20
382128	AT5G02940.1	AT5G02940.1	AT5G43745.1	| Symbols: | Protein of unknown function (DUF1012) | chr5:684671-689674 REVERSE LENGTH=813	121.875	1	1	5	5	5	5	18	18
380890	AT3G51050.1	AT3G51050.1		| Symbols: | FG-GAP repeat-containing protein | chr3:18954023-18957698 FORWARD LENGTH=698	121.663	1	0	4	4	4	4	18	18
382311	AT3G49470.1	AT3G49470.1		| Symbols: NACA2 | nascent polypeptide-associated complex subunit alpha-like protein 2 | chr3:18341072-18342273 FORWARD LENGTH=217	121.426	1	0	4	4	4	4	13	13
383209	AT5G66390.1	AT5G66390.1		| Symbols: | Peroxidase superfamily protein | chr5:26516063-26517329 REVERSE LENGTH=336	121.363	1	0	3	3	3	3	7	7
382436	AT5G54900.1	AT5G54900.1		| Symbols: ATRBP45A, RBP45A | RNA-binding protein 45A | chr5:22295412-22298126 FORWARD LENGTH=387	121.323	1	0	3	3	3	3	14	14
382951	AT3G27430.2	AT3G27430.2		| Symbols: PBB1 | N-terminal nucleophile aminohydrolases (Ntn hydrolases) superfamily protein | chr3:10152910-10155052 FORWARD LENGTH=273	121.198	1	0	6	2	6	2	26	13
381965	AT4G19880.2	AT4G19880.2	AT5G44990.1; AT5G45020.1	| Symbols: | Glutathione S-transferase family protein | chr4:10784691-10786376 REVERSE LENGTH=382	121.188	1	2	6	6	6	6	28	28
384111	AT3G15360.1	AT3G15360.1		| Symbols: ATHM4, TRX-M4, ATM4 | thioredoxin M-type 4 | chr3:5188448-5189457 FORWARD LENGTH=193	121.113	1	0	4	4	4	4	24	24
381627	AT5G57440.1	AT5G57440.1		| Symbols: GS1, GPP2 | Haloacid dehalogenase-like hydrolase (HAD) superfamily protein | chr5:23271518-23272900 REVERSE LENGTH=240	121.104	1	0	3	3	3	3	10	10
383987	AT3G49080.1	AT3G49080.1		| Symbols: | Ribosomal protein S5 domain 2-like superfamily protein | chr3:18194500-18196657 REVERSE LENGTH=430	120.799	1	0	5	5	5	5	5	5
382738	AT5G55610.1	AT5G55610.1		| Symbols: | unknown protein; LOCATED IN: mitochondrion, chloroplast, plastid, membrane; EXPRESSED IN: 25 plant structures; EXPRESSED DURING: 13 growth stages; Has 1807 Blast hits to 1807 proteins in 277 species: Archae - 0; Bacteria - 0; Metazoa -	120.781	1	0	5	5	6	6	38	38
384349	AT3G47810.2	AT3G47810.2		| Symbols: MAG1 | Calcineurin-like metallo-phosphoesterase superfamily protein | chr3:17637256-17639017 REVERSE LENGTH=190	120.729	1	0	3	3	3	3	29	29
383810	AT5G53860.4	AT5G53860.4		| Symbols: emb2737 | embryo defective 2737 | chr5:21865353-21868576 FORWARD LENGTH=459	120.672	1	0	2	2	2	2	13	13
382718	AT5G01920.1	AT5G01920.1		| Symbols: STN8 | Protein kinase superfamily protein | chr5:359154-360867 FORWARD LENGTH=495	120.658	1	0	4	4	4	4	5	5
381240	AT5G36890.1	AT5G36890.1	AT1G02850.4; AT1G45191.1; AT1G60090.1; AT1G60260.1; AT1G60270.1; AT2G25630.1; AT2G44450.1; AT2G44480.1; AT3G03640.1; AT3G60130.1; AT3G60140.1; AT3G62740.1; AT3G62750.1; AT4G22100.1; AT4G27820.1; AT4G27830.1; AT5G42260.1; AT5G44640.1	| Symbols: BGLU42 | beta glucosidase 42 | chr5:14542164-14546090 REVERSE LENGTH=490	120.477	1	18	5	4	5	4	17	11
380820	AT1G70830.1	AT1G70830.1		| Symbols: MLP28 | MLP-like protein 28 | chr1:26710203-26711395 REVERSE LENGTH=335	120.363	1	0	6	3	7	3	41	10
382134	AT5G66760.1	AT5G66760.1	AT2G18450.1	| Symbols: SDH1-1 | succinate dehydrogenase 1-1 | chr5:26653776-26657224 FORWARD LENGTH=634	119.92	1	1	3	3	3	3	15	15
383363	AT3G56650.1	AT3G56650.1		| Symbols: | Mog1/PsbP/DUF1795-like photosystem II reaction center PsbP family protein | chr3:20984807-20985913 FORWARD LENGTH=262	119.617	1	0	6	6	6	6	29	29
382338	AT4G34260.1	AT4G34260.1		| Symbols: FUC95A | 1,2-alpha-L-fucosidases | chr4:16398130-16401591 FORWARD LENGTH=843	119.503	1	0	4	4	4	4	7	7
383302	AT3G18600.1	AT3G18600.1		| Symbols: | P-loop containing nucleoside triphosphate hydrolases superfamily protein | chr3:6399724-6403007 REVERSE LENGTH=568	119.444	1	0	7	7	7	7	22	22
381899	AT1G13110.1	AT1G13110.1	AT3G26210.1; AT3G26230.1; AT3G26270.1; AT3G26280.1	| Symbols: CYP71B7 | cytochrome P450, family 71 subfamily B, polypeptide 7 | chr1:4467272-4468857 FORWARD LENGTH=504	119.379	1	4	4	3	4	3	30	18
381961	AT3G16780.1	AT3G16780.1		| Symbols: | Ribosomal protein L19e family protein | chr3:5708982-5710249 FORWARD LENGTH=209	119.035	1	0	2	1	3	1	33	2
384032	AT1G27020.1	AT1G27020.1		| Symbols: | unknown protein; BEST Arabidopsis thaliana protein match is: unknown protein (TAIR:AT1G27030.1); Has 514 Blast hits to 514 proteins in 175 species: Archae - 0; Bacteria - 311; Metazoa - 0; Fungi - 0; Plants - 65; Viruses - 0; Other Euk	118.875	1	0	4	4	4	4	10	10
381810	AT4G38740.1	AT4G38740.1	AT2G21130.1; AT4G32420.1; AT4G34960.1; AT5G58710.1	| Symbols: ROC1 | rotamase CYP 1 | chr4:18083620-18084138 REVERSE LENGTH=172	118.732	1	4	5	4	5	4	22	21
383536	AT5G55160.2	AT5G55160.2		| Symbols: SUM2, SUMO 2, SUMO2, ATSUMO2 | small ubiquitin-like modifier 2 | chr5:22383747-22384772 REVERSE LENGTH=116	118.669	1	0	3	3	3	3	9	9
382302	AT1G18800.1	AT1G18800.1		| Symbols: NRP2 | NAP1-related protein 2 | chr1:6481466-6483463 REVERSE LENGTH=256	118.638	1	0	5	1	5	1	7	3
381922	AT1G09210.1	AT1G09210.1		| Symbols: CRT1b, AtCRT1b | calreticulin 1b | chr1:2973217-2976655 REVERSE LENGTH=424	118.592	1	0	6	2	6	2	17	3
380943	AT1G04680.1	AT1G04680.1	AT4G13210.2; AT5G55720.1	| Symbols: | Pectin lyase-like superfamily protein | chr1:1304052-1307780 REVERSE LENGTH=431	118.491	1	2	7	4	7	4	22	12
383701	AT1G33811.1	AT1G33811.1		| Symbols: | GDSL-like Lipase/Acylhydrolase superfamily protein | chr1:12267918-12269690 FORWARD LENGTH=370	118.372	1	0	4	4	4	4	21	21
383452	AT1G27390.1	AT1G27390.1		| Symbols: TOM20-2 | translocase outer membrane 20-2 | chr1:9513469-9514912 REVERSE LENGTH=210	118.328	1	0	3	3	3	3	7	7
381124	AT5G64290.1	AT5G64290.1	AT5G64280.1	| Symbols: DCT, DIT2.1 | dicarboxylate transport 2.1 | chr5:25714495-25716642 REVERSE LENGTH=563	118.296	1	1	5	5	5	5	34	34
382234	AT3G15520.1	AT3G15520.1		| Symbols: | Cyclophilin-like peptidyl-prolyl cis-trans isomerase family protein | chr3:5249739-5252432 REVERSE LENGTH=466	117.874	1	0	4	4	4	4	18	18
381621	AT1G55020.1	AT1G55020.1		| Symbols: LOX1, ATLOX1 | lipoxygenase 1 | chr1:20525798-20530143 FORWARD LENGTH=859	117.635	1	0	5	5	5	5	19	19
384328	AT1G01940.1	AT1G01940.1		| Symbols: | Cyclophilin-like peptidyl-prolyl cis-trans isomerase family protein | chr1:323082-324719 FORWARD LENGTH=160	117.612	1	0	6	6	6	6	12	12
381517	AT4G21640.1	AT4G21640.1	AT4G10550.3; AT4G21630.1	| Symbols: | Subtilase family protein | chr4:11496834-11500618 REVERSE LENGTH=733	117.535	1	2	6	1	6	1	33	1
381566	AT1G54220.1	AT1G54220.1		| Symbols: | Dihydrolipoamide acetyltransferase, long form protein | chr1:20246460-20250208 REVERSE LENGTH=539	117.475	1	0	5	1	5	1	12	1
380825	AT2G03120.1	AT2G03120.1		| Symbols: ATSPP, SPP | signal peptide peptidase | chr2:937554-940083 FORWARD LENGTH=344	117.409	1	0	2	2	2	2	19	19
381430	AT3G23300.1	AT3G23300.1		| Symbols: | S-adenosyl-L-methionine-dependent methyltransferases superfamily protein | chr3:8333521-8335902 FORWARD LENGTH=611	117.401	1	0	6	1	6	1	33	10
382229	AT2G44650.1	AT2G44650.1	AT3G60210.1	| Symbols: CHL-CPN10, CPN10 | chloroplast chaperonin 10 | chr2:18419521-18420510 REVERSE LENGTH=139	117.361	1	1	5	5	5	5	19	19
382317	AT4G39680.1	AT4G39680.1		| Symbols: | SAP domain-containing protein | chr4:18414604-18416938 REVERSE LENGTH=633	117.347	1	0	7	7	7	7	26	26
383877	AT2G47840.1	AT2G47840.1		| Symbols: | Uncharacterised conserved protein ycf60 | chr2:19594331-19594957 REVERSE LENGTH=208	117.3	1	0	4	4	4	4	29	29
383673	AT2G20630.2	AT2G20630.2	AT4G28400.1	| Symbols: PIA1 | PP2C induced by AVRRPM1 | chr2:8897335-8899648 REVERSE LENGTH=290	117.206	1	1	3	3	3	3	23	23
383595	AT4G35460.1	AT4G35460.1		| Symbols: ATNTRB, NTRB, NTR1 | NADPH-dependent thioredoxin reductase B | chr4:16842218-16843740 FORWARD LENGTH=375	117.128	1	0	3	1	3	1	18	5
381682	AT5G48030.1	AT5G48030.1		| Symbols: GFA2 | gametophytic factor 2 | chr5:19466298-19469753 REVERSE LENGTH=456	117.067	1	0	2	2	2	2	6	6
383916	AT3G10130.1	AT3G10130.1		| Symbols: | SOUL heme-binding family protein | chr3:3131122-3133158 REVERSE LENGTH=309	116.889	1	0	4	4	4	4	13	13
383239	AT5G62720.1	AT5G62720.1		| Symbols: | Integral membrane HPP family protein | chr5:25191969-25194845 FORWARD LENGTH=243	116.799	1	0	2	2	4	4	16	16
384265	AT1G10760.1	AT1G10760.1	AT4G24450.1	| Symbols: SEX1, SOP1, SOP, GWD1, GWD | Pyruvate phosphate dikinase, PEP/pyruvate binding domain | chr1:3581210-3590043 REVERSE LENGTH=1399	116.793	1	1	4	4	4	4	6	6
383837	AT2G37970.1	AT2G37970.1		| Symbols: SOUL-1 | SOUL heme-binding family protein | chr2:15891027-15891704 FORWARD LENGTH=225	116.76	1	0	3	3	4	4	24	24
381098	AT5G59870.1	AT5G59870.1	AT1G52740.1	| Symbols: HTA6 | histone H2A 6 | chr5:24115605-24116144 REVERSE LENGTH=150	116.693	1	1	3	2	3	2	29	17
383505	AT3G20790.1	AT3G20790.1		| Symbols: | NAD(P)-binding Rossmann-fold superfamily protein | chr3:7268802-7271099 FORWARD LENGTH=355	116.65	1	0	4	4	4	4	12	12
381028	AT3G44380.1	AT3G44380.1		| Symbols: | Late embryogenesis abundant (LEA) hydroxyproline-rich glycoprotein family | chr3:16036254-16036814 REVERSE LENGTH=186	116.592	1	0	4	4	4	4	23	23
381214	AT3G49720.1	AT3G49720.1	AT5G65810.1	| Symbols: | unknown protein; FUNCTIONS IN: molecular_function unknown; INVOLVED IN: biological_process unknown; LOCATED IN: chloroplast thylakoid membrane, Golgi apparatus, plasma membrane, membrane; EXPRESSED IN: 25 plant structures; EXPRESSED DU	116.579	1	1	3	3	3	3	22	22
382734	AT4G36250.1	AT4G36250.1		| Symbols: ALDH3F1 | aldehyde dehydrogenase 3F1 | chr4:17151029-17153381 FORWARD LENGTH=484	116.483	1	0	5	5	6	6	16	16
382767	AT4G31490.1	AT4G31490.1		| Symbols: | Coatomer, beta subunit | chr4:15269460-15272693 FORWARD LENGTH=948	116.397	1	0	6	1	6	1	13	1
383434	AT5G47690.3	AT5G47690.3		| Symbols: | binding | chr5:19317899-19327014 FORWARD LENGTH=1607	116.099	1	0	3	3	3	3	14	14
381979	AT1G64390.1	AT1G64390.1		| Symbols: AtGH9C2, GH9C2 | glycosyl hydrolase 9C2 | chr1:23911329-23914642 FORWARD LENGTH=620	115.965	1	0	6	3	6	3	10	4
382703	AT3G51820.1	AT3G51820.1		| Symbols: ATG4, G4, CHLG | UbiA prenyltransferase family protein | chr3:19216301-19218934 REVERSE LENGTH=387	115.947	1	0	2	2	2	2	17	17
383223	AT1G29250.1	AT1G29250.1	AT3G04620.1	| Symbols: | Alba DNA/RNA-binding protein | chr1:10223461-10224592 REVERSE LENGTH=130	115.901	1	1	4	3	4	3	39	24
383024	AT2G46240.1	AT2G46240.1		| Symbols: BAG6, ATBAG6 | BCL-2-associated athanogene 6 | chr2:18986586-18989827 FORWARD LENGTH=1043	115.894	1	0	5	5	5	5	11	11
383576	AT2G06050.2	AT2G06050.2		| Symbols: OPR3 | oxophytodienoate-reductase 3 | chr2:2359240-2361971 REVERSE LENGTH=391	115.875	1	0	4	4	4	4	11	11
383514	AT4G15770.1	AT4G15770.1		| Symbols: | RNA binding | chr4:8978060-8978623 FORWARD LENGTH=187	115.867	1	0	4	4	5	5	10	10
382952	AT5G40580.1	AT5G40580.1		| Symbols: PBB2 | 20S proteasome beta subunit PBB2 | chr5:16248511-16250451 REVERSE LENGTH=274	115.811	1	0	6	2	6	2	32	19
381886	AT3G46220.2	AT3G46220.2		| Symbols: | unknown protein; INVOLVED IN: biological_process unknown; EXPRESSED IN: 24 plant structures; EXPRESSED DURING: 13 growth stages; CONTAINS InterPro DOMAIN/s: Protein of unknown function DUF2042 (InterPro:IPR018611). | chr3:16979174-1698	115.651	1	0	3	3	3	3	14	14
383428	AT5G61770.2	AT5G61770.2		| Symbols: PPAN | PETER PAN-like protein | chr5:24815888-24817495 FORWARD LENGTH=346	115.591	1	0	5	5	5	5	11	11
382166	AT3G61070.1	AT3G61070.1		| Symbols: PEX11E | peroxin 11E | chr3:22604873-22606159 REVERSE LENGTH=231	115.57	1	0	3	2	3	2	17	5
382800	AT5G50250.1	AT5G50250.1		| Symbols: CP31B | chloroplast RNA-binding protein 31B | chr5:20452677-20453965 REVERSE LENGTH=289	115.439	1	0	5	5	5	5	14	14
381215	AT3G07480.1	AT3G07480.1		| Symbols: | 2Fe-2S ferredoxin-like superfamily protein | chr3:2389026-2389505 FORWARD LENGTH=159	115.422	1	0	3	3	3	3	15	15
384298	AT2G46820.1	AT2G46820.1		| Symbols: PTAC8, TMP14, PSAP, PSI-P | photosystem I P subunit | chr2:19243729-19244870 FORWARD LENGTH=174	115.391	1	0	2	2	2	2	24	24
382048	AT1G52070.1	AT1G52070.1	AT1G52060.1	| Symbols: | Mannose-binding lectin superfamily protein | chr1:19365140-19366900 REVERSE LENGTH=315	115.365	1	1	4	4	4	4	11	11
383832	AT5G14260.3	AT5G14260.3		| Symbols: | Rubisco methyltransferase family protein | chr5:4601139-4603873 FORWARD LENGTH=514	115.315	1	0	2	2	2	2	8	8
381272	AT4G23850.1	AT4G23850.1	AT1G64400.1; AT4G11030.1	| Symbols: LACS4 | AMP-dependent synthetase and ligase family protein | chr4:12403720-12408263 REVERSE LENGTH=666	115.267	1	2	6	6	6	6	24	24
382210	AT2G41380.1	AT2G41380.1		| Symbols: | S-adenosyl-L-methionine-dependent methyltransferases superfamily protein | chr2:17251981-17252886 FORWARD LENGTH=269	115.153	1	0	4	4	4	4	12	12
384129	AT5G66550.1	AT5G66550.1		| Symbols: | Maf-like protein | chr5:26559752-26561162 REVERSE LENGTH=207	114.828	1	0	4	4	4	4	10	10
382347	AT2G45060.1	AT2G45060.1		| Symbols: | Uncharacterised conserved protein UCP022280 | chr2:18584674-18586688 REVERSE LENGTH=272	114.754	1	0	4	4	4	4	15	15
381290	AT1G02130.1	AT1G02130.1		| Symbols: ATRAB1B, ARA5, ARA-5, ATRABD2A, RABD2A, RA-5 | RAS 5 | chr1:400350-401788 REVERSE LENGTH=203	114.748	1	0	4	1	4	1	25	1
384128	AT4G36810.1	AT4G36810.1		| Symbols: GGPS1 | geranylgeranyl pyrophosphate synthase 1 | chr4:17343513-17344628 FORWARD LENGTH=371	114.718	1	0	3	3	3	3	15	15
384202	AT4G34700.1	AT4G34700.1		| Symbols: CIB22, AtCIB22 | LYR family of Fe/S cluster biogenesis protein | chr4:16556874-16558362 FORWARD LENGTH=117	114.612	1	0	3	3	3	3	26	26
381709	AT4G22513.1	AT4G22513.1; AT4G22517.1		| Symbols: | Bifunctional inhibitor/lipid-transfer protein/seed storage 2S albumin superfamily protein | chr4:11854868-11855215 FORWARD LENGTH=115	114.594	2	0	3	3	3	3	26	26
382170	AT3G12930.1	AT3G12930.1		| Symbols: | Lojap-related protein | chr3:4128465-4129616 FORWARD LENGTH=238	114.564	1	0	3	3	3	3	6	6
383271	AT1G08640.1	AT1G08640.1		| Symbols: CJD1 | Chloroplast J-like domain 1 | chr1:2748714-2751209 REVERSE LENGTH=294	114.528	1	0	3	3	3	3	20	20
381671	AT5G47880.1	AT5G47880.1		| Symbols: ERF1-1 | eukaryotic release factor 1-1 | chr5:19386555-19387865 REVERSE LENGTH=436	114.498	1	0	6	4	6	4	31	18
383692	AT1G24240.1	AT1G24240.1; AT4G11630.1; AT5G11750.1		| Symbols: | Ribosomal protein L19 family protein | chr1:8586431-8587970 FORWARD LENGTH=222	114.339	3	0	3	3	4	4	21	21
383951	AT1G18600.1	AT1G18600.1		| Symbols: ATRBL12, RBL12 | RHOMBOID-like protein 12 | chr1:6400647-6402587 FORWARD LENGTH=336	113.819	1	0	1	1	2	2	13	13
380793	AT2G41970.1	AT2G41970.1		| Symbols: | Protein kinase superfamily protein | chr2:17520517-17522304 REVERSE LENGTH=365	113.766	1	0	2	1	3	2	7	3
384205	AT4G25900.1	AT4G25900.1		| Symbols: | Galactose mutarotase-like superfamily protein | chr4:13161487-13163397 FORWARD LENGTH=318	113.651	1	0	5	5	5	5	19	19
382467	AT5G40760.1	AT5G40760.1		| Symbols: G6PD6 | glucose-6-phosphate dehydrogenase 6 | chr5:16311284-16314556 FORWARD LENGTH=515	113.556	1	0	6	3	6	3	35	18
383719	AT2G27720.2	AT2G27720.2		| Symbols: | 60S acidic ribosomal protein family | chr2:11818696-11819370 FORWARD LENGTH=130	113.516	1	0	4	2	5	3	20	9
384149	AT5G48930.1	AT5G48930.1		| Symbols: HCT | hydroxycinnamoyl-CoA shikimate/quinate hydroxycinnamoyl transferase | chr5:19836654-19838092 REVERSE LENGTH=433	113.511	1	0	4	4	4	4	10	10
381898	AT1G13090.1	AT1G13090.1	AT3G26210.1; AT3G26230.1; AT3G26270.1; AT3G26280.1	| Symbols: CYP71B28 | cytochrome P450, family 71, subfamily B, polypeptide 28 | chr1:4461846-4463400 FORWARD LENGTH=490	113.424	1	4	4	3	4	3	21	9
383068	AT2G43620.1	AT2G43620.1		| Symbols: | Chitinase family protein | chr2:18093954-18095025 REVERSE LENGTH=283	113.325	1	0	2	1	3	2	12	7
383012	AT1G75330.1	AT1G75330.1		| Symbols: OTC | ornithine carbamoyltransferase | chr1:28266457-28268383 REVERSE LENGTH=375	113.233	1	0	4	4	6	6	14	14
381135	AT4G18670.1	AT4G18670.1	AT1G62440.1	| Symbols: | Leucine-rich repeat (LRR) family protein | chr4:10275918-10278491 REVERSE LENGTH=857	113.019	1	1	3	2	3	2	16	12
382988	AT5G54180.1	AT5G54180.1		| Symbols: PTAC15 | plastid transcriptionally active 15 | chr5:21988544-21990183 FORWARD LENGTH=500	112.772	1	0	3	3	3	3	19	19
380805	AT4G23180.1	AT4G23180.1	AT1G70740.1; AT3G45860.1; AT4G11460.1; AT4G11470.1; AT4G11480.1; AT4G11530.1; AT4G23140.2; AT4G23150.1; AT4G23190.1; AT4G23200.1; AT4G23220.1; AT4G23230.1; AT4G23270.1; AT4G23300.1; AT4G38830.1	| Symbols: CRK10, RLK4 | cysteine-rich RLK (RECEPTOR-like protein kinase) 10 | chr4:12138171-12140780 FORWARD LENGTH=669	112.683	1	15	4	2	4	2	11	7
381561	AT1G04710.1	AT1G04710.1		| Symbols: KAT1, PKT4 | peroxisomal 3-ketoacyl-CoA thiolase 4 | chr1:1321941-1324556 FORWARD LENGTH=443	112.638	1	0	2	0	2	0	17	0
384372	AT2G30390.2	AT2G30390.2		| Symbols: FC2 | ferrochelatase 2 | chr2:12951242-12953985 REVERSE LENGTH=522	112.616	1	0	4	4	4	4	6	6
380830	AT1G09630.1	AT1G09630.1	AT1G01200.1; AT1G05810.1; AT1G18200.1; AT1G73640.1; AT2G31680.1; AT2G43130.1; AT3G07410.1	| Symbols: ATRAB11C, ATRABA2A, ATRAB-A2A, RAB-A2A, RAB11c | RAB GTPase 11C | chr1:3118350-3119571 REVERSE LENGTH=217	112.601	1	7	5	2	5	2	28	7
384097	AT5G24020.1	AT5G24020.1		| Symbols: MIND, ARC11, ATMIND1 | septum site-determining protein (MIND) | chr5:8116731-8117711 FORWARD LENGTH=326	112.275	1	0	4	4	4	4	11	11
381026	AT5G65350.1	AT5G65350.1	AT1G09200.1; AT3G27360.1; AT5G10390.1; AT5G10400.1; AT5G65360.1	| Symbols: HTR11 | histone 3 11 | chr5:26119406-26119825 REVERSE LENGTH=139	112.272	1	5	5	2	5	2	63	9
380908	AT2G30170.1	AT2G30170.1		| Symbols: | Protein phosphatase 2C family protein | chr2:12879802-12881474 REVERSE LENGTH=298	112.107	1	0	7	7	7	7	11	11
383935	AT1G65270.2	AT1G65270.2		| Symbols: | unknown protein; FUNCTIONS IN: molecular_function unknown; INVOLVED IN: biological_process unknown; LOCATED IN: endoplasmic reticulum, plasma membrane; EXPRESSED IN: 24 plant structures; EXPRESSED DURING: 13 growth stages; Has 149 Blas	112.075	1	0	6	6	6	6	17	17
382546	AT2G18980.1	AT2G18980.1	AT5G67400.1	| Symbols: | Peroxidase superfamily protein | chr2:8233419-8235294 REVERSE LENGTH=323	112.016	1	1	6	2	6	2	14	2
383349	AT1G04080.3	AT1G04080.3		| Symbols: PRP39 | Tetratricopeptide repeat (TPR)-like superfamily protein | chr1:1051803-1056550 FORWARD LENGTH=823	112.014	1	0	6	6	6	6	18	18
384295	AT2G38540.1	AT2G38540.1		| Symbols: LP1, LTP1, ATLTP1 | lipid transfer protein 1 | chr2:16130418-16130893 FORWARD LENGTH=118	111.708	1	0	3	3	3	3	28	28
382707	AT5G39590.1	AT5G39590.1		| Symbols: | TLD-domain containing nucleolar protein | chr5:15851483-15853768 FORWARD LENGTH=542	111.431	1	0	3	3	3	3	8	8
382664	AT1G09010.1	AT1G09010.1		| Symbols: | glycoside hydrolase family 2 protein | chr1:2895259-2899287 REVERSE LENGTH=944	111.406	1	0	6	6	6	6	26	26
384091	AT3G23490.1	AT3G23490.1		| Symbols: CYN | cyanase | chr3:8423238-8424415 REVERSE LENGTH=168	111.38	1	0	2	2	2	2	13	13
383593	AT1G25490.1	AT1G25490.1		| Symbols: RCN1, REGA, ATB BETA BETA, EER1 | ARM repeat superfamily protein | chr1:8951700-8954899 FORWARD LENGTH=588	111.34	1	0	6	6	6	6	18	18
383487	AT3G18890.1	AT3G18890.1		| Symbols: | NAD(P)-binding Rossmann-fold superfamily protein | chr3:6511169-6514729 FORWARD LENGTH=641	111.304	1	0	4	4	4	4	14	14
381112	AT4G29810.2	AT4G29810.2	AT4G26070.2	| Symbols: ATMKK2, MKK2, MK1 | MAP kinase kinase 2 | chr4:14593299-14595241 REVERSE LENGTH=372	111.115	1	1	6	6	6	6	20	20
383993	AT1G64510.1	AT1G64510.1		| Symbols: | Translation elongation factor EF1B/ribosomal protein S6 family protein | chr1:23954993-23956205 REVERSE LENGTH=207	111.016	1	0	3	3	5	5	25	25
383950	AT4G15560.1	AT4G15560.1		| Symbols: CLA1, DEF, CLA, DXS, DXPS2 | Deoxyxylulose-5-phosphate synthase | chr4:8884218-8887254 FORWARD LENGTH=717	110.778	1	0	4	4	4	4	7	7
383166	AT4G31340.1	AT4G31340.1		| Symbols: | myosin heavy chain-related | chr4:15205662-15208950 FORWARD LENGTH=437	110.556	1	0	6	6	6	6	16	16
384339	AT1G63970.1	AT1G63970.1		| Symbols: ISPF, MECPS | isoprenoid F | chr1:23738923-23740336 REVERSE LENGTH=231	110.391	1	0	3	3	3	3	26	26
382466	AT3G27300.1	AT3G27300.1		| Symbols: G6PD5 | glucose-6-phosphate dehydrogenase 5 | chr3:10083318-10086288 REVERSE LENGTH=516	109.902	1	0	6	3	6	3	46	29
382552	AT5G42890.1	AT5G42890.1		| Symbols: ATSCP2, SCP2 | sterol carrier protein 2 | chr5:17194458-17195910 REVERSE LENGTH=123	109.648	1	0	5	5	5	5	19	19
381428	AT4G14360.1	AT4G14360.1		| Symbols: | S-adenosyl-L-methionine-dependent methyltransferases superfamily protein | chr4:8267869-8270191 REVERSE LENGTH=608	109.578	1	0	5	1	5	1	30	10
382728	AT4G04470.1	AT4G04470.1		| Symbols: PMP22 | Peroxisomal membrane 22 kDa (Mpv17/PMP22) family protein | chr4:2227963-2229226 REVERSE LENGTH=190	109.547	1	0	3	3	3	3	15	15
383942	AT5G40490.1	AT5G40490.1		| Symbols: | RNA-binding (RRM/RBD/RNP motifs) family protein | chr5:16225483-16227423 FORWARD LENGTH=423	109.538	1	0	5	5	5	5	15	15
383200	AT1G60950.1	AT1G60950.1		| Symbols: FED A, ATFD2 | 2Fe-2S ferredoxin-like superfamily protein | chr1:22444565-22445011 FORWARD LENGTH=148	109.535	1	0	2	2	2	2	3	3
382380	AT3G55620.1	AT3G55620.1		| Symbols: emb1624 | Translation initiation factor IF6 | chr3:20634581-20636312 FORWARD LENGTH=245	109.503	1	0	3	3	4	4	22	22
381806	AT5G13120.1	AT5G13120.1	AT4G32420.1; AT4G34960.1; AT5G58710.1	| Symbols: ATCYP20-2, CYP20-2 | cyclophilin 20-2 | chr5:4162714-4164720 REVERSE LENGTH=259	109.491	1	3	4	3	4	3	10	9
384028	AT1G77090.1	AT1G77090.1		| Symbols: | Mog1/PsbP/DUF1795-like photosystem II reaction center PsbP family protein | chr1:28960576-28961875 REVERSE LENGTH=260	109.453	1	0	3	3	3	3	14	14
381450	AT4G32470.1	AT4G32470.1		| Symbols: | Cytochrome bd ubiquinol oxidase, 14kDa subunit | chr4:15669641-15671095 REVERSE LENGTH=122	109.301	1	0	4	3	4	3	31	25
382702	AT4G23690.1	AT4G23690.1	AT1G64160.1	| Symbols: | Disease resistance-responsive (dirigent-like protein) family protein | chr4:12339152-12339715 REVERSE LENGTH=187	109.202	1	1	4	4	4	4	18	18
381351	AT5G05470.1	AT5G05470.1		| Symbols: EIF2 ALPHA, ATEIF2-A2, EIF2-A2 | eukaryotic translation initiation factor 2 alpha subunit | chr5:1620579-1622214 FORWARD LENGTH=344	108.965	1	0	4	3	4	3	11	10
382891	AT1G21680.1	AT1G21680.1		| Symbols: | DPP6 N-terminal domain-like protein | chr1:7613028-7615148 FORWARD LENGTH=706	108.859	1	0	2	1	2	1	9	1
381941	AT4G13180.1	AT4G13180.1		| Symbols: | NAD(P)-binding Rossmann-fold superfamily protein | chr4:7657373-7658164 REVERSE LENGTH=263	108.835	1	0	3	3	3	3	9	9
384120	AT1G18450.1	AT1G18450.1		| Symbols: ATARP4, ARP4 | actin-related protein 4 | chr1:6348199-6351766 FORWARD LENGTH=441	108.728	1	0	2	2	2	2	6	6
381867	AT5G42130.1	AT5G42130.1		| Symbols: | Mitochondrial substrate carrier family protein | chr5:16835572-16836810 REVERSE LENGTH=412	108.675	1	0	3	3	3	3	17	17
380907	AT1G54100.1	AT1G54100.1		| Symbols: ALDH7B4 | aldehyde dehydrogenase 7B4 | chr1:20195435-20198853 REVERSE LENGTH=508	108.654	1	0	4	4	4	4	13	13
382731	AT3G51140.1	AT3G51140.1		| Symbols: | Protein of unknown function (DUF3353) | chr3:18998182-18999437 FORWARD LENGTH=278	108.614	1	0	3	3	3	3	16	16
383726	AT3G51190.1	AT3G51190.1		| Symbols: | Ribosomal protein L2 family | chr3:19016606-19017547 REVERSE LENGTH=260	108.55	1	0	4	2	5	2	28	5
383858	AT3G29030.1	AT3G29030.1		| Symbols: ATEXPA5, ATEXP5, ATHEXP ALPHA 1.4, EXP5, EXPA5 | expansin A5 | chr3:11011538-11013068 REVERSE LENGTH=255	108.518	1	0	4	4	4	4	21	21
381613	AT3G06483.1	AT3G06483.1		| Symbols: PDK, ATPDHK | pyruvate dehydrogenase kinase | chr3:1990727-1992581 REVERSE LENGTH=366	108.444	1	0	4	4	4	4	30	30
382024	AT1G79340.1	AT1G79340.1	AT1G79330.1	| Symbols: AtMC4, MC4 | metacaspase 4 | chr1:29842849-29844368 FORWARD LENGTH=418	108.441	1	1	3	3	3	3	21	21
381102	AT3G29185.2	AT3G29185.2		| Symbols: | Domain of unknown function (DUF3598) | chr3:11155092-11157207 REVERSE LENGTH=411	108.19	1	0	3	3	3	3	7	7
381458	AT5G22800.1	AT5G22800.1		| Symbols: EMB86, EMB1030, EMB263 | Alanyl-tRNA synthetase, class IIc | chr5:7616221-7619961 REVERSE LENGTH=978	107.765	1	0	3	3	3	3	4	4
381451	AT5G25450.1	AT5G25450.1		| Symbols: | Cytochrome bd ubiquinol oxidase, 14kDa subunit | chr5:8857036-8857849 FORWARD LENGTH=122	107.754	1	0	4	3	4	3	18	12
383882	AT3G24503.1	AT3G24503.1		| Symbols: ALDH2C4, ALDH1A, REF1 | aldehyde dehydrogenase 2C4 | chr3:8919732-8923029 REVERSE LENGTH=501	107.74	1	0	4	4	4	4	13	13
383902	AT3G11830.1	AT3G11830.1		| Symbols: | TCP-1/cpn60 chaperonin family protein | chr3:3732734-3736156 FORWARD LENGTH=557	107.697	1	0	5	5	5	5	5	5
383833	AT2G35820.1	AT2G35820.1		| Symbols: | ureidoglycolate hydrolases | chr2:15050933-15052004 FORWARD LENGTH=192	107.688	1	0	2	2	2	2	9	9
381963	AT4G02230.1	AT4G02230.1		| Symbols: | Ribosomal protein L19e family protein | chr4:979391-980640 REVERSE LENGTH=208	107.407	1	0	4	1	5	1	46	1
382154	AT1G74850.1	AT1G74850.1		| Symbols: PTAC2 | plastid transcriptionally active 2 | chr1:28119237-28122314 REVERSE LENGTH=862	107.34	1	0	6	6	6	6	26	26
381684	AT1G32080.1	AT1G32080.1		| Symbols: | membrane protein, putative | chr1:11537572-11539756 REVERSE LENGTH=512	107.158	1	0	1	1	1	1	11	11
384185	AT4G24220.1	AT4G24220.1		| Symbols: VEP1, AWI31 | NAD(P)-binding Rossmann-fold superfamily protein | chr4:12565219-12566474 FORWARD LENGTH=388	107.044	1	0	3	3	3	3	27	27
383766	AT2G40730.1	AT2G40730.1		| Symbols: | Protein kinase family protein with ARM repeat domain | chr2:16990083-16996072 REVERSE LENGTH=798	106.715	1	0	5	5	5	5	12	12
381255	AT3G48750.1	AT3G48750.1	AT1G18040.1; AT1G52290.1; AT1G66750.1; AT1G73690.1; AT3G27560.1; AT3G50720.1; AT5G01850.1; AT5G10270.1; AT5G40540.1; AT5G50180.1; AT5G64960.1; AT5G66710.1	| Symbols: CDKA;1, CDC2AAT, CDK2, CDC2, CDC2A, CDKA1 | cell division control 2 | chr3:18072238-18074296 FORWARD LENGTH=294	106.696	1	12	8	8	8	8	25	25
384269	AT1G74230.1	AT1G74230.1		| Symbols: GR-RBP5 | glycine-rich RNA-binding protein 5 | chr1:27915346-27916857 FORWARD LENGTH=289	106.676	1	0	5	5	5	5	13	13
382099	AT3G55410.1	AT3G55410.1	AT5G65750.1	| Symbols: | 2-oxoglutarate dehydrogenase, E1 component | chr3:20541897-20545728 FORWARD LENGTH=1017	106.562	1	1	6	6	6	6	18	18
382262	AT4G19210.1	AT4G19210.1		| Symbols: ATRLI2, RLI2 | RNAse l inhibitor protein 2 | chr4:10501906-10504776 FORWARD LENGTH=605	106.508	1	0	3	3	3	3	7	7
383738	AT5G27470.1	AT5G27470.1		| Symbols: | seryl-tRNA synthetase / serine--tRNA ligase | chr5:9695087-9697154 FORWARD LENGTH=451	106.188	1	0	5	5	5	5	15	15
383323	AT3G07030.1	AT3G07030.1		| Symbols: | Alba DNA/RNA-binding protein | chr3:2223001-2225254 REVERSE LENGTH=405	106.118	1	0	4	4	4	4	17	17
383520	AT3G47430.1	AT3G47430.1		| Symbols: PEX11B | peroxin 11B | chr3:17480798-17481692 FORWARD LENGTH=227	106.074	1	0	3	3	3	3	28	28
383136	AT5G26210.1	AT5G26210.1		| Symbols: AL4 | alfin-like 4 | chr5:9158566-9160221 REVERSE LENGTH=255	106.047	1	0	1	1	2	2	17	17
381903	AT5G54430.1	AT5G54430.1	AT4G27320.1	| Symbols: ATPHOS32, PHOS32 | Adenine nucleotide alpha hydrolases-like superfamily protein | chr5:22097563-22099693 REVERSE LENGTH=242	105.926	1	1	3	3	4	4	17	17
383618	AT4G17270.1	AT4G17270.1	AT5G47540.1	| Symbols: | Mo25 family protein | chr4:9676406-9678568 FORWARD LENGTH=343	105.898	1	1	5	5	6	6	39	39
381213	AT1G08480.1	AT1G08480.1		| Symbols: | unknown protein; FUNCTIONS IN: molecular_function unknown; INVOLVED IN: biological_process unknown; LOCATED IN: mitochondrion, plasma membrane, plastid, vacuole; EXPRESSED IN: 27 plant structures; EXPRESSED DURING: 15 growth stages; Ha	105.83	1	0	4	4	4	4	12	12
380939	AT3G52730.1	AT3G52730.1		| Symbols: | ubiquinol-cytochrome C reductase UQCRX/QCR9-like family protein | chr3:19543146-19544167 REVERSE LENGTH=72	105.798	1	0	3	3	3	3	33	33
383586	AT1G77590.1	AT1G77590.1	AT2G04350.1	| Symbols: LACS9 | long chain acyl-CoA synthetase 9 | chr1:29148501-29151776 REVERSE LENGTH=691	105.763	1	1	6	6	6	6	14	14
382517	AT2G42710.1	AT2G42710.1		| Symbols: | Ribosomal protein L1p/L10e family | chr2:17782352-17784830 FORWARD LENGTH=415	105.638	1	0	3	3	3	3	22	22
384123	AT1G22280.3	AT1G22280.3		| Symbols: PAPP2C | phytochrome-associated protein phosphatase type 2C | chr1:7874236-7875496 FORWARD LENGTH=287	105.607	1	0	4	4	4	4	31	31
380956	AT5G45130.1	AT5G45130.1		| Symbols: ATRAB5A, ATRABF2A, RABF2A, RAB5A, RHA1, ATRAB-F2A, RAB-F2A | RAB homolog 1 | chr5:18244495-18246060 FORWARD LENGTH=200	105.544	1	0	4	1	4	1	12	3
381192	sp|O77727|K1C15_SHEEP	sp|O77727|K1C15_SHEEP	sp|O76013|KRT36_HUMAN; sp|O76014|KRT37_HUMAN; sp|O76015|KRT38_HUMAN; sp|P02534|K1M1_SHEEP; sp|Q14525|KT33B_HUMAN; sp|Q14532|K1H2_HUMAN; sp|Q15323|K1H1_HUMAN; sp|Q92764|KRT35_HUMAN	Keratin, type I cytoskeletal 15 OS=Ovis aries GN=KRT15 PE=2 SV=1	105.538	1	8	5	1	5	1	13	2
382740	AT3G24170.1	AT3G24170.1		| Symbols: ATGR1, GR1 | glutathione-disulfide reductase | chr3:8729762-8734115 REVERSE LENGTH=499	105.436	1	0	4	4	4	4	23	23
384184	AT5G66530.1	AT5G66530.1		| Symbols: | Galactose mutarotase-like superfamily protein | chr5:26553821-26555575 REVERSE LENGTH=307	105.303	1	0	3	3	3	3	6	6
381996	AT5G63120.2	AT5G63120.2		| Symbols: | P-loop containing nucleoside triphosphate hydrolases superfamily protein | chr5:25318967-25322071 REVERSE LENGTH=591	105.21	1	0	3	1	4	1	11	1
381559	AT4G14070.1	AT4G14070.1	AT3G23790.1	| Symbols: AAE15 | acyl-activating enzyme 15 | chr4:8112122-8118039 REVERSE LENGTH=727	105.2	1	1	6	6	6	6	20	20
381949	AT4G11290.1	AT4G11290.1	AT5G42180.1	| Symbols: | Peroxidase superfamily protein | chr4:6869993-6871476 FORWARD LENGTH=326	105.115	1	1	3	2	4	2	48	15
383706	AT1G79940.1	AT1G79940.1	AT5G41020.1; AT5G44870.1	| Symbols: ATERDJ2A | DnaJ / Sec63 Brl domains-containing protein | chr1:30070023-30073237 FORWARD LENGTH=687	104.853	1	2	3	3	3	3	10	10
383699	AT3G56060.1	AT3G56060.1	AT1G12570.1	| Symbols: | Glucose-methanol-choline (GMC) oxidoreductase family protein | chr3:20803328-20805983 REVERSE LENGTH=577	104.852	1	1	5	5	5	5	23	23
381518	AT4G10540.1	AT4G10540.1	AT1G32940.1; AT1G32950.1; AT1G32960.1; AT1G32970.1; AT1G32980.1; AT4G10510.1; AT4G10520.1; AT4G10530.1; AT4G10550.3	| Symbols: | Subtilase family protein | chr4:6512515-6515743 REVERSE LENGTH=775	104.827	1	9	3	1	3	1	18	7
384232	AT2G41250.1	AT2G41250.1		| Symbols: | Haloacid dehalogenase-like hydrolase (HAD) superfamily protein | chr2:17200862-17202551 REVERSE LENGTH=290	104.793	1	0	3	3	3	3	13	13
381634	AT3G03060.1	AT3G03060.1	AT2G18330.1; AT4G36580.1	| Symbols: | P-loop containing nucleoside triphosphate hydrolases superfamily protein | chr3:692188-695424 FORWARD LENGTH=628	104.72	1	2	5	1	5	1	9	1
381643	AT2G02500.1	AT2G02500.1		| Symbols: ISPD, ATMEPCT, MCT | Nucleotide-diphospho-sugar transferases superfamily protein | chr2:671054-673124 REVERSE LENGTH=302	104.621	1	0	4	4	4	4	13	13
381209	AT1G34760.1	AT1G34760.1	AT1G26480.1	| Symbols: GRF11, GF14 OMICRON, RHS5 | general regulatory factor 11 | chr1:12744062-12745603 REVERSE LENGTH=255	104.606	1	1	3	0	4	0	39	0
383962	AT5G61510.1	AT5G61510.1		| Symbols: | GroES-like zinc-binding alcohol dehydrogenase family protein | chr5:24737084-24738975 REVERSE LENGTH=406	104.551	1	0	4	4	4	4	10	10
382688	AT3G07640.1	AT3G07640.1		| Symbols: | unknown protein; Has 27 Blast hits to 27 proteins in 10 species: Archae - 0; Bacteria - 0; Metazoa - 0; Fungi - 0; Plants - 27; Viruses - 0; Other Eukaryotes - 0 (source: NCBI BLink). | chr3:2438171-2439661 FORWARD LENGTH=241	104.178	1	0	4	4	4	4	14	14
382480	AT5G44400.1	AT5G44400.1		| Symbols: | FAD-binding Berberine family protein | chr5:17886365-17888071 REVERSE LENGTH=537	103.998	1	0	4	4	4	4	10	10
382768	AT4G31480.1	AT4G31480.1		| Symbols: | Coatomer, beta subunit | chr4:15264145-15267384 FORWARD LENGTH=948	103.984	1	0	6	1	6	1	13	1
381802	AT1G48420.1	AT1G48420.1		| Symbols: D-CDES, ATACD1, ACD1 | D-cysteine desulfhydrase | chr1:17896767-17898803 REVERSE LENGTH=401	103.947	1	0	2	2	2	2	16	16
383143	AT5G24710.1	AT5G24710.1		| Symbols: | Transducin/WD40 repeat-like superfamily protein | chr5:8459148-8467920 REVERSE LENGTH=1377	103.849	1	0	3	3	3	3	4	4
382431	AT5G47030.1	AT5G47030.1		| Symbols: | ATPase, F1 complex, delta/epsilon subunit | chr5:19090384-19092034 FORWARD LENGTH=203	103.562	1	0	3	3	3	3	19	19
383908	AT4G13430.1	AT4G13430.1		| Symbols: IIL1, ATLEUC1 | isopropyl malate isomerase large subunit 1 | chr4:7804194-7807789 REVERSE LENGTH=509	103.537	1	0	5	5	6	6	14	14
383050	AT4G39710.1	AT4G39710.1		| Symbols: FKBP16-2 | FK506-binding protein 16-2 | chr4:18427249-18428325 REVERSE LENGTH=217	103.528	1	0	3	3	3	3	8	8
382619	AT2G43180.1	AT2G43180.1		| Symbols: | Phosphoenolpyruvate carboxylase family protein | chr2:17953719-17955774 REVERSE LENGTH=479	103.478	1	0	3	3	3	3	12	12
383183	AT3G59600.1	AT3G59600.1		| Symbols: NRPB8B, NRPD8B, NRPE8B | RNA polymerase Rpb8 | chr3:22016629-22017923 FORWARD LENGTH=146	103.459	1	0	1	1	2	2	11	11
381082	AT5G47700.1	AT5G47700.1		| Symbols: | 60S acidic ribosomal protein family | chr5:19328019-19328724 REVERSE LENGTH=113	103.14	1	0	2	2	2	2	6	6
384176	AT5G06060.1	AT5G06060.1		| Symbols: | NAD(P)-binding Rossmann-fold superfamily protein | chr5:1824066-1825833 REVERSE LENGTH=264	103.043	1	0	3	3	3	3	7	7
382787	AT1G74640.1	AT1G74640.1		| Symbols: | alpha/beta-Hydrolases superfamily protein | chr1:28032849-28034659 FORWARD LENGTH=370	102.734	1	0	3	3	3	3	5	5
384233	AT4G01870.1	AT4G01870.1		| Symbols: | tolB protein-related | chr4:808473-810431 REVERSE LENGTH=652	102.662	1	0	6	6	6	6	11	11
382665	AT4G02990.1	AT4G02990.1		| Symbols: | Mitochondrial transcription termination factor family protein | chr4:1322158-1323783 FORWARD LENGTH=541	102.64	1	0	4	4	4	4	15	15
380946	AT4G13710.1	AT4G13710.1		| Symbols: | Pectin lyase-like superfamily protein | chr4:7962550-7966012 FORWARD LENGTH=470	102.506	1	0	3	0	3	0	23	0
383049	AT5G53070.1	AT5G53070.1		| Symbols: | Ribosomal protein L9/RNase H1 | chr5:21518837-21520167 FORWARD LENGTH=221	102.256	1	0	4	4	4	4	24	24
384141	AT4G33670.1	AT4G33670.1		| Symbols: | NAD(P)-linked oxidoreductase superfamily protein | chr4:16169670-16171446 REVERSE LENGTH=319	102.222	1	0	2	2	2	2	5	5
383625	AT1G06720.1	AT1G06720.1		| Symbols: | P-loop containing nucleoside triphosphate hydrolases superfamily protein | chr1:2060615-2067281 REVERSE LENGTH=1147	102.213	1	0	5	5	5	5	10	10
381714	AT4G39150.1	AT4G39150.1	AT2G21510.1	| Symbols: | DNAJ heat shock N-terminal domain-containing protein | chr4:18233651-18235740 REVERSE LENGTH=345	102.201	1	1	4	4	4	4	13	13
383058	AT3G17611.1	AT3G17611.1		| Symbols: ATRBL14, RBL14 | RHOMBOID-like protein 14 | chr3:6024946-6026173 FORWARD LENGTH=334	102.148	1	0	4	4	4	4	16	16
384361	AT1G54520.1	AT1G54520.1		| Symbols: | unknown protein; FUNCTIONS IN: molecular_function unknown; INVOLVED IN: biological_process unknown; LOCATED IN: chloroplast; EXPRESSED IN: 24 plant structures; EXPRESSED DURING: 15 growth stages; CONTAINS InterPro DOMAIN/s: Protein of	102.01	1	0	4	4	4	4	21	21
381705	AT1G22740.1	AT1G22740.1		| Symbols: RAB7, ATRABG3B, RAB75, RABG3B | RAB GTPase homolog G3B | chr1:8049247-8050494 FORWARD LENGTH=203	101.945	1	0	3	0	3	0	16	0
383399	AT3G18680.1	AT3G18680.1		| Symbols: | Amino acid kinase family protein | chr3:6427533-6429520 FORWARD LENGTH=339	101.88	1	0	4	4	4	4	5	5
383409	AT4G19170.1	AT4G19170.1		| Symbols: NCED4, CCD4 | nine-cis-epoxycarotenoid dioxygenase 4 | chr4:10481835-10483622 FORWARD LENGTH=595	101.87	1	0	7	7	7	7	25	25
382769	AT3G02870.1	AT3G02870.1		| Symbols: VTC4 | Inositol monophosphatase family protein | chr3:627742-629682 REVERSE LENGTH=271	101.758	1	0	4	4	4	4	11	11
382842	AT3G28460.1	AT3G28460.1		| Symbols: | methyltransferases | chr3:10672673-10674297 REVERSE LENGTH=314	101.741	1	0	2	2	2	2	3	3
382090	AT2G37770.2	AT2G37770.2	AT3G53880.1	| Symbols: | NAD(P)-linked oxidoreductase superfamily protein | chr2:15834888-15836659 FORWARD LENGTH=315	101.714	1	1	5	5	5	5	8	8
382739	AT5G58060.2	AT5G58060.2	AT5G58180.1	| Symbols: YKT61, ATYKT61, ATGP1 | SNARE-like superfamily protein | chr5:23498277-23500128 FORWARD LENGTH=221	101.481	1	1	2	2	2	2	29	29
381826	AT5G46750.1	AT5G46750.1		| Symbols: AGD9 | ARF-GAP domain 9 | chr5:18969950-18971817 REVERSE LENGTH=402	101.449	1	0	3	2	3	2	19	12
381930	AT4G14210.1	AT4G14210.1		| Symbols: PDS3, PDS, PDE226 | phytoene desaturase 3 | chr4:8190426-8194769 REVERSE LENGTH=566	101.296	1	0	5	5	5	5	6	6
381166	AT5G37850.1	AT5G37850.1		| Symbols: SOS4, ATSOS4 | pfkB-like carbohydrate kinase family protein | chr5:15065394-15068783 FORWARD LENGTH=343	101.243	1	0	4	4	4	4	14	14
383378	AT5G34850.1	AT5G34850.1		| Symbols: ATPAP26, PAP26 | purple acid phosphatase 26 | chr5:13108475-13111217 REVERSE LENGTH=475	101.219	1	0	2	2	2	2	4	4
384367	AT1G79690.1	AT1G79690.1		| Symbols: atnudt3, NUDT3 | nudix hydrolase homolog 3 | chr1:29985360-29990171 FORWARD LENGTH=772	101.007	1	0	5	5	5	5	5	5
382678	AT3G59040.2	AT3G59040.2		| Symbols: | Tetratricopeptide repeat (TPR)-like superfamily protein | chr3:21821495-21823919 REVERSE LENGTH=590	100.931	1	0	4	4	4	4	8	8
382824	AT3G55430.1	AT3G55430.1		| Symbols: | O-Glycosyl hydrolases family 17 protein | chr3:20549806-20552004 REVERSE LENGTH=449	100.848	1	0	6	6	6	6	13	13
383773	AT2G46520.1	AT2G46520.1		| Symbols: | cellular apoptosis susceptibility protein, putative / importin-alpha re-exporter, putative | chr2:19096867-19099785 FORWARD LENGTH=972	100.847	1	0	3	3	3	3	3	3
382641	AT2G47710.1	AT2G47710.1		| Symbols: | Adenine nucleotide alpha hydrolases-like superfamily protein | chr2:19555045-19555956 REVERSE LENGTH=162	100.508	1	0	3	3	3	3	14	14
380774	AT5G10560.1	AT5G10560.1	AT5G09730.1	| Symbols: | Glycosyl hydrolase family protein | chr5:3336335-3339351 REVERSE LENGTH=792	100.337	1	1	3	2	3	2	16	5
383280	AT2G24180.1	AT2G24180.1		| Symbols: CYP71B6 | cytochrome p450 71b6 | chr2:10281890-10283589 FORWARD LENGTH=503	100.315	1	0	4	4	4	4	14	14
381291	AT3G11730.1	AT3G11730.1		| Symbols: ATFP8, ATRABD1, RABD1 | Ras-related small GTP-binding family protein | chr3:3709490-3711397 REVERSE LENGTH=205	100.182	1	0	3	2	3	2	15	3
382337	AT4G33650.2	AT4G33650.2		| Symbols: DRP3A | dynamin-related protein 3A | chr4:16161073-16166587 FORWARD LENGTH=809	100.138	1	0	6	1	6	1	20	6
380804	AT4G23250.1	AT4G23250.1	AT1G65790.1; AT1G65800.1; AT1G70740.1; AT4G11460.1; AT4G11470.1; AT4G11480.1; AT4G21380.1; AT4G23140.2; AT4G23150.1; AT4G23190.1; AT4G23200.1; AT4G23220.1; AT4G23260.1; AT4G23270.1; AT4G23300.1; AT4G38830.1	| Symbols: EMB1290, DUF26-21, RKC1, CRK17 | kinases;protein kinases | chr4:12162004-12167026 REVERSE LENGTH=1035	99.806	1	16	5	2	5	2	12	5
382813	AT2G39970.1	AT2G39970.1		| Symbols: | Mitochondrial substrate carrier family protein | chr2:16684026-16686392 REVERSE LENGTH=331	99.572	1	0	3	3	3	3	17	17
384194	AT5G47840.1	AT5G47840.1		| Symbols: AMK2 | adenosine monophosphate kinase | chr5:19375488-19378058 FORWARD LENGTH=283	99.55	1	0	6	6	8	8	22	22
383148	AT1G53000.1	AT1G53000.1		| Symbols: KDSB | Nucleotide-diphospho-sugar transferases superfamily protein | chr1:19745330-19747133 REVERSE LENGTH=290	99.404	1	0	5	5	5	5	11	11
382980	AT4G15545.1	AT4G15545.1		| Symbols: | unknown protein; BEST Arabidopsis thaliana protein match is: unknown protein (TAIR:AT1G16520.1); Has 30201 Blast hits to 17322 proteins in 780 species: Archae - 12; Bacteria - 1396; Metazoa - 17338; Fungi - 3422; Plants - 5037; Viruses	99.282	1	0	3	3	3	3	17	17
382049	AT3G10520.1	AT3G10520.1		| Symbols: AHB2, GLB2, ARATH GLB2, NSHB2, ATGLB2, HB2 | haemoglobin 2 | chr3:3276516-3277765 REVERSE LENGTH=158	99.271	1	0	4	4	4	4	33	33
382652	AT1G09070.1	AT1G09070.1		| Symbols: SRC2, (AT)SRC2 | soybean gene regulated by cold-2 | chr1:2927767-2928741 FORWARD LENGTH=324	99.228	1	0	4	4	4	4	22	22
382212	AT1G12780.1	AT1G12780.1	AT1G63180.1; AT4G10960.1; AT4G23920.1	| Symbols: UGE1, ATUGE1 | UDP-D-glucose/UDP-D-galactose 4-epimerase 1 | chr1:4356124-4358120 REVERSE LENGTH=351	99.137	1	3	5	5	5	5	17	17
382820	AT3G62120.1	AT3G62120.1		| Symbols: | Class II aaRS and biotin synthetases superfamily protein | chr3:23001227-23003849 REVERSE LENGTH=530	99.097	1	0	4	4	4	4	6	6
383289	AT3G52380.1	AT3G52380.1		| Symbols: CP33, PDE322 | chloroplast RNA-binding protein 33 | chr3:19421619-19422855 FORWARD LENGTH=329	99.044	1	0	2	2	2	2	11	11
382811	AT1G16350.1	AT1G16350.1	AT1G79470.1	| Symbols: | Aldolase-type TIM barrel family protein | chr1:5590951-5592872 FORWARD LENGTH=502	98.985	1	1	5	5	5	5	19	19
382887	AT3G07220.1	AT3G07220.1	AT3G07260.1	| Symbols: | SMAD/FHA domain-containing protein | chr3:2297968-2299407 FORWARD LENGTH=320	98.819	1	1	3	3	3	3	24	24
384250	AT5G17530.3	AT5G17530.3		| Symbols: | phosphoglucosamine mutase family protein | chr5:5777716-5781863 FORWARD LENGTH=614	98.799	1	0	4	4	4	4	13	13
383896	AT1G08160.1	AT1G08160.1		| Symbols: | Late embryogenesis abundant (LEA) hydroxyproline-rich glycoprotein family | chr1:2559672-2560337 REVERSE LENGTH=221	98.709	1	0	2	2	2	2	22	22
382689	AT1G30070.2	AT1G30070.2		| Symbols: | SGS domain-containing protein | chr1:10546794-10548072 REVERSE LENGTH=229	98.706	1	0	3	3	3	3	14	14
382235	AT1G18630.1	AT1G18630.1		| Symbols: GR-RBP6 | glycine-rich RNA-binding protein 6 | chr1:6415226-6416283 FORWARD LENGTH=155	98.608	1	0	2	2	2	2	12	12
382617	AT3G19450.1	AT3G19450.1		| Symbols: CAD4, ATCAD4, CAD, CAD-C | GroES-like zinc-binding alcohol dehydrogenase family protein | chr3:6744859-6747005 FORWARD LENGTH=365	98.421	1	0	6	5	6	5	16	12
383314	AT5G22830.1	AT5G22830.1		| Symbols: ATMGT10, GMN10, MGT10, MRS2-11 | magnesium (Mg) transporter 10 | chr5:7627676-7630633 FORWARD LENGTH=459	98.408	1	0	4	4	4	4	22	22
383338	AT3G06400.3	AT3G06400.3; AT5G18620.2		| Symbols: CHR11 | chromatin-remodeling protein 11 | chr3:1941066-1946700 FORWARD LENGTH=1057	98.277	2	0	6	6	6	6	15	15
381248	AT2G26900.1	AT2G26900.1		| Symbols: | Sodium Bile acid symporter family | chr2:11475156-11477870 REVERSE LENGTH=409	97.938	1	0	2	2	2	2	9	9
381689	AT2G44100.1	AT2G44100.1	AT5G09550.1	| Symbols: ATGDI1, AT-GDI1, GDI1 | guanosine nucleotide diphosphate dissociation inhibitor 1 | chr2:18241804-18244864 FORWARD LENGTH=445	97.864	1	1	5	3	5	3	15	11
382983	AT3G60830.1	AT3G60830.1		| Symbols: ATARP7, ARP7 | actin-related protein 7 | chr3:22474298-22476000 FORWARD LENGTH=363	97.772	1	0	3	3	3	3	16	16
383046	AT1G07110.1	AT1G07110.1		| Symbols: F2KP, ATF2KP, FKFBP | fructose-2,6-bisphosphatase | chr1:2178363-2183980 REVERSE LENGTH=744	97.718	1	0	3	3	3	3	11	11
383871	AT3G51800.2	AT3G51800.2		| Symbols: ATG2, EBP1, ATEBP1 | metallopeptidase M24 family protein | chr3:19211261-19213568 REVERSE LENGTH=401	97.477	1	0	4	4	4	4	32	32
382750	AT1G12240.1	AT1G12240.1		| Symbols: ATBETAFRUCT4, VAC-INV | Glycosyl hydrolases family 32 protein | chr1:4153699-4157457 FORWARD LENGTH=664	97.444	1	0	6	4	6	4	14	9
384303	AT3G52470.1	AT3G52470.1		| Symbols: | Late embryogenesis abundant (LEA) hydroxyproline-rich glycoprotein family | chr3:19450750-19451376 FORWARD LENGTH=208	97.136	1	0	3	3	4	4	32	32
384099	AT3G11070.1	AT3G11070.1		| Symbols: | Outer membrane OMP85 family protein | chr3:3467801-3469815 FORWARD LENGTH=520	97.133	1	0	4	4	4	4	12	12
380828	AT3G03110.1	AT3G03110.1; AT5G17020.1		| Symbols: XPO1B, CRM1B | exportin 1B | chr3:708966-716879 FORWARD LENGTH=1076	96.822	2	0	2	2	2	2	3	3
381256	AT3G56430.1	AT3G56430.1	AT2G40800.1	| Symbols: | unknown protein; FUNCTIONS IN: molecular_function unknown; INVOLVED IN: biological_process unknown; LOCATED IN: mitochondrion, vacuole; EXPRESSED IN: 22 plant structures; EXPRESSED DURING: 13 growth stages; BEST Arabidopsis thaliana pr	96.788	1	1	3	3	3	3	8	8
381999	AT4G04320.1	AT4G04320.1		| Symbols: | malonyl-CoA decarboxylase family protein | chr4:2113565-2116525 FORWARD LENGTH=518	96.668	1	0	5	5	5	5	24	24
381672	AT1G73230.1	AT1G73230.1		| Symbols: | Nascent polypeptide-associated complex NAC | chr1:27540506-27541364 REVERSE LENGTH=165	96.653	1	0	4	3	4	3	14	13
383092	AT3G01980.3	AT3G01980.3		| Symbols: | NAD(P)-binding Rossmann-fold superfamily protein | chr3:327747-328833 REVERSE LENGTH=296	96.589	1	0	5	5	5	5	20	20
381632	AT1G22150.1	AT1G22150.1; AT1G78000.1		| Symbols: SULTR1;3 | sulfate transporter 1;3 | chr1:7818361-7821344 FORWARD LENGTH=656	96.19	2	0	1	1	1	1	6	6
381785	AT1G06760.1	AT1G06760.1		| Symbols: | winged-helix DNA-binding transcription factor family protein | chr1:2076687-2077616 REVERSE LENGTH=274	96.189	1	0	5	3	5	3	36	29
381633	AT5G16930.1	AT5G16930.1	AT2G18330.1; AT4G36580.1	| Symbols: | AAA-type ATPase family protein | chr5:5568578-5571565 FORWARD LENGTH=644	96.003	1	2	5	1	5	1	9	1
381977	AT5G67630.1	AT5G67630.1	AT3G49830.1	| Symbols: | P-loop containing nucleoside triphosphate hydrolases superfamily protein | chr5:26967535-26969306 REVERSE LENGTH=469	95.879	1	1	7	7	7	7	35	35
383300	AT5G46900.1	AT5G46900.1	AT5G46890.1	| Symbols: | Bifunctional inhibitor/lipid-transfer protein/seed storage 2S albumin superfamily protein | chr5:19039954-19040337 REVERSE LENGTH=127	95.865	1	1	2	2	2	2	10	10
380875	AT1G68530.1	AT1G68530.1	AT1G19440.1; AT1G25450.1; AT2G16280.1; AT4G34510.1	| Symbols: CUT1, POP1, CER6, G2, KCS6 | 3-ketoacyl-CoA synthase 6 | chr1:25712881-25714733 REVERSE LENGTH=497	95.778	1	4	3	2	4	3	10	6
381221	AT3G22370.1	AT3G22370.1	AT1G32350.1; AT3G27620.1; AT5G64210.1	| Symbols: AOX1A, ATAOX1A | alternative oxidase 1A | chr3:7906890-7908416 FORWARD LENGTH=354	95.737	1	3	7	2	7	2	16	6
383790	AT3G56460.1	AT3G56460.1		| Symbols: | GroES-like zinc-binding alcohol dehydrogenase family protein | chr3:20933029-20934425 REVERSE LENGTH=348	95.622	1	0	5	5	5	5	12	12
382759	AT1G70310.1	AT1G70310.1		| Symbols: SPDS2 | spermidine synthase 2 | chr1:26485497-26487352 REVERSE LENGTH=340	95.591	1	0	4	2	4	2	12	5
381381	AT4G27560.1	AT4G27560.1	AT3G29630.1; AT4G27570.1	| Symbols: | UDP-Glycosyltransferase superfamily protein | chr4:13760114-13761481 REVERSE LENGTH=455	95.578	1	2	3	3	3	3	11	11
382487	AT1G50320.1	AT1G50320.1		| Symbols: ATHX, ATX, THX | thioredoxin X | chr1:18638606-18639464 REVERSE LENGTH=182	95.234	1	0	3	3	3	3	16	16
382017	AT1G63660.1	AT1G63660.1		| Symbols: | GMP synthase (glutamine-hydrolyzing), putative / glutamine amidotransferase, putative | chr1:23604127-23607080 REVERSE LENGTH=534	95.234	1	0	4	4	4	4	9	9
383561	AT4G20980.1	AT4G20980.1	AT5G44320.1	| Symbols: | Eukaryotic translation initiation factor 3 subunit 7 (eIF-3) | chr4:11216997-11218772 FORWARD LENGTH=591	95.116	1	1	3	3	3	3	14	14
382486	AT5G43960.1	AT5G43960.1		| Symbols: | Nuclear transport factor 2 (NTF2) family protein with RNA binding (RRM-RBD-RNP motifs) domain | chr5:17689154-17691653 REVERSE LENGTH=450	95.052	1	0	3	3	3	3	10	10
381406	AT1G09760.1	AT1G09760.1		| Symbols: U2A' | U2 small nuclear ribonucleoprotein A | chr1:3159476-3161603 REVERSE LENGTH=249	95.003	1	0	2	2	2	2	13	13
381699	AT3G01440.1	AT3G01440.1		| Symbols: PQL1, PQL2 | PsbQ-like 1 | chr3:168478-169407 FORWARD LENGTH=220	94.834	1	0	2	2	2	2	16	16
382406	AT3G14690.1	AT3G14690.1	AT3G14630.1; AT3G14640.1; AT3G14650.1	| Symbols: CYP72A15 | cytochrome P450, family 72, subfamily A, polypeptide 15 | chr3:4937410-4939310 FORWARD LENGTH=512	94.765	1	3	5	4	5	4	10	7
382214	AT4G20020.1	AT4G20020.1		| Symbols: | unknown protein; BEST Arabidopsis thaliana protein match is: unknown protein (TAIR:AT5G44780.1); Has 28928 Blast hits to 16023 proteins in 1033 species: Archae - 4; Bacteria - 4155; Metazoa - 15463; Fungi - 2938; Plants - 3091; Viruses	94.741	1	0	2	2	2	2	4	4
380912	AT1G69620.1	AT1G69620.1		| Symbols: RPL34 | ribosomal protein L34 | chr1:26189900-26191081 FORWARD LENGTH=119	94.733	1	0	5	3	5	3	33	18
382631	AT4G00238.1	AT4G00238.1	AT1G11510.1	| Symbols: | DNA-binding storekeeper protein-related transcriptional regulator | chr4:104092-105129 REVERSE LENGTH=345	94.469	1	1	4	4	4	4	11	11
382114	AT2G07707.1	AT2G07707.1; ATMG00480.1		| Symbols: | Plant mitochondrial ATPase, F0 complex, subunit 8 protein | chr2:3386292-3386768 FORWARD LENGTH=158	94.325	2	0	5	5	5	5	33	33
384365	AT4G29830.1	AT4G29830.1		| Symbols: VIP3 | Transducin/WD40 repeat-like superfamily protein | chr4:14597728-14599157 FORWARD LENGTH=321	94.158	1	0	5	5	5	5	18	18
384274	AT1G11650.2	AT1G11650.2		| Symbols: ATRBP45B, RBP45B | RNA-binding (RRM/RBD/RNP motifs) family protein | chr1:3914895-3917941 FORWARD LENGTH=405	94.077	1	0	2	2	2	2	9	9
382181	AT1G05560.1	AT1G05560.1		| Symbols: UGT1, UGT75B1 | UDP-glucosyltransferase 75B1 | chr1:1645674-1647083 REVERSE LENGTH=469	93.931	1	0	3	2	3	2	25	10
383124	AT1G80030.1	AT1G80030.1		| Symbols: | Molecular chaperone Hsp40/DnaJ family protein | chr1:30105398-30108873 REVERSE LENGTH=500	93.865	1	0	4	4	4	4	23	23
383411	AT1G27310.1	AT1G27310.1		| Symbols: NTF2A | nuclear transport factor 2A | chr1:9484615-9485790 REVERSE LENGTH=122	93.845	1	0	3	3	4	4	13	13
381327	AT5G12960.1	AT5G12960.1		| Symbols: | Putative glycosyl hydrolase of unknown function (DUF1680) | chr5:4097788-4101518 FORWARD LENGTH=865	93.825	1	0	6	1	6	1	10	3
382556	AT1G79870.1	AT1G79870.1		| Symbols: | D-isomer specific 2-hydroxyacid dehydrogenase family protein | chr1:30044794-30045851 FORWARD LENGTH=313	93.459	1	0	4	4	4	4	13	13
384203	AT5G63310.1	AT5G63310.1		| Symbols: NDPK2, NDPK1A, NDPK IA IA, NDPK IA, ATNDPK2 | nucleoside diphosphate kinase 2 | chr5:25372122-25373838 REVERSE LENGTH=231	93.4	1	0	5	5	5	5	33	33
382489	AT1G45145.1	AT1G45145.1		| Symbols: ATTRX5, ATH5, LIV1, TRX5 | thioredoxin H-type 5 | chr1:17075264-17076256 REVERSE LENGTH=118	93.095	1	0	5	5	6	6	29	29
384257	AT4G30010.1	AT4G30010.1		| Symbols: | unknown protein; FUNCTIONS IN: molecular_function unknown; INVOLVED IN: biological_process unknown; LOCATED IN: mitochondrion, plastid; EXPRESSED IN: 26 plant structures; EXPRESSED DURING: 15 growth stages; Has 39 Blast hits to 39 prot	93.025	1	0	4	4	5	5	48	48
383947	AT3G20650.1	AT3G20650.1		| Symbols: | mRNA capping enzyme family protein | chr3:7221168-7223939 REVERSE LENGTH=370	93.025	1	0	2	2	2	2	2	2
381874	AT1G15750.1	AT1G15750.1; AT1G80490.2; AT3G15880.2	AT3G16830.1; AT5G27030.2	| Symbols: WSIP1, TPL | Transducin family protein / WD-40 repeat family protein | chr1:5415086-5420359 REVERSE LENGTH=1131	92.975	3	2	4	4	4	4	22	22
383717	AT4G25810.1	AT4G25810.1		| Symbols: XTR6, XTH23 | xyloglucan endotransglycosylase 6 | chr4:13128694-13129715 FORWARD LENGTH=286	92.877	1	0	3	2	3	2	5	2
381873	AT1G23900.1	AT1G23900.1		| Symbols: GAMMA-ADAPTIN 1, Gamma-ADR | gamma-adaptin 1 | chr1:8441379-8447152 FORWARD LENGTH=876	92.875	1	0	2	2	2	2	8	8
381768	AT5G26710.1	AT5G26710.1		| Symbols: | Glutamyl/glutaminyl-tRNA synthetase, class Ic | chr5:9305673-9308247 FORWARD LENGTH=719	92.869	1	0	4	4	4	4	14	14
383553	AT1G69530.3	AT1G69530.3		| Symbols: ATEXPA1, EXP1, AT-EXP1, ATEXP1, ATHEXP ALPHA 1.2, EXPA1 | expansin A1 | chr1:26142034-26143200 FORWARD LENGTH=275	92.772	1	0	3	3	4	4	30	30
381639	AT2G32180.1	AT2G32180.1; AT2G32650.1		| Symbols: PTAC18 | plastid transcriptionally active 18 | chr2:13672362-13672781 REVERSE LENGTH=139	92.761	2	0	3	3	4	4	16	16
383477	AT5G44380.1	AT5G44380.1		| Symbols: | FAD-binding Berberine family protein | chr5:17878873-17881369 REVERSE LENGTH=541	92.691	1	0	4	4	4	4	28	28
382653	AT1G76550.1	AT1G76550.1		| Symbols: | Phosphofructokinase family protein | chr1:28722900-28726929 REVERSE LENGTH=617	92.587	1	0	4	3	4	3	7	6
382504	AT3G42170.1	AT3G42170.1		| Symbols: | BED zinc finger ;hAT family dimerisation domain | chr3:14321838-14323928 FORWARD LENGTH=696	92.587	1	0	3	3	3	3	9	9
383721	AT3G28270.2	AT3G28270.2		| Symbols: | Protein of unknown function (DUF677) | chr3:10538725-10539849 FORWARD LENGTH=374	92.519	1	0	4	4	4	4	8	8
382273	AT3G61870.1	AT3G61870.1		| Symbols: | unknown protein; FUNCTIONS IN: molecular_function unknown; INVOLVED IN: biological_process unknown; LOCATED IN: chloroplast, chloroplast inner membrane, chloroplast envelope; EXPRESSED IN: 23 plant structures; EXPRESSED DURING: 14 grow	92.487	1	0	1	1	1	1	13	13
382147	AT1G80360.1	AT1G80360.1		| Symbols: | Pyridoxal phosphate (PLP)-dependent transferases superfamily protein | chr1:30208736-30210643 REVERSE LENGTH=394	92.364	1	0	3	3	3	3	16	16
382073	AT5G66470.1	AT5G66470.1		| Symbols: | RNA binding;GTP binding | chr5:26541986-26544302 REVERSE LENGTH=427	92.151	1	0	5	5	5	5	11	11
383780	AT4G30930.1	AT4G30930.1		| Symbols: NFD1 | Ribosomal protein L21 | chr4:15050170-15051630 REVERSE LENGTH=270	92.058	1	0	3	3	3	3	14	14
384306	AT1G72160.1	AT1G72160.1		| Symbols: | Sec14p-like phosphatidylinositol transfer family protein | chr1:27153823-27155609 REVERSE LENGTH=490	91.956	1	0	7	7	7	7	27	27
384324	AT1G69740.1	AT1G69740.1		| Symbols: HEMB1 | Aldolase superfamily protein | chr1:26232197-26234713 FORWARD LENGTH=430	91.871	1	0	3	3	3	3	18	18
381950	AT1G05240.1	AT1G05240.1; AT1G05250.1	AT5G42180.1	| Symbols: | Peroxidase superfamily protein | chr1:1521202-1522447 FORWARD LENGTH=325	91.818	2	1	2	1	3	1	37	4
380965	AT2G38810.1	AT2G38810.1; AT3G54560.1	AT4G13570.2	| Symbols: HTA8 | histone H2A 8 | chr2:16219444-16220679 REVERSE LENGTH=136	91.762	2	1	4	4	4	4	18	18
382650	AT5G47870.1	AT5G47870.1		| Symbols: | FUNCTIONS IN: molecular_function unknown; INVOLVED IN: biological_process unknown; LOCATED IN: chloroplast; EXPRESSED IN: 22 plant structures; EXPRESSED DURING: 13 growth stages; BEST Arabidopsis thaliana protein match is: cobalt ion b	91.762	1	0	3	3	3	3	10	10
381904	AT4G25210.1	AT4G25210.1		| Symbols: | DNA-binding storekeeper protein-related transcriptional regulator | chr4:12918446-12919552 FORWARD LENGTH=368	91.723	1	0	4	4	4	4	19	19
[truncated: 1,632 more rows]

## Sheet: Protein matches in protein sets
protein_set_id	accession	description	is_representative	is_sameset	peptide_set_score	#sequences	#specific_sequences	#peptides	#specific_peptides	spectral_count	specific_spectral_count
384012	AT2G39730.1	| Symbols: RCA | rubisco activase | chr2:16570951-16573345 REVERSE LENGTH=474	true	true	6266.8	37	37	98	98	1388	1388
381180	ATCG00480.1	| Symbols: ATPB, PB | ATP synthase subunit beta | chrC:52660-54156 REVERSE LENGTH=498	true	true	3712.6	44	43	68	67	1161	1147
382222	AT5G56010.1	| Symbols: HSP81-3, Hsp81.3, AtHsp90-3, AtHsp90.3 | heat shock protein 81-3 | chr5:22681410-22683911 FORWARD LENGTH=699	true	true	3042.4	49	3	63	4	763	8
382222	AT5G56000.1	| Symbols: Hsp81.4, AtHsp90.4 | HEAT SHOCK PROTEIN 81.4 | chr5:22677602-22680067 REVERSE LENGTH=699	false	false	2092.4	38	2	48	3	583	7
382224	AT5G56030.2	| Symbols: HSP81-2 | heat shock protein 81-2 | chr5:22686923-22689433 FORWARD LENGTH=728	true	true	3021.6	48	5	63	6	762	43
381157	AT5G50920.1	| Symbols: CLPC, ATHSP93-V, HSP93-V, DCA1, CLPC1 | CLPC homologue 1 | chr5:20715710-20719800 REVERSE LENGTH=929	true	true	2958.8	58	25	76	30	733	257
382394	AT3G14420.1	| Symbols: | Aldolase-type TIM barrel family protein | chr3:4821804-4823899 FORWARD LENGTH=367	true	true	2869.4	30	16	51	27	985	482
382394	AT4G18360.1	| Symbols: | Aldolase-type TIM barrel family protein | chr4:10146141-10148386 REVERSE LENGTH=368	false	false	431.2	8	3	9	3	150	42
382680	AT4G20360.1	| Symbols: ATRAB8D, ATRABE1B, RABE1b | RAB GTPase homolog E1B | chr4:10990036-10991466 FORWARD LENGTH=476	true	true	2774.7	32	30	51	49	864	825
382223	AT5G52640.1	| Symbols: HSP81-1, ATHS83, HSP81.1, HSP83, ATHSP90.1, AtHsp90-1, HSP90.1 | heat shock protein 90.1 | chr5:21352542-21355147 FORWARD LENGTH=705	true	true	2720.1	52	39	65	52	618	449
381156	AT1G74310.1	| Symbols: ATHSP101, HSP101, HOT1 | heat shock protein 101 | chr1:27936715-27939862 REVERSE LENGTH=911	true	true	2680.7	51	47	60	56	470	431
381156	AT4G14670.1	| Symbols: CLPB2 | casein lytic proteinase B2 | chr4:8410054-8412557 FORWARD LENGTH=623	false	false	181.9	5	2	5	2	42	10
382763	AT4G37930.1	| Symbols: SHM1, STM, SHMT1 | serine transhydroxymethyltransferase 1 | chr4:17831891-17834742 REVERSE LENGTH=517	true	true	2657.8	40	40	59	59	612	612
382763	AT5G26780.3	| Symbols: SHM2 | serine hydroxymethyltransferase 2 | chr5:9418299-9421725 FORWARD LENGTH=533	false	false	925.8	13	13	21	21	241	241
382364	AT1G13440.1	| Symbols: GAPC-2, GAPC2 | glyceraldehyde-3-phosphate dehydrogenase C2 | chr1:4608465-4610494 REVERSE LENGTH=338	true	true	2608.2	35	4	49	4	970	103
382366	AT3G04120.1	| Symbols: GAPC, GAPC-1, GAPC1 | glyceraldehyde-3-phosphate dehydrogenase C subunit 1 | chr3:1081077-1083131 FORWARD LENGTH=338	true	true	2493.3	34	3	48	3	910	43
380893	ATCG00490.1	| Symbols: RBCL | ribulose-bisphosphate carboxylases | chrC:54958-56397 FORWARD LENGTH=479	true	true	2480.5	45	45	54	54	1738	1738
380893	ATMG00280.1	| Symbols: ORF110A | Ribulose bisphosphate carboxylase large chain, catalytic domain | chrM:77819-78151 REVERSE LENGTH=110	false	false	420.5	4	4	7	7	160	160
380893	AT2G07732.1	| Symbols: | Ribulose bisphosphate carboxylase large chain, catalytic domain | chr2:3468424-3468774 REVERSE LENGTH=116	false	false	112	2	2	3	3	38	38
382663	ATCG00120.1	| Symbols: ATPA | ATP synthase subunit alpha | chrC:9938-11461 REVERSE LENGTH=507	true	true	2471	37	36	47	45	1273	1245
381159	AT5G15450.1	| Symbols: APG6, CLPB3, CLPB-P | casein lytic proteinase B3 | chr5:5014399-5018255 REVERSE LENGTH=968	true	true	2447.1	53	49	68	64	403	367
380984	AT1G16030.1	| Symbols: Hsp70b | heat shock protein 70B | chr1:5502386-5504326 REVERSE LENGTH=646	true	true	2329.4	44	38	54	48	481	374
382193	AT3G12780.1	| Symbols: PGK1 | phosphoglycerate kinase 1 | chr3:4061127-4063140 REVERSE LENGTH=481	true	true	2273.9	35	19	40	23	784	446
382060	AT3G16460.1	| Symbols: | Mannose-binding lectin superfamily protein | chr3:5593029-5595522 FORWARD LENGTH=705	true	true	2265.9	38	37	40	39	426	417
380986	AT3G12580.1	| Symbols: HSP70, ATHSP70 | heat shock protein 70 | chr3:3991487-3993689 REVERSE LENGTH=650	true	true	2259.5	37	15	51	23	534	197
382395	AT3G14415.2	| Symbols: | Aldolase-type TIM barrel family protein | chr3:4818667-4820748 FORWARD LENGTH=373	true	true	2200.7	27	13	43	19	841	338
380975	AT5G17920.1	| Symbols: ATCIMS, ATMETS, ATMS1 | Cobalamin-independent synthase family protein | chr5:5935771-5939195 FORWARD LENGTH=765	true	true	2172.8	43	23	49	25	461	234
380975	AT5G20980.1	| Symbols: ATMS3, MS3 | methionine synthase 3 | chr5:7124397-7128353 REVERSE LENGTH=812	false	false	306.6	5	0	6	0	83	0
380975	AT2G43800.1	| Symbols: | Actin-binding FH2 (formin homology 2) family protein | chr2:18145721-18148721 FORWARD LENGTH=894	false	false	15.3	1	1	1	1	4	4
383655	AT1G78900.1	| Symbols: VHA-A | vacuolar ATP synthase subunit A | chr1:29660463-29664575 FORWARD LENGTH=623	true	true	2114	43	43	51	51	401	401
381154	AT3G48870.1	| Symbols: ATCLPC, ATHSP93-III, HSP93-III | Clp ATPase | chr3:18122363-18126008 REVERSE LENGTH=952	true	true	2107.1	44	11	57	11	525	49
381154	AT3G45450.1	| Symbols: | Double Clp-N motif-containing P-loop nucleoside triphosphate hydrolases superfamily protein | chr3:16673146-16674880 FORWARD LENGTH=341	false	false	15.9	2	1	3	1	17	3
384260	AT2G28000.1	| Symbols: CPN60A, CH-CPN60A, SLP | chaperonin-60alpha | chr2:11926603-11929184 FORWARD LENGTH=586	true	true	2098.3	35	35	40	40	393	393
382015	AT2G30950.1	| Symbols: VAR2, FTSH2 | FtsH extracellular protease family | chr2:13174692-13177064 FORWARD LENGTH=695	true	true	2068.2	34	15	42	17	317	136
382015	AT5G15250.2	| Symbols: FTSH6 | FTSH protease 6 | chr5:4950411-4952771 REVERSE LENGTH=709	false	false	17.1	1	0	1	0	7	0
380902	AT4G38970.1	| Symbols: FBA2 | fructose-bisphosphate aldolase 2 | chr4:18163714-18165659 REVERSE LENGTH=398	true	true	2017.5	25	17	37	26	491	312
382439	AT1G23310.1	| Symbols: GGT1, AOAT1, GGAT1 | glutamate:glyoxylate aminotransferase | chr1:8268720-8271329 REVERSE LENGTH=481	true	true	2008.3	32	16	48	30	429	241
381111	AT1G20260.1	| Symbols: | ATPase, V1 complex, subunit B protein | chr1:7016971-7020290 FORWARD LENGTH=487	true	true	1997.1	30	7	40	9	469	103
381111	AT1G76030.1	| Symbols: | ATPase, V1 complex, subunit B protein | chr1:28534134-28536916 FORWARD LENGTH=486	false	true	1997.1	30	7	40	9	469	103
380988	AT5G28540.1	| Symbols: BIP1 | heat shock protein 70 (Hsp 70) family protein | chr5:10540665-10543274 REVERSE LENGTH=669	true	true	1978.8	40	4	44	5	402	34
380988	AT1G09080.1	| Symbols: BIP3 | Heat shock protein 70 (Hsp 70) family protein | chr1:2929268-2931804 REVERSE LENGTH=675	false	false	147	2	1	2	1	38	24
380989	AT5G02500.1	| Symbols: HSC70-1, HSP70-1, AT-HSC70-1, HSC70 | heat shock cognate protein 70-1 | chr5:554055-556334 REVERSE LENGTH=651	true	true	1958.5	35	13	46	17	438	96
381571	AT3G09260.1	| Symbols: PYK10, PSR3.1, BGLU23, LEB | Glycosyl hydrolase superfamily protein | chr3:2840657-2843730 REVERSE LENGTH=524	true	true	1943.9	30	25	38	32	638	572
381571	AT5G28510.1	| Symbols: BGLU24 | beta glucosidase 24 | chr5:10481041-10484022 REVERSE LENGTH=533	false	false	99.7	3	1	4	1	42	9
381571	AT3G21370.1	| Symbols: BGLU19 | beta glucosidase 19 | chr3:7524286-7527579 REVERSE LENGTH=527	false	false	66.5	2	0	3	0	33	0
380983	AT5G42020.1	| Symbols: BIP, BIP2 | Heat shock protein 70 (Hsp 70) family protein | chr5:16807697-16810480 REVERSE LENGTH=668	true	true	1932.3	41	5	44	5	409	41
381610	AT3G60750.1	| Symbols: | Transketolase | chr3:22454004-22456824 FORWARD LENGTH=741	true	true	1871.2	35	35	40	40	472	472
381610	AT2G45290.1	| Symbols: | Transketolase | chr2:18672737-18675589 FORWARD LENGTH=741	false	false	375.1	8	8	8	8	84	84
383614	AT4G24190.1	| Symbols: SHD, HSP90.7, AtHsp90.7, AtHsp90-7 | Chaperone protein htpG family protein | chr4:12551902-12555851 REVERSE LENGTH=823	true	true	1861.4	44	42	47	45	421	407
383542	AT1G68010.2	| Symbols: HPR | hydroxypyruvate reductase | chr1:25493418-25495720 FORWARD LENGTH=387	true	true	1858.3	31	31	40	40	529	529
384088	AT5G42270.1	| Symbols: VAR1, FTSH5 | FtsH extracellular protease family | chr5:16902659-16905102 FORWARD LENGTH=704	true	true	1847.9	30	10	35	11	336	106
381367	AT5G62690.1	| Symbols: TUB2 | tubulin beta chain 2 | chr5:25181560-25183501 FORWARD LENGTH=450	true	true	1838.2	29	5	47	6	379	43
381367	AT5G62700.1	| Symbols: TUB3 | tubulin beta chain 3 | chr5:25184501-25186426 FORWARD LENGTH=450	false	true	1838.2	29	5	47	6	379	43
381179	AT5G08670.1	| Symbols: | ATP synthase alpha/beta family protein | chr5:2818395-2821149 REVERSE LENGTH=556	true	true	1833.3	27	26	36	35	470	456
381179	AT5G08690.1	| Symbols: | ATP synthase alpha/beta family protein | chr5:2825739-2828352 FORWARD LENGTH=556	false	true	1833.3	27	26	36	35	470	456
381179	AT5G08680.1	| Symbols: | ATP synthase alpha/beta family protein | chr5:2821992-2824683 FORWARD LENGTH=559	false	true	1833.3	27	26	36	35	470	456
381110	AT4G38510.5	| Symbols: | ATPase, V1 complex, subunit B protein | chr4:18011155-18014897 REVERSE LENGTH=494	true	true	1759.2	27	4	35	4	400	34
380985	AT3G09440.1	| Symbols: | Heat shock protein 70 (Hsp 70) family protein | chr3:2903434-2905632 REVERSE LENGTH=649	true	true	1742.8	36	17	44	21	381	110
383128	AT1G43170.1	| Symbols: ARP1, emb2207, RPL3A, RP1 | ribosomal protein 1 | chr1:16266992-16268631 FORWARD LENGTH=389	true	true	1741.1	31	23	46	37	590	481
382192	AT1G79550.1	| Symbols: PGK | phosphoglycerate kinase | chr1:29924347-29926295 REVERSE LENGTH=401	true	true	1730	25	22	31	28	415	360
380756	AT3G09630.1	| Symbols: | Ribosomal protein L4/L1 family | chr3:2953813-2955444 FORWARD LENGTH=406	true	true	1711.5	26	9	36	14	398	120
381364	AT5G23860.1	| Symbols: TUB8 | tubulin beta 8 | chr5:8042962-8044528 FORWARD LENGTH=449	true	true	1694.6	28	2	44	2	340	10
380760	AT3G13470.1	| Symbols: | TCP-1/cpn60 chaperonin family protein | chr3:4389685-4392624 FORWARD LENGTH=596	true	true	1691.2	31	3	35	4	306	23
380760	AT1G26230.1	| Symbols: | TCP-1/cpn60 chaperonin family protein | chr1:9072388-9075272 REVERSE LENGTH=611	false	false	45.9	2	0	2	0	12	0
380758	AT1G55490.1	| Symbols: CPN60B, LEN1 | chaperonin 60 beta | chr1:20715717-20718673 REVERSE LENGTH=600	true	true	1685.3	34	6	38	7	337	54
380758	AT1G26230.1	| Symbols: | TCP-1/cpn60 chaperonin family protein | chr1:9072388-9075272 REVERSE LENGTH=611	false	false	45.9	2	0	2	0	12	0
380900	AT2G21330.1	| Symbols: FBA1 | fructose-bisphosphate aldolase 1 | chr2:9128416-9130152 REVERSE LENGTH=399	true	true	1678.6	22	13	33	21	351	157
380755	AT5G02870.1	| Symbols: | Ribosomal protein L4/L1 family | chr5:657830-659526 FORWARD LENGTH=407	true	true	1676.9	26	9	37	15	403	125
383440	AT5G26742.2	| Symbols: emb1138 | DEAD box RNA helicase (RH3) | chr5:9285540-9288871 REVERSE LENGTH=748	true	true	1655.2	44	44	48	48	428	428
381833	AT4G35090.1	| Symbols: CAT2 | catalase 2 | chr4:16700937-16703215 REVERSE LENGTH=492	true	true	1650.3	30	17	39	22	673	418
382379	AT1G73110.1	| Symbols: | P-loop containing nucleoside triphosphate hydrolases superfamily protein | chr1:27494344-27496844 REVERSE LENGTH=432	true	true	1647.8	24	24	34	34	215	215
382330	AT4G04640.1	| Symbols: ATPC1 | ATPase, F1 complex, gamma subunit protein | chr4:2350761-2351882 REVERSE LENGTH=373	true	true	1636	23	23	27	27	488	488
384087	AT1G50250.1	| Symbols: FTSH1 | FTSH protease 1 | chr1:18614398-18616930 REVERSE LENGTH=716	true	true	1615	27	7	33	9	269	39
382970	AT1G56070.1	| Symbols: LOS1 | Ribosomal protein S5/Elongation factor G/III/V family protein | chr1:20968245-20971077 REVERSE LENGTH=843	true	true	1613.3	36	36	47	47	316	316
382970	AT3G12915.1	| Symbols: | Ribosomal protein S5/Elongation factor G/III/V family protein | chr3:4112999-4115708 FORWARD LENGTH=820	false	false	533.8	13	13	16	16	126	126
382191	AT1G56190.1	| Symbols: | Phosphoglycerate kinase family protein | chr1:21028403-21030454 FORWARD LENGTH=478	true	true	1603.5	27	9	30	11	486	117
382200	AT4G14960.2	| Symbols: TUA6 | Tubulin/FtsZ family protein | chr4:8548769-8550319 REVERSE LENGTH=450	true	true	1603.3	23	1	31	1	319	13
381591	AT3G26650.1	| Symbols: GAPA, GAPA-1 | glyceraldehyde 3-phosphate dehydrogenase A subunit | chr3:9795226-9796848 FORWARD LENGTH=396	true	true	1598.4	35	16	39	19	654	315
383664	AT3G16470.1	| Symbols: JR1 | Mannose-binding lectin superfamily protein | chr3:5596096-5597709 REVERSE LENGTH=451	true	true	1585.8	27	26	27	26	399	375
380885	AT3G16450.1	| Symbols: | Mannose-binding lectin superfamily protein | chr3:5588593-5589792 FORWARD LENGTH=300	true	true	1579.2	23	23	25	25	335	335
380885	AT3G21380.1	| Symbols: | Mannose-binding lectin superfamily protein | chr3:7528478-7530457 FORWARD LENGTH=460	false	false	0.7	1	1	1	1	9	9
380885	AT3G16440.1	| Symbols: ATMLP-300B, MEE36, MLP-300B | myrosinase-binding protein-like protein-300B | chr3:5586087-5587541 FORWARD LENGTH=300	false	false	0.7	1	1	1	1	9	9
381366	AT5G44340.1	| Symbols: TUB4 | tubulin beta chain 4 | chr5:17859442-17860994 REVERSE LENGTH=444	true	true	1576.9	25	3	42	6	356	40
382450	AT5G04140.2	| Symbols: GLU1, GLS1, GLUS, FD-GOGAT | glutamate synthase 1 | chr5:1130031-1138186 FORWARD LENGTH=1648	true	true	1573.1	45	45	49	49	193	193
382450	AT2G41220.1	| Symbols: GLU2 | glutamate synthase 2 | chr2:17177934-17188388 FORWARD LENGTH=1629	false	false	170.1	4	4	4	4	23	23
381357	AT5G25980.2	| Symbols: TGG2, BGLU37 | glucoside glucohydrolase 2 | chr5:9072730-9075477 FORWARD LENGTH=547	true	true	1571.7	27	23	33	28	491	402
382199	AT1G04820.1	| Symbols: TUA4, TOR2 | tubulin alpha-4 chain | chr1:1356421-1358266 REVERSE LENGTH=450	true	true	1567.3	23	1	31	1	307	1
382199	AT1G50010.1	| Symbols: TUA2 | tubulin alpha-2 chain | chr1:18517737-18519729 FORWARD LENGTH=450	false	true	1567.3	23	1	31	1	307	1
380990	AT5G09590.1	| Symbols: MTHSC70-2, HSC70-5 | mitochondrial HSO70 2 | chr5:2975721-2978508 FORWARD LENGTH=682	true	true	1520.4	35	28	39	30	269	186
380990	AT4G32208.1	| Symbols: | heat shock protein 70 (Hsp 70) family protein | chr4:15558753-15559650 REVERSE LENGTH=153	false	false	186.5	6	6	6	6	25	25
381862	AT1G09340.1	| Symbols: CRB, CSP41B, HIP1.3 | chloroplast RNA binding | chr1:3015473-3018035 FORWARD LENGTH=378	true	true	1515.8	32	32	37	37	590	590
381955	AT5G20950.1	| Symbols: | Glycosyl hydrolase family protein | chr5:7107609-7110775 REVERSE LENGTH=624	true	true	1512.2	30	30	39	39	382	382
381955	AT3G47050.1	| Symbols: | Glycosyl hydrolase family protein | chr3:17328092-17330857 REVERSE LENGTH=612	false	false	78.6	3	3	3	3	18	18
381955	AT3G47000.1	| Symbols: | Glycosyl hydrolase family protein | chr3:17313811-17316539 REVERSE LENGTH=608	false	false	78.6	3	3	3	3	18	18
381955	AT3G47010.1	| Symbols: | Glycosyl hydrolase family protein | chr3:17316758-17319518 REVERSE LENGTH=609	false	false	12.2	1	1	1	1	3	3
381955	AT5G20940.1	| Symbols: | Glycosyl hydrolase family protein | chr5:7104076-7106653 REVERSE LENGTH=626	false	false	12.2	1	1	1	1	3	3
381955	AT5G04885.1	| Symbols: | Glycosyl hydrolase family protein | chr5:1423369-1426628 FORWARD LENGTH=665	false	false	12.2	1	1	1	1	3	3
381955	AT3G47040.2	| Symbols: | Glycosyl hydrolase family protein | chr3:17324231-17327105 REVERSE LENGTH=644	false	false	12.2	1	1	1	1	3	3
381363	AT4G20890.1	| Symbols: TUB9 | tubulin beta-9 chain | chr4:11182218-11183840 FORWARD LENGTH=444	true	true	1490.6	25	2	38	2	328	7
383489	AT1G11860.1	| Symbols: | Glycine cleavage T-protein family | chr1:4001801-4003245 FORWARD LENGTH=408	true	true	1482.4	27	27	35	35	368	368
381368	AT2G29550.1	| Symbols: TUB7 | tubulin beta-7 chain | chr2:12644258-12645932 REVERSE LENGTH=449	true	true	1481.5	29	4	41	4	289	15
383610	AT3G22890.1	| Symbols: APS1 | ATP sulfurylase 1 | chr3:8112837-8114734 FORWARD LENGTH=463	true	true	1480.3	26	16	36	23	324	222
381238	AT3G18080.1	| Symbols: BGLU44 | B-S glucosidase 44 | chr3:6191586-6194124 FORWARD LENGTH=512	true	true	1470.7	34	27	40	31	444	362
381238	AT4G22100.1	| Symbols: BGLU3 | beta glucosidase 2 | chr4:11707370-11709932 REVERSE LENGTH=507	false	false	10.3	1	0	1	0	6	0
381238	AT3G60130.1	| Symbols: BGLU16 | beta glucosidase 16 | chr3:22210343-22213650 FORWARD LENGTH=514	false	false	10.3	1	0	1	0	6	0
381238	AT1G60260.1	| Symbols: BGLU5 | beta glucosidase 5 | chr1:22218879-22221394 REVERSE LENGTH=478	false	false	10.3	1	0	1	0	6	0
381238	AT1G60270.1	| Symbols: BGLU6 | beta glucosidase 6 | chr1:22222266-22224257 REVERSE LENGTH=379	false	false	10.3	1	0	1	0	6	0
381238	AT1G02850.4	| Symbols: BGLU11 | beta glucosidase 11 | chr1:630569-633085 FORWARD LENGTH=521	false	false	10.3	1	0	1	0	6	0
381238	AT3G03640.1	| Symbols: GLUC, BGLU25 | beta glucosidase 25 | chr3:881028-884028 FORWARD LENGTH=531	false	false	10.3	1	0	1	0	6	0
381238	AT3G62750.1	| Symbols: BGLU8 | beta glucosidase 8 | chr3:23214375-23216900 FORWARD LENGTH=497	false	false	10.3	1	0	1	0	6	0
381238	AT3G60140.1	| Symbols: DIN2, SRG2, BGLU30 | Glycosyl hydrolase superfamily protein | chr3:22216753-22220710 FORWARD LENGTH=577	false	false	10.3	1	0	1	0	6	0
381238	AT2G25630.1	| Symbols: BGLU14 | beta glucosidase 14 | chr2:10908360-10909880 FORWARD LENGTH=489	false	false	10.3	1	0	1	0	6	0
381238	AT4G27830.1	| Symbols: BGLU10 | beta glucosidase 10 | chr4:13861794-13864489 REVERSE LENGTH=508	false	false	10.3	1	0	1	0	6	0
381238	AT5G42260.1	| Symbols: BGLU12 | beta glucosidase 12 | chr5:16898712-16900235 FORWARD LENGTH=507	false	false	10.3	1	0	1	0	6	0
381238	AT4G27820.1	| Symbols: BGLU9 | beta glucosidase 9 | chr4:13857873-13860571 REVERSE LENGTH=506	false	false	10.3	1	0	1	0	6	0
381238	AT2G44480.1	| Symbols: BGLU17 | beta glucosidase 17 | chr2:18359780-18363001 FORWARD LENGTH=517	false	false	10.3	1	0	1	0	6	0
381238	AT2G44450.1	| Symbols: BGLU15 | beta glucosidase 15 | chr2:18340966-18343744 FORWARD LENGTH=506	false	false	10.3	1	0	1	0	6	0
381238	AT1G60090.1	| Symbols: BGLU4 | beta glucosidase 4 | chr1:22155582-22158065 FORWARD LENGTH=512	false	false	10.3	1	0	1	0	6	0
381238	AT5G44640.1	| Symbols: BGLU13 | beta glucosidase 13 | chr5:18011146-18012669 FORWARD LENGTH=507	false	false	10.3	1	0	1	0	6	0
381238	AT1G45191.1	| Symbols: | Glycosyl hydrolase superfamily protein | chr1:17116044-17119076 FORWARD LENGTH=529	false	false	10.3	1	0	1	0	6	0
381238	AT3G62740.1	| Symbols: BGLU7 | beta glucosidase 7 | chr3:23211416-23213888 FORWARD LENGTH=502	false	false	10.3	1	0	1	0	6	0
382671	AT1G59610.1	| Symbols: ADL3, CF1, DRP2B, DL3 | dynamin-like 3 | chr1:21893413-21900780 FORWARD LENGTH=920	true	true	1466.3	39	15	40	15	217	81
382063	AT3G16420.1	| Symbols: PBP1, JAL30 | PYK10-binding protein 1 | chr3:5579560-5580674 FORWARD LENGTH=298	true	true	1464.3	22	17	23	17	452	352
381365	AT1G20010.1	| Symbols: TUB5 | tubulin beta-5 chain | chr1:6938033-6940481 REVERSE LENGTH=449	true	true	1457.9	26	8	38	12	320	93
382014	AT1G06430.1	| Symbols: FTSH8 | FTSH protease 8 | chr1:1960214-1962525 REVERSE LENGTH=685	true	true	1456.6	29	9	36	10	213	30
382014	AT3G02450.1	| Symbols: | cell division protein ftsH, putative | chr3:502876-505030 REVERSE LENGTH=622	false	false	24.5	1	0	1	0	2	0
382014	AT5G15250.2	| Symbols: FTSH6 | FTSH protease 6 | chr5:4950411-4952771 REVERSE LENGTH=709	false	false	17.1	1	0	1	0	7	0
382528	AT1G07920.1	| Symbols: | GTP binding Elongation factor Tu family protein | chr1:2455559-2457001 FORWARD LENGTH=449	true	true	1453.2	23	23	32	32	402	402
382528	AT1G07930.1	| Symbols: | GTP binding Elongation factor Tu family protein | chr1:2459014-2460458 FORWARD LENGTH=449	false	true	1453.2	23	23	32	32	402	402
382528	AT5G60390.1	| Symbols: | GTP binding Elongation factor Tu family protein | chr5:24289226-24290675 FORWARD LENGTH=449	false	true	1453.2	23	23	32	32	402	402
382528	AT1G07940.1	| Symbols: | GTP binding Elongation factor Tu family protein | chr1:2463350-2464792 REVERSE LENGTH=449	false	true	1453.2	23	23	32	32	402	402
382242	AT3G45140.1	| Symbols: LOX2, ATLOX2 | lipoxygenase 2 | chr3:16525437-16529233 FORWARD LENGTH=896	true	true	1443.8	34	34	37	37	258	258
382242	AT3G22400.1	| Symbols: LOX5 | PLAT/LH2 domain-containing lipoxygenase family protein | chr3:7927011-7931167 FORWARD LENGTH=886	false	false	5.3	1	1	1	1	5	5
381590	AT1G42970.1	| Symbols: GAPB | glyceraldehyde-3-phosphate dehydrogenase B subunit | chr1:16127552-16129584 FORWARD LENGTH=447	true	true	1441.9	28	22	32	25	412	312
382288	sp|P04264|K2C1_HUMAN	Keratin, type II cytoskeletal 1 OS=Homo sapiens GN=KRT1 PE=1 SV=6	true	true	1435.7	33	30	33	30	122	116
382351	AT3G08580.1	| Symbols: AAC1 | ADP/ATP carrier 1 | chr3:2605706-2607030 REVERSE LENGTH=381	true	true	1425.5	25	15	36	16	382	216
381647	AT1G71695.1	| Symbols: | Peroxidase superfamily protein | chr1:26964359-26966557 FORWARD LENGTH=358	true	true	1422.5	18	18	25	25	322	322
380976	AT3G03780.1	| Symbols: ATMS2, MS2 | methionine synthase 2 | chr3:957602-960740 FORWARD LENGTH=765	true	true	1416.9	30	10	34	10	310	83
380976	AT5G20980.1	| Symbols: ATMS3, MS3 | methionine synthase 3 | chr5:7124397-7128353 REVERSE LENGTH=812	false	false	306.6	5	0	6	0	83	0
381589	AT1G12900.1	| Symbols: GAPA-2 | glyceraldehyde 3-phosphate dehydrogenase A subunit 2 | chr1:4392634-4394283 REVERSE LENGTH=399	true	true	1416.6	31	12	34	14	491	152
384212	AT1G70730.3	| Symbols: PGM2 | Phosphoglucomutase/phosphomannomutase family protein | chr1:26669020-26673166 REVERSE LENGTH=662	true	true	1413.2	34	22	37	23	276	178
380778	AT2G18960.1	| Symbols: AHA1, PMA, OST2, HA1 | H(+)-ATPase 1 | chr2:8221858-8227268 FORWARD LENGTH=949	true	true	1393.3	37	10	41	11	249	65
380778	AT5G57350.1	| Symbols: AHA3, ATAHA3, HA3 | H(+)-ATPase 3 | chr5:23231208-23236381 REVERSE LENGTH=949	false	false	588.4	13	0	14	0	94	0
380778	AT3G47950.1	| Symbols: AHA4, HA4 | H(+)-ATPase 4 | chr3:17693015-17697801 FORWARD LENGTH=960	false	false	255.9	8	0	8	0	40	0
380778	AT3G42640.1	| Symbols: AHA8, HA8 | H(+)-ATPase 8 | chr3:14724309-14728062 FORWARD LENGTH=948	false	false	221.3	7	0	7	0	32	0
380778	AT3G60330.1	| Symbols: AHA7, HA7 | H(+)-ATPase 7 | chr3:22298763-22303509 FORWARD LENGTH=961	false	false	202	5	0	5	0	30	0
380778	AT2G07560.1	| Symbols: AHA6, HA6 | H(+)-ATPase 6 | chr2:3170394-3173952 REVERSE LENGTH=949	false	false	181.8	6	0	6	0	29	0
380778	AT1G17260.1	| Symbols: AHA10 | autoinhibited H(+)-ATPase isoform 10 | chr1:5904058-5908898 FORWARD LENGTH=947	false	false	142	4	0	4	0	15	0
380778	AT4G11730.1	| Symbols: | Cation transporter/ E1-E2 ATPase family protein | chr4:7067035-7070968 FORWARD LENGTH=813	false	false	31.8	1	0	1	0	4	0
382198	AT5G19770.1	| Symbols: TUA3 | tubulin alpha-3 | chr5:6682761-6684474 REVERSE LENGTH=450	true	true	1365.4	24	7	32	11	312	98
382198	AT5G19780.1	| Symbols: TUA5 | tubulin alpha-5 | chr5:6687212-6688926 FORWARD LENGTH=450	false	true	1365.4	24	7	32	11	312	98
384384	AT2G13360.1	| Symbols: AGT, AGT1, SGAT | alanine:glyoxylate aminotransferase | chr2:5539417-5540902 REVERSE LENGTH=401	true	true	1340.9	26	26	31	31	342	342
380987	AT4G37910.1	| Symbols: mtHsc70-1 | mitochondrial heat shock protein 70-1 | chr4:17825368-17828099 REVERSE LENGTH=682	true	true	1325.8	26	19	30	21	203	120
382829	AT1G57720.1	| Symbols: | Translation elongation factor EF1B, gamma chain | chr1:21377873-21380114 FORWARD LENGTH=413	true	true	1322.9	20	13	29	16	256	137
381444	AT4G24280.1	| Symbols: cpHsc70-1 | chloroplast heat shock protein 70-1 | chr4:12590094-12593437 FORWARD LENGTH=718	true	true	1299.5	34	9	36	9	329	98
381132	AT3G11130.1	| Symbols: | Clathrin, heavy chain | chr3:3482575-3491667 REVERSE LENGTH=1705	true	true	1298.3	35	7	37	7	202	19
383356	AT1G65930.1	| Symbols: cICDH | cytosolic NADP+-dependent isocitrate dehydrogenase | chr1:24539088-24541861 FORWARD LENGTH=410	true	true	1295.2	26	23	30	27	278	244
383356	AT1G54340.1	| Symbols: ICDH | isocitrate dehydrogenase | chr1:20283520-20286506 FORWARD LENGTH=416	false	false	166.8	6	3	6	3	65	31
384161	AT3G02090.2	| Symbols: MPPBETA | Insulinase (Peptidase family M16) protein | chr3:365624-368534 FORWARD LENGTH=535	true	true	1283.6	26	26	31	31	299	299
381053	AT5G09810.1	| Symbols: ACT7 | actin 7 | chr5:3052809-3054220 FORWARD LENGTH=377	true	true	1282.9	23	7	34	13	271	66
381053	AT2G42170.1	| Symbols: | Actin family protein | chr2:17578683-17580222 FORWARD LENGTH=329	false	false	62.2	1	0	1	0	23	0
381499	AT5G19990.1	| Symbols: RPT6A, ATSUG1 | regulatory particle triple-A ATPase 6A | chr5:6752144-6754918 FORWARD LENGTH=419	true	true	1280.4	24	3	31	3	251	24
380953	AT5G59720.1	| Symbols: HSP18.2 | heat shock protein 18.2 | chr5:24062632-24063117 FORWARD LENGTH=161	true	true	1270.8	20	11	32	15	301	154
383341	AT1G62750.1	| Symbols: ATSCO1, ATSCO1/CPEF-G, SCO1 | Translation elongation factor EFG/EF2 protein | chr1:23233622-23236321 REVERSE LENGTH=783	true	true	1268	29	29	35	35	182	182
381284	AT3G13920.2	| Symbols: EIF4A1, RH4, TIF4A1 | eukaryotic translation initiation factor 4A1 | chr3:4592586-4594128 REVERSE LENGTH=415	true	true	1267.8	25	6	31	7	311	66
382254	AT2G47730.1	| Symbols: ATGSTF8, ATGSTF5, GST6, GSTF8 | glutathione S-transferase phi 8 | chr2:19558213-19559266 FORWARD LENGTH=263	true	true	1266.2	18	17	25	24	390	378
381697	AT5G25460.1	| Symbols: | Protein of unknown function, DUF642 | chr5:8863430-8865394 FORWARD LENGTH=369	true	true	1262.9	22	16	34	26	421	307
381200	AT3G01500.2	| Symbols: CA1 | carbonic anhydrase 1 | chr3:194853-197873 REVERSE LENGTH=347	true	true	1256.7	23	15	27	15	432	206
381286	AT1G54270.1	| Symbols: EIF4A-2 | eif4a-2 | chr1:20260495-20262018 FORWARD LENGTH=412	true	true	1250.8	25	6	31	7	311	55
382672	AT1G10290.1	| Symbols: ADL6, DRP2A | dynamin-like protein 6 | chr1:3370774-3377120 FORWARD LENGTH=914	true	true	1247.9	37	13	38	13	228	92
380812	AT3G20820.1	| Symbols: | Leucine-rich repeat (LRR) family protein | chr3:7280930-7282027 FORWARD LENGTH=365	true	true	1240.4	21	20	24	23	294	282
384006	AT5G46290.3	| Symbols: KASI | 3-ketoacyl-acyl carrier protein synthase I | chr5:18774439-18776629 REVERSE LENGTH=489	true	true	1238.3	18	18	26	26	181	181
381395	AT3G09200.1	| Symbols: | Ribosomal protein L10 family protein | chr3:2823364-2825020 REVERSE LENGTH=320	true	true	1229.3	19	5	23	5	319	96
381395	AT2G40010.1	| Symbols: | Ribosomal protein L10 family protein | chr2:16708578-16710448 REVERSE LENGTH=317	false	false	391.8	9	0	11	0	124	0
381369	AT5G12250.1	| Symbols: TUB6 | beta-6 tubulin | chr5:3961317-3962971 REVERSE LENGTH=449	true	true	1228.7	25	4	35	4	273	7
381761	AT4G10340.1	| Symbols: LHCB5 | light harvesting complex of photosystem II 5 | chr4:6408200-6409496 FORWARD LENGTH=280	true	true	1225.1	22	22	23	23	354	354
381788	AT1G68560.1	| Symbols: ATXYL1, XYL1, TRG1 | alpha-xylosidase 1 | chr1:25734435-25737897 REVERSE LENGTH=915	true	true	1215.9	30	29	32	31	263	261
381788	AT3G45940.1	| Symbols: | Glycosyl hydrolases family 31 protein | chr3:16886226-16889171 REVERSE LENGTH=868	false	false	136	6	5	6	5	22	20
380780	AT4G30190.2	| Symbols: HA2 | H(+)-ATPase 2 | chr4:14770820-14775920 REVERSE LENGTH=981	true	true	1212.3	32	6	35	6	216	33
380780	AT3G60330.1	| Symbols: AHA7, HA7 | H(+)-ATPase 7 | chr3:22298763-22303509 FORWARD LENGTH=961	false	false	202	5	0	5	0	30	0
380780	AT2G07560.1	| Symbols: AHA6, HA6 | H(+)-ATPase 6 | chr2:3170394-3173952 REVERSE LENGTH=949	false	false	181.8	6	0	6	0	29	0
380780	AT1G17260.1	| Symbols: AHA10 | autoinhibited H(+)-ATPase isoform 10 | chr1:5904058-5908898 FORWARD LENGTH=947	false	false	142	4	0	4	0	15	0
380780	AT4G11730.1	| Symbols: | Cation transporter/ E1-E2 ATPase family protein | chr4:7067035-7070968 FORWARD LENGTH=813	false	false	31.8	1	0	1	0	4	0
382194	AT4G25200.1	| Symbols: ATHSP23.6-MITO, HSP23.6-MITO | mitochondrion-localized small heat shock protein 23.6 | chr4:12917089-12917858 FORWARD LENGTH=210	true	true	1211.1	23	21	29	25	349	326
381528	AT5G30510.1	| Symbols: RPS1, ARRPS1 | ribosomal protein S1 | chr5:11619262-11621223 REVERSE LENGTH=416	true	true	1208.7	26	26	33	33	300	300
381504	AT5G20000.1	| Symbols: | AAA-type ATPase family protein | chr5:6756915-6759550 FORWARD LENGTH=419	true	true	1206.1	23	2	30	2	230	3
380951	AT1G53540.1	| Symbols: | HSP20-like chaperones superfamily protein | chr1:19980510-19980983 FORWARD LENGTH=157	true	true	1202.5	18	8	31	12	297	113
381131	AT3G08530.1	| Symbols: | Clathrin, heavy chain | chr3:2587171-2595411 REVERSE LENGTH=1703	true	true	1200.9	33	5	36	6	213	30
380955	AT1G07400.1	| Symbols: | HSP20-like chaperones superfamily protein | chr1:2275148-2275621 FORWARD LENGTH=157	true	true	1199.5	22	7	30	8	328	86
384316	AT3G63490.1	| Symbols: | Ribosomal protein L1p/L10e family | chr3:23444269-23446020 FORWARD LENGTH=346	true	true	1192.3	22	22	32	32	308	308
380901	AT3G52930.1	| Symbols: | Aldolase superfamily protein | chr3:19627383-19628874 REVERSE LENGTH=358	true	true	1189	25	16	27	17	269	172
380901	AT5G03690.1	| Symbols: | Aldolase superfamily protein | chr5:963389-964982 REVERSE LENGTH=393	false	false	82.2	3	0	3	0	21	0
383010	ATCG00680.1	| Symbols: PSBB | photosystem II reaction center protein B | chrC:72371-73897 FORWARD LENGTH=508	true	true	1186	16	16	22	22	325	325
382244	AT5G09660.4	| Symbols: PMDH2 | peroxisomal NAD-malate dehydrogenase 2 | chr5:2993691-2995551 REVERSE LENGTH=363	true	true	1181.9	14	13	19	18	253	241
381695	AT1G32060.1	| Symbols: PRK | phosphoribulokinase | chr1:11532668-11534406 FORWARD LENGTH=395	true	true	1181.5	21	21	25	25	339	339
381190	sp|P13645|K1C10_HUMAN	Keratin, type I cytoskeletal 10 OS=Homo sapiens GN=KRT10 PE=1 SV=6	true	true	1181.2	27	22	30	25	123	111
381190	sp|O76013|KRT36_HUMAN	Keratin, type I cuticular Ha6 OS=Homo sapiens GN=KRT36 PE=1 SV=1	false	false	11.6	1	0	1	0	4	0
381190	sp|Q14532|K1H2_HUMAN	Keratin, type I cuticular Ha2 OS=Homo sapiens GN=KRT32 PE=1 SV=3	false	false	11.6	1	0	1	0	4	0
381190	sp|Q92764|KRT35_HUMAN	Keratin, type I cuticular Ha5 OS=Homo sapiens GN=KRT35 PE=2 SV=5	false	false	11.6	1	0	1	0	4	0
381190	sp|O76015|KRT38_HUMAN	Keratin, type I cuticular Ha8 OS=Homo sapiens GN=KRT38 PE=2 SV=3	false	false	11.6	1	0	1	0	4	0
381190	sp|Q14525|KT33B_HUMAN	Keratin, type I cuticular Ha3-II OS=Homo sapiens GN=KRT33B PE=2 SV=3	false	false	11.6	1	0	1	0	4	0
381190	sp|O76014|KRT37_HUMAN	Keratin, type I cuticular Ha7 OS=Homo sapiens GN=KRT37 PE=2 SV=3	false	false	11.6	1	0	1	0	4	0
381190	sp|Q15323|K1H1_HUMAN	Keratin, type I cuticular Ha1 OS=Homo sapiens GN=KRT31 PE=2 SV=3	false	false	11.6	1	0	1	0	4	0
381190	sp|P02534|K1M1_SHEEP	Keratin, type I microfibrillar 48 kDa, component 8C-1 OS=Ovis aries PE=1 SV=2	false	false	11.6	1	0	1	0	4	0
381443	AT5G49910.1	| Symbols: CPHSC70-2EAT SHOCK PROTEIN 70-2, HSC70-7, cpHsc70-2 | chloroplast heat shock protein 70-2 | chr5:20303470-20306295 FORWARD LENGTH=718	true	true	1173.4	31	6	33	6	297	66
381055	AT1G49240.1	| Symbols: ACT8 | actin 8 | chr1:18216539-18217947 FORWARD LENGTH=377	true	true	1169.3	26	1	32	2	280	2
381055	AT2G42100.1	| Symbols: | Actin-like ATPase superfamily protein | chr2:17560211-17561945 FORWARD LENGTH=378	false	false	85.4	3	0	3	0	43	0
383843	AT5G42650.1	| Symbols: AOS, CYP74A, DDE2 | allene oxide synthase | chr5:17097803-17099359 REVERSE LENGTH=518	true	true	1168.3	28	28	32	32	284	284
384170	AT3G14210.1	| Symbols: ESM1 | epithiospecifier modifier 1 | chr3:4729886-4731562 FORWARD LENGTH=392	true	true	1167.9	17	17	24	24	334	334
380851	AT1G29930.1	| Symbols: CAB1, AB140, CAB140, LHCB1.3 | chlorophyll A/B binding protein 1 | chr1:10478071-10478874 FORWARD LENGTH=267	true	true	1161.7	16	1	21	1	518	10
382227	AT5G63420.1	| Symbols: emb2746 | RNA-metabolising metallo-beta-lactamase family protein | chr5:25400515-25405807 FORWARD LENGTH=911	true	true	1161.5	33	33	40	40	273	273
381191	sp|P35527|K1C9_HUMAN	Keratin, type I cytoskeletal 9 OS=Homo sapiens GN=KRT9 PE=1 SV=3	true	true	1160.3	24	23	28	27	88	87
381525	AT5G42080.1	| Symbols: ADL1, ADL1A, AG68, DRP1A, RSW9, DL1 | dynamin-like protein | chr5:16820661-16824536 REVERSE LENGTH=610	true	true	1159.9	36	32	40	36	231	219
381576	AT1G20020.1	| Symbols: ATLFNR2, FNR2 | ferredoxin-NADP(+)-oxidoreductase 2 | chr1:6942851-6944868 FORWARD LENGTH=369	true	true	1155.6	20	18	27	23	280	251
382173	AT4G04020.1	| Symbols: FIB | fibrillin | chr4:1932161-1933546 FORWARD LENGTH=318	true	true	1155	21	20	21	20	169	159
381075	AT2G36250.1	| Symbols: FTSZ2-1, ATFTSZ2-1 | Tubulin/FtsZ family protein | chr2:15197661-15199932 REVERSE LENGTH=478	true	true	1154.8	14	7	19	10	162	76
382940	AT1G72150.1	| Symbols: PATL1 | PATELLIN 1 | chr1:27148558-27150652 FORWARD LENGTH=573	true	true	1154.6	31	28	34	31	322	276
381303	AT1G56110.1	| Symbols: NOP56 | homolog of nucleolar protein NOP56 | chr1:20984544-20986893 REVERSE LENGTH=522	true	true	1154.6	20	20	28	28	217	217
381303	AT3G12860.1	| Symbols: | NOP56-like pre RNA processing ribonucleoprotein | chr3:4091678-4093921 FORWARD LENGTH=499	false	false	444	11	11	17	17	86	86
380850	AT1G29910.1	| Symbols: CAB3, AB180, LHCB1.2 | chlorophyll A/B binding protein 3 | chr1:10472443-10473246 REVERSE LENGTH=267	true	true	1150.9	16	1	21	1	511	3
380850	AT1G29920.1	| Symbols: CAB2, AB165, LHCB1.1 | chlorophyll A/B-binding protein 2 | chr1:10475089-10475892 REVERSE LENGTH=267	false	true	1150.9	16	1	21	1	511	3
382828	AT1G09640.1	| Symbols: | Translation elongation factor EF1B, gamma chain | chr1:3120162-3122152 FORWARD LENGTH=414	true	true	1146.8	17	10	25	12	223	104
381056	AT3G18780.2	| Symbols: ACT2, DER1, LSR2, ENL2 | actin 2 | chr3:6475535-6476832 FORWARD LENGTH=377	true	true	1145.5	26	1	31	1	280	2
381056	AT2G42100.1	| Symbols: | Actin-like ATPase superfamily protein | chr2:17560211-17561945 FORWARD LENGTH=378	false	false	85.4	3	0	3	0	43	0
382052	AT2G20580.1	| Symbols: RPN1A, ATRPN1A | 26S proteasome regulatory subunit S2 1A | chr2:8859211-8864699 FORWARD LENGTH=891	true	true	1140.4	27	19	32	24	187	107
382052	AT4G08140.1	| Symbols: | BEST Arabidopsis thaliana protein match is: 26S proteasome regulatory subunit S2 1A (TAIR:AT2G20580.1); Has 381 Blast hits to 381 proteins in 170 species: Archae - 0; Bacteria - 0; Metazoa - 138; Fungi - 132; Plants - 58; Viruses - 0;	false	false	2.5	1	1	1	1	2	2
383431	AT3G46780.1	| Symbols: PTAC16 | plastid transcriptionally active 16 | chr3:17228766-17231021 FORWARD LENGTH=510	true	true	1132.6	31	31	31	31	278	278
382076	AT5G07030.1	| Symbols: | Eukaryotic aspartyl protease family protein | chr5:2183600-2185717 REVERSE LENGTH=455	true	true	1129.6	20	20	23	23	333	333
382633	AT5G44020.1	| Symbols: | HAD superfamily, subfamily IIIB acid phosphatase | chr5:17712433-17714046 FORWARD LENGTH=272	true	true	1126.5	19	16	25	22	266	243
381757	AT2G19940.1	| Symbols: | oxidoreductases, acting on the aldehyde or oxo group of donors, NAD or NADP as acceptor;copper ion binding | chr2:8613168-8615649 FORWARD LENGTH=401	true	true	1126.4	25	25	30	30	210	210
381199	AT5G14740.1	| Symbols: CA2, CA18, BETA CA2 | carbonic anhydrase 2 | chr5:4758257-4762382 FORWARD LENGTH=331	true	true	1119.8	20	12	24	12	340	114
382870	AT5G54770.1	| Symbols: THI1, TZ, THI4 | thiazole biosynthetic enzyme, chloroplast (ARA6) (THI1) (THI4) | chr5:22246634-22247891 FORWARD LENGTH=349	true	true	1117.1	14	14	23	23	195	195
381415	AT4G22010.1	| Symbols: sks4 | SKU5 similar 4 | chr4:11663429-11666463 FORWARD LENGTH=541	true	true	1115.9	23	21	23	21	184	151
381765	AT2G43030.1	| Symbols: | Ribosomal protein L3 family protein | chr2:17894898-17895713 FORWARD LENGTH=271	true	true	1113.4	19	19	23	23	268	268
382662	AT2G07698.1	| Symbols: | ATPase, F1 complex, alpha subunit protein | chr2:3361474-3364028 FORWARD LENGTH=777	true	true	1096.2	25	24	30	28	283	255
382662	ATMG01190.1	| Symbols: ATP1 | ATP synthase subunit 1 | chrM:302166-303689 REVERSE LENGTH=507	false	false	1095.5	24	23	29	27	268	240
380854	AT2G34430.1	| Symbols: LHB1B1, LHCB1.4 | light-harvesting chlorophyll-protein complex II subunit B1 | chr2:14524818-14525618 FORWARD LENGTH=266	true	true	1095.9	15	2	20	2	493	25
382696	AT1G51980.1	| Symbols: | Insulinase (Peptidase family M16) protein | chr1:19323692-19326771 REVERSE LENGTH=503	true	true	1092.5	24	16	30	21	253	169
381483	AT1G53240.1	| Symbols: mMDH1 | Lactate/malate dehydrogenase family protein | chr1:19854966-19856802 REVERSE LENGTH=341	true	true	1090.7	18	11	23	16	275	179
381894	AT3G63140.1	| Symbols: CSP41A | chloroplast stem-loop binding protein of 41 kDa | chr3:23327006-23328620 REVERSE LENGTH=406	true	true	1090.1	22	22	26	26	268	268
383615	AT2G04030.1	| Symbols: CR88, EMB1956, HSP90.5, Hsp88.1, AtHsp90.5 | Chaperone protein htpG family protein | chr2:1281983-1285909 FORWARD LENGTH=780	true	true	1080.2	26	21	28	23	195	161
383620	AT3G55800.1	| Symbols: SBPASE | sedoheptulose-bisphosphatase | chr3:20709640-20711421 FORWARD LENGTH=393	true	true	1079.3	21	21	27	27	273	273
380853	AT2G34420.1	| Symbols: LHB1B2, LHCB1.5 | photosystem II light harvesting complex gene B1B2 | chr2:14522716-14523513 REVERSE LENGTH=265	true	true	1077.1	15	1	20	1	489	7
381823	AT5G35630.1	| Symbols: GS2, GLN2, ATGSL1 | glutamine synthetase 2 | chr5:13831220-13833239 FORWARD LENGTH=430	true	true	1069.7	25	23	26	24	325	321
381206	AT5G10450.4	| Symbols: GRF6 | G-box regulating factor 6 | chr5:3284476-3286261 REVERSE LENGTH=273	true	true	1069.1	18	8	24	11	253	138
381210	AT4G09000.2	| Symbols: GRF1, GF14 CHI | general regulatory factor 1 | chr4:5775387-5777157 FORWARD LENGTH=318	true	true	1063.3	23	11	29	12	228	103
383710	AT5G23120.1	| Symbols: HCF136 | photosystem II stability/assembly factor, chloroplast (HCF136) | chr5:7778154-7780463 FORWARD LENGTH=403	true	true	1062	23	23	26	26	239	239
382679	AT4G02930.1	| Symbols: | GTP binding Elongation factor Tu family protein | chr4:1295751-1298354 REVERSE LENGTH=454	true	true	1061.3	26	24	31	29	273	234
382502	AT1G54010.1	| Symbols: | GDSL-like Lipase/Acylhydrolase superfamily protein | chr1:20158854-20160747 REVERSE LENGTH=386	true	true	1056.5	17	16	21	20	233	210
384211	AT1G23190.1	| Symbols: PGM3 | Phosphoglucomutase/phosphomannomutase family protein | chr1:8219946-8224186 FORWARD LENGTH=583	true	true	1052.9	27	15	30	16	235	137
383133	AT4G34670.1	| Symbols: | Ribosomal protein S3Ae | chr4:16548724-16550222 FORWARD LENGTH=262	true	true	1039.8	21	13	27	19	216	159
381501	AT5G58290.1	| Symbols: RPT3 | regulatory particle triple-A ATPase 3 | chr5:23569155-23571116 FORWARD LENGTH=408	true	true	1038.1	22	21	31	30	141	139
381811	AT3G25530.1	| Symbols: GHBDH, ATGHBDH, GLYR1, GR1 | glyoxylate reductase 1 | chr3:9271949-9273514 REVERSE LENGTH=289	true	true	1033.9	14	14	21	21	126	126
383995	AT2G36530.1	| Symbols: LOS2, ENO2 | Enolase | chr2:15321081-15323786 REVERSE LENGTH=444	true	true	1033.7	20	20	23	23	159	159
383189	AT1G06950.1	| Symbols: ATTIC110, TIC110 | translocon at the inner envelope membrane of chloroplasts 110 | chr1:2130303-2135563 REVERSE LENGTH=1016	true	true	1033.1	24	24	25	25	158	158
381396	AT3G11250.1	| Symbols: | Ribosomal protein L10 family protein | chr3:3521453-3522826 FORWARD LENGTH=323	true	true	1030.5	17	3	21	3	247	24
381396	AT2G40010.1	| Symbols: | Ribosomal protein L10 family protein | chr2:16708578-16710448 REVERSE LENGTH=317	false	false	391.8	9	0	11	0	124	0
380966	AT1G78850.1	| Symbols: | D-mannose binding lectin protein with Apple-like carbohydrate-binding domain | chr1:29642072-29643397 REVERSE LENGTH=441	true	true	1024.5	20	20	23	23	216	216
380966	AT1G78860.1	| Symbols: | D-mannose binding lectin protein with Apple-like carbohydrate-binding domain | chr1:29646168-29647499 REVERSE LENGTH=443	false	false	407.8	11	11	12	12	128	128
383851	AT1G35720.1	| Symbols: ANNAT1, OXY5, ATOXY5 | annexin 1 | chr1:13225304-13226939 FORWARD LENGTH=317	true	true	1023.4	26	26	29	29	280	280
383083	ATCG00280.1	| Symbols: PSBC | photosystem II reaction center protein C | chrC:33720-35141 FORWARD LENGTH=473	true	true	1022.7	15	15	19	19	230	230
381834	AT1G20620.1	| Symbols: CAT3, SEN2, ATCAT3 | catalase 3 | chr1:7143142-7146193 FORWARD LENGTH=492	true	true	1020.6	25	17	27	19	300	204
380922	AT3G17390.1	| Symbols: MTO3, SAMS3, MAT4 | S-adenosylmethionine synthetase family protein | chr3:5952484-5953665 REVERSE LENGTH=393	true	true	1020	21	13	26	17	205	129
382471	AT1G65590.1	| Symbols: HEXO3, ATHEX1 | beta-hexosaminidase 3 | chr1:24385996-24390989 FORWARD LENGTH=535	true	true	1018.4	24	23	26	25	285	273
383558	AT3G47470.1	| Symbols: LHCA4, CAB4 | light-harvesting chlorophyll-protein complex I subunit A4 | chr3:17493622-17494773 REVERSE LENGTH=251	true	true	1018.4	14	14	18	18	304	304
382579	AT3G04790.1	| Symbols: | Ribose 5-phosphate isomerase, type A protein | chr3:1313365-1314195 FORWARD LENGTH=276	true	true	1018.4	15	15	18	18	178	178
381519	AT4G21650.1	| Symbols: | Subtilase family protein | chr4:11501314-11504656 REVERSE LENGTH=766	true	true	1016.4	25	20	26	21	233	201
381519	AT4G10550.3	| Symbols: | Subtilase family protein | chr4:6516613-6520272 REVERSE LENGTH=794	false	false	75.1	1	0	1	0	10	0
381519	AT4G21630.1	| Symbols: | Subtilase family protein | chr4:11492248-11495500 REVERSE LENGTH=772	false	false	33.5	3	0	3	0	21	0
382571	AT1G33120.1	| Symbols: | Ribosomal protein L6 family | chr1:12010986-12012223 FORWARD LENGTH=194	true	true	1012.6	18	12	22	16	301	234
382571	AT1G33140.1	| Symbols: PGY2 | Ribosomal protein L6 family | chr1:12023360-12024502 FORWARD LENGTH=194	false	true	1012.6	18	12	22	16	301	234
380895	AT3G03250.1	| Symbols: UGP, UGP1, AtUGP1 | UDP-GLUCOSE PYROPHOSPHORYLASE 1 | chr3:749761-754014 REVERSE LENGTH=469	true	true	1011.7	23	12	25	14	167	93
381129	AT5G11670.1	| Symbols: ATNADP-ME2, NADP-ME2 | NADP-malic enzyme 2 | chr5:3754456-3758040 FORWARD LENGTH=588	true	true	1008.6	22	21	24	22	131	113
381129	AT5G25880.1	| Symbols: ATNADP-ME3, NADP-ME3 | NADP-malic enzyme 3 | chr5:9024549-9028260 FORWARD LENGTH=588	false	false	233.3	7	6	9	7	47	29
381129	AT2G19900.1	| Symbols: ATNADP-ME1, NADP-ME1 | NADP-malic enzyme 1 | chr2:8592106-8595403 REVERSE LENGTH=581	false	false	134.5	2	1	3	1	25	7
381074	AT3G52750.1	| Symbols: FTSZ2-2 | Tubulin/FtsZ family protein | chr3:19549841-19552435 REVERSE LENGTH=473	true	true	1008.6	15	8	18	9	132	46
382999	AT5G39740.1	| Symbols: OLI7, RPL5B | ribosomal protein L5 B | chr5:15903365-15905185 FORWARD LENGTH=301	true	true	1008.2	18	3	21	5	298	35
382503	AT1G54000.1	| Symbols: | GDSL-like Lipase/Acylhydrolase superfamily protein | chr1:20154548-20156365 REVERSE LENGTH=391	true	true	1001.8	14	12	21	19	213	178
382995	AT3G05060.1	| Symbols: | NOP56-like pre RNA processing ribonucleoprotein | chr3:1413174-1415564 REVERSE LENGTH=533	true	true	1001	18	15	21	17	163	118
381337	AT3G47800.1	| Symbols: | Galactose mutarotase-like superfamily protein | chr3:17634971-17636998 FORWARD LENGTH=358	true	true	1000.2	13	13	21	21	223	223
380950	AT3G46230.1	| Symbols: ATHSP17.4, HSP17.4 | heat shock protein 17.4 | chr3:16984263-16984733 REVERSE LENGTH=156	true	true	999.5	20	14	26	19	265	155
383298	AT3G46740.1	| Symbols: TOC75-III, MAR1 | translocon at the outer envelope membrane of chloroplasts 75-III | chr3:17216104-17219296 REVERSE LENGTH=818	true	true	998.4	25	25	27	27	162	162
381073	AT2G34480.1	| Symbols: | Ribosomal protein L18ae/LX family protein | chr2:14532916-14534161 REVERSE LENGTH=178	true	true	997.6	19	6	28	10	273	105
381073	AT1G29970.2	| Symbols: RPL18AA | 60S ribosomal protein L18A-1 | chr1:10498458-10501311 REVERSE LENGTH=312	false	false	527.5	11	0	16	0	142	0
382550	AT1G21750.1	| Symbols: ATPDIL1-1, ATPDI5, PDI5, PDIL1-1 | PDI-like 1-1 | chr1:7645767-7648514 FORWARD LENGTH=501	true	true	993.9	27	24	28	25	220	200
380962	AT2G39800.1	| Symbols: P5CS1, ATP5CS | delta1-pyrroline-5-carboxylate synthase 1 | chr2:16598516-16602939 REVERSE LENGTH=717	true	true	989.1	25	16	26	17	167	90
380960	AT5G23060.1	| Symbols: CaS | calcium sensing receptor | chr5:7736760-7738412 REVERSE LENGTH=387	true	true	976.3	17	17	19	19	169	169
381759	ATCG01110.1	| Symbols: NDHH | NAD(P)H dehydrogenase subunit H | chrC:122011-123192 REVERSE LENGTH=393	true	true	972.6	22	22	28	28	216	216
382004	AT3G58610.1	| Symbols: | ketol-acid reductoisomerase | chr3:21671561-21674639 FORWARD LENGTH=591	true	true	967.8	15	15	19	19	162	162
381113	AT5G26280.1	| Symbols: | TRAF-like family protein | chr5:9208724-9210403 FORWARD LENGTH=350	true	true	966.1	20	18	21	19	190	175
381113	AT2G04170.1	| Symbols: | TRAF-like family protein | chr2:1417404-1419156 REVERSE LENGTH=420	false	false	83.8	2	2	2	2	21	21
381113	AT2G04190.1	| Symbols: | TRAF-like family protein | chr2:1427594-1430230 REVERSE LENGTH=411	false	false	43	1	1	1	1	17	17
381570	AT1G66270.1	| Symbols: BGLU21 | Glycosyl hydrolase superfamily protein | chr1:24700110-24702995 REVERSE LENGTH=524	true	true	964	26	17	31	20	171	83
381570	AT3G21370.1	| Symbols: BGLU19 | beta glucosidase 19 | chr3:7524286-7527579 REVERSE LENGTH=527	false	false	66.5	2	0	3	0	33	0
381497	AT1G45000.1	| Symbols: | AAA-type ATPase family protein | chr1:17009220-17011607 FORWARD LENGTH=399	true	true	959	22	3	31	4	208	36
383765	AT3G20370.1	| Symbols: | TRAF-like family protein | chr3:7105481-7107079 FORWARD LENGTH=379	true	true	958.7	16	16	20	20	207	207
384337	AT3G08970.1	| Symbols: ATERDJ3A, TMS1 | DNAJ heat shock N-terminal domain-containing protein | chr3:2737589-2740265 FORWARD LENGTH=572	true	true	958.2	22	22	23	23	98	98
381572	AT1G52400.1	| Symbols: BGL1, BGLU18, ATBG1 | beta glucosidase 18 | chr1:19515250-19517930 FORWARD LENGTH=528	true	true	947.2	20	17	24	20	182	138
381572	AT3G21370.1	| Symbols: BGLU19 | beta glucosidase 19 | chr3:7524286-7527579 REVERSE LENGTH=527	false	false	66.5	2	0	3	0	33	0
381572	AT1G75940.1	| Symbols: ATA27, BGLU20 | Glycosyl hydrolase superfamily protein | chr1:28511198-28514044 FORWARD LENGTH=535	false	false	45	2	2	2	2	9	9
381352	AT4G01310.1	| Symbols: | Ribosomal L5P family protein | chr4:544166-545480 REVERSE LENGTH=262	true	true	946.6	22	22	29	29	258	258
382179	AT2G33040.1	| Symbols: ATP3 | gamma subunit of Mt ATP synthase | chr2:14018978-14021047 REVERSE LENGTH=325	true	true	942.8	17	17	17	17	209	209
381676	AT5G19550.1	| Symbols: ASP2, AAT2 | aspartate aminotransferase 2 | chr5:6598201-6601597 FORWARD LENGTH=405	true	true	941	23	19	29	23	246	209
381676	AT1G62800.2	| Symbols: ASP4 | aspartate aminotransferase 4 | chr1:23253934-23257416 REVERSE LENGTH=405	false	false	66.3	3	1	4	1	38	19
383939	AT2G44640.1	| Symbols: | FUNCTIONS IN: molecular_function unknown; INVOLVED IN: biological_process unknown; LOCATED IN: mitochondrion, chloroplast, plasma membrane, plastid, chloroplast envelope; EXPRESSED IN: 23 plant structures; EXPRESSED DURING: 13 growth s	true	true	939.6	21	21	23	23	166	166
380972	AT1G72370.1	| Symbols: P40, AP40, RP40, RPSAA | 40s ribosomal protein SA | chr1:27243148-27244842 REVERSE LENGTH=298	true	true	936.1	14	14	20	20	264	264
380972	AT3G04770.1	| Symbols: RPSAb | 40s ribosomal protein SA B | chr3:1309465-1310846 REVERSE LENGTH=332	false	false	249.6	4	4	5	5	67	67
380954	AT1G59860.1	| Symbols: | HSP20-like chaperones superfamily protein | chr1:22031474-22031941 FORWARD LENGTH=155	true	true	935.6	20	4	27	4	325	57
380775	AT1G30360.1	| Symbols: ERD4 | Early-responsive to dehydration stress protein (ERD4) | chr1:10715892-10718799 FORWARD LENGTH=724	true	true	931.8	21	20	25	24	213	201
381484	AT3G47520.1	| Symbols: MDH | malate dehydrogenase | chr3:17513657-17514868 FORWARD LENGTH=403	true	true	923.6	20	18	21	19	207	181
383757	AT4G39080.1	| Symbols: VHA-A3 | vacuolar proton ATPase A3 | chr4:18209513-18214752 FORWARD LENGTH=821	true	true	923.5	24	15	25	16	159	118
381498	AT5G43010.1	| Symbols: RPT4A | regulatory particle triple-A ATPase 4A | chr5:17248563-17251014 REVERSE LENGTH=399	true	true	921.1	22	3	31	4	187	15
381675	AT4G31990.3	| Symbols: ASP5, AAT3, ATAAT1 | aspartate aminotransferase 5 | chr4:15470876-15473521 REVERSE LENGTH=462	true	true	919.9	24	23	27	26	229	228
382495	AT2G20140.1	| Symbols: | AAA-type ATPase family protein | chr2:8692736-8694837 FORWARD LENGTH=443	true	true	916.2	24	24	29	29	205	205
382495	AT4G29040.1	| Symbols: RPT2a | regulatory particle AAA-ATPase 2A | chr4:14312369-14314386 FORWARD LENGTH=443	false	true	916.2	24	24	29	29	205	205
381502	AT3G05530.1	| Symbols: RPT5A, ATS6A.2 | regulatory particle triple-A ATPase 5A | chr3:1603540-1605993 FORWARD LENGTH=424	true	true	916.1	21	10	25	12	183	96
381577	AT5G66190.1	| Symbols: ATLFNR1, FNR1 | ferredoxin-NADP(+)-oxidoreductase 1 | chr5:26451203-26453012 REVERSE LENGTH=360	true	true	915.4	18	16	24	20	254	225
381052	AT1G05190.1	| Symbols: emb2394 | Ribosomal protein L6 family | chr1:1502515-1503738 REVERSE LENGTH=223	true	true	912.6	20	20	23	23	252	252
382247	AT1G03860.1	| Symbols: ATPHB2, PHB2 | prohibitin 2 | chr1:979611-981157 REVERSE LENGTH=286	true	true	912.4	13	10	16	13	187	121
382998	AT3G25520.1	| Symbols: ATL5, PGY3, OLI5, RPL5A | ribosomal protein L5 | chr3:9269573-9271327 REVERSE LENGTH=301	true	true	908.8	18	3	19	3	295	32
381144	AT1G78830.1	| Symbols: | Curculin-like (mannose-binding) lectin family protein | chr1:29637141-29638508 REVERSE LENGTH=455	true	true	900.6	19	14	21	16	201	159
381937	AT3G44110.1	| Symbols: ATJ3, ATJ | DNAJ homologue 3 | chr3:15869115-15871059 REVERSE LENGTH=420	true	true	898.9	17	9	26	15	167	88
383134	AT3G04840.1	| Symbols: | Ribosomal protein S3Ae | chr3:1329751-1331418 FORWARD LENGTH=262	true	true	898.1	18	10	22	14	220	163
381698	AT5G11420.1	| Symbols: | Protein of unknown function, DUF642 | chr5:3644655-3646991 FORWARD LENGTH=366	true	true	897.4	17	9	23	13	275	130
383324	ATCG00470.1	| Symbols: ATPE | ATP synthase epsilon chain | chrC:52265-52663 REVERSE LENGTH=132	true	true	894.9	14	14	18	18	233	233
382444	AT2G22360.1	| Symbols: | DNAJ heat shock family protein | chr2:9498162-9500459 FORWARD LENGTH=442	true	true	894.4	19	12	21	13	169	119
383623	AT3G42050.1	| Symbols: | vacuolar ATP synthase subunit H family protein | chr3:14228846-14232228 REVERSE LENGTH=441	true	true	892.7	19	19	22	22	171	171
382172	AT4G22240.1	| Symbols: | Plastid-lipid associated protein PAP / fibrillin family protein | chr4:11766090-11767227 REVERSE LENGTH=310	true	true	884.6	16	15	16	15	133	123
383343	AT4G13930.1	| Symbols: SHM4 | serine hydroxymethyltransferase 4 | chr4:8048013-8050021 REVERSE LENGTH=471	true	true	881.8	17	17	21	21	109	109
383343	AT4G13890.1	| Symbols: SHM5, EDA36, EDA37 | Pyridoxal phosphate (PLP)-dependent transferases superfamily protein | chr4:8032146-8033718 REVERSE LENGTH=470	false	false	29.3	1	1	1	1	3	3
384245	AT4G27670.1	| Symbols: HSP21 | heat shock protein 21 | chr4:13819048-13819895 REVERSE LENGTH=227	true	true	881.7	18	18	25	25	156	156
383264	AT3G52880.2	| Symbols: ATMDAR1, MDAR1 | monodehydroascorbate reductase 1 | chr3:19601477-19604366 REVERSE LENGTH=466	true	true	879.7	20	20	21	21	178	178
381725	AT2G31610.1	| Symbols: | Ribosomal protein S3 family protein | chr2:13450384-13451669 FORWARD LENGTH=250	true	true	876.8	26	5	30	7	409	61
381358	AT5G26000.1	| Symbols: TGG1, BGLU38 | thioglucoside glucohydrolase 1 | chr5:9079678-9082347 REVERSE LENGTH=541	true	true	875.7	19	18	24	23	209	200
381358	AT1G51490.1	| Symbols: BGLU36 | beta glucosidase 36 | chr1:19094888-19097452 FORWARD LENGTH=484	false	false	7.5	1	1	1	1	10	10
383011	AT2G44060.1	| Symbols: | Late embryogenesis abundant protein, group 2 | chr2:18226922-18227988 FORWARD LENGTH=325	true	true	867.2	20	20	23	23	227	227
381939	AT5G58420.1	| Symbols: | Ribosomal protein S4 (RPS4A) family protein | chr5:23619599-23620896 FORWARD LENGTH=262	true	true	863.3	21	3	25	3	338	29
383642	AT1G32900.1	| Symbols: | UDP-Glycosyltransferase superfamily protein | chr1:11920582-11923506 REVERSE LENGTH=610	true	true	861.3	21	21	21	21	123	123
384247	AT5G13510.1	| Symbols: | Ribosomal protein L10 family protein | chr5:4341294-4341956 FORWARD LENGTH=220	true	true	859.9	12	12	18	18	154	154
382440	AT1G70580.1	| Symbols: AOAT2, GGT2 | alanine-2-oxoglutarate aminotransferase 2 | chr1:26613222-26615845 FORWARD LENGTH=481	true	true	859.8	17	1	20	2	212	24
382791	AT5G40770.1	| Symbols: ATPHB3, PHB3 | prohibitin 3 | chr5:16315589-16316621 REVERSE LENGTH=277	true	true	859.6	19	10	22	11	240	144
382791	AT5G14300.1	| Symbols: ATPHB5, PHB5 | prohibitin 5 | chr5:4613102-4614023 FORWARD LENGTH=249	false	false	116	2	0	3	0	28	0
381952	AT1G05260.1	| Symbols: RCI3, RCI3A | Peroxidase superfamily protein | chr1:1529827-1531271 FORWARD LENGTH=326	true	true	856.9	15	13	16	13	164	129
381952	AT5G42180.1	| Symbols: | Peroxidase superfamily protein | chr5:16852702-16854021 FORWARD LENGTH=317	false	false	50.6	1	0	2	0	33	0
383198	AT4G09010.1	| Symbols: APX4, TL29 | ascorbate peroxidase 4 | chr4:5777502-5779338 REVERSE LENGTH=349	true	true	856.6	15	15	17	17	162	162
381940	AT2G17360.1	| Symbols: | Ribosomal protein S4 (RPS4A) family protein | chr2:7546598-7548138 FORWARD LENGTH=261	true	true	852.2	21	3	25	3	349	40
381940	AT5G07090.1	| Symbols: | Ribosomal protein S4 (RPS4A) family protein | chr5:2202410-2203805 FORWARD LENGTH=262	false	true	852.2	21	3	25	3	349	40
381271	AT5G19220.1	| Symbols: ADG2, APL1 | ADP glucose pyrophosphorylase large subunit 1 | chr5:6463931-6466775 REVERSE LENGTH=522	true	true	849.6	23	23	27	27	165	165
384181	AT5G50850.1	| Symbols: MAB1 | Transketolase family protein | chr5:20689671-20692976 FORWARD LENGTH=363	true	true	848.9	12	12	16	16	155	155
381065	AT4G09650.1	| Symbols: ATPD | ATP synthase delta-subunit gene | chr4:6100799-6101503 FORWARD LENGTH=234	true	true	845.7	18	18	19	19	214	214
382350	AT4G28390.1	| Symbols: AAC3, ATAAC3 | ADP/ATP carrier 3 | chr4:14041486-14042781 REVERSE LENGTH=379	true	true	844.5	14	6	26	8	176	41
383279	AT3G50820.1	| Symbols: PSBO2, PSBO-2, OEC33 | photosystem II subunit O-2 | chr3:18891008-18892311 REVERSE LENGTH=331	true	true	841.8	18	7	18	7	217	92
382098	AT2G24200.1	| Symbols: | Cytosol aminopeptidase family protein | chr2:10287017-10289450 REVERSE LENGTH=520	true	true	839.8	19	11	20	11	143	79
382465	AT1G30630.1	| Symbols: | Coatomer epsilon subunit | chr1:10858546-10860173 REVERSE LENGTH=292	true	true	839.3	14	14	19	19	93	93
382465	AT2G34840.1	| Symbols: | Coatomer epsilon subunit | chr2:14702603-14704165 FORWARD LENGTH=293	false	false	192.6	3	3	4	4	26	26
382344	AT2G42600.2	| Symbols: ATPPC2, PPC2 | phosphoenolpyruvate carboxylase 2 | chr2:17734541-17738679 REVERSE LENGTH=963	true	true	838.6	30	21	31	22	172	114
382082	AT1G18080.1	| Symbols: ATARCA, RACK1A_AT, RACK1A | Transducin/WD40 repeat-like superfamily protein | chr1:6222325-6223901 FORWARD LENGTH=327	true	true	838.3	22	16	23	17	286	236
384069	AT1G63940.2	| Symbols: MDAR6 | monodehydroascorbate reductase 6 | chr1:23730095-23733534 FORWARD LENGTH=493	true	true	837.9	19	19	19	19	157	157
384095	AT5G14780.1	| Symbols: FDH | formate dehydrogenase | chr5:4777043-4779190 FORWARD LENGTH=384	true	true	835.3	22	22	29	29	259	259
381534	AT1G71500.1	| Symbols: | Rieske (2Fe-2S) domain-containing protein | chr1:26936084-26937331 FORWARD LENGTH=287	true	true	831.5	17	17	18	18	200	200
383855	ATCG00540.1	| Symbols: PETA | photosynthetic electron transfer A | chrC:61657-62619 FORWARD LENGTH=320	true	true	831.4	18	18	19	19	190	190
383306	AT5G15090.1	| Symbols: VDAC3, ATVDAC3 | voltage dependent anion channel 3 | chr5:4889641-4891389 REVERSE LENGTH=274	true	true	828.1	14	11	14	11	211	180
381402	AT2G43750.1	| Symbols: OASB, ACS1, CPACS1, ATCS-B | O-acetylserine (thiol) lyase B | chr2:18129604-18132322 REVERSE LENGTH=392	true	true	826.6	15	14	17	16	113	103
381402	AT3G59760.1	| Symbols: OASC, ATCS-C | O-acetylserine (thiol) lyase isoform C | chr3:22072119-22075345 REVERSE LENGTH=433	false	false	49.8	2	2	2	2	11	11
383630	AT3G55440.1	| Symbols: ATCTIMC, TPI, CYTOTPI | triosephosphate isomerase | chr3:20553794-20556078 FORWARD LENGTH=254	true	true	825.9	18	17	20	19	154	149
382252	AT4G02520.1	| Symbols: ATGSTF2, ATPM24.1, ATPM24, GST2, GSTF2 | glutathione S-transferase PHI 2 | chr4:1110673-1111531 REVERSE LENGTH=212	true	true	825.6	19	16	22	19	253	203
382252	AT2G02930.1	| Symbols: ATGSTF3, GST16, GSTF3 | glutathione S-transferase F3 | chr2:851348-852106 REVERSE LENGTH=212	false	false	315.1	11	8	11	8	109	59
381197	AT4G02770.1	| Symbols: PSAD-1 | photosystem I subunit D-1 | chr4:1229247-1229873 REVERSE LENGTH=208	true	true	821.9	15	15	19	19	236	236
381197	AT1G03130.1	| Symbols: PSAD-2 | photosystem I subunit D-2 | chr1:753528-754142 REVERSE LENGTH=204	false	false	744.9	14	14	18	18	226	226
380996	AT2G41840.1	| Symbols: | Ribosomal protein S5 family protein | chr2:17460016-17461398 REVERSE LENGTH=285	true	true	821.1	17	6	21	10	253	115
382683	AT1G78380.1	| Symbols: ATGSTU19, GST8, GSTU19 | glutathione S-transferase TAU 19 | chr1:29486659-29487819 REVERSE LENGTH=219	true	true	820.4	22	16	28	20	340	228
[truncated: 4,761 more rows]

## Sheet: Search settings and infos
project_name	2018-13 riboStress	2018-13 riboStress	2018-13 riboStress	2018-13 riboStress	2018-13 riboStress	2018-13 riboStress	2018-13 riboStress	2018-13 riboStress	2018-13 riboStress	2018-13 riboStress	2018-13 riboStress	2018-13 riboStress
[truncated: 27 more rows]

[truncated: 1 more sheets: Import and filters]
