# Supplementary material for: Proteomic profiling of Arabidopsis nuclei reveals distinct protein accumulation kinetics upon heat stress
Source: Sci Rep. 2024 Aug 14;14:18914. doi: 10.1038/s41598-024-65558-4 (PMC11324732; doi:10.1038/s41598-024-65558-4)
Supplement: Supplementary file 23 — Supplementary Information 23. [file 41598_2024_65558_MOESM23_ESM.xlsx]

## Sheet: Table S3
Table S3: Abundance of peptides from 2629 Arabidopsis accessions à 22°C ( replicas 1-3) , 37°C 4h (replicas 1-3), 37°C 24h (replicas 1-3) and after 24h of recovery at 22°C (R22°C) (replicas 1-3).

## Sheet: Samples Meta Data
Sample.name	Condition	Bio.Rep
abundance_QE31216MAR_mgf	22°C	1
abundance_QE31228MAR_mgf	22°C	2
abundance_QE31240MAR_mgf	22°C	3
abundance_QE31219MAR_mgf	37°C 4h	4
abundance_QE31231MAR_mgf	37°C 4h	5
abundance_QE31243MAR_mgf	37°C 4h	6
abundance_QE31222MAR_mgf	37°C 24h	7
abundance_QE31234MAR_mgf	37°C 24h	8
abundance_QE31249MAR_mgf	R22°C	9
abundance_QE31225MAR_mgf	R22°C	10
abundance_QE31237MAR_mgf	37°C 24h	11
abundance_QE31246MAR_mgf	R22°C	12

## Sheet: Quantitative Data
ID	abundance 22ºC (1)	abundance 22ºC (2)	abundance 22ºC (3)	abundance 37ºC 4h (1)	abundance 37ºC 4h (2)	abundance 37ºC 4h (3)	abundance 37ºC 24h (1)	abundance 37ºC 24h (2)	abundance 37ºC 24h (3)	abundance R22ºC (1)	abundance R22ºC (2)	abundance R22ºC (3)
AT2G39730.1	31.4934337978033	31.1101216451008	31.2761850484111	31.8417764322054	31.3816632133561	31.5729068492406	30.9237080400916	30.819443358833	30.9632602675431	31.2593935864797	30.2259067060917	31.3278838577601
ATCG00480.1	31.4678525310071	31.3335093021109	31.0488107873314	31.8188070271789	32.0075914281405	31.5183022130503	31.8553046940949	31.0086666077283	31.4246601845033	31.0224267410188	30.8005413170361	31.2574648169263
AT5G56010.1	27.813075599372	27.8287840137887	28.0715399406298	29.4862838814925	29.006845497359	29.3219480447369	30.3278791990962	30.4348983483212	29.6511476286391	29.5563509851359	29.4542833519782	30.002019382194
AT5G56030.2	27.5712675066857	27.6553387687915	27.8810802509522	29.2721499222456	28.6668829922416	29.0674835985653	30.1445742302032	30.2365047638636	29.4534154591951	29.2906380537777	29.1919506383717	29.7761822995659
AT5G50920.1	29.0838756426548	29.2670632588092	28.770107531346	29.137743216383	28.525662263841	28.7468096189624	27.7477898899631	27.9723594117315	26.9726168306668	28.1215341496926	26.6244746519657	28.7020525955978
AT3G14420.1	30.8250005830921	30.8187596419956	31.0068401911246	31.4642694065374	31.7286544066096	31.4543279128182	31.4952932917589	31.3712214912457	31.654736643832	31.165077044041	31.5241080097836	30.9934625965921
AT4G20360.1	30.9217625023431	30.7733848344272	30.8334830091476	30.8648743598592	30.4269287268934	30.4787553035062	29.8324222420802	30.7240217638406	30.210142024294	30.0568267111821	29.9746944833935	30.5353932137644
AT5G52640.1	26.7787375922935	26.6521888405441	27.210137564164	29.5404505361872	29.1425118981847	29.4082179018981	30.7176422254837	30.7481459543579	30.2177274497394	29.8799597249165	30.0436432874917	30.2790200729726
AT1G74310.1	23.8602639714258	18.4215097750248	23.3906630825567	28.7803518308937	28.3132154773246	28.7168508531871	28.7790720699614	28.7554893923069	28.4371152939505	28.5804826276549	28.1549419988273	27.797683292123
AT4G37930.1	28.4774188499957	28.6957757438608	28.1806786079322	29.6109880884411	29.2241835156972	29.477459984407	29.1266491813612	29.1639677755615	28.9989282360736	29.20698109426	28.8566883401872	29.4173338748716
AT1G13440.1	31.0032813062358	31.1070815138381	31.1343959236503	31.4831638253395	31.6690307979022	31.5245198355944	31.7920259878928	31.4278868467376	31.3157830882192	31.203222375197	31.0245663295961	31.6532323635024
AT3G04120.1	31.0105808611628	31.0869533589214	31.1745575712456	31.4552326394858	31.6482434624534	31.5030132432432	31.7859811011159	31.4284176821571	31.3028822226371	31.2759433128211	31.0522751673347	31.6578934466697
ATCG00490.1	32.8206663976087	33.3319353053339	32.6586503838201	33.2814010334647	33.3194412850764	33.0137162478363	32.4031565203788	32.5249397911911	32.2427176521223	32.0995293675066	32.2285119325604	32.666271037016
ATCG00120.1	32.6104951307588	32.6527108604659	32.2564445388834	33.1727807541243	33.3213000151346	32.7211646025779	32.1505122829562	31.8705159858288	31.973120842592	31.9653243875455	31.5983504933483	32.0581772378417
AT5G15450.1	21.0705874383023	22.5336342686709	21.114585119009	26.5771136853846	25.7582285020913	26.1761490992812	27.5542890584299	27.3887811912024	26.2034764576525	26.83272142511	25.8950396414409	26.9084388008662
AT1G16030.1	26.216871793715	26.321901402933	26.0054453441876	28.7075451312591	28.5361638425755	28.6370945768974	29.1229871959933	29.4731946669601	29.3553363084667	29.7453732538372	29.5586451546097	28.8394277537064
AT3G12780.1	30.9246986253641	31.2059538422559	30.5683832940998	30.8532223544036	31.1492985577819	31.1822061062602	31.0575279132893	31.0638509208081	31.0554575420057	30.6685180052154	30.4597865471657	30.6194544268962
AT3G16460.1	29.1036159765222	28.3838347874195	28.5196982739836	28.9692326252885	27.9258870642518	28.7328470655521	28.415914129431	28.2109453660915	28.082770329741	28.4673008073951	26.9708833403465	27.5337274109286
AT3G12580.1	27.2593644189388	27.2401614186443	27.1683320981006	29.1155347378552	28.6558892316205	28.7983742004946	29.3936045235196	29.5617201721783	29.3333807265019	29.5737366265329	29.4225210146364	29.24259947656
AT3G14415.2	30.6320978427547	30.50343453103	30.6358734121986	31.2053322471008	31.261642882605	31.00014308247	30.8733606548784	31.2469346690641	31.5350923717652	30.8388564284463	31.0746489565048	30.7622840949791
AT5G17920.1	28.3659331182628	28.0771905978829	28.2465918755186	28.044415299127	27.7419300243969	28.0142592383204	28.0108958161185	27.6825294877186	27.7986934792666	28.21849953062	28.351282056822	27.8472371738362
AT1G78900.1	28.1529857083839	27.8244901374256	28.0677171270177	27.6304300039101	27.4834101255796	27.5304237217774	27.3362297691482	27.8460724371229	27.1983369731674	27.7025461048966	27.1814939703629	27.2033003523499
AT3G48870.1	28.6972383498665	28.6172374162718	28.2427548616116	28.7442831313514	28.1353701753481	28.3270092725304	27.3509014238811	27.5625929714481	26.6850774789648	27.6642141882176	26.3969889586604	28.1668794542337
AT2G28000.1	27.9491107848332	28.0170882349987	27.3276154119667	27.8997645927833	27.7674795097404	27.9032279940481	28.3633058437169	27.7660972627516	27.8840990482641	28.232885355967	27.7832615506438	28.9408687976875
AT2G30950.1	27.6253692893276	28.2121617889008	27.0600599478346	27.7181766399968	27.7070952585862	27.3774849978998	26.8148838068609	27.114994579839	26.5000076367253	26.9130917391887	25.9004908668133	27.2649817117969
AT4G38970.1	29.2612494693877	29.760850679284	29.6490260973586	30.362892262458	30.3108734567227	29.8281523708385	29.6964771987071	29.734127222723	29.6949169315442	29.6626488196526	29.2816434126758	29.6830394675262
AT1G23310.1	27.5024864604508	27.7729706342186	26.8894451969123	28.4085393990861	28.2606921656157	28.3636016828131	27.8911978787296	27.898676479075	28.5927712411955	28.3765563907982	27.7034916405251	27.9611368307623
AT1G20260.1	28.1937841636859	27.9527882506156	27.9463811491463	28.1067514179982	27.9843054517569	28.1539355886993	27.810981748555	28.2992069002266	27.9304139513827	27.9298355734886	28.3526320016745	27.8846069083073
AT5G28540.1	27.1278769093758	27.0061522694284	27.3158097554397	28.2135350096747	27.7488712264241	28.0806077411628	29.2084875597109	29.5756540716773	29.3878065948077	29.4427588972345	29.116990347228	29.2865767966158
AT5G02500.1	27.7877183690008	27.7197993730376	27.6381971400186	28.7467439227306	28.3966365277072	28.506945045261	28.8491323668014	29.1494474219315	28.9152230092687	29.051322304312	29.015302745837	28.806262664547
AT3G09260.1	30.5744520548032	28.8774802663582	29.856635819695	30.6767357552918	28.6882142327674	30.0477266890735	29.4487641245835	29.6174783390233	28.7511331447965	30.4867076274902	28.4619265231413	29.8511420577
AT5G42020.1	27.128169948375	27.0110205841344	27.2838612783491	28.2228211349491	27.7580812620809	28.0716068770071	29.263738130499	29.5925291220398	29.4187748676786	29.4592494931496	29.1100238047913	29.3042921295833
AT3G60750.1	28.3144477153095	28.5352862944646	27.8561413875334	29.089463735795	28.5370191665237	28.5618549762737	27.9202423506438	28.1331009678292	27.461659043566	27.9347891249052	26.9726163048322	28.2552176381393
AT4G24190.1	27.0821576518839	26.4125768240097	26.4416801869693	27.0138780762899	26.7427126958023	26.6783513713485	28.3301738242911	28.8908775632775	27.5442034453404	28.2150299092153	27.5711358944527	28.0006040485789
AT1G68010.2	28.3137193748407	28.8223455945378	28.2113751671657	29.1843564506409	28.9732483072789	29.1147074294118	28.8704844733356	29.090839781585	29.3327782339972	28.77763638547	28.9187756343279	28.3398808490234
AT5G42270.1	26.7072833984791	27.240666594149	26.7276847217248	27.0094889972357	26.8068721105459	26.6488975523331	26.3949162445455	25.8672559243918	25.3126209813717	26.1198754846278	25.5473074828548	26.3080453906088
AT5G62690.1	27.4896570188365	27.580000878305	27.2556959625674	27.5588561349977	27.5246329355795	27.7368197455063	26.5736180666095	26.929062325918	26.6333200994641	27.1533401890957	25.2573274114446	27.4730996396323
AT5G08670.1	29.0951867698435	27.496765780525	29.2000635979372	29.3541753841507	29.8026835911277	29.1780493215719	29.371109397784	27.8209750376319	29.1359320287873	29.0472452532879	28.9437060682292	29.1442303497499
AT4G38510.5	27.9843358776012	27.7958726014948	27.679180466225	27.942986292654	27.6687400213851	27.8565727545886	27.4271432465335	27.9940113626073	27.7344419161017	27.560671952341	28.2277491582667	27.5696094964595
AT3G09440.1	27.5672728194042	27.4548546306202	27.3036589706128	28.6055957144869	28.2537582011148	28.4445135900043	28.6920751517779	29.0517237349644	28.7798067063809	28.991084012505	28.8998824839613	28.657054750841
AT1G43170.1	29.5061401183362	29.7171777064745	29.3384696767107	28.9795809733889	29.4600479978461	29.3829802925024	29.5721553729155	29.766354607574	29.2703147198574	29.2698166835614	30.4834814734386	29.6530733513035
AT1G79550.1	28.4228284357425	28.4792256815296	27.3703850348183	28.4446761034215	28.7197719090674	28.5800361982514	29.1013076114214	29.0533899960353	28.9713392761743	28.8460203898247	28.5833952317455	29.0684217500901
AT3G09630.1	28.8157219897234	28.6105246431325	28.6066125989398	27.6113253019522	27.8767149633131	27.8824138453262	28.1062277729234	28.545040698057	28.0744702841841	28.4603465263336	29.4487085546177	28.9353933991948
AT5G23860.1	27.4443444858486	27.5823714925921	27.1654839251286	27.5009293850941	27.4214908818217	27.6479500020674	26.5051508075725	26.8226008792637	26.4395434241702	27.0263773801378	25.0835822304717	27.375328233832
AT3G13470.1	27.3462086866487	27.4359709521292	25.7760156892271	27.2270165447225	27.3660860471023	27.5243291236794	27.4076577995765	27.4980912587992	27.2928420050746	27.99499367993	27.2876894145921	28.2536677576977
AT1G55490.1	27.4645406402615	27.5872616808935	26.0381540797549	27.362584640509	27.4622232900088	27.5999919307625	27.4845737621837	27.531442859805	27.4080062525934	28.041377080349	27.3278036992395	28.3446436159898
AT2G21330.1	28.5822350310324	28.8595949735012	29.243742742277	29.8851530472961	29.7597864135108	29.0088792570995	29.0439335909788	29.4151122238054	29.4189948480049	28.6625361509789	29.1934770835318	28.6251491944173
AT5G02870.1	28.9320318705383	28.7958301036602	28.8278665782477	27.7896803960351	28.1927038303192	28.1114552128196	28.4297507476122	28.9152421602695	28.1724685597539	28.8774160463229	29.6330463214374	29.1729353004316
AT5G26742.2	27.851392107207	27.8068410446638	27.7215032049617	27.4551813324423	27.0857876888043	27.2742171779474	28.5848654992451	29.0160109816107	28.0330424994837	28.6349231361051	28.7839956554487	29.2288864913429
AT4G35090.1	30.1886988538189	30.897569819005	29.7379076826382	30.388896123104	30.2883905967313	30.6603656982911	30.5261733685531	30.9559035868256	30.7615181606735	30.6528626933018	30.3556708825437	30.2908752311483
AT1G73110.1	26.9710401311493	26.368764475896	26.8062563701184	26.6482318305301	26.7956461300629	26.7181047131218	25.116713586718	25.1937199559536	25.8493995646804	25.1474321109979	24.6879528122659	24.2358720992825
AT4G04640.1	29.3818922250042	29.79382682794	29.6697147786488	29.9141021417925	29.8104635719645	30.3388186556657	30.074843119156	30.0891268351884	30.2793179788688	29.4397038355833	28.8548779875121	29.5049475799463
AT1G50250.1	26.3142968206371	27.0599395147583	26.4406353908419	26.7139821668999	26.4319321395925	26.3176641975935	26.0181446444303	25.4980616681184	24.9704447269431	25.6255630431742	25.0120819559514	25.9573129509278
AT1G56070.1	26.6306461844486	26.5002910805191	26.1929323893455	26.9319472270758	26.3085549851228	26.7400009882047	26.0458273047876	26.3982506294876	25.6752028773766	26.7447878592698	26.2952995109737	26.8374233228383
AT1G56190.1	30.2676625374646	30.4534739880588	29.9126215836376	30.2462997482442	30.486211935427	30.4282682806207	30.4158461929807	30.306665846368	30.3022792682766	30.0193200904275	29.7509750618075	30.055237248615
AT4G14960.2	27.4487224158073	27.2345541917235	27.0976009019645	28.0722161988933	27.3678614234975	27.5989901244321	26.8497030735086	27.2874948317863	26.8245405394694	26.9571737949539	25.450051337274	27.0709339350893
AT3G26650.1	30.4598330640947	30.6450313569045	29.9914280790334	31.0675574521277	30.9248977478623	30.9707404853177	30.4834884850205	30.578766092631	30.6489597423549	30.7510511931403	29.73484262693	30.6040490155362
AT3G16470.1	28.0716330615419	27.1411161359646	27.7078248221378	27.8419035719763	28.0638533888611	28.0346559183842	28.8082453208139	27.905312261825	28.6076768480378	27.9519346643505	27.9835628622476	28.3552923470054
AT3G16450.1	27.7411869521815	27.0645441132001	27.0011212350348	27.0804878727319	27.1107647719871	27.3646794516273	27.8838406241289	27.3953474229985	27.6677084171194	27.361194307668	26.9762367747031	26.8537354889003
AT5G44340.1	27.5830584287255	27.7690779285879	27.3372200860628	27.396309622638	27.4657505988757	27.7055590941147	26.6142728718153	26.9760059688847	26.6443321592285	27.1403553338491	25.4857977460622	27.433139302652
AT5G04140.2	25.8872732430157	26.568891314327	25.7484945603999	26.0657066914116	25.7134801786263	25.470252733257	23.5210607466161	23.3327446410141	21.9230658355217	23.8748704070692	23.6365993985057	23.9529073961145
AT5G25980.2	29.3156538903015	28.8330113745013	29.3620345024469	29.0925573096995	28.5485277344057	29.0655814699488	28.9549898308867	29.4170393207373	28.5988494344656	28.6888809661109	28.7174065852411	28.3966710169676
AT1G04820.1	27.4220559092898	27.1977516750022	27.0666016590661	28.0555143063769	27.3974537275883	27.5759098847209	26.8497030735086	27.2649153000091	26.8245405394694	26.9217518806454	25.450051337274	27.0365402107078
AT5G09590.1	24.5896575463534	24.4795027527271	23.6944473743781	27.0159965243519	26.5376610969681	26.699605493434	26.5071771546137	27.0333541018043	25.8061711959309	27.1603198555332	27.0658984465221	27.0416902295792
AT1G09340.1	30.8472558149836	30.3745713636952	30.2411119335999	30.5256038437563	30.2660132781885	30.7004498783112	30.6308890989494	30.5403955499444	30.6100698377344	30.074870551301	30.5151817598429	30.1572223265933
AT5G20950.1	28.3891544565973	27.5183895064479	28.2121834643033	27.9495295720462	27.9385259346181	27.6666000168834	26.9764924539467	27.4685037311217	27.4194155473562	27.399810786126	27.4198628640203	27.1659702528104
AT4G20890.1	27.513664353887	27.6537978412295	27.216109945321	27.2537000698725	27.3970647109295	27.6408444250685	26.5410881052997	26.8639092924553	26.5504528861714	26.9997186949511	25.3138855490772	27.3395174477814
AT1G11860.1	27.5412194145082	27.343204424497	27.9470781813477	27.7156214563214	27.3657964560904	27.8997067036745	27.6584763866353	27.6407301508659	27.369957242484	28.3846828487043	27.1940326973587	27.8905077302697
AT2G29550.1	27.2977974687857	27.5154391379014	27.1203266417644	27.3659265790592	27.3486294264808	27.5679464461676	26.4561277728913	26.7927395649256	26.4398417878136	26.9511732631248	25.1108620842749	27.3095644756564
AT3G22890.1	27.7875632483058	27.3840171969346	27.4590725992727	28.0288629832955	27.7792764069771	27.6926456156983	27.1228734826534	27.1963573372931	26.9915357722107	26.6752281873899	25.2021623941472	27.389331467788
AT3G18080.1	29.3695800413144	28.2829967614875	28.8969103288675	28.7469885517176	28.3504417799269	28.6661620106688	28.4738522530156	28.5456380680655	28.251972228859	28.3130276297872	28.5009163811348	28.2600339742967
AT1G59610.1	26.3246439635482	25.5655564060936	25.807520212485	25.683038824808	24.8731099713049	25.9086383478421	24.2678088185335	25.2782865257841	24.2826692176311	26.2729963381265	25.584154070453	25.8331461429911
AT3G16420.1	29.6857832981566	28.5722546207544	29.3611979227449	29.0075796235681	29.0256363712472	29.4871059727017	29.3273488351967	29.2161847121888	28.9840202869431	28.6879755510055	28.4224419675714	28.3433702194532
AT1G20010.1	27.5073357855608	27.5913937107426	27.1670220731499	27.2704166734411	27.2687794119118	27.5586972312203	26.4279214918472	26.7387710729046	26.56635464886	27.0570052673981	25.0409201014079	27.3410082507579
AT1G06430.1	26.9341406742579	27.4658713895182	25.9260440247352	26.9919298001673	27.1856071343545	26.7388347629083	25.9993504473064	26.7538851193957	26.0577432306352	26.5444917811229	25.4939721999842	26.7504222994017
AT1G07920.1	29.4201533719793	28.9528527556643	29.3144950135986	30.0011939253479	28.8561987712539	29.7221536910169	29.2937507320071	29.6889056105577	29.5594448954583	29.490037039983	29.0188698196807	29.8684417485441
AT3G45140.1	26.7937577819304	27.4355423369288	26.4348904604453	26.8399970273386	26.4205554875667	26.2522112275182	25.9196212399714	25.1108326205271	24.3646799859026	24.7185130178052	24.3022922391884	25.6614193100915
AT1G42970.1	29.6085147332087	29.9688862991331	29.3568726390565	30.4010682995409	30.153730450184	30.0002099755356	29.8607358737018	29.3809265657252	29.6448263409697	29.5572211936678	28.4217955696586	29.3561531832493
AT3G08580.1	29.4393355602453	28.9417297602289	29.4057274690971	29.2940770322924	29.6542537137873	29.4974674123634	28.9408989888798	29.2582740207584	29.1557582930784	29.2575404922626	29.6679021968022	29.2046765080504
AT1G71695.1	28.8191381925086	28.0883439326454	28.3155538403288	27.9258497677852	28.3692707799141	27.4802854442197	27.7062293513509	28.1239570276065	28.0274421988138	28.3242971702895	28.2347083994165	27.7842752922792
AT3G03780.1	27.3661875903689	27.452660776828	27.7666694259954	27.5377558751214	27.1591654916595	27.4624716932459	27.0637179687795	27.0647753225775	27.2595187272166	27.7518936833878	27.6797891183925	27.3471363419025
AT1G12900.1	30.2114987502694	30.3680369354402	29.6293752983169	30.8247748518614	30.6769671601419	30.5480226074646	30.2180390227163	30.1286652409441	30.2675256712375	30.3493136289567	29.3750123780151	30.1688954900157
AT1G70730.3	27.0355065876244	26.3691289741094	26.4875134080256	27.2060781887912	26.9238452944132	27.0859780897843	25.8749669061672	25.7101992720497	25.9689442895201	25.8922136261944	25.2098648753626	26.6534822200299
AT2G18960.1	26.9466987456476	26.0293807561663	26.0173450180656	26.3275586743023	25.8507263247849	26.3652181677725	25.5148071018632	25.798264330108	25.2492995358329	25.5005066356217	25.8992864771094	25.2640586861101
AT5G19770.1	27.2644259913609	27.2097160196526	27.1326002933042	27.917772415189	26.9922349335654	27.3090637056072	26.7084586646386	27.1052014972768	26.7522202497074	26.8333492373334	25.346609224495	27.1025287337429
AT2G13360.1	27.2332937482498	28.3132178304548	27.5785904803192	28.3925832670827	28.0069230346226	28.2848584042552	27.8236640310704	27.6862829376945	27.6761955586257	27.3001392849865	27.4790100078123	27.5993268616395
AT4G37910.1	24.3471144388574	23.9891315666085	23.6535168794214	25.7807743284366	24.5429897987026	25.0240982432485	25.672487712998	25.4037281228257	24.9399623197736	26.489829345051	25.9915180401521	26.4974246515874
AT1G57720.1	26.2312038919157	26.5099035180058	26.1609654530586	27.2262797365238	26.6857073856957	27.1343366955028	26.7997333891603	26.393390588381	26.6238973376155	25.4833851529954	25.2720315695412	26.1076356558733
AT4G24280.1	28.3518954694426	28.5489560422615	27.9440056601787	28.2586554519889	28.3719354670899	28.0647838729962	28.6906401191428	28.4120343102878	27.531401094294	28.4914608308384	28.191435941813	28.5516587481002
AT3G11130.1	25.7723218237244	25.4541728853693	25.4671948164837	25.5397128365153	25.0063714538076	25.3546248286299	24.0994876322639	23.4972944122416	23.6169969018299	24.5959209013245	24.9277641299494	25.215588986606
AT1G65930.1	26.8868684450027	26.4947910214984	25.90141539021	26.7924050637809	26.8893359201383	26.609912081294	26.2590952738522	26.5761651909873	26.5528976006205	26.081219939468	25.7263998720261	26.8037327482737
AT3G02090.2	26.656893977835	26.576626658068	26.5838876674882	26.6444198525367	26.8939934910759	26.6764279110253	27.041229505682	26.9325185416808	26.8501953283092	27.228466720613	27.3489426038228	27.3456722977053
AT5G09810.1	28.3609852872648	28.089053754232	27.6823987495796	27.3363683073331	27.2060550796344	27.2831272211316	26.7057921431897	26.8740287438564	26.7107162742109	27.7922701094846	26.8514322369272	28.2555572359964
AT5G19990.1	26.2479066581335	25.7760691191108	25.8953597739196	26.1580155983219	26.5354742582979	25.9503622428835	26.6613578723444	26.1357459165681	25.3702755373824	26.2245727414266	25.2106454843296	26.3755952385033
AT5G59720.1	18.6121817094476	18.4215097750248	18.4742630146978	29.8460969293194	29.9395055043804	30.7700089004742	32.3446151739887	32.2368687889113	32.6237751280108	31.0268111337178	30.5191397476957	30.9839442914413
AT1G62750.1	26.0671682833883	26.4095663882389	25.465620581976	26.3474764724422	25.4474376738963	25.8559818601993	24.879382167068	24.660896951438	23.5931895793331	24.3362982906801	22.1315543080703	25.3456989594841
AT3G13920.2	26.5257915203241	26.5099533985208	25.4532244074738	26.8272091372902	26.687844024323	26.6564464677173	26.153468999296	26.7787568391406	26.8340709368651	27.5018669411523	27.0458178082448	27.5271428829168
AT2G47730.1	29.2135734244394	28.7829142492714	29.0612182315353	29.2568340826857	29.0704146500671	29.7144148041793	28.8056547320389	29.4331447799245	29.3259294613798	28.2741918639428	28.4133638686212	28.5403424537125
AT5G25460.1	30.1732002638163	29.4297446190453	28.8958896580508	29.2415540807835	29.2732752831626	29.5368855778051	29.6267782605497	29.8089055684836	29.5682402833051	29.1017702210886	29.8826007001987	28.9399029733287
AT3G01500.2	29.394476956067	29.5434812326715	29.2242550680923	29.5131286727616	29.8704965140112	29.7061530313312	29.7252274850947	29.3864586566871	29.7084875025333	29.6746430356067	29.6709868230935	29.7249823634895
AT1G54270.1	26.7310949392472	26.746848563834	25.1779958112985	26.9176709988175	26.6284052667356	26.642498952404	26.358774325262	26.8057897191155	26.6093793004533	27.5392386976114	27.080204670435	27.5967738278558
AT1G10290.1	26.2423975527383	25.7911322776478	25.7797706445844	25.859243672767	24.9785019567509	26.0894428838669	24.4393391115583	25.4984573780371	24.4637123200392	26.2589926607432	25.5091091830112	25.8113925298286
AT3G20820.1	28.7405654771268	27.7881385158558	28.5906050948197	28.0093365863593	28.2801046818686	27.632044576338	28.0201503381754	28.4434272118289	28.7375395924492	28.5909090832712	28.8809180410779	28.0005215291033
AT5G46290.3	24.9250336209616	25.299782219147	24.5661804230936	25.6117973810318	24.9563248388605	25.241674232942	24.247027854243	23.9122730014626	24.1380589520499	25.1949487296907	21.3533910433321	24.5522749647887
AT3G09200.1	28.0760545349063	28.1565387917927	28.2485051146826	28.0616973346919	28.2050892331902	28.5353230822433	28.893375510077	28.8935509525014	28.601846035606	28.3212461945321	29.1789185854582	28.4333923818739
AT5G12250.1	27.3058588562749	27.3415060645283	27.0057353847434	27.2112520191441	27.2585495009977	27.4035392174092	26.2858074412694	26.6347869040381	26.3615295340461	26.8322839286313	24.8463368543192	27.121313916143
AT4G10340.1	29.2020969136965	28.3070670870435	28.4468046524696	29.6745829126823	30.0573471078269	29.0682117936452	29.2258262647366	29.0752099809352	29.1651647793318	28.7635077113416	28.3130985080762	29.4308835744986
AT1G68560.1	27.0752315293271	26.8122779923908	26.7284920765353	26.7865091416178	26.6701149597561	26.6015404894632	27.0410663704772	26.8352923424431	26.8254892066264	26.9242317846395	26.87724640181	26.7363319397383
AT4G30190.2	26.5607414453894	25.9465654332368	25.6324663259105	26.0965007504823	25.6187298395729	26.1438591469606	25.3305509380843	25.4701099610116	25.1338786137151	25.3767279341211	25.6865532096834	25.1523006271446
AT4G25200.1	18.6121817094476	18.4215097750248	18.4742630146978	30.2528539446961	31.1539740779063	30.7567600055898	30.8416739445964	30.6102472931126	31.3329584756703	29.5647879518519	29.5093887904828	28.8946470076712
AT5G30510.1	28.2681053350364	28.6713934548132	27.7654524351416	28.1698296052447	28.1806361206076	28.0642011775776	27.3258349240034	27.4571442506829	27.3178184659207	27.2235050638936	27.6124025058846	27.7996911037028
AT5G20000.1	26.1258182937902	25.6437275134964	25.8227622931493	26.0499975708862	26.5354742582979	25.8055760165435	26.6133226462602	26.0074158893212	25.2538017619497	26.1135089759824	25.2106454843296	26.3427583238498
AT1G53540.1	18.6121817094476	18.4215097750248	18.4742630146978	29.4657043968942	29.2803250461247	30.5104509015181	31.7282896573138	31.7750129093291	32.0016007859986	30.3315174148001	29.8817023065975	30.4555593811422
AT3G08530.1	25.752668213561	25.5101531448511	25.4995705061266	25.5889364716786	25.0860966928415	25.3281112918796	24.2609373311644	23.6785129946737	23.7746600978355	24.5584840087947	24.9372536543037	25.2901271534746
AT1G07400.1	18.6121817094476	18.4215097750248	18.4742630146978	29.3364313738995	30.0870595766283	29.9662976427051	30.2625628670084	30.1136323313882	30.0369134212684	29.2501604727536	28.969227793811	28.2277745660976
AT3G63490.1	27.8379785712651	28.3738723617328	28.1019259938677	27.7067805487287	28.0505659371932	27.5992036880625	28.0260374112297	27.7468617843541	27.7612318451247	27.5305307639138	28.2055823788883	28.3117714544017
AT3G52930.1	26.1462533985364	26.1044035955095	26.4150586959848	27.9326494642425	27.5671397975051	27.4801185089497	27.0152864096106	27.3508865902422	27.2984374002195	26.8114531912618	26.8500194945977	26.422860380172
ATCG00680.1	27.6452806583796	27.8530850687863	27.7000403456118	28.4195638111025	28.9397777281814	27.9101283053951	27.8474645793808	27.4078356663195	27.238236783365	27.2852001295039	27.8216374657554	27.3414764747292
AT5G09660.4	27.4566678698055	27.7233353484799	27.4303450948975	27.9128594666019	28.0089115620186	27.8204272292093	28.7713878096108	28.8374015704568	28.8825046170913	28.8074274477754	28.7516451861318	28.3586679668117
AT1G32060.1	27.6335579081944	28.1179428222366	27.7381929936323	28.1540618727366	28.3163446537984	28.1103564985021	28.0501837845112	27.7109118227886	27.8598652632691	27.9450994336786	27.3103444312676	27.4322346304943
AT5G49910.1	28.2976886172279	28.5631323682775	28.0670968724112	28.1639696176326	28.445655471984	28.1306148646106	28.6777716781589	28.413447030265	27.5636245534274	28.5029170044348	28.1750665942753	28.5591911649592
AT1G49240.1	28.7306357687324	28.321554224958	27.9425880617022	28.3295605474427	27.9112503429083	28.0797868414783	27.2608797755479	27.4188017559623	27.2879828595129	28.3472439594416	27.4421576176495	28.5167335140449
AT5G42650.1	25.5627028929689	25.8461090795907	25.7287166767269	26.1577990144433	26.188917788762	25.7202877893248	26.1796552260323	24.9313131897002	25.717955620708	25.2378933750399	24.3552759451384	25.130761427909
AT3G14210.1	28.5381905901169	27.6113690945184	28.9058698041636	29.0909319880493	29.2055070605222	29.2260837495086	28.9387084433546	28.5706608561612	28.8773168085768	29.0680579155358	28.7961385560126	29.0030170304549
AT1G29930.1	30.6043347996588	30.6166508046365	30.8600296679338	31.0442688688591	31.8986287861692	31.2543176126091	31.1478318902122	30.9591529583003	31.5103341486244	31.1131456839139	30.8351653898806	31.1737385829814
AT5G63420.1	27.6227171079439	26.628248946336	27.2825395649281	26.7864106286127	26.4221075094959	27.1991921548875	25.8674167552616	25.9222548275284	25.2653185900276	26.2112478595582	25.8489409352513	26.2603039494682
AT5G42080.1	26.570207901645	25.8136373606895	25.2758839379551	25.989835357759	24.8260253955028	25.5314172770856	24.507253265765	25.5321519749842	25.2280761948243	26.1422289266713	25.2747559196034	26.0927271438098
AT1G20020.1	25.7600777888748	26.1858623723636	25.6577351654394	27.3886356414383	27.0960330687128	27.3700006262732	26.1491321529002	25.6068486395934	26.0260620713813	26.190141311436	25.2656047459303	25.0569925377328
AT4G04020.1	25.4250871769853	24.8624068447073	25.0034614665162	25.6156587077719	26.9375623113878	26.2701564279896	28.547662971626	28.0114313377325	28.054976692953	27.7248959991825	27.865131671415	28.173012033464
AT2G36250.1	25.2400137633489	25.5303983591286	25.2816217657508	25.6407148180207	25.8824834406332	25.4613305577599	24.9715593406384	24.4122032376939	24.7233600363505	24.4392365004558	24.0364417783573	24.8923064705105
AT1G72150.1	28.2808002159143	28.3459007339263	27.9802529114572	28.0312929831298	27.7194641306485	27.9089083061786	27.7022715193566	27.567237301668	27.2113139658441	27.5452846726841	27.1624411182258	27.3751671321376
AT1G56110.1	24.5422328470763	24.6404513764946	24.3122852750733	24.9267425361542	24.1950113803793	24.9632186321499	25.4275973805417	25.1654856119202	25.2881382216862	25.8947589353706	26.1345986598006	26.2456922530861
AT1G29910.1	30.6043347996588	30.6150568563481	30.8590418209968	31.0433325646756	31.8982396195617	31.2532340698173	31.146753241754	30.9573475828239	31.5090694245667	31.1119686890584	30.8351653898806	31.1726831052771
AT1G09640.1	26.3419601510984	26.3393822021829	26.1552570819865	26.6416424375763	26.8727334885662	26.9425888670431	26.6030944076063	26.463004929191	25.9960312058192	26.0559142415678	26.0685403291735	26.3549404726076
AT3G18780.2	28.7306357687324	28.321554224958	27.9425880617022	28.330154945493	27.9112503429083	28.0797868414783	27.2608797755479	27.4188017559623	27.2879828595129	28.3508747232213	27.4421576176495	28.5167335140449
AT2G20580.1	25.6203059759724	25.1287058259991	25.3058702646576	25.5254451776836	24.4560624562188	24.7541529110382	23.7720326088871	24.0871823001554	22.928652733249	24.898972103014	21.8558455971562	25.4860729441296
AT3G46780.1	27.4412341384101	27.8549900006987	27.7868601641421	27.9229900071335	28.2380879102175	27.6280141557632	28.2375218770598	28.0375774503693	28.0274057500376	27.2101521338708	27.0892084809937	27.475330819447
AT5G07030.1	29.6549913734677	29.2409927532779	29.4094598246729	29.4513757655053	29.3976738496557	29.6582455928086	29.8219263433322	29.828067995255	29.43398446729	29.6332770790593	29.4821155333775	29.2926802688751
AT5G44020.1	29.1462115946604	27.460465770448	27.9552139111842	28.0436024067339	26.4759111380036	28.1555646850344	26.2410959270472	27.3727781976988	26.8719497813958	30.215105621036	27.8894049966486	29.5808150881186
AT2G19940.1	25.8911654238297	26.4291626696307	26.1222003372516	25.8443467957987	25.3855239607884	25.9516255992007	25.8040326206664	26.5203228953368	26.2815950249832	25.5213116858865	24.9431304911771	25.8372356255658
AT5G14740.1	28.8567281329218	28.8699863904662	28.9114898235452	29.0759941677452	29.2262845880777	29.2244644047203	29.096099361006	29.0653214610196	29.072942009724	29.0480080208158	28.9838712485135	29.0988042867524
AT5G54770.1	25.155225885645	25.6255565777002	25.3944556292493	26.6486280312556	27.1955443270529	26.7371800749845	27.303106383768	26.6634603825286	26.7011524498335	25.9451264994192	25.8628651857314	26.8042969768197
AT4G22010.1	27.266179461641	26.9443324493209	26.5249338148839	27.1253608098818	26.9983449218636	27.2294824733535	26.974350691536	27.1046203473007	26.900218591452	26.7231315792885	27.1906561686076	26.0598712098884
AT2G43030.1	28.0963982821015	26.5979998933711	27.4888493711665	27.6399494026915	28.6603824559348	27.2300400848403	27.3909209687134	27.0161842873525	28.0959637159905	27.7589730135506	28.7350055873484	28.0534602657076
AT2G07698.1	29.9470424099875	30.0825847021808	29.6290953217647	30.4319303547972	30.5738887988225	30.0701483027376	29.7509840547111	29.4572563690248	28.9524224897696	29.2776737691532	29.1711893223496	29.673746319156
AT2G34430.1	30.5044013774668	30.4180125243028	30.5730218837801	30.9177997253812	31.7505857584167	31.0790509535637	30.8911116398166	30.7450023433957	31.3222132827261	30.8864862330159	30.6616377463077	30.9679790611994
AT1G51980.1	26.0201048853989	25.8160732053916	25.8315281862661	25.7803601418724	25.5352416731903	25.7695102978979	26.3235629296443	26.2296646520983	25.9667356706043	26.0904592666584	25.9755603392565	26.2762743752273
AT1G53240.1	27.0291003189283	26.929729042911	26.8317622362538	26.7655479383836	26.8274136505863	26.9028121034775	26.9818235857519	26.884077708825	26.7918922894829	26.8966797778686	26.8318750923731	27.0661328887907
AT3G63140.1	28.7166445961864	28.743037339219	28.0400866698667	27.9127323995913	27.8187372163664	28.4912749965148	27.7099288730892	27.2352536216438	27.4906216337405	27.3851377712086	27.4216102993876	27.6479711850141
AT2G04030.1	25.1833685414637	25.4353439432685	24.678924171327	25.5261160440186	24.627561269243	24.9225482910441	25.7006971928809	25.1351083511173	24.4605371372106	25.2373755561525	24.5535245379179	26.4760435693056
AT3G55800.1	26.9127010650282	27.7450574473262	26.5712996844552	28.5255651346672	28.2477009854572	28.5438948799161	27.7230207234284	27.715376687178	27.263216036743	27.0913709779349	27.4758056541424	26.8852023051264
AT2G34420.1	30.6750171852328	30.5680596727758	30.7384109344542	31.0629107791589	31.8262471482792	31.2135178042746	31.0624953218644	30.9351167488994	31.4649855226612	31.0585764356137	30.8006485458186	31.1707094876242
AT5G35630.1	27.9760692693066	28.160931764813	27.8925360538515	27.6428688642124	27.5306356551215	28.089527582848	27.5931110290369	27.8446114336604	27.2684921717365	28.0240612024761	27.0518057000421	27.5738652287667
AT5G10450.4	26.4347956753384	26.8015266135465	27.64749564628	26.2636607739738	26.7886415748595	26.5976819393664	26.9432047316944	26.9063657466864	26.6047007152753	26.4888327037713	26.3476989468926	26.1230366269141
AT4G09000.2	26.7627890524438	26.6128476922921	27.3404657137505	26.5263212075695	26.3507431006256	26.5488340174561	26.5568700400668	26.5288072418927	26.0628572687805	26.4339600247011	26.0248662444044	26.3836560458995
AT5G23120.1	27.0479782431743	27.534189231657	26.9670891115304	27.1063769943916	27.7425094867296	27.102025666801	27.3217657341293	26.4785364736353	26.6114435050594	26.3939309949485	27.1820334489993	26.5771535719099
AT4G02930.1	27.3136728813694	27.4904451175123	27.2544142149546	27.1639029945655	26.4558715039584	27.5042051983662	26.5940699848378	27.1000548072267	26.2991178639028	27.4604231486836	26.4027327434626	27.5696862081472
AT1G54010.1	27.855851488851	27.2798056634318	27.8831875078141	27.8425722866258	28.2143773783132	27.687332856723	27.435179484766	27.7453600196695	27.9335170552789	27.5020566379993	27.0565451095765	26.897546739171
AT1G23190.1	26.7846332481849	26.4331235076102	26.2688103881763	27.12975026236	26.8262280396925	26.9174668699274	26.0137821738291	25.8048826427067	26.1001528445837	25.8599501685362	25.3772527697437	26.7104975772647
AT4G34670.1	27.0287803786393	27.3540304720211	27.1100260357517	26.3243098073885	26.6572991482067	26.751440779611	26.6976032926022	26.998380304433	26.5926070197297	26.7158129903711	28.5557266791904	26.8379049674261
AT5G58290.1	25.5126147331809	25.1243250235329	25.0461591447088	25.6843728125823	25.8417399674111	24.9249433120677	26.2085191137342	24.2350972804042	23.4308680098998	25.4519454303907	23.0943401353319	25.6559503569387
AT3G25530.1	24.6659608430192	24.6974416728579	24.877976424224	25.4233289454731	24.6507537625096	25.0528625327779	24.781246037895	25.0909985151483	25.090806030285	25.0098035073489	23.8645028059862	24.6134735103696
AT2G36530.1	26.0430357969552	24.8858216556245	25.3299051201617	25.6662906522139	24.5688115457705	25.534867084885	25.766474517616	26.126690138218	26.1694987272455	26.448009147744	25.9643687207939	26.6056774306866
AT1G06950.1	25.141778176815	25.4085099865611	24.9330630582272	25.7557510806551	24.9231631548736	24.9993894183929	23.8715807034867	23.7817878180082	22.6740529036831	23.7482675921133	23.3852957883056	24.8364843032487
AT3G11250.1	27.8292854896911	27.9367984958788	28.1640259531712	27.9555182178837	28.0534307661205	28.4510259326161	28.7670590627162	28.774325802222	28.4942841809766	28.1445526039386	29.0561413792155	28.2543757189742
AT1G78850.1	26.7465682397952	26.0627085818332	26.1259128623063	26.821794414505	26.4189422358792	26.3207527683786	26.3849951459185	26.7337846416838	26.3946174696713	26.5450985720998	27.3793781026415	25.9863794593709
AT1G35720.1	27.3712417017141	26.929254886428	27.6176208109322	27.1130294429328	27.4244784854083	27.3368199284422	27.8177023332111	27.251828232911	27.1043044067078	26.873595337845	27.1209707717616	26.8960041695365
ATCG00280.1	28.8718081576202	29.0025443022567	28.9236133868359	29.3876167761121	29.5323686489296	29.22987789815	28.5067264555981	28.1559051029099	28.2338462326853	28.5016517106852	28.1753345171874	28.4855954585881
AT1G20620.1	29.0175015126608	30.0327185566871	28.25823735319	29.4900045896208	29.3573256744759	29.8568722892946	29.7453523253301	30.0548915966031	29.9861948090288	29.9498827123706	29.5852562171881	29.1122167666174
AT3G17390.1	26.8616598132695	27.4251025478953	26.7314708922108	26.5923823253572	26.6991778192017	26.943060987857	26.4386474552609	26.7176510102612	26.3237965422374	27.0022136094232	24.2563532558345	27.290307599433
AT1G65590.1	27.3291842698104	26.5428061170995	26.7365116605446	26.6797109572558	26.2535367705762	26.6360119764312	26.501193084961	26.8542725093466	27.0617314443292	26.5683752914371	27.0274497921929	26.2795932957932
AT3G47470.1	28.5463065604395	29.0504749339164	29.3330937786745	28.9674653337398	29.0807817522325	28.7758399190689	28.6773974895202	28.6303765647754	29.1040551247441	28.5363546567193	27.9426161588851	28.7628538193815
AT3G04790.1	26.5935347395237	27.1980313104341	25.8184048861856	26.1725401293389	26.7703430886391	26.6861396056683	25.9661256339659	26.100048870217	26.0890636171435	26.0502910831425	25.6419996744491	25.9067119977696
AT4G21650.1	27.2086956249279	26.5274240288383	26.444501836769	26.7645827005442	26.4862221259581	26.9356035496083	26.2023692808815	26.7484642590766	26.3215913823602	26.7619172031457	25.1091778628032	26.4415710305328
AT1G33120.1	28.6998225653242	28.8163187613282	28.4945102792389	28.7717324569804	28.7559970386865	28.4412566847753	28.9157368063633	29.2482695554381	29.2003222787976	28.7703954182787	29.710283997843	29.4159460984183
AT3G03250.1	26.1292737396796	24.7551316713854	25.233113636774	25.7793445462856	25.5634344029526	26.1064384998195	25.4307180963547	25.4471421386741	25.6461568855624	25.3066084178359	25.3323041728388	25.6090193055994
AT5G11670.1	24.8642090085701	24.2381075955993	24.5925950445166	23.9203835698762	23.0407254987663	24.0836615939683	23.6637200904805	24.1080198063232	24.0748081750731	25.5378596500579	24.8037304822463	23.6056052087228
AT3G52750.1	25.0300691467083	25.3699351508507	25.0396016734151	25.6368800241482	25.6760459464938	25.2906216031602	24.3248073738504	23.1310493272413	24.4166592866878	24.0544481534665	23.4763371994661	24.3672863623731
AT5G39740.1	29.2412482731272	29.2209766536409	28.8749311769329	28.6784039224082	29.3385485647629	29.1566506538845	29.2559136053098	29.4410588220661	29.2715308486983	29.2004430704654	30.0342530686799	29.1580656931654
AT1G54000.1	27.7676728681721	27.0755889897809	27.2576744250006	27.2886502490786	26.9425453779921	27.3981536672428	27.4074688893806	27.2300226352489	27.1105307815362	27.384928635307	26.9181000123654	26.2803826808364
AT3G05060.1	25.4189853290827	25.3694619626715	24.8289898529808	24.7161346349643	24.5994610350803	24.5694427329645	24.6640009176625	25.1023965755004	23.8696622714098	25.3693788891542	26.1729676416904	25.6392704836772
AT3G47800.1	28.019688281307	28.2360060142872	28.3035755038509	27.9854175774553	28.0513317646906	27.8381362536474	27.1174018212889	27.3973920978364	27.2559569570901	27.870277226269	27.9600031697901	27.7828377817681
AT3G46230.1	18.6121817094476	18.4215097750248	18.4742630146978	29.483314169447	29.693503653844	30.2876878647965	31.2511034132261	31.2768442892585	31.3504941176709	29.4103223362544	29.2563247466956	30.13626912974
AT3G46740.1	25.8854905554198	25.5334268154506	25.4498707937097	25.7567623466073	24.7069187893003	25.5029486802117	25.0988229160624	25.2287128737161	25.0688451786462	25.3761929694989	25.7630380699781	25.9062612311589
AT2G34480.1	28.2608349925322	28.6909205494333	27.6942399087342	27.8394046858936	28.1884308358418	28.3712024771912	28.4136812517388	27.8582005468921	28.3473304802846	28.3369246418553	28.8076342931072	28.8587277521337
AT1G21750.1	25.7812656515831	25.1442426437218	25.7692589643202	25.1806514465368	25.0580721761295	24.5916146787941	26.0798068570733	26.3398843820192	25.8326450417969	26.026690931697	26.3108350517065	26.308285418299
AT2G39800.1	26.6269593523831	27.0484654213114	26.2080433487128	26.311160837986	25.3732173703736	26.0259130906224	22.9675789639903	23.3615374318115	22.7932881615625	25.1840587107735	22.6628618556509	25.0250281792414
AT5G23060.1	26.8969068191525	27.1927721460275	27.0422299767126	26.8032601552811	27.1030200960182	26.565345822232	25.9703010384556	26.0345069828923	25.748367618172	25.6704814248089	26.0092851525982	26.0398151655535
ATCG01110.1	25.8627650365579	26.5015685006852	25.8653368267912	26.1109509496645	26.8326606857377	26.2324159498209	25.884439970557	25.7111347641654	26.0730343862125	25.5947161853096	25.2210079356897	25.2051096724008
AT3G58610.1	24.9179921565467	25.8463191578652	25.6733872607793	26.0202049474534	26.0464992347382	24.9555299241166	25.5346842656699	25.4276744834408	24.7584383541445	24.9393112579755	24.9090606220987	26.0630940165886
AT5G26280.1	27.0740960458547	26.627512955924	27.0920455897952	26.7929179536819	26.8903860087807	26.8456007855757	24.6695142139465	25.2601250247612	25.143535647952	25.0805353658931	24.8947114827865	24.5101101546271
AT1G66270.1	29.3436074235844	27.1893640053625	28.7007452328133	29.0616749240564	27.3211214771841	28.7409539947232	28.1249930780978	28.3669383350699	27.6469995226352	29.1089061379795	27.3274084594705	28.3579269955098
AT1G45000.1	25.8736407680568	25.2021582082712	25.0193331568733	26.1726063547474	26.4180552591329	26.0838204701405	26.9053482565734	26.0208063607243	25.6965875661138	26.178602550096	25.5696984909087	26.6011635676354
AT3G20370.1	28.0102156321764	26.9566765858031	27.4133912453437	27.3320805410932	26.9234858127092	26.9939579115751	26.2133435138714	26.2937532574002	26.370025910702	26.2171995296962	26.2094816262851	25.3147245680624
AT3G08970.1	18.6121817094476	18.4215097750248	18.4742630146978	22.0127246096515	22.3533703120016	23.6408482855254	25.3141741292844	25.8853937335795	25.2633772411739	24.7422710881619	24.8161426568344	24.3869289342418
AT1G52400.1	28.5148040926517	26.6402074185166	28.0036791730619	28.4853274177732	26.5389018424452	27.6472928469824	26.4440500861105	26.6407822151386	25.8167168950745	26.7888853738809	24.8117720383421	26.7584137509775
AT4G01310.1	28.2260599293172	28.7087220784433	28.2029846831979	27.3697013048105	27.7038112921091	27.9898376093396	27.8120639754007	27.5769458271125	27.6228733587644	28.1536955103482	28.3283340329554	28.4672121089597
AT2G33040.1	26.5026315269772	25.91899549582	26.3387329827584	26.9693311838981	26.9798518441095	27.1389904384413	26.8946199032115	27.2090543850854	26.8424266941966	26.7826547430866	25.9711404963946	26.5857462993462
AT5G19550.1	25.6354237615081	25.4358350449289	25.251376942884	26.6916522669076	26.0531478377614	26.6184830765761	26.0946967583462	26.18890677491	26.1306670196022	27.3101354023509	24.8270071156014	27.2142472221542
AT2G44640.1	25.3932299197781	25.4772227969111	25.820947389294	25.2639804874221	24.8610263076528	25.8040537985216	25.4580295603965	25.8075933194516	25.7896005056118	25.7389591461186	25.2413716514761	25.4379483577608
AT1G72370.1	28.2394129387857	28.3323678270954	28.4681791623845	27.9898107633411	28.0640616773207	28.050549331184	27.7402973132312	28.1103415225608	28.1062237785607	28.5522456438594	29.4053102905031	28.467888965198
AT1G59860.1	18.6121817094476	18.4215097750248	18.4742630146978	29.4030934429959	30.1078806493843	30.009835791579	30.4940491330712	30.1969317984275	30.6051792629534	29.321158783393	29.0404156519079	28.511673281355
AT1G30360.1	25.983810637467	25.8813865976296	25.6009424699164	25.9194920393551	24.9689599289527	25.5553325617615	25.1942759272152	25.4035658710831	25.1870475485823	25.2208339575784	25.3937483947336	25.1229379213131
AT3G47520.1	26.6575129755735	26.6193039630391	26.4380551227775	26.8345288199286	26.4434770415514	26.8518787358185	26.5113944782913	26.7690685431731	26.6433482424769	26.8205445785942	26.6653901372976	26.7362464586898
AT4G39080.1	25.4736412239626	25.1556077627556	25.486856375538	25.2580383255031	24.519732222531	25.2397240879061	24.7614118389236	24.826886703424	24.5385602909078	24.7592730881784	25.7428863824372	24.4808423307552
AT5G43010.1	25.7409482320478	25.1682488406595	24.8821883372007	26.0529479146766	26.4247985577443	26.0880863762763	26.8832039185821	25.9907457489523	25.6781649017337	26.2111917039741	25.415845548407	26.5094591067381
AT4G31990.3	26.7698037508674	27.2468984368096	26.5347752033181	27.0039568770692	27.0271915948785	27.0669394274478	26.6096420523836	26.1087897143839	26.2836545931801	25.4891078137027	25.6964802763743	26.6832407313675
AT2G20140.1	25.5495687140867	25.6880594570559	25.1901395024804	25.1932959929031	25.8128108889599	25.8186893413565	25.5446137021094	26.1697024005015	25.4602281474275	26.0413154116843	25.7348662919506	26.9097512000452
AT3G05530.1	25.2056652991162	24.762601424762	24.7831865006517	25.1699994489001	25.8252592810447	24.5949160353627	26.2796108644157	25.0467376829674	24.6281742848518	25.8415981297888	24.253713052239	26.1124060979492
AT5G66190.1	26.0417421917393	26.3792826403146	26.003188986822	27.4014269414222	26.713784517412	27.30836194651	25.9899371949704	26.0158793301661	26.1513803302605	25.9247207313106	25.7549655674354	25.6902156408931
AT1G05190.1	28.0750610923419	28.2826463136389	27.4120088466757	27.191290293629	27.906133856961	27.6636915379221	27.5688954881417	27.6508732699649	27.7894950394985	27.4482984551763	28.5787094384045	28.4173638807281
AT1G03860.1	25.6287810339535	25.5882480967489	25.5652996802718	25.22061981322	25.5946838422995	25.3685256443406	26.3675011373296	26.2121594134944	25.4378725637681	25.6297768219389	26.2497378794126	26.4260143902332
AT3G25520.1	29.2754945316817	29.2322218195728	28.9199594162176	28.6761159109328	29.3390150042163	29.1816406108558	29.2847729955881	29.4721422029889	29.2852196058283	29.2420522251351	30.0384858471133	29.1912535403679
AT1G78830.1	27.8648861641459	26.4850469166151	26.6939265280324	26.1683888756955	26.4776452600093	26.3161742041053	26.2321115665574	26.2962108935994	26.2099716375322	26.9034369977107	27.4221793873041	25.9918505880884
AT3G44110.1	24.2565163806284	24.9277428842581	23.9734038777799	24.8096539223445	24.9693679879267	25.4200786938821	27.1609108438627	27.3925857562755	25.9592088644382	27.1746515887214	27.3172783165597	27.2202897531903
AT3G04840.1	27.3534364089057	27.7125487254363	27.2469498863396	26.9231444715184	27.0399220670654	26.9991537692053	27.0478416574017	27.389837169413	27.2327305141943	27.3694135037011	28.6439980616065	27.3417712597609
AT5G11420.1	29.9454039163151	29.2544792376672	28.4150227086951	29.1461368419591	29.3823724374352	29.3355684985528	29.3552814572621	29.5616488618931	29.4029002920023	28.9707606683973	29.7437710375316	28.7973568625568
ATCG00470.1	27.0636027776607	27.4289985269071	27.1523504565785	27.9500346803529	28.3080070491539	27.1930721551341	27.3146663531885	27.5904237218405	27.768812590475	27.5141469712693	25.8541946899237	27.543611026378
AT2G22360.1	22.754747870973	24.010462713983	23.5475389547082	24.0578732647646	22.9550362288332	23.4337894242676	25.6972572303078	26.0631057047994	25.3581878479324	25.6837155556306	26.0190765577364	26.1413054551556
AT3G42050.1	26.4471741799894	26.5803018179607	26.2840046549701	26.5619085681796	26.1008034769158	26.480273362404	25.9458571718245	25.9302545776229	26.1384905540643	25.9609277166441	25.7883237480061	26.0602903924226
AT4G22240.1	25.0855052008874	25.3491181370671	25.5881908984741	24.9263169902986	25.935409226736	25.6882576737242	26.8725061802843	26.5295743663644	26.8029087634506	26.5169160980138	27.0701517429612	26.6002608221818
AT4G13930.1	24.2870744377	24.593859534162	23.9263312887952	26.223958234983	25.3301955756435	25.5482951274835	23.3368543798579	23.6970048696079	25.070181066439	25.5839325303467	23.2978426579582	25.2212407590622
AT4G27670.1	18.6121817094476	18.4215097750248	18.4742630146978	25.4541121251288	25.4794712980782	26.0095081328896	27.6885962975696	27.3317084733014	27.8142945590405	26.355794664697	25.529045753207	26.8391592792015
AT3G52880.2	24.9950552898485	25.0585189658689	24.352021327632	25.3158612922462	24.6129755539467	25.0762713463941	25.134999974553	25.712870573893	25.5440523556091	25.4779013952216	25.8849013312201	26.0498149884306
AT2G31610.1	29.2113877933289	29.4789755809341	29.1781005497184	29.0712865689547	29.4134236576786	28.6647371916757	29.2696042669909	29.4554170287114	29.3092939870371	29.5498056976358	30.2720871153408	29.6752474657829
AT5G26000.1	26.3752758611806	26.6044059540443	27.1628653347133	26.7290404380177	26.1138057423503	26.5975852210864	26.230171023359	26.9605756791767	26.2505666068402	25.7015234895985	24.9848535401954	25.9636344910883
AT2G44060.1	26.5434163314391	26.3921931968187	26.3664410837569	26.6440472567264	26.0064942167581	26.671185995154	27.0272499886415	26.67697286142	26.4167532094999	26.4822079988134	26.1202340798117	26.5717484779466
AT5G58420.1	29.5009889344386	29.3565071799254	29.0563372215712	28.5853205241725	28.3263754460538	29.0159119890092	29.269936644447	29.2844221317359	28.803587025617	29.418354624886	30.0259367393891	29.4825023466434
AT1G32900.1	25.1104704061593	24.3689044530365	25.0301117601912	23.7713492192933	21.7644792366596	21.7834001480227	23.3896098094104	22.77469015551	22.7461438065171	25.9333546918673	26.0216286380623	25.6063069310282
AT5G13510.1	26.989842545485	27.4262322456152	26.876474885582	25.6625492979218	25.9930401274011	26.4875892143684	26.1581762039458	26.0493285982907	26.5043941030691	26.8180960859606	26.2844705659074	26.9317993820662
AT1G70580.1	26.4294658694093	26.3331060659071	25.370214864508	27.5110864172757	27.094504121993	27.1752990305416	26.8459373398796	26.3886406334604	27.3052167806589	27.1372160026481	27.0206748070986	26.7802021249456
AT5G40770.1	27.5947139076566	26.7803548348674	26.4546276271559	27.2823800633951	27.3813018686077	27.5300676512981	28.2242085447163	27.6879998906676	27.4854989106691	27.3170560707019	27.8722877615234	27.9396705842975
AT1G05260.1	25.3982888644897	25.8530102321509	25.5076692045857	25.7775274325221	25.0575327058132	25.8790965274552	26.6488481932646	25.5736540053931	26.0288016202883	26.0913758207708	26.5462268288088	25.1226359192013
AT4G09010.1	25.7722974561872	25.6670240258478	26.0360208078676	25.512204920801	26.709807219081	26.1471407846039	25.8250901861706	25.8152710969174	25.4533330626075	25.6093967736457	25.4111672605753	25.9486833219558
AT2G17360.1	29.5359059839934	29.3926599060476	29.1094600580005	28.6234255178964	28.3717766443379	29.0645011890314	29.3028930969286	29.3149368043	28.8262914753457	29.4266787335341	29.997322068039	29.4854008821256
AT5G19220.1	25.8111857325925	25.768552251306	25.7699041103916	25.4000493171026	25.8238923650537	25.6994633730714	25.278185552324	24.6992291934108	24.4626132265152	24.9212175174128	24.7168357851809	24.7751384331212
AT5G50850.1	24.7100208690923	24.7008498781417	24.5037240950375	25.2634051814437	24.8616571631979	25.2844068809896	25.0361739480015	24.7065615704713	25.1026205165258	25.3078290814512	24.6376149006658	24.9358241880872
AT4G09650.1	27.7208567037656	27.661730155856	27.2099656899868	27.7091067466758	28.2788817284822	27.7213591574065	27.9460279539926	27.7633089303568	27.6327152567407	27.7761456449337	27.2128452980439	27.5784007950094
AT4G28390.1	28.0755889897809	27.3971285748384	28.3395772508375	27.5273163979504	27.6534097278218	28.0821444923739	27.3149568510603	28.0104644213811	27.5348958115126	28.0613670721524	28.1385930444767	28.0942460520548
AT3G50820.1	28.101533003892	28.2751198011734	28.2227791339157	28.0428641846134	27.8484175912147	27.9704567515372	28.9339672187489	28.7173019833632	28.9950840229864	29.3405459867784	29.2257612613158	28.3884957264243
AT2G24200.1	24.6197051651247	23.9870156145314	25.075603841244	24.733046052698	24.5354760381414	24.8999592601349	24.8211973733108	24.4606351201493	24.1983122407295	24.6007602372479	24.5160392676695	24.695429561469
AT1G30630.1	24.577493945861	24.8639397204491	24.3744940230807	23.9028356511255	23.8215543626037	24.0755052638369	24.2722356542418	24.7779395243161	23.9998349732083	23.9951711680431	23.6798263722793	24.6092206792783
AT2G42600.2	25.0379740125253	25.0862825170963	24.9348628962705	26.1481184210531	25.0624169264925	24.8763404508323	24.0456628558206	24.7839176470783	23.9119989192702	24.6058254800609	25.0100359718402	24.6390864029361
AT1G18080.1	26.9290752423661	27.1855504254671	27.0913398219681	27.5587797793053	27.1883991412348	27.4941995681421	27.0961828656516	27.3877679495357	27.0454690585603	27.6680207251749	28.2602067355064	27.9104473034881
AT1G63940.2	25.4932203600234	25.8905268410951	25.1921413818261	25.6284244023042	25.5075188368219	25.6592153758506	24.9162633610742	25.1247394588616	25.2359013075409	25.1013286132032	24.6922906987085	25.4774925946384
AT5G14780.1	27.9114603820973	27.8754233372612	27.7654026576405	27.283747273172	26.8820536872853	27.1329171563911	25.98911172555	27.269392817961	26.80839921577	26.5764306016116	24.7926523975669	27.2136713107216
AT1G71500.1	26.8243861230173	27.1612826070144	26.6852523618068	26.7116942772183	27.2460253991999	26.9388366522538	26.9138764215204	26.6914269332123	26.9821884114306	26.4579186290152	26.468302857665	26.9308531759149
ATCG00540.1	27.0500706638454	27.3707440695615	27.0623413269207	26.747100655206	27.2414301361108	26.7223824072101	27.4770104068908	26.5586100076732	26.7324917592006	27.0090624796496	27.3461051861475	27.0634745755874
AT5G15090.1	27.1868886143759	27.2501585929068	27.3070466523257	26.921618785052	27.3723655962277	27.288248500365	28.0296608019364	27.9625826609695	27.6970074157118	27.9453397025319	27.6918305069125	27.8549753577033
AT2G43750.1	24.4058443042213	24.5075472663616	23.2479603889105	24.0682216360362	24.1390435409785	24.7283723931146	25.2242952595478	25.3230172281641	25.2189239842708	24.6368504929986	24.4144639521327	23.5852653876998
AT3G55440.1	25.7141696205449	24.7866873054441	25.7670363241648	25.2687709896788	25.4159988199184	25.8493608102144	25.2447631856598	25.8847982294945	25.9683641049335	26.4922826679624	26.4040628393986	26.3323226137386
AT4G02520.1	28.6858421008385	27.9491919332378	28.7102160914615	28.2937571857806	28.270281922068	28.7847095207538	28.2888503072161	28.6466582425117	28.803967607634	27.7551712074219	28.371313100905	27.7201452907542
AT4G02770.1	27.5848707737247	28.0532681761116	27.6043233739058	28.1173138280312	28.4706074921469	28.3574713299151	28.8130440794517	28.2249162445225	28.8809897630643	29.1695063731575	28.7190914084155	28.1158393409726
AT2G41840.1	28.3013591518254	28.8577414805097	27.8984785016926	28.1524148299451	28.2983929289177	28.5432506430525	28.532904485821	28.8835265014593	28.5946544596407	28.7955301066475	29.4814953323671	29.2866427826987
AT1G78380.1	27.6555349812393	27.9190403372649	27.1682724103491	27.7188382408448	28.3729432849361	28.2296964796794	28.9412914168967	29.0815138324333	28.8904606942959	28.0121305614219	28.6468577259887	28.6349312210185
AT3G48730.1	25.765121058665	26.1373129543869	26.0531486665722	26.3893002166491	26.4391674970443	26.3258120090767	25.8003371061168	25.4648581781849	25.9097418626914	25.9517348821036	25.3972094128285	26.3238148173919
AT2G05990.1	25.2823554578653	26.0872407439703	25.5579276838749	25.6365054757229	25.2064295514611	26.1519647752016	25.8087727380507	25.1927757573406	25.4873290274307	25.498944986873	26.0891923138744	25.591657476028
AT2G32920.1	18.6121817094476	18.4215097750248	20.8660372281226	20.768585969845	21.1302055709882	21.8733968924207	24.9799154120005	25.3771845770679	23.9335489314734	24.5378677053344	25.3110615849376	25.6195529363974
AT5G12020.1	18.6121817094476	18.4215097750248	18.4742630146978	26.0563671579672	25.6667974121343	26.8559949727004	28.1126886168246	28.2619350752849	27.2753027022844	25.6299326434762	25.4796813527897	24.1957779924227
AT5G67500.2	26.1776706024956	26.066897723818	26.3226224624986	26.270991328732	26.6624984479246	26.400388797283	26.548769239016	26.4170082776426	26.327436557412	26.4189612742293	26.4659606684723	26.6425951297856
AT2G45960.3	28.5485838225761	28.150958298976	28.0480960193041	28.1969242964908	28.1159258371681	28.1924570241557	28.8762733692967	28.3746207109429	28.1253574988217	27.7809277785466	28.636731256217	28.1197119824834
AT5G45390.1	25.9726532004256	26.2236164184379	25.8981576763712	26.8193273817916	27.0047910398043	26.211300002072	27.2221156501356	26.1278813164182	26.8144329453608	26.0932994004626	25.3952111651795	26.6087124554874
AT1G64740.1	25.6494009183943	24.9650294548752	24.8787379720365	25.6696144457224	25.0497074882253	25.71400418453	24.7005662918195	24.9914317121873	24.6301755670217	24.8330684306064	23.2243875631575	24.903524065973
AT5G16050.1	26.0054790967363	25.6433017762975	27.1782441916442	25.8665644113815	26.0146573241951	25.8595496675259	26.4487879396279	25.9502752858434	25.8435817261095	26.1167297655843	25.7859821982842	25.3180267985701
AT2G05070.1	30.4608430618893	30.4049541715121	30.5688793725128	30.9908017422832	31.7339352095041	30.9606524737911	30.8995456528031	30.6718137904436	31.23667365138	30.7406507026597	30.6693913745715	30.8722659648045
AT1G77510.1	23.9681895293443	23.5106340408482	23.856840762254	23.7681566558165	22.5987785733066	23.0050423085906	25.6671074263318	25.5261497224586	24.4343001468495	25.3515809107119	25.7873131470673	24.9678062855771
AT5G51820.1	26.5909885527854	26.966267010101	26.4297144865459	26.8505788824572	26.2754317281245	26.9070318437777	24.9451781283677	24.9463586586287	24.5984405721959	25.1686047937958	23.3207384476891	24.9425729391066
AT1G48030.1	24.7694660074427	25.1860841568789	24.4992900841358	25.8060004389966	25.2072009968676	25.3039705000487	24.5219812428198	24.1158548947993	24.6473086591055	25.2956296647128	24.5954080836981	24.6136568418634
AT1G22530.1	27.2835120295577	27.3842623063502	27.0039146845985	27.061703761207	26.3711780111859	26.3729013176464	25.9978652345554	26.5862582092653	26.2389928684339	26.3924133367717	26.1687735577331	26.1068224900042
AT1G35160.2	25.8507507381018	26.1975952654391	27.281115446334	25.3635932616624	25.599917608049	25.4793354801325	26.1478460163056	25.5241424526836	25.587226651876	25.9689835635038	25.4920685706774	25.8470060992063
AT3G16640.1	26.292495906806	25.3620972598249	25.8378692706174	26.2574905700053	26.9201381085333	26.1064103833778	28.1008076466895	27.4280199254414	28.3395796972733	26.4258130175483	26.6458094703588	26.6168950775756
AT3G27690.1	30.455633373774	30.3998921257099	30.5620645558971	30.9847659434646	31.7266959897255	30.9549942667014	30.8934639283191	30.6674335084379	31.2338133265121	30.7367874435375	30.6660771464873	30.8679004596388
AT2G36160.1	27.3039668779999	27.5701723402585	27.6872109912106	27.226928817701	27.4846815567253	27.6439043991459	27.8673553852222	28.2550385138157	28.2124321142878	27.8525723695601	28.7842046890944	28.217742682446
AT4G25630.1	24.8847555709798	24.7044630478284	24.6773902843613	25.3771951703164	25.1223073095284	25.2274474611505	25.4604996419786	25.8109496926986	25.6696318531205	26.7053161979348	26.8959003794472	26.2499464436847
AT4G18480.1	26.1031070439473	26.8797655177998	25.6003539581138	25.7671218192584	24.8521125565156	25.5376422590684	19.9546763581396	18.8316884357445	20.8445875866358	23.4148694624433	20.0093736585405	24.4448364505845
AT2G36880.1	26.4452976809937	27.0884534448824	26.1211991220847	25.758545606851	26.420247838733	26.7187090800594	25.5931209478153	25.7586255074763	25.6757977068173	26.0604921043216	23.0846689199199	26.5498235550072
AT3G11510.1	27.8466917897786	28.0710570556843	28.1390791498204	27.633187818715	27.9323882380577	28.1199215404541	28.3025567924489	28.6569693492294	28.638712316499	28.0142561730757	29.1901465875437	28.6729165756694
AT1G78300.1	26.3108584830474	26.1103705183914	27.3082606950693	25.5463162174427	25.884656091639	25.6614569326237	26.0541939152946	25.920441816511	25.6124255671697	26.4397859998973	25.960753299178	25.8169714204436
AT3G11940.1	28.8572779010835	28.8116749414846	28.4704187037509	27.5529638351346	27.4823812170416	28.5693932448829	28.7894303630682	28.1462647428737	28.1722848126206	27.5171307458596	29.4144283371286	28.8348477185389
AT5G06290.1	26.88814568791	27.1259423348935	26.4058594920925	27.0191542890131	27.2015970414575	27.2079939173169	27.5739991339142	27.4809905757326	27.7869120974557	28.2129065828261	28.4135709890344	27.3814110605052
AT3G53870.1	29.1944686179262	29.3877707099466	29.0925195660709	29.1165782798801	29.3480624552428	28.6989890429947	29.1618902649967	29.3452390085718	29.2247472994929	29.5465764611114	30.2063903497701	29.6654801381856
AT5G52470.1	25.1425640922631	24.7252936483049	24.9337781671998	25.5826532196074	25.3891864988085	25.4208173357645	25.6712064076566	26.0969870945254	26.0176753190076	26.8585189988624	26.9236949848393	26.418219621968
AT4G14880.1	25.2170271631681	24.6934428229189	25.4665187546117	25.7220670529447	25.6445303143122	25.7519391293452	25.7719081239302	26.1023557241396	26.0565942243247	25.8290956657455	25.812112658485	25.5287110395138
AT5G35530.1	29.1321231418963	29.3204599921846	29.0001024980188	28.9147856588992	29.2695547604487	28.4357005236053	29.134237193009	29.2971989634878	29.3008160147205	29.4282059082502	30.1199245474844	29.5297995282013
AT2G40490.1	25.6641885757098	26.3118498761837	26.082175847552	25.4209863940425	26.258715540138	26.2323718848392	26.1614116327301	25.9997201570879	25.3998384212426	25.2159450003496	26.1427515079715	25.5359292334836
AT5G48300.1	25.1311999292621	25.4169237752128	24.9982777700755	24.7949529224232	25.1736768313506	25.0875505699681	25.3023947471311	24.8695554392151	24.041692568752	25.0474594479814	24.4615979733481	24.9885215675798
AT1G19920.1	27.2170677044441	27.2747336004418	26.6497925231791	27.3855739880152	26.9240039274599	27.1692548013888	26.4609042890215	26.9986892409016	26.9053414617152	26.3280593688143	25.2050029974201	26.751350978685
ATCG00130.1	27.3855791222904	27.5638513280472	27.234336811276	27.2200423062583	27.3104903313158	27.5347603640149	27.2119919374872	26.8891332209101	27.3898014662876	27.160263836789	26.7039754727739	27.1955656528398
AT1G66280.1	29.1207656368118	26.8263295935938	28.4087536907494	28.6745879768962	27.1079711348377	28.638661834462	28.0129409229465	28.1891691231332	27.5337522399285	28.9262845919151	27.1246940298126	28.2354276226715
AT2G37270.1	28.8394142975271	28.7994466536602	28.4417039926125	27.5244550322417	27.4743086339928	28.5590334654254	28.7730989523902	28.1190750496484	28.1274542429423	27.4580195443693	29.4061027358658	28.8168134579328
AT1G48830.1	26.5426493317823	27.2858308594197	26.6145445066662	26.2244551309557	26.5866531311006	26.7495183914734	27.4589056936501	26.8595243600125	26.1803353352643	27.1001367996457	27.8558450269909	26.952602982476
AT5G65430.3	26.4591666784902	26.8029670225449	27.7583347536754	26.2282125972351	26.8519334307706	26.4670737633474	26.9565414450065	26.926234454435	26.605097179333	26.5317309018138	26.2588180292203	26.1084097572382
AT5G63570.1	25.7542675180139	26.0473294703799	26.0581222300693	26.4579508075064	26.4437981111026	26.4485030153514	25.8568838743593	25.7010574533882	26.0033940377314	26.0368131702334	25.422884498389	26.406617903414
AT1G78630.1	26.9623922032889	27.2427965757965	26.6803960114616	26.1754277225892	26.818571450904	26.8613354272584	27.0394887239651	26.799416316833	26.5708641819713	26.4836221905972	27.2369386933929	27.3462027338799
AT3G57290.1	24.4459768146503	24.7091353612201	23.3990579166455	24.986306018765	24.0319167082204	24.8251090186126	24.3247076820356	24.4853097268017	24.1956844407153	24.3773383039605	22.5028392077172	24.9008812688428
AT1G56450.1	24.6668959913075	24.7995875583775	24.6070444449716	25.320373359803	25.8433397129152	25.6754624185696	26.5113545414635	26.1323920983346	26.2819318658563	25.44205381429	25.1656265287313	25.6331500061461
AT5G38480.1	25.9722688615678	25.709740657274	27.1473302466235	25.9202666151634	25.9118705881363	25.7231120967796	26.3045588229516	25.8395147352665	25.7113909676197	25.7015298349447	25.5967738278558	25.4969098390724
AT5G61790.1	24.173840124361	23.5999262319495	23.6480352807407	24.2156981399249	23.669781807535	24.2117619232362	26.6534932630179	26.7291849656744	26.4106367664558	26.4410086553769	26.4660210562643	26.6956639339066
AT3G62290.1	26.5238287288247	25.7443442172353	26.4617172389551	26.220028869679	26.295584406169	26.630483774347	27.0738872404248	27.201140979393	27.6500414417311	26.8850234231924	27.1516190910765	27.1652870169865
AT2G30860.1	28.0968816052447	28.3509583296991	27.712504960254	27.3671210265366	28.2308051665301	27.1555257750192	28.8896810839709	28.6141026526988	27.9572616658513	27.3060296943232	27.7166852011133	27.436341358203
AT2G26150.1	18.6121817094476	18.4215097750248	18.4742630146978	26.5582192468453	26.2716830064417	26.1686277456271	26.4052450995076	26.1534434855839	26.4574321079538	25.0659994897326	25.0473256424369	23.7216215823014
AT5G20290.1	28.1440952647787	27.6892558149239	27.542162102401	27.9819387030048	27.56409726084	28.2888732537019	28.3582262203896	27.9136608909637	27.6928230946541	27.720092045918	29.1187392920317	28.7833062190253
AT3G01280.1	26.8357637139216	26.7010099528197	26.483937278371	26.8343772050601	26.8221705160428	26.8248420409345	27.3522331326872	27.0940760744154	26.3972794078168	26.7474702071147	27.140239548181	26.7451963778751
AT1G15690.1	27.0198747163325	25.6330578546504	25.6128674851629	25.8314720356797	26.144696202489	25.93980641808	26.3601758342171	26.1832522189079	25.7532669489054	25.577755770526	26.5805746340668	25.0698868217367
AT1G01620.1	28.5902821939621	28.1288363825794	28.1062803377068	27.756170660826	27.6691443665633	27.9196714259717	28.6076665773715	27.9353177663306	27.7170068605843	27.343050542138	28.3270516365482	27.7726746034363
AT1G70410.2	25.7034304899816	25.5346252599781	25.7611004374996	26.3211337291451	25.6709758051813	25.8719221531642	25.4251118984521	25.5672425249193	25.4658244442535	25.4009637114255	26.142961328592	25.8281472367591
AT5G55280.1	24.3499705198317	24.9109654564003	24.5827481881466	24.693816063181	24.6550018588011	25.1425382291648	24.2759004154356	23.8491926075857	23.9412174361228	23.8832538024408	23.6074062875106	24.3073760747419
AT1G15820.1	29.1295468436896	29.0468319190972	29.4271386417958	29.2631587152709	29.6901922978939	29.4796867795173	28.9396250345289	28.8268622707412	29.2799487354094	28.8924953837594	28.3802968359208	28.9404689959756
AT5G01410.1	25.0589859238404	24.6431334064436	24.5102275294038	24.8136132896903	25.6031932480073	25.6748311459926	26.1889951851037	27.0341939499631	26.0601409457969	26.281651760096	26.3176167270969	26.4950392497941
AT3G59970.3	25.0306430597903	25.371484737016	25.1134779765095	25.0023451401585	25.0256240375854	25.3947910648813	24.7413893188742	24.390130767857	24.3076219110644	23.7806014397777	24.2064703916336	24.7633400360188
AT1G23490.1	26.5238287288247	25.7443442172353	26.4617172389551	26.220028869679	26.295584406169	26.630483774347	27.0705484603943	27.1983419196041	27.6500414417311	26.8850234231924	27.1516190910765	27.1652870169865
AT4G21150.1	25.0343219254949	25.0284608732521	25.0949431536454	24.9967389657852	24.2191926024493	24.9435312551678	24.8045663063137	24.6114503717995	23.4502689919086	24.8887083236611	25.4595913347744	25.3616688764058
AT2G05100.1	30.4590270587245	30.4030963042978	30.55818187027	30.9867046886037	31.7291342322022	30.9520198323489	30.8901410502668	30.664558285065	31.2319197384406	30.7413339717804	30.6673099502945	30.8647107897208
AT5G51440.1	18.6121817094476	18.4215097750248	18.4742630146978	27.9622825772268	28.5693650811183	28.6013873520503	28.9905924701558	29.0610276667581	29.1652143198051	27.3778229462097	27.1635360520354	27.1154580610713
AT5G13490.1	28.7258569529883	28.0608349333503	28.8477679221479	28.4817665491703	28.6657228957156	28.6827645722367	28.0721134634017	28.0501296338748	28.1800504267366	28.5824893353708	28.657531619905	28.4098334747146
AT5G10360.1	27.4918413555996	27.2928682574174	27.1099356790935	26.6131303896978	25.8580333717896	25.8490319280782	26.3289863048221	27.0974155654281	26.5824600478597	27.8252750052784	27.5250841712513	27.2322058604945
AT5G54270.1	27.598439890662	27.0388247371052	27.4727907266004	27.9156284090391	28.3129066302867	27.3490476562843	27.8757606921623	27.470364954739	27.9066561298073	27.2847395365997	27.0247538259218	27.9145390607132
AT1G24360.1	27.4636742836848	26.7271217148023	26.734317556324	26.903162794893	26.3484758515587	26.7655240631658	26.5641929934432	26.6024340524661	26.56778645203	27.6577410522424	27.9200098631369	26.5837046446982
AT1G29150.1	24.6060771291348	25.8325427725969	25.5923864317612	26.7933466119781	26.6455060593281	24.6547047448427	24.6632483036948	24.1729035686807	23.9793363088246	24.7070770332058	26.4654635248657	25.6237502383932
AT1G72730.1	25.926751311773	25.9637406636408	23.9998464973181	26.3240025021977	26.0319777706649	25.9667157831298	25.6875371532819	26.1072523610727	26.0735086013883	27.0699040258906	26.6765577925172	27.1786151624488
AT2G38040.1	25.7572942697771	25.904065389456	25.5827794218985	25.7001060861419	24.2985877254461	24.8226157573232	24.9917691230953	24.2200538232266	23.0378632809577	24.6507999892988	22.7327529949915	23.6783843637507
AT5G43780.1	26.2393415514805	25.8781573048398	26.0058701917786	25.6785628535345	25.5067112039205	25.5836643650925	24.4083408853014	24.3511111012788	24.2255200465545	24.0516636685298	23.0728816756915	24.9366476430033
AT1G44575.1	27.1725105252929	27.2632948500486	25.8862354938361	27.1336721707884	27.765334868444	27.3767166751462	27.813141377857	27.584152234942	27.4796212874186	27.7480777590085	28.3157854371651	27.7598515185145
AT2G20360.1	24.7999858905332	24.2889465955431	24.8604947321693	24.3447707855073	24.5181553513041	24.7194941072048	25.3833203843606	24.9249570806896	24.9004826670538	24.8025110403899	25.4543129756759	24.7754432024487
AT3G15730.1	25.1073502298594	24.5834178431738	24.9429996217821	25.0261613833409	24.4650261409418	24.7384698985919	24.9597800974545	25.7216336802313	24.369395264601	24.6348346421046	24.9539620399009	24.9308959363205
AT5G16130.1	26.781437560153	27.1934062443066	27.1259503727673	26.7436314560795	26.9239988514726	26.7112070393656	26.5058327499751	27.0815432509436	27.3176461203502	26.943135947538	27.9032763627446	27.2830606500245
ATCG00830.1	27.7447579931614	28.1103255905376	27.354288801039	26.4893249235663	27.0539104738742	27.3041245680106	27.2814027315343	27.3570468073235	26.4970221996287	27.3663519658953	28.0261740501911	27.4434213940334
ATCG00800.1	27.6795574141221	27.8546974929606	27.4164265791415	28.0487259915851	28.6743887351577	28.5664589419512	28.2314113437888	28.4193891849039	28.4327097178191	27.4401533997195	28.1346318719717	28.3402436153494
AT3G16000.1	24.7288317655858	24.1411028795716	24.0190003498646	24.1031036814176	20.2736637182014	23.9151400186612	24.7098897598684	25.8581918185919	23.2683638088562	24.6666681657169	24.129073241826	22.8404368017248
AT3G12110.1	28.1648765519427	27.9212179715013	27.608717079586	27.1711548027974	27.1221696819908	27.1267044728432	26.4975239374841	26.8613855996909	26.553026784412	27.7147823443373	26.8824813882727	27.988513073089
AT2G36460.1	26.2232689225799	24.2725691345828	26.07958715851	27.2987092327165	27.1404871808747	26.3801056300626	25.8845763541812	25.9470719370345	26.0978720323005	25.9199991376332	26.6365751716593	26.3166357806044
AT1G74050.1	28.8934580030775	28.9032675351187	28.6556120612996	27.7502687394161	28.2470558231145	28.2200809910954	28.6512673224838	28.9035197448632	28.5968269342364	28.8024529600993	29.4585469188323	29.0649402380617
AT3G02520.1	26.204780073466	26.1346613236347	27.298632750047	25.9728803373073	26.2410257871495	26.1749898181068	26.6293235990327	26.1919733723407	26.1357502996383	26.4585297724932	25.9631159499006	25.6341998514373
AT5G27640.2	25.3930207749966	25.1509898975202	25.0841165919947	26.3271751568901	24.8268050656194	25.6209592094824	24.967985567358	25.6790074238243	24.20314977199	25.1493743873775	24.4422139468343	25.865560264734
AT2G31810.1	25.4458900781225	24.3949830810677	24.3500387966469	25.2554210894762	24.4168962078007	25.0731715502983	24.49719462316	23.0072497408035	24.0709814163507	24.2409162049239	24.104687045912	23.7108676927011
AT4G13940.1	26.5066816684673	25.4144171104776	25.9172364846152	26.8107533227792	26.1557209321457	26.4398542130103	25.241091998139	25.2521157772132	25.5481449361539	26.2103318643744	25.485482941561	26.3196201688704
AT5G36700.1	25.4035974648001	25.5870176048277	24.9789385640423	25.2128006312236	25.8591747486351	25.3234201324969	25.841691218299	25.0672490474064	25.4992760920231	25.452505695801	26.023617315773	25.323321169493
AT3G62030.2	26.1845239874428	25.7248281527515	25.5711788404852	29.5712588255099	29.313383508854	29.6617337434015	28.2677862487894	28.0016067987036	28.728076723165	27.9558157218353	27.6254497817146	26.9913009993947
AT1G12840.1	26.0865060577171	26.2702545424729	25.7927418482822	25.0781609083788	26.1029578041327	26.0090993948096	26.0969719791568	25.71413355753	25.0386332003695	24.7995968461433	26.1595455576418	26.1105387464369
AT2G29450.1	25.4885479802172	25.5609818468601	25.2040358489362	26.1906105080812	26.284123018231	26.0774370670779	26.3043960274832	25.8953307411473	25.8484917113255	25.4907800148015	25.6392952173917	25.7676007406277
AT3G51260.1	25.2394458631688	25.4815604931007	24.5140788100001	25.8148154680164	26.0962160087376	25.4856325528898	27.0647097128711	26.7512244919042	26.7893921528607	26.1838936937379	25.4965439363569	26.1813272946624
AT3G02360.2	25.4987536632616	24.8230089492436	25.1238801658358	26.0290425056773	25.3858267306388	25.7290306847325	25.3252612552735	24.4310681680413	25.0633773055665	25.1144040170324	24.4053110696606	25.1243662042008
AT3G52500.1	27.7671430406599	26.9745037800549	26.7673775668847	26.3009589727108	25.7120928517316	26.6467781995387	26.7300319199829	26.6563927833617	26.6583937932757	27.1561908066604	27.7938850581409	27.1518302577267
AT5G38420.1	31.1473067981653	31.4857513219366	31.2558836471722	30.4161714081248	32.2368790048088	31.7855072458828	30.91712646948	31.2562543353476	30.8473158474011	31.5307447053173	30.8114537792439	31.5600596625444
AT5G14040.1	25.5506728171886	25.3794964301377	25.4692980011482	26.2499808640153	26.0828950424564	24.7134660193322	25.4338285113724	25.2986614140454	25.8873143395181	26.0208434851571	25.2214270792187	26.0608207534857
AT1G33590.1	25.4534669546728	23.8486550295729	24.7339685060348	24.50228856376	23.1405055916899	24.4281173297377	24.8879609439142	25.4263978551347	25.465842624829	25.8610657915493	26.2856480184576	24.8415494718575
AT4G31700.1	27.3730276142478	27.1545092651557	27.0021821845093	26.5696761269347	25.8160336429484	25.5373902340735	26.2853327891184	27.0936448374974	26.4437460164493	27.8175061972231	27.5591589494311	27.1862832350014
AT3G08740.1	24.3403255308495	24.7535666824631	24.6907825785757	26.6116966522754	27.2357853472689	27.0690770113443	25.8261883667426	26.2645110381904	26.9118151938207	25.4623024341752	25.8641007324415	25.1702047327667
AT2G44120.2	28.9648077752245	29.1359188811933	29.1170628195752	28.2920804792569	28.7754504365466	28.4149037765706	29.1553634842352	29.4234997614316	28.9713830461533	29.1975723199446	29.8717608839486	29.1820352681476
AT3G16400.1	24.9256872634321	23.7336663273716	23.9808332154415	24.9424243892087	25.1286740502003	25.213685548173	25.310445813949	24.9283381876039	25.1727883826621	24.1985307708661	25.2154097617529	24.9458595823773
AT3G44310.1	25.561477679519	24.4092623440372	25.0716186601066	25.5684512569532	25.2693873957835	25.5746503434224	25.6527358024032	25.6171471579763	25.6441841578051	25.6811799574403	25.6193199729604	25.2894379319432
AT4G01850.1	26.4535077729528	27.2216384489628	26.3215939971043	25.849140004441	26.3669059282553	26.7653819165081	25.9691757006712	26.1252803962728	25.9376604535564	26.3779952654004	23.7375066876887	26.9513003691251
AT3G58730.1	27.2735204540824	27.0491637168628	27.0687405630102	27.2157975111381	27.1629507467786	27.54857265215	27.7926864510457	27.8260235522704	27.5282135935316	26.8856609088447	26.9549209852949	26.4169990032275
AT3G09820.1	23.8229455635285	22.962717060595	22.9066268647731	24.7193029568136	24.0225327376093	24.5904715800237	23.3709869227292	23.8484187374309	24.1784524090433	24.2646630791192	24.3959295775199	24.1957335448558
AT3G08940.2	27.8377755502637	28.1427460556555	28.2003263203181	28.6455536639021	29.2338680234713	28.6039945902108	28.3496942760979	27.9638888865027	28.4054945495181	27.7185237831086	27.0571862810028	28.1505843303101
AT2G29500.1	18.6121817094476	18.4215097750248	18.4742630146978	29.958931081571	29.7059779227685	30.5446958809457	31.2843491243871	31.4665400380313	31.8869123431332	29.8121713306832	29.2665721048309	30.0910987844208
AT5G56500.1	26.9830493476579	27.159221553067	25.1080269872231	26.9950302665294	27.1901583456571	27.0937848908244	26.8324402064016	27.2380935971332	26.9606755378885	27.6751117576523	26.7706276018568	27.6568989954452
AT5G36230.1	24.2498366691612	23.5079990393835	23.7947860866452	24.6568549271414	24.2505544635133	23.8901633209414	24.5202075382514	24.5294411588507	24.3608902071059	24.3035448470664	23.9774666791108	24.3266327402242
AT4G24780.1	26.5444894227818	25.4071662184667	26.5388176755536	25.9459348431685	25.6271352993042	26.1913603331123	25.061940863122	25.2733649326142	25.490242256313	25.9570627085593	25.4652589887076	25.4788223158295
AT3G02560.1	27.0842442707194	27.1517773141531	27.2307995973689	26.7422212240579	27.1038406885954	27.0033667564879	26.9831889881326	27.0355285694662	27.0045073242848	26.5890855629595	28.1155099731284	27.3396611068568
AT3G60190.1	25.5728861536112	24.5165659347542	24.7430101085642	24.3826001492594	23.4775395323138	24.0389815974658	23.4870409392526	24.4928276106493	23.8780882491123	24.9131739344488	24.3096843681913	24.7502554478365
AT1G67090.1	31.0335833067185	31.3759113643506	30.9821245082986	30.1942249695964	31.9969310614072	31.4333408016387	30.3330302929722	31.2009626437024	30.0368218879913	31.162139127923	30.3072590480507	31.4772979105039
AT5G38430.1	31.0534965593158	31.3997506909557	31.1981723820575	30.1834910638051	32.1786023981393	31.7083382549377	30.7615163346027	31.1319790710937	30.8143709421067	31.4414395759738	30.6057036512249	31.4930941395411
AT3G61430.1	28.5707047426876	28.1177375732732	28.0937797337508	27.7317497116489	27.6345639208726	27.9044069557342	28.5905104136595	28.0008878451598	27.6629862297945	27.3190966852097	28.301142116936	27.7418357215126
AT3G26450.1	25.8804541901663	26.2377602185261	26.2590824835407	26.2983041220589	25.0069035223262	26.812281910026	26.6441574168951	26.223326819816	26.7468452843064	25.4927240898213	25.9711348817401	26.1530041150673
AT1G07320.1	26.7633122739944	27.1561122476277	26.9758364254825	26.0702243133856	26.3850083159729	26.2285875272945	26.3331679100556	26.2781808722029	26.4448099168235	26.7025184161915	27.1114556904087	26.8950570276978
AT5G12030.1	18.6121817094476	18.4215097750248	18.4742630146978	26.6598825809629	26.642955985683	27.4346026507069	28.4075376104338	28.6959372318315	27.5548883485005	26.4428430386687	25.7537404953178	25.1656798864556
AT5G06870.1	26.4973011133367	25.7569852347879	26.0446784359904	25.2654983025642	25.9004890241748	25.5824876125925	25.6338997519255	26.0496059621296	26.1315753451028	26.4905124459447	26.7615307402094	25.9874116595018
AT5G66570.1	28.1762026780927	28.3348030192959	28.2711170352465	28.0223779731985	27.8968291414324	28.0678423273396	28.9358151977736	28.8009256646965	28.9813997845536	29.3297644546635	29.2847314893854	28.3508888827236
AT1G02920.1	27.6457929822685	26.3679601765798	27.473334780584	26.2127893530037	26.607256932619	26.938993017595	25.925475482379	26.5152108811228	26.4787633254032	25.9276255300794	25.8810506492441	25.3630286651129
AT1G66200.3	25.7870693811924	25.2651646146664	25.6517559601902	25.9212362257392	25.6540979835484	25.9472910962549	25.9004585281652	26.261901512713	25.9045789488141	25.8065048808362	25.6675051911342	26.1354479931271
AT3G02230.1	25.3658290212986	24.5063751419184	25.0218776691819	24.9645516910668	24.9075482907759	24.7581434951894	25.7892547270571	26.141998893511	25.9046668668437	25.0211821379292	26.2044750266483	24.8755903841962
AT4G02510.1	24.5440189745571	23.9832444925548	24.1157198248521	24.6458101298785	24.1646591545043	24.6267367153677	24.8398377225462	24.5391869790023	24.3166384043455	24.3912173627952	24.9894265510316	24.649978531102
AT3G11630.1	27.0308391954507	27.2311244780071	26.8362451421781	27.0235093684083	27.4136092075068	27.3270552011013	27.5862226976545	27.5590781740018	27.5961824750828	27.761142448652	28.3101754905355	27.4631603828364
AT4G34200.1	25.5342918384125	25.4677182263837	25.5697162196159	25.4215835918009	25.5817899480022	25.6399476368126	25.2712100966188	24.6168968718978	24.7798137182922	25.1604317326137	25.2553104339509	25.5701148841794
AT1G03230.1	26.0224067599584	25.4497349304815	25.6830966683019	24.857784186108	24.9455985943228	24.992899536088	25.4799769563794	26.1113378802925	26.1362552028019	26.3383582739938	26.615449362457	25.4513433142438
AT4G29010.1	24.5870103918205	23.7474226737212	23.3933069172338	24.6828894921777	23.7026007409735	23.8893342488915	24.3479951658096	24.3601982097822	24.8933605108428	24.2053068884461	24.1571120511932	23.2270305041419
AT5G10860.1	22.2861019744232	21.8421776759888	21.107785210605	24.1783469362479	24.3371441204736	24.6009457582846	22.5515681644656	24.7833084174334	24.1926616956703	24.4424860680967	24.0521623764159	22.9719846391451
AT5G66680.1	24.9768618631955	25.2205269730181	24.7336169924011	25.5685683867806	25.5220963384118	24.9856117074744	25.3105233370749	24.7793287142039	24.4622618639698	25.0014703900325	25.5242279584118	25.1311333459488
AT5G17820.1	26.4687720574063	25.8634444770511	26.4084941787008	25.2091612072475	25.0813785970889	25.690725894832	26.1875490132277	25.9042654503268	25.5024661863938	25.5840510487834	26.1253100394581	24.1285881576574
AT4G14680.1	27.0381976275238	27.0422577020004	26.9870695836834	27.3042373921575	27.035360928485	26.852201920513	26.417285194515	26.539389582272	26.4014321497978	26.1233347557881	24.8261050402956	26.7400534003622
AT5G01530.1	27.7424221093355	27.7869647266225	28.66897509191	28.6787891309314	29.0412037663118	28.4930484384054	28.5176722712453	28.4713382091838	28.9562860164828	28.5025380548199	27.2191513821161	29.1387423924688
AT5G46800.1	24.2676663946754	24.5194346957166	24.323715331796	24.5309157641812	24.3320116823113	24.305360138311	24.0085226584514	24.0433672781711	24.3197111182262	23.9776389130899	23.3878276258132	24.5925757699172
AT5G07440.1	25.7384634044081	25.5203237346996	25.6728682473322	25.3246762351166	24.5706420968693	25.2157824059701	25.37748896955	24.93813912642	25.4731650567692	25.6094357775569	25.4840188062716	24.8548134190839
AT2G35840.1	25.9740908677794	24.9030321118333	25.5878616211036	25.9043584411581	25.2822561830172	25.7247488557931	25.4607317218126	25.8665767677882	25.6080622273356	25.6499126583222	24.9862673871586	26.0994359430974
AT1G54050.1	18.6121817094476	18.4215097750248	18.4742630146978	27.9718315461256	28.8257620804463	29.2234268454438	29.5947079857419	30.0014669538793	30.2111041979269	27.5673639311666	27.3121287516254	26.3297971592472
AT1G09590.1	27.7736053706646	28.7957291539017	27.7740899892533	27.2818611372109	28.5020852968138	28.4733083941776	28.7073188958083	28.7459354399497	28.6495295282164	27.7834930717577	29.4575398204503	28.8911619928405
AT3G02880.1	25.7545087339098	25.4774855538554	25.5017457261368	25.2658267638059	24.8569545222487	25.4570986492222	25.5044221092989	25.1012941444691	25.4826340512342	24.9990273682941	25.1515009543144	24.9475248472356
AT5G03300.1	23.9612613837037	22.962717060595	22.8363673764503	24.4884240472489	24.0225327376093	24.4433269148087	23.3709869227292	23.8484187374309	24.1784524090433	24.2646630791192	24.356209076165	24.3149553302814
ATCG00340.1	24.1190253244403	24.8834783050752	23.9957080725327	25.9037240180677	26.1428832919699	25.2155390724996	25.391551192232	25.5997132292145	25.4943458365544	25.8085142088783	26.0184226345711	25.4645946066984
ATCG00160.1	27.2227515746786	27.5815866622958	26.3051180922103	26.5880849612798	26.8373977204436	27.1982007146521	26.6840920699034	26.5289389584132	26.6814375677663	26.671539986943	26.6583049837943	27.0497923924527
AT5G27850.1	29.4426375477874	29.2401366648661	29.1980124198815	28.3571863147699	28.4755487754838	29.126329047713	29.0252238966725	29.3408924270695	29.195060056734	29.4313913731021	29.8730149442733	29.3316073439132
AT2G37660.1	25.7756403186443	25.5127238280653	25.7936921057917	26.6173621988758	26.0268253141946	26.0941547016327	26.6481217615573	25.9327474006068	26.4511278344465	25.7819958715314	24.9707038040415	25.425074111583
AT2G33150.1	24.0629214809965	23.4240852809629	23.7707673174296	24.8280727421181	24.1054636897474	25.0998782910981	24.7672257000953	25.0256262339986	25.1550944520662	25.7584414040946	24.7155474120143	25.1323357691359
AT3G07770.1	23.8357667974234	24.0154065446208	23.730412918363	25.4639450058695	23.2055650783838	24.629588969039	24.9286366507055	24.8533988452891	23.1422974931461	24.5706653722506	22.7411582461169	25.8835987464082
AT5G03630.1	24.7292593507915	23.5617763323727	24.8486839664921	25.3526064105552	24.8910485801443	24.9008750055573	24.8372619046541	24.733006733441	25.200798950436	25.0384736228149	25.4753263659725	24.8412501942932
AT3G23400.1	26.1281461864203	26.615289049636	26.334224448335	26.3309264492913	26.7087723773286	26.4607774585069	27.277044287922	26.830384254709	26.2911974037392	27.0219101925218	27.1085858707249	26.4167631296593
AT1G07660.1	30.2184325702251	30.0000352560126	30.067344743632	29.368607701358	29.551940318935	29.306003263049	30.1281713646381	30.4452547350589	30.495560585412	30.1225822092759	30.5804074080539	29.8973805534651
AT1G22300.1	25.267677251954	25.0115772150005	25.3169719948651	24.8489038872098	25.3002282582973	25.0622248727703	25.6853103305233	25.2533890351469	25.2390909395052	25.4652503930697	25.0898049210465	25.0429015804818
AT5G55070.1	26.507925023615	26.623017085641	26.54961512692	26.6327476456515	26.809797463766	26.4715789706593	26.5654358935948	26.5023989279007	26.0398723814325	26.7398664995765	26.5072437067153	26.7364702679033
ATCG00380.1	27.8168235141582	28.0703795985543	27.6307600383584	27.4639324123666	27.758242940565	27.7291601697831	27.1967451386536	27.7738705329245	27.550590743277	27.5068775111267	28.1060636753968	28.0762949995512
AT4G26530.1	25.5755144342356	24.4305852663175	24.172206819844	26.3391543628382	26.7401017949663	25.267493810117	25.3176952457652	24.6619361534847	25.6287292021399	25.2848423111079	25.980991106977	24.690775546503
AT3G23810.1	25.1231940681116	24.484008969062	23.6100221745714	25.4472311966333	25.5330145532503	25.8241095888638	24.167951278475	23.555358309061	24.2443397340957	25.2965237552644	24.8467691543084	24.6708848501816
AT1G52510.1	24.1416026392919	23.6873938390175	24.0057972228253	25.2285474552395	24.9143881433636	25.2230507189872	23.9440520551589	23.6854725663755	24.4959263717208	24.4099854446548	22.5279036165552	24.5331002478859
AT1G04110.1	24.5196433308257	23.5943620809718	24.4813374069997	23.9821530648164	23.7472245327501	23.9728982123033	23.6397756739998	24.0610484388818	23.230868331039	24.2055465845116	24.3835331812161	24.1120347305481
AT4G33010.1	24.9812481230127	24.484917521222	24.0613314704784	24.4114237060707	24.1976348568068	24.6894861802129	22.7387153160786	22.2906203377203	22.2594901368913	24.6272758187107	22.6284528826804	24.0607884360641
AT5G20630.1	27.1982546799597	28.4914203383678	28.8502850973231	27.6210518015306	26.8894582872876	27.7400141686514	28.7937609565321	28.8268650824599	28.8843130774927	28.9911731298899	29.503164081321	28.3330386213633
AT1G41830.1	23.380438208891	22.7926855575245	23.5004808631027	23.1747768342522	23.5607549704929	23.5684690009937	25.6951864408089	25.3478386854746	25.9449688321108	26.1852033185018	26.317114051183	25.597103692595
AT3G44330.1	22.9682823576652	24.3397960545279	24.4173571841962	24.2497634815049	24.433589388663	24.1681531804987	24.3667202751887	24.0722984801653	23.8814681919607	24.4307748739555	25.3763273254795	24.4002601821379
AT4G22690.1	24.4927022113874	22.1324153197595	24.1403918465395	23.1077303065067	22.4750635866377	22.5077798836338	21.2316429338378	22.0033219729508	21.1640417635673	21.4314156041864	22.4515788837561	22.572059935862
AT1G45201.1	25.9840390678232	24.9336613029479	26.0305233450086	26.2272338555244	25.6479524167195	25.7980785895803	24.3891436881535	24.926941829059	24.8048964248506	23.5708853697436	24.2075060636755	24.0409037183486
AT1G18540.1	28.5847424608038	28.7808210758936	28.6911700354261	27.5852382198895	27.9112109285778	28.1987146522684	28.7889335514173	28.9189521993092	28.266972931045	28.532637127257	29.3458832776953	28.8403194263954
AT4G34980.1	25.0566873227771	24.4582024511065	24.5492227445585	20.0712129060493	19.5040281426776	22.0280837827291	18.8812664613718	18.8316884357445	19.4194910364671	23.5446324492001	23.5369780362664	23.9088547215892
AT3G09840.1	23.8990549221969	23.4518777865957	23.5348999661428	23.0195932733012	22.5161096213167	23.0612607589928	23.6790279407987	23.7394246378076	22.8453555691987	24.88908316848	23.5553171131612	25.1158441023659
AT1G06460.1	22.3825840549343	22.9601033333433	22.7509191614791	22.4251662073373	21.2976716871345	22.5109908362108	25.3355544604703	25.9116142573146	25.2162066233288	24.1989389648354	24.4703334243637	25.1248858316225
AT2G30870.1	28.0893077431353	27.6310147053571	28.1901667873205	27.5375737770838	27.9610455734488	27.3436547242013	28.0234328867035	27.8146206992151	28.1977279822176	27.0717497405977	27.5459596898451	27.430600578761
AT3G07010.1	26.47168935275	25.765843310938	26.454949738093	26.1869899898321	26.4080794844329	26.4850079640473	25.7400425885799	26.3444500638694	26.2586752899799	25.8121020796044	26.4138301059328	25.554491894115
AT1G07890.3	25.7358621443557	25.0156729840292	24.9470696177113	26.7414083503768	26.102827126554	26.6494938957822	26.2923196666577	26.5231906650379	25.7710363275629	26.3339791471406	25.8975940062749	26.0794815285508
AT3G63410.1	25.2790790354446	25.7072105050827	25.2415050569922	25.2999290515188	25.4399951934609	25.3341966187064	24.534319507735	24.4039363711572	24.0651025043895	24.1078380378667	23.4186698827874	24.451493489536
AT1G23740.1	25.3287232678188	25.9102577066987	25.3804449468829	25.2316934656247	25.6404347167239	25.1990916332683	25.4934662932873	25.8683512181029	25.7550566722153	25.6765842623728	26.0712142156449	25.9637642956707
AT5G14320.1	26.9215061980199	26.9964109048843	26.3320394174937	26.0565163345029	27.1412404282182	26.937724561121	26.5900895840854	27.0246638848281	26.8387841194362	26.7645179099388	27.0246605034746	27.2524282415473
AT4G00430.1	28.5281677988947	28.1216416456042	28.1039117441039	27.6873502652416	27.6141272598723	27.8757142976532	28.5480171965331	28.0315960459139	27.7207639351935	27.3368878772835	28.3567175216263	27.6890672292887
AT1G58380.1	28.0770743580495	28.5973642562938	27.9234983258091	28.0162319045188	28.2094508370169	28.4383407216164	28.3758205763862	28.6883022873994	28.4486866284641	28.6208711967975	29.3385825669033	29.1665607702642
AT4G17530.1	23.4076443160721	22.9959213468974	22.8242361581404	23.2928390569207	23.8391261129331	23.9282342577106	24.6096947998991	24.6041758491271	24.798803613557	24.6724782172372	24.5824842818819	24.5227781004631
AT4G24620.1	23.1444922353835	23.945998494842	22.0977431432605	23.3613268545641	22.246587816587	21.5915602388779	21.6367919819318	21.7700455096522	21.156208400828	21.6033148361874	20.9429265301286	22.2328279874183
AT5G60600.1	24.0477702816164	23.8303508860935	23.4236159355055	24.5136666426958	23.3439887660687	23.9676624219951	20.2424494595992	21.6107883127777	21.8527841752802	22.9541380792148	20.3239193852977	23.8250232028126
AT3G52580.1	27.2236672321399	27.4864749017583	27.6305453190404	27.1288881300507	27.3116237438514	27.5155722008356	27.7420119816572	28.2138495653447	28.1751445849298	27.4394333449923	28.7252145849958	28.0765116118077
AT1G79920.1	19.6213604077235	18.4215097750248	19.1905570156144	22.209243624513	19.5040281426776	21.917946827391	23.7196643455195	24.0382845516396	23.1693361655689	24.2012223601679	23.1815647903316	24.3962787836442
AT3G62870.1	28.2347778240396	28.1354486194101	28.0030417440083	27.5736698366633	27.7870686835204	27.9331816822343	28.0543098600832	28.4533276614473	28.0637887244783	28.7214086004042	28.8318526764493	28.4619215286456
AT2G27530.1	24.7085294953711	24.0923167981393	23.8207009646801	25.0734234470291	24.6857710027474	24.8621352330638	24.3982460620987	24.9566391021164	24.4128419327781	24.8359615264831	24.9673038437762	25.1132363167578
AT1G11910.1	24.170910545731	24.0887780504855	22.7641395354361	24.0928630934614	22.2751716752505	23.4394627678992	24.3848182604371	23.8118240623248	23.780293852975	24.3161124560141	24.2800474609659	24.1326475134541
AT1G47260.1	23.4376349993427	24.1760356943818	23.8575278386374	24.5723818515865	24.0245864498459	24.7380621514676	25.2742621163222	25.5012542029804	25.0087028492259	25.3692888874453	24.4185781434111	25.2452574665529
AT1G22780.1	28.1174154557999	28.3480009760652	27.4242717716598	26.8299261183939	27.8384674363605	27.3749546890691	27.4724180346859	27.9714326914561	27.5589711279174	27.8255351097097	28.8844355919073	27.4926585757546
AT2G39990.1	25.9987915738937	25.4947282864465	25.8107823436816	25.9792331971049	26.0943383632721	26.0638035333715	26.1553520567937	25.6119095812098	25.3576607271142	25.8577868433034	25.9560632551127	26.2661075274359
AT5G52520.1	23.7995548531093	24.6001110660556	24.1102586741191	24.4213366516076	23.418633342136	23.4389717580123	23.7233964944585	22.1892026109621	23.1053979862306	23.7338096684681	21.8036408235247	23.9885132464465
ATCG00270.1	27.5863875328723	27.4843888825533	26.4820595094913	28.1364942893287	28.4776618101388	27.7508079675496	27.5129488629428	27.2734473198169	27.4752979128939	27.1660297293082	27.6593567254083	27.134408928447
AT5G19760.1	25.6371508640619	25.8871665912012	25.3552319818376	26.074371465948	26.0961505262756	25.9906336692192	25.8214409881723	25.1734171406263	25.9899211751373	26.1138515155524	25.9034255966199	26.4864272718225
AT2G38230.1	25.5891803376729	25.0743690158231	25.0430237780785	25.23575905775	25.9125494984521	25.9028884479707	25.4144531128767	26.5853678642026	25.4978565868044	25.9553730349643	26.3554911712003	26.421843456164
AT1G61520.1	29.1590800092214	29.1405399163113	29.3189080853136	29.1470384337032	29.6926947757248	29.2397814741873	29.0695874366124	29.0653789891559	29.4521512341058	28.8851463428867	28.5269079957624	29.1312426414679
AT2G01250.1	29.2610596112868	29.3426929564847	29.2372757634927	28.5044781201276	28.9963936636775	28.6864970006997	29.271491809387	29.5050078119893	29.1867573142633	29.4364683217888	29.9886898002	29.4033861767854
AT3G57150.1	25.0556289867614	25.4821205815769	24.8672700661603	24.9808037613553	25.3293210222883	25.4271886535773	24.9567379045336	25.1654084775211	24.7438359449827	25.3288882706082	26.1184364096403	25.5611153211664
AT4G28510.1	24.8750153877288	24.9976788617342	24.6115550573949	24.3322387398924	25.0601170263016	24.561641870499	25.6627220441404	25.3730573607344	24.9301025876034	25.4751353484572	25.603891051959	25.6966945295433
AT2G04160.1	24.9532347512427	24.0355795794727	24.4063241377109	24.1539923174128	22.2735952919247	23.1259005687498	22.0061568931927	22.5088691655303	20.1161741873288	24.9111962050829	23.5028054661827	23.1582053329928
AT1G04270.1	26.0272510012293	25.8141787542077	25.4645928618567	25.2660464592024	25.6007778151419	25.9302129714955	26.2680864832001	26.6227903770548	26.3935198173778	26.3001303454494	26.9316175299563	26.5668105561889
AT2G01140.1	25.4621240415822	26.2859730530381	27.430944683062	26.2197131478792	25.9183432727225	25.8126981960831	25.3934328804009	26.9089902821689	25.657077654628	25.4540758435171	25.4415660917052	25.9335668502678
AT1G67360.2	18.6121817094476	18.4215097750248	18.4742630146978	25.1112815190781	26.1692266593262	26.3281100588997	26.5108848689923	26.6367152171224	26.4068925410001	25.5164472710747	24.3084877717311	23.2397447705345
AT3G46970.1	24.1151957734348	23.0335029883197	23.4087299828992	24.4206596929108	22.429441988672	24.0937549150763	22.9513039268646	21.9191675775087	19.6264684762214	22.7295859981826	20.9462830629301	23.7948936448971
AT3G04290.1	25.2898501819849	25.6028541281301	24.817736385947	24.9720326856094	25.5593314575309	24.6485137136629	24.4510261842344	24.6684457235737	24.6671140331771	24.248936318646	25.3655313693066	23.9053104253342
AT5G17310.2	25.5576623524187	24.151566139753	24.1434774166541	25.053678676468	25.0283630685405	25.430527332769	24.8524108277503	24.7382547503111	24.9621501674946	24.9358488212594	24.8760488670589	25.0785513581071
AT4G29130.1	22.9122890846954	24.4502499846286	23.3146044022391	23.0640916183712	22.1791627057667	24.0305418669324	22.8135872612474	23.6269799548723	23.4314603668561	23.2424104918292	23.3582228661945	22.2423558270142
AT5G26260.1	26.5428843853206	25.6608942320245	26.4806551235219	26.0980669510801	26.3048398073241	25.9656460315038	24.1826462205826	24.5013575995393	24.7031351565717	24.1118892761314	24.8463641159992	23.8574009293089
AT4G10250.1	18.6121817094476	18.4215097750248	18.4742630146978	27.1322381684932	28.167026668584	28.297133458473	29.1164445468198	30.0286635439787	29.1594322259133	29.3902597642828	29.2629157902562	28.3140517041754
AT4G24820.1	23.589804277722	21.880095504835	22.7643190656015	23.7021557719186	23.2407155008863	23.6054955690977	23.3546427174162	22.7013410489594	22.9789057554535	23.801472144677	23.2179877146615	24.182410115336
AT4G39960.1	23.3213305722301	23.9132142997397	24.1680443497871	23.7847390702988	23.3034520366475	23.7985969812725	25.1473782293666	25.3143749669611	24.6493482870283	25.2708627604002	25.7044870053773	26.2234292023706
AT4G10450.1	27.632877194024	27.3738366594902	27.6729806513703	27.454146397232	27.6066574383414	27.434977224708	27.7033525430444	28.3516915666541	28.12913190016	27.7882845126434	28.6583753780166	28.1673435650482
AT2G47610.1	28.2041776782448	28.0657737346564	27.9472804824729	27.6124506529296	27.9442218891794	27.9577262651167	28.3023869372585	28.3528913891899	28.0352607373377	28.6074839504592	28.9102761916518	28.3808559048954
AT2G30970.1	23.7152796897131	24.4954932481814	23.7054469851541	23.8503527304357	23.1085691217259	24.4358445804635	23.0108650918324	24.0543209571672	21.7979452530942	24.0238930693895	22.254812379029	24.6187745279484
AT2G37620.1	28.0010609147604	27.8661430040018	27.3920739403173	26.7271541300173	26.9944010894294	26.9292046714364	26.363322956714	26.607094464806	26.433607470679	27.5605123155316	26.678527501201	27.8164508011784
AT1G20630.1	28.5709317965065	28.9352177557898	28.4881212186532	28.3971486868133	28.4797902534406	28.7867934754374	28.3660552224365	29.049822464963	28.8139501493092	28.3769276669756	28.1340491380597	28.5415678991797
AT3G52960.1	25.9291906723413	26.1738628405982	25.6448761678012	25.695830212238	26.085106576803	26.3269094585346	26.3062532278923	26.3380829268345	26.549125660756	25.8388461400184	26.9817988543719	25.9743631212841
AT1G02930.1	27.5907467052232	26.4891351380166	27.4204711926572	26.451169599537	26.7928471765869	27.0460118918347	26.1058861350466	26.4750712578992	26.5153841526173	25.9095080429717	25.8600614096162	25.3898429448356
AT5G09510.1	25.4001123973897	24.9154176992644	25.0142500425668	24.9326746922766	24.9493279423359	25.4480545331386	25.5542531024778	26.1954032985974	25.581049753788	25.8177221404877	26.494450217714	26.2153096231317
AT1G03220.1	25.8052469392682	25.2875655665882	25.2757516851522	24.932803798845	24.9176552485978	24.9649002927337	25.5132396567792	26.0120666065152	26.2582293005796	26.3942583085239	26.7290969850203	25.4891369759563
AT3G10920.1	26.6000713553843	26.9287140801814	26.7310138100637	25.9944029022679	26.1966798620526	26.7007083035801	26.4460923290026	26.1389949678516	24.8536085310423	25.7708622679103	26.1069044181071	26.2897847645007
AT1G34430.1	24.7815665281631	25.5348082053812	25.1322256148766	24.2671915945457	24.7637102128348	24.5480855374608	24.5975111152673	24.974831697186	24.9566828772957	24.552271798157	24.4887177425223	24.6743444435047
AT4G10750.1	26.1161992580044	24.8175297154326	25.6134935194764	24.2715033503153	24.104526612146	24.0720660193837	24.5598056901368	24.1044003959772	24.0758414438647	24.8870738804722	25.4242718998238	24.5613774544066
AT4G27440.1	26.1127422191731	25.6514795274149	25.5999345153844	25.5807871464489	25.1967716986321	25.7337385168035	24.260491609888	23.3531702528161	24.4012363019361	24.7813491068465	23.4091689683704	25.5218866204194
AT2G37220.1	24.2588397335475	24.8941982846715	24.5284208437899	24.8966345131295	25.3206375103359	25.4424497460407	24.7466522914767	24.5153848745383	24.8254161274571	24.1647507507849	24.1639594862125	24.1865460606951
AT1G48920.1	22.6990987946821	24.3248911316202	23.6591949018851	24.4569529403891	24.2304013466058	24.3540382763878	24.3478673342663	25.2303006305247	24.4973409537507	26.0799508635339	26.6750681344705	26.1715599736296
AT4G30140.1	26.3076449777838	25.4748021207116	26.0736382028873	25.7488034747355	25.8647648114711	25.801969984684	25.8877291440925	26.5513919090223	26.5189137560746	26.5294703511739	26.1182968278886	25.0056615524262
AT5G47200.1	23.155906492206	22.360804763533	22.4297742402109	22.9611593570908	23.5926468223429	23.9538523040748	24.2613226506461	24.3394349426781	24.6349239113728	24.5381679692159	24.3864135282905	24.2759096484243
AT4G23670.1	26.7047894484081	26.7420525986492	26.8415223109968	26.9670063241974	26.1217706301264	27.3461230455876	27.3389634721069	27.2509395306809	27.2419217788441	26.3392326696783	26.776197262422	26.8868272427879
AT2G24270.4	22.2819409188726	22.4316066329046	22.4068598518794	22.8758194563987	22.5972767248728	21.9705670747039	22.537207141765	22.9109456082778	22.300194736815	22.4773399131108	21.7644799453415	22.6649216082577
AT3G22330.1	21.9504547124297	22.1992815847773	22.1129004696802	21.3888311056102	19.8778489538671	21.4208310821243	21.5873096440836	22.9501123941716	22.0921451409575	25.4050043088238	25.0899632837485	25.2523693347792
AT3G09350.1	18.6121817094476	18.4215097750248	18.4742630146978	24.7464301589034	25.3433732016901	24.9165551301732	25.8696994490404	25.6902951534807	23.8086563909281	25.0331135991432	25.0054580229026	24.0712823129781
AT5G58390.1	25.5564371759174	24.7721553711523	25.3519710665241	24.3685013993287	24.166759649576	24.852335479836	24.2893083232065	24.0176313172297	24.136750700016	24.8391078471263	24.8538297007786	24.1862699337509
AT1G64190.1	25.180156837623	24.5837716601257	24.7153812959665	25.6387515299915	25.0549748718775	25.3416578045122	24.76250988279	24.437226058207	24.5253506627163	24.7270521027444	23.8209615055891	24.6585997230608
AT3G48990.1	24.5158955431458	22.8781006943589	25.2149561197038	24.6401286281588	24.1054923042123	24.686646280961	24.2190911007986	24.1962010767105	23.8706970517405	25.0705011286617	24.6862936255674	24.5233739892077
AT4G27090.1	28.5278619870252	28.7526420827537	28.612197300461	27.9412563078498	28.7192895857838	28.5751882531432	28.9214840427628	28.9005467897734	28.8867265109736	28.3905716438924	29.4795974825857	28.960870728454
AT5G65020.1	24.875913174311	24.7180668664366	25.1810979513957	25.1982584274755	25.1548795918414	25.6186489713747	25.8350511519441	25.1687134292378	24.1989561951533	25.0134623961148	24.809412724899	25.2826286405569
AT3G46520.1	28.001863260187	27.8773154042201	27.3958374263302	26.6919791298881	27.0082215494494	26.9131645278952	26.4122266300601	26.635735720178	26.4560460325595	27.5584066991236	26.718735519252	27.8183715319228
AT1G08360.1	24.8258663837941	23.6351383122601	23.2598041683917	24.794036624202	24.0726440756871	25.2671547242	24.4271420953505	25.1436547501049	24.4632240067047	25.3164811095402	24.8076206353513	24.9386867301526
AT5G04590.1	24.1115520009916	24.1939364764546	23.899944421361	24.4645144664358	23.791229276213	24.1681938942384	23.8910787193022	23.1629370750433	22.6843462711981	24.7276626003231	23.8617647711223	25.2335857414981
AT3G56940.1	23.7920347285164	24.1226934181995	23.794900484736	25.2099749086717	24.8705768453226	25.0558076912671	22.001707636621	22.7050952038769	22.6010170800115	23.1989761221338	22.8350783385011	23.3920894049035
AT1G74470.1	24.9697060316115	25.2397412748998	23.3425859483266	25.0872386393865	24.6251663661498	25.0679437267142	18.8812664613718	24.2529634898839	24.1647452275558	25.7019549095761	19.840261891707	25.2932361611154
AT4G34090.3	24.5537884053672	25.1709595837694	23.5488397780114	25.5017519207382	24.8383957811382	25.3440422868866	23.3702340246387	23.7649442596808	24.1939641406218	23.1152200672112	22.1467874180544	22.2916080273244
AT1G06220.2	24.1696273260932	24.0685016239328	24.2904382434102	24.6934633483254	19.6908473487469	23.7633167321657	22.3643926508021	22.3101157046341	19.1497213724547	24.0881104836909	21.5047189904004	23.695147350746
AT1G32990.1	26.7826295497078	26.8997184107358	26.7729502028996	25.898429879606	26.5008832022776	26.4702069235281	26.3314896695805	26.6780131288444	26.7729765723309	26.8951520010515	27.4271771420676	27.164714542565
AT3G55610.1	26.1881719761731	26.2611593508949	25.6056382120093	25.7727362102227	24.9411844749438	25.6809913858375	23.0372411164302	23.1790297891283	23.0299261381138	25.0373673136906	22.9687497489246	24.8250148539442
AT3G54050.1	24.288858894594	25.5450924429832	25.1186884464482	25.103594047615	25.102640378	24.9436199609132	24.9115005210653	24.5563026833013	24.2717384232061	25.0428059185831	24.6984586000803	25.3395902984475
AT3G32980.1	26.7396713348988	25.4940701363122	26.9967595640726	24.3878867738728	25.0125072409299	24.4253026109692	24.8019440412613	24.527480943479	25.0385466321552	25.8754263371522	25.6925518665025	24.0414865399147
AT4G11420.1	23.365636689072	24.5752691704762	22.0841975484309	24.4378420926991	22.6797186876668	24.3630104788374	22.1810970412307	22.8077829479439	19.6854694694136	23.2069317754558	21.5815021909017	24.120343096601
AT5G15650.1	25.2642540210902	24.566130822978	25.0292798117814	24.7342211003369	24.8285419263606	24.8393187550446	25.7331711428907	26.1266238190324	25.8374517159403	24.7362403674555	26.0958402888626	24.8012071716578
AT2G28720.1	29.4658411305438	28.7351230686344	29.1042397703349	28.6095611240274	28.8250176692656	28.8500678677013	29.2837218432791	29.7305630092803	28.2898151523461	29.5614033271372	29.4542033900623	29.0744082173223
AT2G33210.1	24.1135887766892	23.6408968161023	23.9240206962198	24.3157202179504	23.8701609366192	23.5989025780509	24.1284602532402	24.3654692951213	24.0712400799145	25.1611646437302	23.9575943220928	25.1286806571072
AT1G06680.1	25.314839055071	25.7526040085036	25.6918051670837	25.2640339093289	25.9385065518031	25.2186001870881	26.3684569046753	26.1527567653014	25.5478185071875	26.3050099308254	26.1079245363359	24.8759845832734
AT1G29310.1	23.6734846358908	23.0322650490802	24.2533180475089	23.8141453020949	24.1805125967788	23.8504606125196	24.7939934771082	24.4935911375496	24.4473766293279	24.051464037522	25.0243607149913	24.0866770914976
ATCG00500.1	24.4548231358668	24.666153231847	24.129293237592	24.3890254926336	23.8297373463557	24.0466329504354	23.2516479649672	23.0851574849151	21.6982737575303	23.4269818161192	23.130486982646	23.7975554600609
AT3G44890.1	27.0942408966295	27.3749878439177	26.5295510142368	26.7006630137172	27.4821560416015	27.2434240325231	27.3339247059033	27.2563207150547	27.1646792540187	27.3982168304678	28.0173715264876	27.3396278096692
AT1G79530.1	22.6617054776501	23.3668459137134	23.689167498476	24.4024997301897	24.3968754534195	24.3371789725667	24.2072586487127	24.2898600295214	23.8447687758332	24.5286271105138	23.4045501518651	24.4860334052895
AT3G22110.1	23.4448143391509	24.3330933690982	22.7412587662857	23.1844071526294	23.0331139353035	24.146974596612	24.323429753538	24.1650871676161	23.8978988049748	24.0880266722872	24.160078220681	24.6835084683682
AT1G02500.1	26.4609042890215	27.2925328372719	26.4661342298747	25.6834504272046	26.316659256013	26.7418613289033	25.9532572236462	26.2300103177633	25.9164303928918	26.3307702944481	23.7170126150617	27.0600383366118
AT3G12800.1	22.941361005518	22.1474550916002	22.4792345644239	23.4568808949014	23.0871269301468	23.2349656191726	23.9489161347642	24.6161244342145	22.4210890269041	24.7517782748601	26.4774108206195	24.3469216236306
AT5G35360.3	25.0929874205395	25.5759509582769	23.7812699545505	24.9622487697638	24.4900317745022	24.5920014055623	23.9410140142212	24.1848709552755	23.4264796290221	24.4694798562829	24.2624815763513	24.2819445966442
AT3G26340.1	23.2024676313663	24.4679822225871	24.0719753806118	24.6512177159013	23.8167852415475	24.1241033219619	24.5759764555984	24.7212314739795	24.6900511659636	23.8087692035927	25.096343586423	25.1576161645916
AT2G15620.1	24.5223603888119	24.8279267447147	23.6284312999469	25.2319418512265	23.6478494611465	24.6999958817193	22.3543935994666	24.0157668896404	23.1472811752421	24.3765132037054	23.1081428341344	23.9756980828914
AT3G25860.1	24.6897388998121	24.8640333628259	24.7919946999995	25.0335070211493	24.8569006820337	24.8473992003735	25.2498796254043	24.7977337490297	24.5561838515663	24.6288362005333	24.4789702749264	24.7691805586564
AT5G37670.1	18.6121817094476	18.4215097750248	18.4742630146978	25.9338869198793	26.2061287294634	26.826377506706	26.6221642306199	27.9617094203656	28.2697028470052	27.7799241013189	28.1293556605878	26.6453033100177
AT4G35250.1	25.9136321328639	26.0903555605534	25.4188892359057	26.4413234351501	26.8005672856954	26.1944456226493	25.4678057745199	24.8633697977434	26.0905668417497	25.6976686140802	23.6347437058185	25.5095170969473
AT3G23990.1	24.2986981870239	24.0020532149891	23.9835080659127	24.6274705412849	24.023437624626	24.086122777725	24.2420461175452	24.7716248705579	24.4260069656746	25.5948078578592	24.2641771218388	25.5161638574276
AT3G25920.1	27.1692205414139	26.7344734436853	27.2781171926835	25.9633089582583	25.8407192509989	26.6675481773872	25.7145333453238	27.0652110005669	25.7423363715485	26.4358130493888	26.5122535159955	27.2289089441679
AT3G62530.1	23.7923031789236	24.1788002322461	22.9588026110243	24.9504938700277	25.2809552210684	25.62901903597	25.3713468713583	25.8910418103392	25.8718689626298	25.7659987618591	25.7060057560137	25.7604843363807
AT3G49010.1	28.5622417253708	28.7569915443631	28.3927368029341	27.7051280122944	28.0874552335271	28.0992145576728	28.5004530234022	28.407877407378	28.167276178684	28.0490747860928	29.3366330866731	28.7348740424188
AT5G65620.1	24.1155880758232	24.7591882444178	24.6076472773503	24.6587162946182	23.5165495845129	23.9115438589251	21.9478316715187	21.8034938105736	19.0592106924428	21.6395679226478	20.924986704521	22.7822301958937
AT3G53420.1	27.9865311032602	27.612873108088	26.0813662432285	27.8119716003648	27.760199744848	27.8452902859954	27.8898734041034	28.0682129419276	26.7839228411086	27.4632778976688	27.9756218226436	27.7431188225988
AT5G54160.1	22.6706920109375	22.607783839202	23.9025295017179	22.4205238775528	23.6524153532073	23.1922259813466	21.63639428714	23.5780170868493	22.7989922261872	23.0789840360457	19.9727907872535	24.2272081443241
AT3G27280.2	26.7012929230903	24.666219992903	24.6483959855995	26.4479027386098	26.7710029685961	26.3016824802317	27.3765773215008	27.0815099315913	26.888206179922	26.6970546239078	26.9643692496431	27.5114098011916
AT1G29965.1	27.4682180747065	27.9988247079158	26.259646299251	27.2468433620399	27.5003297442107	27.6730117173524	27.7840452949428	26.7552961260257	27.671415808134	27.6865035193443	27.7873307851095	28.1912158823668
AT3G20050.1	23.7941237079687	24.2061302203118	23.7310585715567	24.9105653313761	24.2407287461757	24.0803601864473	23.2451162814499	23.7522981531397	23.5284166704593	24.4304390242942	23.1235193184771	24.4708695952304
AT5G23210.1	25.9792600661818	25.0923330916036	25.0980420453664	25.002996950381	25.2013725435154	24.6746296751734	25.453205313472	25.5257009703242	25.0243172548637	25.3051751625171	24.6717660729101	24.9644881476628
AT1G04480.1	27.6613612433329	27.6340977935787	27.7222677409072	27.0463092139044	27.4459999182607	27.5947609404622	27.3283443061606	27.7689804383987	26.939615798869	28.3009645567198	28.99584235368	28.5295466058846
AT4G37980.1	23.2858270504693	22.2445464671505	23.6490882818397	23.7493973706564	23.6273234719467	23.3321405166001	23.6157095522097	23.5218971609433	23.0421322658782	24.6111412235445	23.4470143447745	24.2682107294008
AT4G16155.1	23.9657922096009	24.6335888370786	24.0093642675581	24.0774577672695	23.8740254595452	24.4068711374929	22.8884700478213	23.2834529653768	23.1785779328972	23.0525504728394	22.9905914315087	23.8809326098949
AT2G05920.1	24.0344932135585	24.0189064847482	23.3862349744078	22.0843127291176	22.7024569073191	22.8465157198038	18.806827469843	18.8316884357445	19.0592106924428	22.3586275941489	23.4747953142927	22.2564096965084
AT5G23400.1	23.9985350822121	22.83085558858	23.7593168798318	22.6211003317039	22.4303228878691	22.8039390403751	23.5297205468599	23.391738265529	23.74003249751	23.2910517883893	24.1313723406365	22.622521184147
AT2G21390.1	24.057659454029	23.100081924609	23.8732658321319	23.3610930818374	22.8202689628472	22.3505631790048	19.6820852426959	21.3333647561199	20.0351249563205	22.5745602681034	23.0213100866279	22.8159852873779
AT3G21770.1	24.9750243695258	24.9192132321014	24.9223220735133	25.5426019858785	25.2411795957015	25.6061570103446	26.0534340807109	26.4139639712191	26.2498346442563	26.428715033355	26.4108392335835	25.9947349585823
AT1G53310.1	24.7630503322465	24.4122708289652	24.183610395712	25.7838245509034	24.6798487026783	24.3963200763846	23.6463331439807	24.2854507612512	23.9938320045485	24.284930962357	24.5294335330036	23.6546953498005
AT1G76400.1	22.8075361312529	22.3369773361079	23.2924292048996	23.3596037326061	22.7669174715042	23.5090539559396	22.7158082782474	22.7906781064297	22.361677710338	23.4045908187704	24.1350951960147	23.2671452920997
AT5G27120.1	24.4585096221553	24.4775979552342	24.4168146618578	23.3432514671933	22.413888455685	23.3976269818755	23.3553164117022	23.3380274157061	22.7957210300615	25.0117563423447	25.6646999800602	24.5844985315862
AT4G22890.1	23.8260182165844	23.9330427011148	23.7982134961529	23.6961639852144	23.7883055246074	23.5928386350121	24.0743355303658	23.4340756141265	24.0553781012349	23.9748959241584	23.5211917342117	23.4552016547658
AT1G04410.1	26.3066132847493	25.8181615384013	24.6107202881438	26.013916401423	25.4574559055928	25.8238772086836	25.2675319576535	25.9855207692815	25.9440842357717	26.0478278483761	26.3227594258339	26.0840489355364
AT1G35680.1	27.7855550374988	27.9396266485217	27.8510308894852	27.144715804216	28.2085594482967	27.8377778596679	27.5182406121921	27.4622775928618	27.672123268348	27.5681602467467	28.5135813519982	27.9260431195911
AT4G13670.1	24.1511737439487	24.6784522805878	23.5171706432831	24.3772485326228	24.9716329218645	25.0039002771307	25.3098862480358	25.0109547025048	25.1116166289514	24.9962536574492	24.0791028898385	23.9498469214483
AT1G30230.2	24.5607442436971	26.3626670361234	26.0743089047889	26.5017777920214	27.6947830611654	28.0308733691513	27.4087276509585	27.602713701238	26.3037473091375	24.8792193921445	26.7966056654266	26.5266909776059
AT2G28900.1	24.8319290051085	24.2557916084254	25.1641076127711	22.7506086555115	24.9261906505893	24.9058516298264	25.5174651530789	25.5381961564622	26.8162902422588	25.3137091353358	26.6930428914411	25.5187004537613
AT5G49360.1	24.2867864470854	21.9145898799917	22.409780786339	21.7550903000427	20.8835072081832	21.9146896885886	20.8276037928651	21.4613535417098	21.2257347884951	21.5217360502108	21.3074586270537	18.3966297394965
AT5G22060.1	24.0736815097464	24.8294596101434	23.416320521114	24.6395843716403	24.8551489722264	25.3895150217369	27.0962164913982	27.2813873073291	25.9030434240651	27.0519548512624	27.2621273995821	27.0398591651006
AT3G48000.1	25.1451491521455	24.5533901250652	24.5354564597422	24.8675724782684	24.8057720101605	24.8919202285348	24.3669916780354	24.5261949840883	24.8162249978841	25.1133096138936	24.5552172784449	25.1745913999571
AT1G68830.1	25.3488737349476	24.8113457825251	24.1892065329092	25.0107730857512	24.9720712619043	25.1875212257731	23.1709632500979	22.2717787379207	23.1243351215832	22.5055436089299	21.3117857258207	22.8139621820491
AT2G42790.1	24.3755387659655	22.6694704211789	24.1352715270601	23.8547349631284	23.988221889843	24.0918940716822	24.4590151729053	22.8158989271351	24.5101641337197	25.0101152164193	24.0809331410521	24.54936882809
AT5G05010.1	24.7684780475539	23.414435821514	23.886358775502	25.2412708253824	25.2553053908536	25.2532914983891	25.0237313454388	24.9440142420217	25.1334053344185	24.324228351101	24.743509118625	24.9405107554374
AT1G32220.1	24.6102890905367	24.9766377120186	24.5048674686447	25.108516002186	25.887708508943	25.5735582051688	25.5681901739796	25.4127127435574	25.8764035008845	24.7429006669754	24.6486169509641	25.3250167591579
AT1G19570.1	25.9493522569533	26.1237317968329	25.7334326694728	24.7495973615455	25.587676355246	25.9959654984271	26.1080324127682	25.4075704138578	25.4350164068582	24.8758392313849	26.099670455791	25.8043000298306
AT5G47190.1	27.424049261769	28.0699330267142	27.3452123382914	26.9700836791305	27.7554737037589	27.3367858847331	27.5376305296858	27.5224226521593	26.6871041768626	27.450434382438	28.097155604081	27.8387531562253
AT2G46280.1	24.4456838843379	24.7072690729001	24.4731734814878	24.5716966388991	24.3867850390098	25.218047894241	24.2036752411176	24.5911977102385	24.5543787687224	25.1244881615057	23.658552329127	25.6400055785864
AT5G41670.1	24.7681278754954	24.9323160523543	24.7554122722827	25.5100839492834	24.8220111761459	25.3537891886161	24.5716857617197	24.1075853751867	23.7909861711878	24.3823642570833	23.6486833217355	24.7303249088986
AT1G80480.1	24.7507003424689	24.8735724344685	24.9715160145377	24.4344275447202	23.8081418965375	24.2772832847363	24.048625061524	24.1017370450835	22.9462611064123	24.6196602817066	22.9485288945739	25.5332064974116
AT4G03280.1	26.6262971319198	27.1441397757402	26.9431566099634	25.8930435461164	27.3270324426489	26.9673823041208	26.7831985928583	26.3416819619994	26.361565542151	26.2664327044256	26.1963857055548	25.6834715236172
AT1G31180.1	23.8196386470008	23.6228108157924	22.5788678804077	23.0087435343508	23.9930437564976	23.5959697153381	23.3026736434397	22.8058042796489	22.3499545971058	23.3048856117787	22.7330421208206	24.4548438396666
AT1G58270.1	26.6808366915243	25.8524452140495	26.4519426643498	25.8481162002549	26.121486090106	25.7739539141695	26.0412149646656	26.0748599377354	26.0922761443367	26.3336808549032	25.7093497418466	25.3929820071978
AT2G20560.1	18.6121817094476	18.4215097750248	18.4742630146978	24.6678620356654	24.2836859581122	25.2644809717024	25.9580741295073	25.0112775961333	25.6937842724023	25.3879894228599	24.9213590044625	24.3058203175343
AT3G27925.1	24.910211584793	25.2315483101374	24.7606525469312	23.9152280250316	24.4864337780662	24.3578338608429	24.1457541593621	24.0395678731735	24.3217900894078	24.3393030878249	24.5464522329989	23.7335771715405
AT3G05590.1	29.3739080630919	29.2634345539644	29.1130990932363	28.2498511326856	28.5813361068689	29.1393916265626	29.0409047213984	29.2679249471408	29.1194795971185	29.4098020172673	29.8890513160294	29.3357587488034
AT1G76160.1	21.7717175484794	21.300004767035	22.0684071525444	20.3654556838311	23.4337290727166	22.1765855868943	23.5457509383797	23.3488925054179	23.6226006068632	24.0908221793309	24.42844362456	23.5569525758604
AT2G39460.1	26.8732133483482	25.9782856549889	26.2379795629015	25.4269648021945	26.1936775502169	26.3967623311418	26.8086298801446	25.9387053927592	26.0014198777562	26.5095940511882	27.285268295489	26.9113044787023
AT4G24770.1	25.9598550776566	26.2249924693393	25.8226426930275	25.4193374873793	25.6992229438625	25.6720670340133	26.382900763531	26.6356018895358	26.2747968608621	26.1508947900047	26.6048700117456	25.5638469069227
AT3G24830.1	27.6544757505718	27.8966711869151	27.9016912140882	27.3140731466116	27.7790223592777	27.9868654100092	27.750588825013	27.9390254009546	27.5346866400939	28.0058660809498	28.8072368879929	28.5071511379575
AT2G39310.1	24.6868102897816	22.4236760705071	24.3353670457981	24.1437206023681	24.212722720669	24.3172697586573	24.3126081029918	23.7917870901223	24.2151762916942	23.9547326190308	23.7823149953318	23.727339880089
AT2G19480.1	25.587665826762	25.166111122294	25.0910456635647	24.3410271238424	23.8607182582852	24.7696869417453	24.9263040491321	25.2471236417536	25.1384274313459	25.8809821054181	25.8743308685106	25.6702438977686
AT1G03475.1	24.676660656387	25.4939047885738	24.4652938690315	25.3764824685452	25.4731457292874	25.3974683512108	24.1144044936464	23.743398071198	23.8788596514569	22.4562248021812	23.1485429905004	24.1005975392487
AT3G53230.1	23.5833417434027	23.1656671605109	23.2095714617464	23.0195932733012	22.5161096213167	22.626618756172	23.4412582047423	23.3404453391749	22.4694656962552	24.6108811094238	23.2737192068881	24.7923486605774
AT1G59870.1	24.5518857688778	23.1384503995854	23.6220996455547	22.7486092082964	22.308450414174	23.7086640957532	21.5029177326214	23.2982309746666	21.6173690375026	23.2461422794314	22.5302621314514	21.4206370793202
AT1G13060.2	23.7357252037652	25.1150573069773	24.4343053651651	24.6827706792092	24.3073766306655	24.4462356044466	25.3877785968058	25.3375131559487	25.0983330136798	23.9858610415374	24.6663237048446	25.1524501102833
AT1G51110.1	23.2423728372983	24.5318465307549	24.1195177501452	24.0897208847981	25.2602462249811	24.4357078984452	24.6855935095145	23.1468046612441	24.6899210010918	23.3301033695461	23.994883137893	23.2187243351732
AT1G72970.1	25.4509579940636	25.0755287663468	25.2083434740796	23.5483453445889	23.5639772080632	21.9465737321601	22.5637850097581	18.8316884357445	19.0592106924428	22.9240356519763	24.1706550932296	23.3162837417553
AT5G62670.1	25.2096040331561	24.0514675225894	23.7060086025653	24.0937990726817	24.2744075875997	25.1612263180454	23.8123910118944	24.7991441462088	23.9472252717088	24.5088683194766	24.4960374675054	23.7917211255148
AT4G18100.1	26.581085852811	27.2780787566912	26.7222207250886	26.6729151733074	27.1364766095483	26.9040121761291	26.8005029062609	27.5179618744591	27.3891880746366	26.8300272188363	28.5494488563195	27.2757768297441
AT4G34450.1	24.132316155389	24.078556407036	24.5210675779191	24.7947311644082	24.1351449968419	24.7083727790264	23.4519686900707	22.9658536704259	22.8717804326925	23.9283895171718	23.6410839744252	24.5747815199817
AT3G08590.1	22.9623878784249	22.38857205733	23.0237902177621	25.466205067804	23.4428478466024	24.9935835261406	24.6168383309849	25.1237943030814	24.9674474792568	24.8485846426303	24.6302183466672	24.8699095081838
AT4G35100.1	26.1412937598794	25.5549869182963	25.863729829835	25.9529287186557	23.2821663772343	26.3576536134236	26.1763850137977	26.4924665388404	23.7722932270686	23.6411181610071	26.3537412770143	26.1674855255654
AT4G31300.2	24.9300303777079	24.7527339467804	24.9626345514748	25.0551625961163	25.7606467608952	25.2985495513142	25.7006411089976	26.0226343244768	26.0523177933713	25.1621989162636	25.3290640702424	25.4305556617992
AT4G27585.1	23.9152113361531	23.2194097654023	24.2648946888326	24.5120452565785	24.4664149467667	23.5891203182215	25.1615011288917	25.6764177954887	25.4248601808145	26.2264987752725	26.1247435600248	26.1720480739675
AT1G80560.1	23.4046049804588	22.6666891839445	22.3588991824912	22.5733175787225	23.6282201281286	23.1169939947198	23.1066864119967	22.4803740822022	22.4408805703867	22.6909496334977	22.5471603665441	23.9387319506678
AT3G61440.1	24.8909456385805	25.0238282804855	25.1762069399581	26.1276444188063	25.5514562177643	25.5837865775199	24.6516799875096	25.4059372462959	25.2908209663814	25.8680429386567	24.5672427570634	25.5275722169885
AT4G14800.2	24.7029975037876	24.5511089399732	24.494666525151	24.201769018247	25.5981965625023	25.4105244593375	26.3108808048584	26.4905734060693	26.1327493217413	25.2437187761248	25.8544934822075	26.4283020219266
AT1G14830.1	24.5362792353754	24.3460129088516	24.1182507201657	23.2759266937867	20.9121406735139	23.559569293466	20.4751419058248	22.7119661304157	21.661183331373	24.3950653472127	22.8548635335642	24.3932211459977
AT3G61470.1	25.4338528288738	24.6185146663876	24.8530066139963	25.2563994739991	25.7800679271465	25.6425183426327	25.5974169999365	24.7543712070499	25.0922609795297	25.090745792749	24.0038886138372	25.3023589050459
AT2G28470.1	21.7958582375649	20.9838110722756	21.7850921205779	21.1130816014671	19.2083707145118	21.237207042604	21.4755448174384	21.9592202753932	21.6790795004935	22.7963122666826	21.7887396369934	21.1561735209535
AT2G42590.3	25.7757172690341	25.869549132574	25.845516850079	25.3162869186375	25.8746358376452	26.1733445469557	26.2495211836222	26.2348580601263	25.9546254264936	25.4645943574354	25.9551229881019	25.8643278573033
AT1G12230.2	25.1531428536876	25.1169016944832	24.7433864626017	24.5193136279298	24.8716633242385	24.6524201675833	24.1887868240915	24.4995782914693	24.2497221129264	22.266185181901	24.1885434215299	23.8589276565298
AT1G79210.1	24.6803251810726	24.6798835932348	24.3527301865466	24.6615727299254	24.0418994034695	24.3145810316586	25.2194960305918	24.8532487246943	24.7250569656024	25.0655574761443	26.0076131551444	25.3653498114832
AT5G66140.1	25.2166144354967	25.2801293258156	24.2266088701114	25.7062296675857	26.0046566461749	25.1146424632293	26.8844991276057	26.51437286793	26.5935290407194	25.9919510725393	25.2538466195806	26.0124982045015
AT2G21170.1	23.9519952070456	23.7614816388185	24.1573925814265	23.9266516103639	22.5786511697451	24.1971991419833	24.5077837542228	23.9923602884598	23.8323798415315	24.6887078029967	24.4072693204463	25.2108465516832
AT5G42790.1	23.4973353493553	23.5387762413842	22.670152680451	24.1138063780992	24.2372422059306	23.7835929830749	24.7814356590643	24.4619044223669	24.6231501905366	24.5189764083872	24.1355878040637	24.7384759804201
AT1G52560.1	18.6121817094476	18.4215097750248	18.4742630146978	23.8874530548135	24.111990968453	24.7265713761701	26.1454365272234	26.0937434725567	25.2122060301297	24.6675498015278	25.0375955468336	24.0999756985779
AT3G15020.1	26.4306921948193	26.3846645381658	25.9754013273933	26.1919802978495	26.4346674192664	26.3001391453066	26.4287504251831	26.3061777005107	26.3220442129001	26.3250622020537	26.1304027691673	26.5094002684562
AT2G32120.1	18.6121817094476	18.4215097750248	18.4742630146978	24.0780975338124	23.8946709664794	24.2843715777176	24.3773418788096	24.8970156163473	24.0648705253416	24.1495731691564	23.674849136938	24.7581885413366
AT1G11750.2	24.5284378947008	24.98889666216	25.01904770445	25.2843035105707	25.9191847663596	25.6744495127311	24.9499347055615	24.8070979079473	24.9404831548985	24.7553434007183	22.3137326584144	24.9019593460974
AT3G01480.1	22.8712856176038	23.6263512794353	22.5089519555272	22.8429332310962	23.7408421329648	23.4221738682422	24.0608484535565	23.9775315749562	23.1134042109828	23.7851830392435	23.4956696357818	23.5380965511641
AT3G28220.1	26.1030290632662	25.8470062904294	26.8518815944911	25.5067579268042	25.8554827364168	25.5594178205494	27.0873111648126	26.8563502951075	26.6059749832092	26.3502811127749	25.3159560709501	25.7511951674563
AT3G54090.1	23.1329618567201	22.9962964194133	20.2423867943047	22.0998070366514	21.7983434455411	21.7360692861867	21.3838731427801	22.9016712379618	22.8848145288123	22.8972892355031	23.6788344680982	22.430447447012
AT5G01600.1	24.9324179764355	21.7513983828283	25.2306320728104	24.7207141570213	24.8342448665922	24.0525658950275	26.4851269073923	26.0084946191537	26.1644586043192	25.1403547096925	26.0262397471365	25.8524069223293
AT1G65980.1	21.5193137479228	21.8658276462399	20.9699392522624	18.9355663306786	20.4895226464468	21.1227161644233	22.4215071899645	23.6125820366902	22.7802139417658	23.0203975897642	22.9188392220427	23.528654173381
AT2G21410.1	24.2639832086931	24.0517602382057	24.5887269861173	24.1941314674555	22.9398338522619	24.4571892243381	23.5155802612159	23.623368246095	23.1069363576275	23.3697765070174	25.0961606625759	23.4260858176554
AT4G01690.1	22.7708419075056	23.1829294049823	22.5668380732383	23.8195270709204	22.822215260346	22.7477970592244	22.5389420892937	21.6749257306077	21.7346463679804	21.8577329392384	21.0575974859536	22.3896012761492
AT3G59780.1	23.6471733720059	23.9142344724771	23.5691598051409	24.4138499864232	24.8299948094182	22.3978109193832	23.8997140782123	21.3269718430912	22.5853227020772	20.2069137401464	22.7712383797431	22.2290621423529
AT4G37000.1	24.3390935905383	25.1605279061126	24.2382536964824	24.7787741811319	24.0593160716413	24.8566171094013	24.2953582322941	23.2785033395727	23.9840634130446	23.6232324816316	22.5555146555219	23.9564988176438
AT4G38220.2	24.326591461041	24.1198895705864	24.108919693541	23.8070278231152	23.9620403464708	23.982071921037	24.6102862740367	24.4425564315686	23.2294842336447	23.794219513876	24.1923196070611	24.1444211279434
AT1G16880.1	26.030099127867	26.2824934696655	26.0991834100793	26.0725605057507	26.9184904103132	26.3819604594858	26.995863395964	26.6063096423365	26.9239580616401	26.6176805530296	26.7376666658578	26.1377178920145
AT4G26910.1	26.416543968426	26.4857677793372	26.4888401796121	26.5689191395301	26.6799780618908	26.3475727110443	26.265142289737	26.0762377419315	25.7265208625222	26.4255355559903	26.2944112522403	26.5083748647863
AT3G07110.2	26.699933206477	26.7636194502977	26.6094236030388	26.2361619650592	26.1639378415765	26.5318856664352	26.2549292702054	27.1315663965518	26.4215423738338	26.6476792061204	27.6304906621508	27.3420682911121
AT4G11010.1	28.4175321852741	27.7395315622275	28.5373122597369	27.8937964434977	28.4363440272221	28.4724257200274	27.5676639209542	27.5644915499598	27.7286200531112	28.1515265024026	27.3047637882112	28.1371972370428
AT1G24020.1	26.7443375441133	25.7681654412738	26.3534815038337	26.8721921165762	27.4620794711993	27.5527150589738	26.3744368440774	26.1686223902325	26.2093614402976	25.3282769126003	24.9954096252283	25.9677040172801
AT3G49910.1	27.937465868755	27.9226548087968	28.0874225360473	26.9552109839938	28.00892130463	28.0393031330008	28.1593270473363	27.5333808295122	27.5622976323255	27.2470633586763	28.3380373480012	27.3825111005369
AT2G01520.1	26.1291232509577	26.043651964075	26.0568081929764	26.5765999036979	25.0777690492931	26.5856982841528	26.4464166034754	26.5880162009031	26.7152461685545	25.9316197840891	26.3880515870054	26.4486362222496
AT1G67730.1	22.6526423773153	22.8958969597001	23.7912559099237	23.995903065009	23.951361383143	24.54906089541	24.2848675800922	23.1025729439798	23.3137240794537	24.153789196673	23.8700673147586	24.1456520209722
AT1G09100.1	23.8308486270335	23.6826858221185	23.827264387816	24.0560748793968	25.4358786535921	23.5672818728049	26.0763847148982	23.6345581602944	23.2154936002822	24.7468867902778	23.6998155771771	25.2461372041838
AT5G07340.2	22.3689814280166	22.2115845986461	22.4623583567727	23.0139785711401	22.6031921158531	22.7715749025996	25.37794894506	25.7897237717967	25.571540879126	24.0214187070144	25.4230592151339	25.2209034628011
AT5G09650.1	24.6741485093699	24.5100837077573	24.4385860376097	24.8118230826061	25.2705082116391	25.1564269210267	24.0035210002536	24.1090780449594	24.7350818427819	24.4812048447503	23.615704950469	23.0541988845481
AT2G37470.1	29.2108343665807	28.7599344952045	28.7909618186725	28.3496317866671	28.5871951708241	28.5736467252617	29.0084705117609	29.5598919081072	27.6788133037687	29.3842476800212	29.4633781893817	28.8428181682755
AT3G28710.1	24.4187788559246	24.4847496462759	24.2584474241626	24.1773593125069	23.3178070136511	23.8881917772921	23.8620943591738	24.5571567907361	24.0375972224207	24.1904292079686	24.0421329340089	23.958382613006
AT2G33800.1	27.6736134887538	28.221474724928	27.7541062091437	27.888108796759	27.8551881419465	27.7266930797736	27.5152233958724	27.6563264389592	27.4794061662721	27.2664148316046	27.4523597737134	27.8201628903186
AT3G03920.1	24.6606914581129	24.6334673348522	24.4886261836739	25.0763861829211	25.2626313941981	25.4412232450962	26.0346780810891	26.3870774180221	26.0994733456919	25.9909582870661	26.386218394223	25.9045602069739
AT1G50480.1	23.4920402013203	23.2923456476341	23.5073096507696	24.3254984359387	21.1094512900541	23.3222186475143	21.7537664022481	21.8026425752221	21.8646374982384	23.3443327551251	19.1034302679032	22.4267177578688
AT4G34620.1	25.0981427903474	25.5548329732024	23.275865897739	24.7485392946363	25.0713029379785	25.1672740345207	25.1761095227451	25.1998655140486	25.0802313501054	24.3364387292159	25.1538838044112	25.3740174178913
AT5G24770.1	26.6943364179806	26.4681462166267	26.2925362073054	26.7883687578186	26.5371546391659	26.5299100709926	27.2251181284881	26.9729258129649	26.6728483977246	26.413693904297	25.0137465707602	26.7130533459726
AT1G76010.1	25.9226173379457	24.8173833303022	25.0215971249383	25.750047367531	25.9965750308553	25.8214148086039	26.0439574466564	26.3051808694236	26.3016685271139	26.0806643377203	26.0768258701113	26.3159672616105
AT2G20530.1	24.9494748035124	24.9441719242986	24.2833628101227	24.6748801627119	25.3543952137602	25.0259593742742	25.7049372699608	25.5029807193704	24.4364191390228	24.9602774758338	25.4480944963179	25.6810450207697
AT3G08510.1	25.5099880602359	24.6778830558023	24.7451973012978	24.8762013187543	24.1789273969906	24.5327253408506	24.5384880634145	24.6373963344695	23.4347814252267	23.7120231406369	24.3516170331949	24.2792303992187
AT1G11840.6	25.2929270777774	25.2738258989607	26.2890752514935	26.3109199018567	25.6034556573614	26.608284718665	26.4089070698311	26.3242600825119	26.1924961547785	26.1063974432404	25.925545747517	26.4469613568171
AT3G01540.2	22.0511828810123	22.6962078243367	22.5769286482069	22.0694809080359	19.5040281426776	21.8417434220101	23.4469221192421	24.0262502178385	23.4018901528976	23.6403089347627	23.1653850143511	24.0700940771769
AT1G71040.1	25.603235476721	25.4715206755857	25.4999717614901	24.8268563564185	25.049641355835	24.7477273110407	23.3788659433778	24.5453195565056	24.4305278432069	24.8095540334206	25.1725154084764	24.9762875645114
AT3G26070.1	23.9741756132842	24.3363559116362	23.9572257917866	25.6318397042492	26.0054119335267	25.4969240978924	25.7812932704062	25.6789510274962	26.5137403644902	24.9571776925668	25.4568872851683	24.2521315175622
AT4G17560.1	27.0454903891984	27.7845643598076	27.327717780803	26.5876765841252	27.2633408463701	26.981005832183	27.0823020736808	27.054249569956	26.3716313626939	26.9296212404038	27.645300341134	27.4500045038754
AT4G30690.1	25.298328736791	25.0657942742428	24.5743178451767	23.7761569929057	24.9668808584613	24.8390811209502	24.7092269870641	25.2975096518933	25.1838876377078	23.9831776781922	24.9626680851624	23.3817255186837
AT5G35170.1	22.5849400281464	23.1677476640446	22.1705794571657	24.6548116910696	23.7083948824299	24.4863857784834	23.2588193228648	22.603765551373	23.0624804995366	22.3464531348231	21.0392232997872	22.3157408065379
AT5G05780.1	25.1586794834957	24.4980925982807	23.6664312019348	24.8174532066573	24.6407472484508	24.5501225156676	25.2625264516543	24.6822238420014	24.9068717003242	25.1641710032212	25.3135206601176	25.0772761822365
AT5G48900.1	25.3424551950122	23.481638214059	24.8807974691307	24.9994436148427	25.0274420300716	25.1539173484755	24.0464577686981	25.0221730626058	23.9590786493206	23.9096367675217	24.9924549458	22.8225621761418
ATCG00350.1	25.2001243801322	24.8613824757979	24.9151831561333	25.9301050246243	25.0738104420941	25.7347662555041	25.7314577370652	24.7358261031831	25.347537703644	25.34818810783	26.3500594409765	25.7274318112937
AT1G14810.1	23.6888211135586	24.1910522845999	24.2236374805664	24.5207354432705	24.5518498702955	23.4407880786054	24.0220788955815	23.9899446419674	24.2923272503424	24.6473832153233	23.6495989267081	24.5091955843637
AT5G12470.1	23.8812841780761	23.3058354827211	23.3649035627488	23.8575857367168	24.3798917983353	23.3961477105658	23.9951610732912	23.1785417661271	23.0314355197538	23.5329528642244	23.6775131972921	24.0920058964924
AT3G16410.1	24.4475516841068	22.7420196938322	23.5357788168873	24.3739327482734	24.727218438817	24.9762194655474	24.9683523265805	24.6004635354459	24.8752066723857	23.668888770415	24.8430955499541	24.5900476543281
AT4G00100.1	27.5123862702054	27.3572068570754	27.7890959894346	26.8178641985018	27.1901747767064	27.5559193690388	27.6676975906711	27.8663329214224	27.5187268631865	27.9179708574822	28.6391204160237	28.1765376527643
AT5G49460.1	24.338273389959	23.5324479610577	23.1200130146769	24.0304367939583	24.0483569889266	24.5553150065211	22.9668090582928	22.7645185173643	23.0100416079131	23.2526674533859	23.1015762829111	22.5901028368343
ATCG00770.1	27.980332414176	28.6131337628408	26.8786478048006	27.416751534661	27.9974187263248	27.0048921696122	27.9099716172776	27.8828946934163	28.2336253813158	26.5790191670686	28.3891365966954	26.9285019297754
AT1G74970.1	27.8616627472718	28.2345651548999	27.6139824198343	27.3575552261432	27.9549350918114	28.0579699153233	27.8277786977555	27.8338885920085	27.8204657948735	27.1301794853858	26.7800782427934	26.7364399194268
AT2G20420.1	23.0567736360461	23.232896624521	23.0094992485104	23.3801147482636	22.9954083312472	23.9693473461647	23.0704850781022	22.7067133202489	21.936282260311	23.5184168821064	21.2077254395254	24.4173078607055
AT4G30920.1	23.7917988124327	23.6085617694302	24.6042337747654	24.3347360631484	24.0859557290991	24.5173826098855	23.9863766815437	24.2541775998181	23.6166118831353	24.1397410331336	23.9284335253999	23.8437916935766
AT5G02240.1	24.176359293379	23.6769926543617	23.6641698001505	22.8928059852671	23.5048743770562	23.9900727935678	24.2366342411957	24.1549905014024	23.622755753396	23.5126481255299	23.3295094977016	23.9419520599883
AT5G64110.1	25.0981710683758	23.6327574065506	23.6454538354135	23.4698017730982	22.866945902	23.8441661283932	23.5647030724795	24.1635558601031	23.3705408181832	24.60076386625	24.6543121765896	23.4795409907885
AT1G02560.1	25.1264336661287	25.1739590376116	24.6200799599013	25.8603857979941	25.4216321273365	25.5726141923958	25.2482837450983	25.6646212141161	25.0216404976618	25.0241863592548	23.7449696084069	25.3368178858423
AT1G09130.3	24.8186069458173	23.6662083966426	23.9111070378508	25.2771981360172	26.1165151429219	25.7812343295969	25.7676152876497	25.4656507210362	25.2135204740915	24.8161874908001	24.1244005994134	24.6028575253856
AT4G25100.1	27.6386856949009	27.1873763901034	27.3662784528572	26.8468363787077	27.1165884322989	27.3344192407054	27.5245299982177	27.5371858091109	26.6885783705341	26.1199495530727	26.7908874664089	27.0022220236282
AT2G39470.1	23.7563283791911	24.3756751712039	24.0574272666095	23.353045033423	24.9458103884454	24.5990292971625	25.0131665769552	24.3895815838152	24.7541148766401	24.5595397703317	23.8567936603315	24.4645589616569
AT1G48480.1	24.5784738158649	23.9461571208036	23.6961123955822	24.1527143759069	23.5010455648002	24.070934753745	23.3375671897385	23.6745280671842	23.0181415874297	23.0945313439078	22.3885505116659	22.0103336288363
AT2G45180.1	25.6057156311398	24.7548996300742	25.0269046547672	25.0768100528291	23.4473313487336	25.0724548507224	24.7795125760911	25.940998875117	25.3050276102677	26.2178290473725	25.982942933412	26.5028171180248
AT1G20220.1	24.0086799419701	23.1906171387424	23.6044258630691	24.1206365624026	24.6978312686751	24.1000065081414	25.6172424615999	24.7424153245165	25.0908257320967	25.8180038037044	25.4795180480733	24.7966242793313
AT2G32080.1	24.5720787924106	24.3703992702049	24.3468149286753	24.4939005141934	24.0276421444678	24.6833947397606	24.3771837825712	24.9087667835911	24.0413244365316	24.3812128717586	24.3711109934816	24.4419093632852
AT3G53430.1	28.7095749229085	28.674175346806	28.7135604120016	28.041299367372	28.8244766383133	28.5922432710566	28.8591011753644	29.016350260381	28.9372004835416	28.9180171870965	29.6146847976081	29.084239403885
AT4G28470.1	24.9617711436662	24.473338373062	24.6342149212585	24.7713702778452	23.5867661587223	23.7079590671362	23.1651443798189	23.5307460148219	21.9170694550251	24.2940363539965	20.7104516477447	24.9101212584563
AT3G18130.1	25.5878319847422	25.9310715654527	25.7574667185444	26.6082470374558	26.0659242419657	26.5536806145489	25.8086476522421	26.0328290113656	24.0128422308327	26.3312340604377	26.9035725166796	26.8516772804287
AT4G39640.1	23.7029424601266	23.796865743276	23.4128543343347	20.0935769752396	21.8725031743151	23.5065296239436	23.7682063383883	23.9813202535223	23.8662672598065	23.9613255110247	24.4887485059717	22.3531835819825
AT5G25230.1	24.1696273260932	23.5470072319536	23.6867035526091	24.2466745012861	19.6908473487469	23.3829886012465	22.3643926508021	22.3101157046341	19.1497213724547	23.4851535699991	21.5047189904004	23.2048385682251
AT3G14940.1	24.4008992355218	24.349768504086	24.183610395712	25.6611964906495	24.4714460048377	24.3509534752619	23.6463331439807	24.285450620142	23.9938320045485	24.2849308211969	24.5294336521578	23.6546954590455
ATCG00020.1	27.2783199929559	27.7019950842819	27.6788012711181	27.8994642447495	28.3699262342523	27.5310526442787	27.5615495809207	26.755470138156	27.5319170693744	26.941707465693	27.5647115606415	27.1009080383727
AT3G13750.1	24.4003468389922	24.110112084451	23.7882356163198	22.6584821614559	23.1425793606216	23.6195293171187	20.9203536696293	23.282333963036	21.5871850967424	23.5677750812129	23.2157286480598	22.7721224408726
AT2G37190.1	28.7010138671796	28.674175346806	28.7042269338751	28.0349035504697	28.8244766383133	28.580331724436	28.8507113523511	29.010970575815	28.9293068155611	28.907309071889	29.6097297384309	29.0786458190115
ATCG00810.1	26.6803080095455	27.2542299439864	26.3821764920627	26.0697200127308	26.4030427189762	26.5784970804085	26.1566904592676	26.2563493682578	26.0780165601999	25.8664500860196	27.2886515162478	27.0336589161877
AT3G28715.1	24.4114897822186	24.0046962455988	24.4115513298806	24.0641816022938	23.241083703742	23.9154088544338	23.5308506523071	24.576683624772	23.8843630161832	23.9714684771165	24.040462643219	23.8002095089939
AT5G35590.1	25.0145962052299	25.3428367065359	24.7156443914816	25.1002090004615	24.6064839461705	25.430386445005	25.7306885222226	26.0418143675831	25.6861809714061	25.8189798821528	24.3041125886324	25.7858826517956
AT3G13580.3	28.2681416098465	28.6953257967624	28.618165011529	27.8819121186942	28.4736720628803	28.0975481807242	28.58494541701	28.7791019356371	28.3211092251191	28.5748168524736	29.1084092786396	28.6093184244526
AT2G05840.1	24.6966579209288	25.3435712355324	24.9109150580994	24.8925897847893	23.9976204645564	25.1679780677082	25.4510854391272	25.8829875798333	25.6915889086738	25.9109801822503	24.951702249264	25.8884560194399
AT3G26720.1	22.9158108291242	22.9535530628497	22.2160554593014	21.0682790486451	20.6119372641644	20.9243630988628	20.9778188110105	21.6836645896515	21.3056440279317	22.583601476166	21.3100822733866	19.5771536825762
AT3G14310.1	26.4115237889195	25.1815787416072	25.6321551019593	24.7270895066557	25.2703947148165	25.4775874565751	25.0494560693012	25.2205212164337	25.8717885152688	25.6960632457187	26.404816739584	24.9793199091455
AT3G05560.1	27.0811732817042	26.7716709080522	26.6611330857586	25.853859200203	26.1878926877111	26.5062515201702	27.0246561077032	26.3948174882435	27.2668688755979	26.7677566083742	28.0230473707265	25.7986280274379
AT1G75280.1	24.5240650746007	24.2556376212423	25.1859700184588	24.3317129829603	24.9686560718736	24.7946627565321	25.8656322823489	25.4533507732467	25.4177550587818	25.5146084804359	25.9525286019543	25.562243123071
AT1G80380.2	24.1818541000448	24.6806445342275	23.956832978857	24.1947445326638	24.7025408208336	24.5587152123936	25.0127501802892	24.7637999567827	24.5713081338944	24.8571327408662	23.627048664831	24.2732842483585
AT1G16470.1	24.6803251810726	24.6798835932348	24.3527301865466	24.5868593683557	24.0418994034695	24.3145810316586	25.2194960305918	24.8532487246943	24.7250569656024	25.0655574761443	25.9177426464906	25.3653498114832
AT5G19510.1	25.0280255913793	26.2731957323972	26.0931522059388	26.7461140710035	27.8253345034509	28.0141574005946	27.283779624999	27.6289831157515	26.072014156379	25.3064089993224	26.9325217856043	26.6392114081343
ATCG00780.1	27.3277713605242	27.9037511358728	27.2249369933754	26.9742313780133	27.5946069677989	27.580719647261	26.604087145986	26.3754335037391	27.4967750436054	26.1314437801137	28.039005367772	27.7384772173989
AT2G18020.1	28.2953454791795	28.2387717833343	28.4505602377166	27.725354087202	28.1747777484132	28.2545196050609	28.0180913158243	28.2369519734022	28.0223794972179	28.1416094990632	29.0153238465224	28.9605683441493
AT2G33530.1	25.3213418589215	24.3885870340045	24.8793351409324	24.8935519708384	24.1919023086777	24.4480631057751	23.238859813366	23.9790605426238	22.8201963005974	23.3155501090492	24.2939138913748	22.5347794770091
AT5G16970.1	23.4963510748627	23.4761140459946	23.2383188684516	23.8511102145071	24.1149170802663	23.2716290122255	23.2918125928565	22.82013542123	22.9476545042835	23.6045619384221	23.3553553983478	24.5449010128504
AT2G01530.1	25.974083776246	25.9500655705393	25.875061992259	26.4634744828237	24.3924277495255	26.4861126046725	26.0598154416787	26.2704210936433	26.4091573121764	25.4892753048355	25.9966831162293	26.1000599419181
AT3G06650.1	24.1749675766281	23.5324478421522	23.5171101958525	23.9176600738279	23.9482853237406	24.4641044725	22.6938225488391	22.3963471251024	22.7939120396519	22.9623196497742	22.8865961909617	22.2886005470126
AT5G10160.1	26.725625042873	26.5831144532206	26.5383811364043	25.8084046170178	26.6030217165297	26.5836441674879	26.4089807740789	26.1778174800649	26.3323163301992	26.1717792346233	26.1598613304804	26.2963334415019
AT2G27600.1	23.4083257235305	22.7887915026961	22.6146066227534	23.1538813310852	22.8288130615504	22.8280991886404	23.0532762977599	23.4646672650172	22.2102509958516	24.6918777783445	21.890594840183	23.7481318240548
AT3G16240.1	24.5270736620185	23.9671104894216	18.4742630146978	18.9355663306786	24.0739604401346	23.9578887421267	24.6965697381045	24.4889285386639	24.5019734513516	23.7661782630665	24.3936542713311	17.4464265943644
AT2G42130.4	22.3333074250869	23.4647431597652	23.3659919697612	22.6235613758245	23.8394637003129	23.0425047007754	24.4697299938583	23.5180392202712	24.0172627708869	24.0558574929306	23.3700042193506	23.0590400732592
AT1G52100.1	24.5592853562356	22.7502674102636	24.4189750382855	24.2498414421403	23.6290661868498	23.8954950367456	23.701662657785	23.8179954141157	23.0476642928747	22.1333775818569	20.7359357688193	21.2948295141518
AT5G17170.1	24.277645536361	24.6952962697193	23.974562332775	23.4732951388524	24.1537190097999	24.1016468089012	23.8366346375376	23.2059739710192	23.5765311703692	23.0772267884577	23.8173565890139	22.463224879954
AT3G54890.1	27.5910289709451	26.3150663429322	27.5580712532942	27.3129802833651	27.5183658525001	27.678114384202	27.2757707212113	27.13197389181	27.3364196597998	26.9476251674983	26.3843042079854	27.5923088643778
AT4G02080.1	25.0747391008676	24.6128653484456	25.190522498237	24.7268881374908	24.8687055827009	24.9107192106014	25.182213836699	25.9524856781161	25.6781509289764	25.3228911513936	25.6711261600166	25.4741931285254
AT2G44160.1	24.0620738142739	24.2811312980431	24.4962964545337	24.391182087223	24.2208253983173	24.3653101594187	23.1910013636455	23.2651573161698	23.0950151317806	22.8168280052653	22.9104544403323	23.5690393614263
AT1G47128.1	27.0908948478005	26.89910767314	26.4887879704722	25.9206792312721	25.086540395671	25.3912325743	24.8488888958505	25.6972847019693	25.5664138808279	26.5178130561782	26.5467328202501	25.1442054502452
AT2G19860.1	22.8200776565112	24.5991034385781	23.2186964027855	23.7482705612569	22.2996350923724	24.2103580267495	22.2807110273189	23.1046261055758	23.3848912299725	22.5314614218663	22.576488268041	22.3686982783603
AT5G54100.1	18.6121817094476	21.5026233939262	21.411200628227	22.866391882252	23.4415869866294	18.9446053185332	23.7432008150996	25.1211444098566	24.7136501841882	26.3107070738217	25.3966754587064	25.607778873543
AT3G02530.1	22.770888473949	22.6323675847625	22.578570672212	23.7160082681833	23.3593982352619	23.3405500614323	22.0551559748657	22.0303298608795	21.4984706476581	22.911674138955	21.7069957009563	24.0972517486153
AT5G65220.1	24.0950223777027	24.6710569252896	23.6418905618007	22.3094061300843	23.7740983363832	23.4440957226363	24.1935068620403	24.368276247615	23.2600960156155	24.1880444159888	24.6115888253215	23.9393918832732
AT4G36130.1	28.2733189701786	28.1656295953207	28.4144821464151	27.6969931999075	28.1654715041474	28.209573543959	27.9806224922025	28.1584001280094	27.9817517416615	28.131363547841	29.0183885042741	28.9160704257361
AT5G15200.1	29.3934081338276	29.4504683644452	29.2571604929413	28.894421460854	29.2702782144449	29.2611807330212	29.4522085572191	29.8204639445242	29.4089048677131	29.2649925892984	30.0071494606572	29.668738831331
AT1G08520.1	23.9286062018036	24.5229560910058	23.6078016702913	24.0864508237276	22.143351915545	23.1423644981436	18.8812664613718	18.8316884357445	19.0592106924428	18.8615172260725	19.1034302679032	18.74245284146
AT1G01300.1	25.9757533515608	25.8763728662108	26.4686662988128	24.1197314517648	25.6902999496763	24.6806726459384	22.9106846303741	22.9579923282703	19.0592106924428	24.265339481329	24.786717213275	23.7826342485063
AT3G53650.1	27.4209283306669	26.0546173999028	25.8584538343405	26.3744571422197	27.118840977823	26.3056668480049	26.8409426934453	27.4191035393518	27.6505518589569	26.6335684396093	26.4470781800623	25.2081307428496
AT1G28290.1	26.6680268948784	26.0874989369222	25.9046176260577	26.9667710449921	26.825309559165	27.0033089322725	24.9560631664622	26.6436318519223	25.8770726172106	26.536252552352	25.8649418790756	25.7964768466636
AT2G43950.1	24.1789482102243	24.3193387407586	24.3698282811255	24.5867401642985	23.7971133033347	24.5079517519695	23.4221271478955	25.00707655638	24.7043992998138	24.9161130796998	25.2513392326852	25.1154813979152
AT1G63780.1	18.6121817094476	18.4215097750248	18.4742630146978	18.9672331272947	19.5040281426776	20.6964193585694	24.5651210260697	25.0557884981405	24.0606995594219	18.9755726571339	20.9935966550245	18.5143375841429
AT1G56330.1	25.0552450281431	24.6239500129007	25.131008965113	24.631312296695	24.8850086162498	24.8860559024462	25.214030911631	25.8604526750799	25.7044638921541	25.3798489753176	25.6866179648473	25.6052615680102
AT4G12800.1	27.1182035017952	27.6682979028331	27.4956747587508	27.3955929684167	27.0147494233716	27.8006088543254	27.7900601881212	27.5813012785187	26.1653543429652	27.748904896397	28.2523635594764	27.6313660342589
AT2G42910.1	24.9144285659429	25.4502765444007	25.1875774042046	25.8238356250042	25.4197417589145	25.75260482512	25.1583998198102	25.0432751520616	25.081767202035	24.0719879787602	24.9684912874414	25.5739552319566
AT3G48930.1	26.5529101443814	27.565619505537	27.505729189148	26.9241887356227	27.5416500153906	27.5772054457988	27.2457032770005	27.8720585036866	27.6817051034844	27.6792746587332	28.519013014322	27.7796757777208
AT5G20720.1	25.1676198162389	24.7927709359436	23.9118464562207	24.5295192023119	25.4962018394275	24.1024007406722	25.7100552478072	25.4143506520763	25.2307946144169	25.2432890608186	26.2154382022241	25.345598941436
AT3G60770.1	27.4970845912999	27.3514760425587	27.7818534381279	26.808704992766	27.1791157686039	27.5425830943111	27.6605912572633	27.8639668405115	27.5029028047229	27.9114329516363	28.6352348708482	28.174252924726
AT3G46060.1	24.171622274014	24.1013508972024	23.6600881895263	23.3422624343348	24.507189013213	24.2118568141269	23.8729728749719	24.3224517901872	24.367007547187	22.4825958950665	25.3531394202322	24.7239827184731
AT5G59840.1	24.1720547904931	24.177770499115	23.6505014608257	23.3046941701251	24.4901517737129	24.1990308075462	23.8510491003026	24.2931680898627	24.4778386623543	22.7481601869146	25.3438581398375	24.7985373588965
AT2G47110.1	26.8276341241526	27.0363381404478	26.3349451033107	27.8934778155087	27.498904703921	28.0832215503384	28.4331684720729	28.5024115542828	27.9855010522218	27.7244476541372	28.6546057660921	27.7081258294071
AT1G53850.1	22.768113838569	23.2235168478499	23.5082436755997	24.2580846335286	22.6941552984011	24.5512376971852	23.3512835397862	23.7648633924777	24.027468184879	24.8471463545444	23.2338364340366	24.6191526996991
AT1G48630.1	25.5140548444071	25.9788829809678	25.7574667185444	26.5626679611901	25.9779636736614	26.5353784994808	25.8086476522421	26.0330801508037	24.0128422308327	26.3290477781863	26.9888578398889	26.8676502392159
AT3G22630.1	24.0605199756206	23.8182618085125	24.5196716424086	23.8625738921632	25.5240108955129	24.7916155162567	25.8700986481783	26.011466486119	25.5390866135737	25.1156901426871	25.2783927388336	26.0313372433529
AT5G19940.1	21.4977629265551	22.7731170669775	22.4975892309875	25.1100784623294	25.7371527335489	25.8317154679459	24.693822442517	24.7999999170915	25.7347034191479	23.6176001864442	23.8124394880844	23.8310678996132
AT5G24780.1	26.6793702411948	26.0420023085661	26.2759538239065	26.5733330669357	26.561197731013	26.5450167698212	26.7074190630869	26.6145240628121	26.2392851675816	26.0093825505278	24.7501140382968	25.8669808865717
AT3G08920.1	24.2622507260568	24.9974250149194	24.2177722600577	23.6989878776327	25.15324415384	25.534869221596	23.8549294309808	23.7120027726029	24.5200364042532	22.5169861685427	21.8199661143793	23.8563656841008
AT4G28440.1	22.5641243643966	22.2944199468162	22.276140595963	25.6722082093386	25.7602225914066	25.9017402786992	25.200259409244	25.1393004359464	25.6689874231306	23.2224346793118	23.3236874361225	22.8985821987332
AT2G30490.1	24.0824237406671	24.4537994958353	24.2781742065498	24.9534459602549	24.3405772254974	24.1211592740776	23.9949664119553	23.9333636074706	23.862038723407	24.171179546985	24.0343778482457	24.3101417832438
AT1G78370.1	25.6626123146621	25.7899840984493	25.0063584406649	26.1982501829278	26.2318924997088	26.431495946449	25.7773154222192	26.1287022079979	26.2489327004849	25.4555868466468	24.5331747659902	25.813706538114
AT5G11520.1	24.5329313497048	24.893001223324	24.1072376721989	25.8440682175151	24.8237383650366	26.235708522107	24.4405554292257	25.1468054379595	25.0586368754616	26.3002056313821	24.470886843716	26.55097007588
AT5G23540.1	24.8460008716037	24.7341051998872	23.6175815793161	24.6441718328382	25.3459656854889	24.8659358872091	24.975633279429	25.3329306216101	25.1713304467947	25.2152565883247	24.952499719595	25.7994670096101
ATCG00420.1	23.7619703463815	23.481696717565	24.2700344886276	24.3615350223283	24.7479012143314	24.6550396490579	23.9517323924307	23.5625645581674	24.4910108234514	23.3926017394107	23.7421895568867	23.3251431994365
AT5G27770.1	26.7307702915022	25.1696652460382	24.8750027282906	25.2129073247567	25.8182956529789	25.948336037633	26.7779495542945	27.1655372881271	27.1354844736588	26.5002716266976	27.7283548497841	26.9472641602861
AT3G57990.1	22.6472809877763	21.5374091937616	22.0931689736523	21.9167365221231	20.6508576063984	22.7357826253841	23.2359978366281	23.6602388126717	23.284791912985	23.4876423255008	23.1876438489878	22.7362720622405
AT1G07770.1	28.0161643897138	27.8192957057686	28.0156398093902	27.7363800464104	28.2550581133772	28.2624936197006	28.3143049812476	28.4578759319327	28.5423468107517	27.7685206520795	29.2445688227424	28.6703017161861
AT3G54110.1	24.4341998497022	23.811105357895	23.3188828540718	24.3809973551611	24.0870558526642	23.8637225525754	21.7416447315758	23.2185438735419	23.3463514104541	23.7725550062815	22.5442029735782	21.971698519126
AT1G67750.1	24.6915903994878	24.2914410938464	24.7110950532845	22.9261218650073	24.6256720600782	22.6818857558564	22.0986554042267	22.5716649328494	21.697328931306	21.9721396446195	23.3484002061859	24.5830103239905
AT5G48760.1	26.1918628608115	26.6296611118918	26.9013225777959	26.0888221989685	26.5815742504825	26.7993411143251	26.7378176541232	27.111983170704	26.5169853272358	26.9209742870905	27.8149159709478	27.5663963437732
AT1G10840.1	22.7253071718581	23.7555504130242	22.6785615641029	23.5030702796079	23.2891709618257	23.1776683216701	23.1386624088561	23.4349198489251	23.2226370581991	22.9054340159519	22.751963843175	23.8330557838472
AT1G53750.1	23.8003195276169	22.9162116893779	23.1472451470894	23.3593826843694	21.4023779394336	23.6788237248225	21.45924511485	22.8729210378957	22.2400351699348	24.787545513471	21.3233170458872	24.6624530291041
AT1G61580.1	27.0507796394733	27.0569052455735	27.1333408912103	26.4547054322558	27.0301634673516	27.0104560551111	26.7616910182431	26.8621304077343	26.7204282906178	26.5865210825521	27.8366957876189	26.8118570784556
AT1G27450.3	24.0123544665294	23.3865624597982	23.667662404153	24.2074695722637	24.7702187603229	24.5522586624256	24.6417658987662	24.75809905777	24.0451417270314	24.4750096391955	24.4469860847727	24.0843420906105
AT3G13790.1	24.2600371338728	24.9054013288243	24.8278189083474	23.1777153059475	22.9529388467523	23.4983803144314	22.8450463572143	23.4689025361745	22.7589197597879	23.4831069808507	23.6188691641738	23.0878693914154
AT4G30610.1	25.5198074343115	24.8417589676031	25.5436976276835	25.0133497670533	24.9852984807437	25.1850798825637	25.0348902885404	25.4089715774451	25.1408239992126	25.0863599503048	25.0925524708279	24.0532131465964
AT2G24280.1	25.4029360626558	24.6472392601651	25.0493435563589	24.0674478192578	23.6479890750325	24.2020499692611	23.4842991385532	23.8041032451407	23.4382698983762	23.9619169202629	23.6110207436134	22.7087366000589
AT2G20450.1	28.0614166822793	28.3079509243171	28.0326089342464	27.6778901509979	28.3530826003821	28.0814054176061	28.4052645791974	28.3846724420239	28.6032496281582	27.8883679441015	28.9354112051664	28.454710200819
AT3G27890.1	23.859470331251	22.7862325303384	22.2184676028724	22.5894435935028	22.3454212197329	23.3214781181061	23.2524395028615	23.781093222121	24.2056023636957	23.0917196205799	24.2739879135662	22.5441204128174
AT5G27380.1	23.9258718561003	23.2652447525928	23.5002232341786	23.4284730168665	23.2323939906959	23.4709557115132	21.7045337583906	21.7586169686893	21.7343916772825	19.1219566510217	19.1034302679032	22.0737176250385
AT1G02780.1	24.8158322972611	24.5745751655635	24.2046071120775	23.17170793265	23.1173108155544	23.6762075054004	24.1869821338666	24.4955413116707	23.1626937272032	24.3299610815122	25.4915639530551	25.2024214463353
AT5G14200.1	23.4884214728607	22.7863731360662	22.4369176246761	22.7038079132754	23.916597132046	23.5512252562424	22.9337739357626	22.7194985984121	22.3499545971058	22.7099575764718	22.5471603665441	24.0619925952618
AT2G20990.3	24.9164440607607	24.299488090335	24.0771716871314	24.7787118291848	24.7169032760657	24.9412331103323	24.3191483804373	24.4716258530734	24.2186195489807	24.3332681110617	24.3075424253268	24.62909943619
AT5G51750.1	24.3612512106051	24.4655880759202	24.8198769718907	23.7341614453361	22.8038735305593	23.878465582438	18.8812664613718	20.9574662638343	19.0592106924428	22.1687715687899	22.0496175939596	21.9381014272676
AT3G04920.1	26.9777400429342	27.169256330833	26.3282244475478	26.4632125296653	26.9915170021711	26.9667202710352	26.9792293586245	26.8276719162382	26.8625419219498	26.4026228116832	27.6961477442328	27.0874392086172
AT5G60540.1	22.8885048859266	22.7786802512062	22.7579059373868	23.5183293502156	23.3457771825704	23.4982535705447	21.2345496602529	20.8699955182007	22.2947847912962	22.8373038731943	19.1034302679032	22.7332518404852
AT3G44320.1	22.5695350984493	18.4215097750248	21.8155147372537	22.4016206803351	22.3507182851843	22.5917298289973	21.333111390342	22.4899649134692	22.4153157403751	22.4317273836721	22.6273458506102	22.6091135691185
AT5G64260.1	26.9085861274707	25.5599854703591	25.6484979147418	25.3288176161224	25.578856481455	25.627841432333	25.7189364621806	25.2234069587211	25.9824109185051	25.4652270973878	26.2218698434096	24.8873013226531
AT5G28840.1	23.476388995807	23.5089337058777	24.1026181139096	25.6693148109376	25.3932892396099	25.5502329216219	25.286560017622	25.5383543738085	25.755913529688	24.5272782121137	21.4576048197987	23.6664698859238
AT2G42520.1	23.6900325107856	23.3059407998503	23.3913661926089	23.705570589273	21.5235813376238	23.4960890491382	23.0710907810352	23.2839773933205	22.4104646794029	24.0918153211601	23.6928986336285	23.7325428922744
AT1G53210.1	23.73873510433	23.8295889044535	23.2447350271578	22.5725341668343	22.5013206643691	21.3230594346104	23.048674945468	24.1684125961313	23.5789374235827	22.6414766302139	22.7407185295282	19.5414770389394
AT5G62790.2	23.5785182715474	24.7637801042007	23.5776632384525	24.1055752669665	23.8946307265551	24.2600968772817	23.1987146522684	21.9061587270143	21.4848681193497	22.5313144656757	21.2368379948394	24.0930670745405
AT5G60670.1	28.6763158828818	28.6776407231748	28.6845895132774	28.016988466443	28.813179159976	28.5668203091272	28.8349758560038	28.9888366951768	28.9160779905268	28.8921784142124	29.5919027082285	29.0495006067123
AT1G63770.5	24.6935694802248	24.2070608053788	24.6076366678719	24.9738971951085	23.6391829185032	24.0378869021716	21.2201706119046	18.8316884357445	19.0592106924428	22.7689227081832	20.622359532568	21.8624621825019
AT1G66580.1	27.186059213492	26.6423487794787	27.3724354784409	27.0473516056771	27.1560023504083	27.2810477915461	27.1365693868664	27.5750724676682	27.327671599242	27.5206197595158	28.2263670619978	27.6396695942896
AT4G27700.1	23.8166285280493	23.213723365721	23.0171359922914	24.5723931861526	25.0042525327718	24.8560728851037	25.1277771177425	24.1426613084377	25.3850156911509	23.969145831918	22.7190593339256	23.6408992425883
AT1G47250.1	23.3902665877807	23.3944551058878	22.1512353822416	24.0837581551165	24.2372422059306	23.7835929830749	24.6038735119563	24.3882644756232	24.4642665393645	24.3784058632765	24.0750312148192	24.5971960093756
AT3G22200.2	23.7000407690709	20.8990773323612	21.6378565342053	23.7247110789376	22.6376738205343	23.1529300228697	22.4550603961526	21.8524138758764	21.5320758578616	21.7590925224727	21.3465052116775	22.5708945162814
AT2G39850.1	25.0319459781444	24.6109434960464	24.8696181276118	21.8481124742674	23.1860409214008	23.3865566712282	20.1571648055286	20.2631273308001	20.6514132851605	20.1710746164943	19.1034302679032	21.4538974351903
AT5G18170.1	24.88618394502	24.3433372788813	23.4196804311141	24.4131904275955	23.6875579764503	24.246977566877	24.2043483028194	22.8034623762359	24.0450540482377	22.8938403164477	23.9151291656903	24.0991622164868
AT4G24550.2	21.9309737858724	21.7068283865229	21.7902104658659	23.6606142137728	23.9544184726741	23.3761733583093	23.5363352088255	23.4628284952106	24.0003618061259	20.9739569107025	22.6891544852091	23.4447890685261
AT4G13170.1	26.3603485324255	26.7582143685158	27.0650291826556	26.1857840517579	26.6396947627101	26.8517142573195	26.8484436674095	27.2231980579149	26.6173257630226	27.1041650509191	27.7912866175844	27.608764560327
AT5G19140.1	23.408339719017	19.2984701123222	23.4241779525492	21.9565188464576	22.1436776352747	23.5852077271386	23.2249281641128	23.0934406157036	23.5179700416041	23.0185452252976	22.287218763793	22.953450400819
AT2G09990.1	27.5789300549283	26.9436227328799	27.3981896862802	27.342126360447	27.346424999013	27.6128016953107	26.8330336758872	27.754254467145	27.7686171638396	27.9794500546601	28.6137555232368	28.1658718352817
AT3G02200.2	23.5571398421183	23.0357899766874	23.0907475692271	23.7432846522369	23.8745469145159	23.5317339948896	22.5108100355158	22.9246094733555	22.9741529390966	23.8844828247242	23.3372580673574	23.2849954710678
AT3G06510.2	23.5485499582812	24.081025495065	24.2116414815213	23.7998475932206	21.3237487234446	23.8240337196846	23.0457571621814	23.0192634112278	22.3208207897126	22.5354547985325	21.5432735384498	22.6579983038721
AT3G15950.1	23.9501699869354	22.5108120874532	23.2985551446568	22.4638518612234	22.3885484096327	23.1733012330257	23.2929512229111	22.3348966981401	22.8383027683134	23.5607248886246	22.5882935105641	22.0954810510058
AT1G14320.1	27.4528797972381	26.71926733528	27.6130994688532	27.2885664726523	27.3568704903575	27.4372672115667	27.4014650923379	27.8871873270886	27.6208834987662	27.6569192838652	28.6032068337873	27.6035489268419
AT1G52040.1	23.8022705195313	22.7046071037447	23.6586257618238	22.7152217604709	22.4325413906625	22.9949583004963	22.7430723786638	21.2445564836598	22.0694227237228	22.0009648439311	19.8164165227633	21.5788389798573
AT3G62560.1	24.9980957557945	24.5889001111919	25.0768041824534	24.5792284553341	24.8359395593543	24.8156575990513	25.2201468415241	25.8795903538298	25.7020932961548	25.3551182357048	25.6643547233347	25.5288226193735
AT4G05180.1	24.0006368831409	23.105229477403	22.2282814542641	23.7647544827986	22.592092566234	24.2905385035843	24.4406702380202	23.5660835444654	23.9287903310531	24.8988874343913	24.6417333809956	22.3385865110998
AT4G16143.1	21.6275461297595	18.4949007304916	21.5596389563328	21.5732022209784	22.5435891982532	22.2770411653738	23.6511506950281	21.5697154085033	21.7106046703969	23.2268378522246	23.1865274725272	23.4934589635428
AT3G57490.1	27.6101165979362	27.8363044786265	27.2238535337365	27.3621479722149	27.5636068660683	27.7894427015649	27.7564370105416	28.0625055327127	27.9558672356622	28.0808080960045	28.7358384956649	28.6626277424791
AT2G15430.1	23.9394076670088	23.3155860394888	21.6661737156814	22.7815838364134	23.4197586011036	21.5846070261192	23.3682634568771	23.769304270155	23.6070284111588	22.4173632368322	23.7924198593266	23.0297549808075
AT3G28730.1	22.4547312826991	22.7195884196241	23.5367806658363	21.3488941258787	19.1951404232098	21.4413742241634	24.2919924067314	24.2758516926858	23.7629989516321	24.8309398979763	24.8111576999748	23.8235575276284
ATMG00070.1	25.0247448658763	24.9036179319936	24.9958321773833	24.9996627025952	25.171229034087	25.3324833810794	25.5422056834209	25.3176309408106	25.3903483360245	25.1482537506121	24.6778256479363	25.072375195454
ATCG00670.1	25.0638491108999	24.4247704997988	25.1087933826679	26.2987601257014	26.6743301103914	26.4237418443017	25.6266650944566	25.3080737292902	25.6213675538748	25.175053341538	23.9872523002606	25.8723014782552
AT2G35490.1	24.8260781691578	25.083328205474	24.0454863897277	25.0663993214151	25.814246145144	24.9510596676712	26.0827857570284	25.3011207606133	25.3592344062341	25.5931049865292	25.2084418646898	24.916473309565
AT5G46430.1	26.6837031355159	26.7535804536116	26.8184984105466	26.0892800991533	26.4384175063268	25.7332650827363	26.8489040781815	26.9391220981845	26.7960729881675	25.8778451241916	28.0863335457237	26.5785593860758
AT4G37510.1	23.7242362342146	23.427384590965	23.8390409346169	20.3149379048052	20.3565419703565	20.1014776946217	20.8808027031524	21.7141882807045	19.0592106924428	23.0538238234487	23.5882809275343	23.563424859857
ATCG00840.1	24.5333778587939	24.8191957999096	24.9615331544573	25.4157693577702	24.3608348970321	25.0794307452937	24.3798452745033	24.2660152805127	24.2591665526125	23.7004101897407	24.76499526745	26.2801518449164
AT5G42150.1	18.6121817094476	18.4215097750248	18.4742630146978	20.5336810734071	20.3843248895515	21.5867878012993	23.6377053245423	23.6589276246394	23.252289344778	21.6896465609899	19.1238419827948	19.577900615669
AT3G20000.1	23.9370446424016	24.4180947748524	24.4436562372684	24.1760025084434	24.3756468042184	24.399414841926	24.6585187711014	24.1286981180726	24.0940541611487	24.114940108238	24.347251124646	24.2107134015661
AT5G37600.1	23.6176020919799	23.4577386916956	23.6417324991475	24.4145171149235	24.3583311356741	24.460452896558	24.4017606300979	24.4675131389989	24.1357142954535	23.9226880145972	23.8891297850845	23.9413779319724
AT1G02280.1	23.8173611760584	24.6113560356917	24.3401470224408	23.2201257283732	24.0256838464137	24.1957314425721	23.1456487561555	23.1410618619607	23.8772854442846	23.5505744218711	24.4698185376311	24.1911462877941
AT4G26900.1	23.2507350126817	23.6716494713916	23.5777995569852	23.1064543150772	22.4028611383793	22.8724806293458	21.3823815413207	22.0153381403598	20.1273259230427	20.1405751762084	20.4625007748482	20.7534974207742
AT2G28790.1	26.6877257254735	26.6551263663097	26.4816867413454	26.9763659748697	27.012622663537	27.2974007786167	27.1778983627764	27.2449462025272	27.3720460346155	27.2040925823328	27.5101851451693	27.0163628436229
AT1G62020.1	23.9629997619447	23.3987159053892	23.9730308658917	23.2687395843086	23.1847647402311	22.7072921412258	20.6932523374702	21.8773550065551	20.0351249563205	22.9361571498397	23.3579812094636	22.7462751481262
AT1G70770.1	23.2392867702551	23.3685525531626	23.1921160913266	23.0434086662471	23.246307867717	23.0707133723282	22.7067726458567	23.5710841491521	22.6822058356057	23.4583718163384	23.4563125491497	23.4707237814465
AT3G01290.1	25.9559715876401	25.1300094459862	26.119534530825	25.181936424438	25.1302679545221	25.257880550667	24.7125047503459	24.6570887791934	24.6854637973364	26.0922172588216	25.2855134123854	24.3423468126917
AT5G38940.1	24.0283905557069	24.0647345429605	24.5143513153507	23.495660609554	23.1540495075908	24.0112936365329	23.4985703485209	24.5815701131877	22.8824967809051	23.3760042669952	21.1113950353206	23.6538456102267
AT1G54780.1	25.2970440141306	25.0948201222986	25.3304748940536	25.2578617085807	26.1690158822963	25.5029120284833	26.103825324782	25.7101693119865	25.8133486779261	24.8632742214963	26.4978532984461	25.5710983879769
AT1G79600.1	21.1548554933719	20.426012464972	21.1130878031186	22.8514126964666	20.3562607966802	22.6251638015534	20.8983567127328	20.3314364956743	20.9254432461964	21.8781738664944	19.1034302679032	21.1328617888003
AT1G65960.2	23.0559867045124	22.271975309436	20.4146116933953	23.6407958927292	21.9387290795661	22.4003643000441	21.1859074274651	20.4034242759265	21.9670721321565	21.7255593108941	21.7936384316817	20.3695583485828
AT4G11150.1	25.9777935742569	26.0725384267791	26.0461593112759	25.3532343393976	25.7902446764807	25.684930710764	25.7814304560719	25.878662770707	25.678494834445	25.7361567394364	25.8616793100757	25.7782242482947
AT5G67030.1	23.7472575239831	23.3304933583504	23.8780018780149	24.4207316428863	21.8060439170464	23.1891226612543	18.8812664613718	18.8316884357445	19.0592106924428	19.4722672995086	19.1034302679032	19.5581743995109
AT2G22170.1	23.6960312921015	24.7438967417186	24.9856071042461	23.9552419409496	20.3174494694673	22.8592294521015	23.580385209471	25.7516666364114	25.1204302724598	25.9405987510325	24.8445619195183	25.2884311528889
AT1G09430.1	23.3540626311227	21.9055969814503	22.2458489008061	23.0347538010953	23.6210207145249	23.2589738331759	20.920882448351	22.6620468039194	22.4628614378466	21.6954570679546	19.1034302679032	21.7881949843054
AT3G19820.1	24.2047038178082	23.7100616608713	23.569797560303	24.5351917099662	23.1072397478097	24.0740615738016	20.3154861285403	21.732327065262	20.9115872869089	22.0844671541436	21.6285554518768	21.8314315401827
AT1G52000.1	26.0936551525906	25.1479320117359	25.8925049260479	25.2141259499266	24.7863261692941	25.2722836448461	25.5040883027086	25.482432796845	25.3420495673236	25.4176886252203	24.9385553672835	24.8829478520375
AT3G61050.1	24.604586030227	24.3994012811616	24.314865324963	25.395779256946	25.2941827904943	24.7949262577505	24.9909429708304	24.3593911301335	24.8574220025358	25.6408929557753	25.1820895383474	25.1853014848885
AT4G17170.1	22.2240069751653	22.5818010939876	21.5263351786478	23.7363404049772	23.9723838671901	23.8826725251381	24.0173528347022	24.7846311516306	24.4666905065848	23.583282743231	24.0626048376779	24.0014549272786
AT4G39330.1	24.2063269987784	24.146399935644	24.1277632659923	24.575756771583	24.8620131756525	24.6081803596112	24.2535930330216	24.2934699649146	23.7455595452067	24.2742197377659	23.3887102572312	24.3963152415362
AT5G57490.1	24.3389319264774	24.0365026495812	23.9438968630153	24.634365721609	24.5490432636871	23.8617055262396	24.4952091041329	23.9527739453862	24.6390576899651	22.6790648921004	25.2334298045612	23.7997237070855
AT3G13120.1	24.4722077875285	25.1639891127409	24.0527942236205	22.8863284445371	22.6152388640204	24.1562222908087	23.2566672510445	24.5825605417411	24.3178161202825	24.7572383085202	24.7824384855988	24.2367069302529
AT2G45990.1	23.3117812919969	23.1932486107892	23.4137384455834	25.1347611101724	25.191366207237	25.8893124296575	24.656952770042	24.361301818861	23.9717247396568	22.9422092332016	22.2070567826802	22.4093466489137
AT3G16430.1	26.4858682391002	25.7521388703323	26.3578502336551	25.2175937499572	25.6615383722592	25.9383486080492	26.2586105998732	25.6664643597031	25.6031316575331	25.8992465501406	25.5003039685314	25.4831771133386
AT4G32260.1	24.8727897465333	24.7716808809701	23.1262597180774	23.6727763327235	25.062376738978	24.2460030661675	25.4424481007692	24.9843595223856	24.6216996677571	24.8549460712665	25.0711539730168	24.4576499043319
AT5G51100.1	23.0015181517147	22.932135887758	21.3001708522836	21.6919723165622	21.7225888878143	23.0040073005986	22.6350923560751	23.3304502746236	23.7496223200994	22.6292270887452	23.8959222841215	22.9849364393457
AT5G48570.1	18.6121817094476	18.4215097750248	18.4742630146978	23.4408012558789	23.3255595091371	23.7891706331254	25.5972471676091	25.554414604434	24.5455171762861	22.733200835992	23.871106129993	23.8236471232022
AT4G38800.1	22.0878247282889	22.1394136426113	22.1704883830269	24.2674206554648	23.339843887933	23.7202270334137	23.1139262117565	22.6951233438236	23.2057230123611	22.2844445839301	22.1955799199156	22.2416649236893
AT1G78820.1	27.1377066365969	25.6120533917469	25.472918364151	25.1738790009251	25.4927689456848	24.6239570435666	24.8353507542204	24.3025742230899	24.0838805107165	24.9719722765661	26.1927855379347	24.327997990327
AT5G59880.1	23.8845621947325	23.584735580432	23.8342288539718	23.3544422965303	23.9530297299117	23.074845405188	23.5230231160498	24.5773895254127	23.7552006549513	24.1235903585568	23.3096843681913	24.2024251830433
AT1G29900.1	23.0938530591584	23.6233309567996	23.9285069899438	23.9230155860544	21.7916269419021	23.7360061967848	23.7413306796931	23.3845512447742	19.9114565345494	21.1988367773297	19.2215248648062	21.1960884865498
AT5G38660.1	23.0077963674942	23.2702615300231	22.5898520421907	25.209863537068	25.3708033901544	25.1010885975244	23.6994885787471	23.1663733573491	24.1194908373266	23.9995674847976	23.0645138526163	18.74245284146
AT4G16660.1	21.8230829281284	22.0675198693428	18.4742630146978	18.9355663306786	19.5040281426776	18.9446053185332	24.2360720179824	24.5143593825549	21.4813500958699	24.2753818527637	23.8928673010132	24.1747431622523
AT5G03880.1	23.9106939616282	23.9855791371473	23.6144195924415	24.8960522265323	23.8308954234501	23.6189803678046	23.0543562353897	23.4975624317727	22.8734555652677	24.4371433668888	22.4491623763656	24.5890366297898
AT5G08280.1	23.2157983996725	23.6772877951453	22.9974806634797	22.0409124114237	21.6820726027303	22.4398879380048	21.0876039815194	21.3717022109225	21.0091643358542	22.9773999460182	20.9576197340177	24.4417383075027
AT1G21600.1	23.799622140181	23.9298294346519	22.5236550330561	23.4656999136044	23.7920506204235	23.8200399572096	24.3676866899447	24.6091999343525	24.3628807612525	22.4668043743383	24.4205330008393	22.7390110809217
AT5G18380.1	27.9192937152652	27.5185898890554	27.7675736666131	27.2934108860195	27.7032350865887	27.9399319296785	27.3379689090188	28.1126491693139	28.1487127212454	27.9263462206181	28.766126386984	28.4528903515988
AT1G73060.1	22.5953171322927	23.2583187395511	23.4496929979116	24.6906846592055	24.3940969512958	24.2599934736631	23.415399563314	23.6755942174648	23.9275014750681	23.589022566913	22.514730064071	23.1023091041147
AT3G11270.1	24.4863355674922	22.5690918756585	22.2908776210004	24.3221004799972	24.2208709979333	23.6791332065495	24.7634439868833	24.5532261642743	24.7225417782341	24.9342166388636	25.1308083941331	24.4067229905738
AT3G14930.1	24.065359758577	24.6249491398232	23.984940175778	24.4606216228948	24.1842102373168	24.2055673155297	24.2905999499247	23.6285581216934	22.9886000092384	22.4203129979092	20.6166100884586	23.48697541202
AT1G73990.1	23.6106471918746	23.8205715529956	23.0292867213885	24.7376441812807	23.5780131697583	22.634425439066	23.1784815874751	23.4188169366858	23.3756135319499	22.1044848612515	22.9646510987116	22.8016175877608
AT2G37170.1	27.1008368347682	27.1421968239744	23.1953298502043	26.9830971140515	27.0746871705638	27.0380115353645	27.3519643289771	27.6031433191666	24.4949183140079	27.214249001133	27.4013665228911	27.2720240208444
AT1G04040.1	26.8199628995001	25.2295041834612	25.7132515152488	25.9407026900353	24.9370759018013	25.8643888839294	24.2469746684163	23.1779451875368	22.7888245524207	28.0347329826871	26.2054054863598	27.3877319322618
AT5G58070.1	22.0413120691339	21.3696036026378	22.7561262644256	24.2466118800859	24.5656723767945	25.1734805808433	25.7644479530652	25.6159463536871	25.4083033045518	25.5475861388717	25.6679673615511	25.1994472476149
AT1G69840.1	25.5450226635122	23.9800977290557	24.9810346722397	24.7247300195232	24.6065007767285	25.0277936460113	24.5417747758245	23.0635088078078	24.9113837583698	24.9217765737026	25.4125915535527	25.2108082128423
AT1G29660.1	22.7188334340972	23.2400270150824	22.4926956111243	21.2454334570006	21.5376869246321	23.0186105914407	21.8320223331459	22.5056580851883	20.2590238421036	22.5192682698891	23.2822201199493	22.3511111012788
AT2G20890.1	24.0374765751776	24.6809936385448	23.2942624546834	24.560765347426	25.2512782585543	24.8419215145739	25.1977258828382	24.8954600896706	25.2328518424746	24.4068359831646	24.5512529547988	23.8677106542224
AT1G29670.1	22.8699670997033	22.8379959854803	23.5617458057332	20.6618142934066	21.7471394897577	21.1648662734791	20.1616585733026	20.3607088678541	20.7899742472786	21.6839505540284	22.610080091306	20.9585868751022
AT1G17860.1	23.5736594365784	20.5991922261412	24.1036643149798	22.2844337108985	23.1061811180768	23.8068091916091	23.0796996158062	23.4244072346653	24.0925365024366	23.9346718926463	24.3371743438216	22.7498753590883
AT3G50000.1	23.0354082525371	22.3215573902555	22.6531131606788	22.7367632939893	21.8482748801742	22.2817659309793	22.2412657329685	23.0410377864878	21.3113414443812	24.1632991018942	24.169212741038	23.705187297639
AT1G49750.1	24.8472347839281	22.0262662615088	24.3481424418115	23.9719424656561	22.6401959423177	24.3965663708716	23.9766419069803	25.0524945867549	23.3450072178813	24.9605035645169	24.7329014974204	23.4380788613686
AT2G39330.1	23.5636589966095	21.6997574471865	22.6218732397783	22.8585743911343	22.7943724331047	23.2762508014378	23.264213065947	22.6639691143137	23.3929015868879	23.0503538640898	21.6637197647891	22.3323028068369
AT5G64940.1	23.5529375761512	24.3320160543952	22.6683290698129	22.2659025739405	22.3207818224177	22.9233789028876	18.8812664613718	18.8316884357445	19.0592106924428	18.8615172260725	19.7560758545261	23.7916170065634
ATCG00740.1	25.1447116038684	24.6376418736622	24.8511914418605	24.5215086677984	23.8571685338526	24.5581350313821	23.7407345851941	24.0703928658159	24.4106402597397	25.1181138143259	25.0903156591782	24.9726333943574
AT2G31670.1	23.0248187423248	23.1782586310466	22.5532058876281	23.5209220761564	24.0782395932337	24.3585440285365	23.6113998273251	24.4867497252347	23.963420623149	23.444586887591	23.4596059672403	22.9125182512831
AT4G34050.1	21.6798341020719	20.8106176187831	21.6266877061081	22.277422208274	22.8932541229102	23.5110356104526	22.1806253468372	22.5166625897482	23.1672677551671	18.7599108356545	20.9898020131697	21.9240098192086
AT2G26740.1	23.9108200191263	24.3364187063223	23.8320228161946	22.8199717647558	23.2452246745338	24.0135402600832	24.4406058651194	24.5186784855529	24.1522839137813	23.6444563806733	24.631797860597	24.1193819144393
AT4G35000.1	22.6725957228785	22.165556455389	18.9534501485953	22.9125467574994	22.0983583963156	23.2019340966803	22.8563477302593	24.2339543059025	23.4145784045448	23.5175391615919	23.7639904669076	23.9503046577942
AT1G09780.1	22.0126091952006	22.1576263406561	22.9182037647844	23.0952732251866	22.9687463218226	24.242567060169	22.088726784801	22.4606028764985	22.5310727586073	22.585372678356	23.1316549376663	22.2031409577717
AT3G16050.1	21.2202385251195	18.4215097750248	18.4742630146978	24.5551614475787	23.0463230374735	24.1703976087853	23.6153664016735	23.7577838890589	24.0394371826112	23.5798464728168	24.3392476236262	23.8316428967642
AT2G46910.1	21.5131808519788	21.7038226956144	20.5490935770017	22.9900157328759	23.2397744830873	22.7935255210281	22.5950418526762	21.7026816873339	23.3148660162694	22.4458491700029	22.5054940603041	21.4744910964556
AT4G39460.1	22.944240748461	23.1338502432795	23.9110492362496	22.1735534726484	23.7224848694773	22.5864714896458	23.8476270582342	22.172074024007	23.7274680627798	23.5804684811486	23.6548620480898	22.2267047001677
AT5G13450.1	23.2425128374027	23.5554190474607	24.2973112108927	23.8356267805253	24.1104893633439	24.7794428415886	25.1765568266074	25.0160817350465	24.4206175491158	24.458556305428	24.2645544187331	24.1362048143296
AT3G24190.1	20.7915244059156	21.8081042769418	20.7411676090897	22.4973041592788	20.5937070607326	21.4666557844653	18.5569130574699	19.1292990680456	19.0592106924428	20.8962171755378	19.1034302679032	21.5451753017215
AT3G02080.1	25.6616226340655	25.7577346599778	25.3267180376515	25.1866530513468	25.0402467381155	25.1318729705413	25.0179836335857	25.9826288655596	25.6395003583758	26.0753936216861	26.466471581469	24.6116133628522
AT1G01080.2	22.5628475015348	24.1797606032279	23.7632283767469	24.5341819871542	24.6286003931316	24.4439653829149	24.452548175082	23.3550043461357	24.5122642477161	24.188917788762	24.6937738525297	22.4731537824363
AT5G63180.1	24.5437564994447	23.3685149872427	23.4410355125083	23.69966648864	24.0561218596861	23.9140265709635	22.9519586683662	23.2741483455709	23.5514827384179	23.2121491695097	23.8749822854076	23.0340552130065
AT4G05160.1	21.3681755174841	21.7581506131844	20.1881245764273	23.1999805048328	21.6183414740282	21.7721238507471	22.952759906576	23.2955432098515	23.3492627334117	23.2959468550304	22.8925430019302	22.5211543446379
AT1G12920.1	23.3774023850972	23.3947302369853	22.3041284682518	23.982143662123	22.2197564197327	23.7464883861619	22.6963745706679	22.888201441008	22.6734873316753	22.7206934938793	22.3841612367065	23.4604112743607
AT5G45620.1	24.1746739874431	24.2065742754747	24.1249463953179	23.8848404210642	23.8014576390334	23.8950861584564	23.6177322229048	23.840076384923	22.3323965115721	24.1287387022028	23.8429024526908	23.5952520171263
AT4G14030.1	22.4229141324547	22.9716758059733	20.5902562628135	23.5261954617761	21.9280214039964	22.8624821414249	19.6859134135152	19.9151288008832	20.8451429571782	19.3853250301052	19.8171982821465	21.2679896494315
AT2G19310.1	18.6121817094476	18.4215097750248	18.4742630146978	24.7197793233466	25.1206786393978	24.8671264736293	27.4477233130188	27.1653242843743	27.5053469792993	24.0231292887981	23.8932768085496	23.2343920731631
AT4G34870.1	23.735107260364	21.1103286176356	22.2325105166333	25.2621899245542	24.6372487255145	25.5066495903434	24.1368985182929	22.1934438451778	24.1337047772545	23.6060680899641	22.224760692199	21.6574506079887
AT5G61170.1	25.6765713503087	25.5805040196692	25.8587555393643	25.0605747271372	25.0316734420828	25.1185404930306	25.0585546370145	25.8184739329106	25.5839518060313	25.9992062537361	26.702123635823	24.2965612829032
AT2G42740.1	28.0688664943815	28.1802554997635	27.8918256909948	28.0644536584811	28.5644394494941	28.5298935139371	28.5303341765371	28.3564506268936	27.4307522907729	28.4554917811665	29.1713753471324	29.1364049494583
AT1G31330.1	27.9702323929661	28.0386606599945	27.1489286569123	28.5358228284135	28.8240658747151	28.7749214479671	28.0063319003391	28.6023985969678	28.8732442379619	28.7541104919131	28.6647552004511	28.5352485563493
AT1G76080.1	23.343273022268	22.2216369740544	19.0429466478931	26.355622764573	25.8078004357412	25.9719628949638	24.4886590327645	24.4505825129573	25.1916458782648	24.7479883629248	24.2957819639972	23.7681404985139
AT3G18740.1	26.3931068200711	26.6763672167421	26.4318084735519	26.2035245505291	25.8632141876783	25.4728095631434	26.6556674122868	26.8495365333308	26.4235528487585	26.5403985062474	27.2981232748149	26.9803564733458
AT1G67280.1	21.4479463622609	21.6497199549524	22.2922987410987	23.9676318183558	24.1102258520745	23.3578505020603	23.4989361028141	22.9383128888256	22.6309005383587	23.2277399055929	23.4240275985467	23.8426674220939
AT1G64520.1	22.5364829588143	21.1707100987855	20.9749527985179	23.934379805234	22.8293540176465	23.4583067263621	23.3527055399435	23.7136433675709	24.1069152776234	23.3139226278102	23.0692214370692	23.4280045855828
AT3G52150.1	24.6645936558695	25.7808254802868	24.4925889026806	22.6104438769194	23.0064839441084	24.8756690264214	24.5638544693642	23.671999247679	23.5898312454155	23.2497238486948	25.5908330350683	24.0266247487813
AT5G13980.1	23.457830478811	21.5030929721728	23.0410372850092	23.3623387632853	22.3327185581178	22.4150289001207	22.7078578844183	22.6797720478463	22.3126784480101	23.5217209563877	23.1011376620925	20.4853965775617
ATCG00750.1	27.025544964481	27.1695288519038	25.7105525436239	26.5400709110285	26.7620649648928	26.729078620457	25.3346183709831	25.6913058390846	26.321983128286	27.099007269023	26.655689028072	26.1804309499169
AT3G22960.1	21.9482385299036	22.1308858300869	20.9585677599455	22.7635540085865	21.6917322327397	21.3943849737358	21.5913203135561	21.2978966592615	21.350685377093	19.6763381557597	20.3475336540845	18.6761069728957
AT4G35860.1	21.6942662687287	21.4465783978893	21.8196210097842	23.1299876002853	23.50231928202	22.9184746690368	23.8350041044932	24.3893015297358	24.0606827398494	23.6553092854832	23.9684177215941	23.4718065469622
AT1G47600.1	23.7701482726012	23.1370763494181	23.3334772275275	22.8623802628923	22.6690538368392	22.6149351308166	23.5719481797238	22.975583691008	22.2065140625097	21.7146449600445	23.7336294038733	21.8814262750832
AT1G17650.1	22.0292531842055	22.1420702762891	22.0474735933646	22.8882278300565	23.7235135708382	21.4991699908921	22.4009889799836	21.2856324984819	21.9888303690347	22.6360545833641	19.1034302679032	22.7299164083536
AT2G26080.1	23.7916483026487	22.5403828968995	21.650498940873	23.2172942115578	23.6077787606869	23.1186814768205	21.6510317581664	20.558946967323	21.9630970710973	23.5994173335955	20.8300448221662	23.1597537199044
AT3G01190.1	24.781803623127	25.3922405035351	23.8102731185845	23.8913617184636	22.7171058343982	24.6613671153585	24.0410884349238	24.7861476616682	23.571153026716	23.946632715605	24.8372620009136	23.9695228356423
AT3G56150.1	22.8977221366506	23.2615199345648	23.111032165932	23.2755265007683	20.7196775042093	22.5634953841701	20.6269121325953	21.1609534545955	19.0592106924428	21.9083513872992	20.2391588421656	21.8756102560572
AT3G16370.1	23.7110901156118	23.2324393725191	23.5546790116799	22.9794667145318	22.9362213242385	22.1705650935055	18.8812664613718	19.8607522501639	20.0514071135616	21.6869686180685	21.6487885213805	21.9984134479019
AT2G25450.1	22.3256562602603	21.3949601921964	21.6704517090529	23.9807040661398	22.567670883226	24.1725694275905	21.9349430508804	21.821425708705	20.9843445705817	21.7349402813885	19.474409028339	20.7747846471302
AT5G54600.1	26.2708485059993	26.8186670121427	26.3673130276691	25.5235650666964	26.0789671026537	26.3439998768828	26.3115099714759	26.1519466648338	25.7338563081349	26.1770190521424	26.8755945085672	26.8249669926383
AT3G10670.1	24.2710350849634	22.719239234388	22.9630924836872	23.8178949303663	24.8407873340349	24.2322367535962	25.0008620634028	23.9201658283998	23.7311861134724	24.3061105153733	23.5291201234831	24.8164972857051
AT1G66970.2	23.5641194788146	20.8638435204372	21.5071220955545	23.8773873055269	21.0619349319301	22.5574280584093	23.5222269925186	22.520907812838	23.9716358159242	23.8928597061528	23.4472713087625	23.2583891940004
AT3G26618.1	23.1287319382603	23.0129704099538	22.3041284682518	23.3959584634188	22.2197564197327	23.4764908523992	22.6963745706679	22.888201441008	22.2657088925903	22.7206934938793	22.3841612367065	23.4604112743607
AT2G19730.1	24.6655226426771	24.286925586293	24.6663098336688	24.742230066066	23.2127804490837	24.6585318457496	24.8029172412315	25.5244259773949	25.2652883972697	25.7452628627989	26.3713492645101	25.729883744052
AT3G16480.1	24.4946582250125	24.1591146648743	24.6508183919685	24.1289964948813	23.758087160105	24.3883804998347	24.6380182270038	24.6911571467284	24.41138051572	24.6986959777916	24.7583021164617	24.6789129990133
AT4G21320.1	18.6121817094476	18.4215097750248	18.4742630146978	18.9355663306786	19.5040281426776	18.9446053185332	24.6960793814957	25.6706404747413	24.0727704844148	24.2145380560533	21.4643116655124	24.1991663884634
AT2G28950.1	25.326011370469	26.385478671487	24.890029227725	24.4628681760204	27.1270142864725	24.8764694522253	26.3464370379604	26.7858076382802	27.0771209855312	26.5293458328652	25.4144101421675	25.4243908311182
AT1G67430.1	25.6508440238674	26.8066661391276	26.417884183484	23.0937064046162	26.4944017516118	25.421399064821	26.7956503903524	26.0549306687021	26.2471936307243	26.8176174418027	27.7112241621747	27.2444634290619
AT5G07350.2	23.6366221868575	22.4084642469498	21.9980900728598	24.1983077438771	19.5040281426776	23.7798246367719	18.8812664613718	18.8316884357445	19.0592106924428	18.3768023841991	19.1034302679032	17.9082315213106
AT2G43910.2	24.1493598110366	23.5431680277734	23.8785748437838	24.0595434995238	23.6119534685743	24.3527074254908	23.7053232649666	24.2097768426725	24.4263054540223	23.9469010999823	23.767502847478	23.2575760266498
AT2G39770.1	22.7802326682232	21.0397244854484	23.0847287630241	23.1192634831315	22.8308786001197	22.1006639429227	22.5012788681675	21.3690746448123	21.8135369643544	22.2983087373532	19.1034302679032	21.7323988041535
AT1G21720.1	21.418402625739	22.1670735411763	21.4026792747322	22.6369335547286	22.8023157866675	22.7608044982014	23.23735819506	23.4178124775738	23.662871523545	23.024640046117	22.434993126683	22.9094502688315
AT3G04260.1	23.081505868203	22.0100684216554	21.182485588352	22.1523204353244	20.0067123220907	20.7281923863324	19.9767111150958	19.0498512077158	19.0592106924428	20.2760309502036	19.1034302679032	21.7122042355108
AT1G16300.1	22.3931436201267	23.3668459137134	23.4743519616329	23.7781493369361	23.9800422778127	23.8651598076566	23.9098377050087	23.9298477608074	23.337756904449	24.1692967075735	23.4045501518651	24.2137577714133
AT4G12420.1	23.0301376982166	22.5203951986617	23.1622038344744	23.1983799916099	19.5040281426776	23.1065765180408	22.4202362717077	23.7000883015598	23.188420120124	23.7038696813288	23.0006930955514	22.4163913991533
AT3G62830.1	23.1911009440692	22.2385245709482	23.3985923596518	22.6976448611577	21.962252830232	22.757014441783	18.3838264888197	22.0700177319963	19.0592106924428	22.386535227005	19.1034302679032	23.1864006736756
AT1G30580.1	23.3406053397661	23.1013459274194	23.0392937607769	24.1175603541535	23.0402736653025	24.387051510084	23.3926997305005	23.3016697829	23.1581951610115	23.8839348475943	24.2660653377146	24.0560217765941
AT1G16720.1	22.6119257859306	23.4394940924897	22.6477558288571	24.2931285088123	22.6899606594466	21.5455759738457	20.1489409047082	20.7923053636646	21.8037505807996	21.3877345612903	21.8309611679173	20.3805966094345
AT4G39520.1	19.7963597967742	19.3168838991161	19.8384575337246	23.0499581988258	22.5154582679574	22.9879162532634	23.7676706458086	23.0905754021857	23.9266839100323	22.4997575860176	21.3805100791828	22.1100072318341
AT5G60980.2	21.6679933400324	19.4158985314018	21.5366408899031	24.4159199303079	23.9751410803993	23.1581150156196	24.1795316181869	22.0578816909684	23.2740014258149	21.1409612625021	22.8715881292085	18.74245284146
AT5G04990.1	22.2013216863636	22.4106741570932	22.8553831190745	20.5979625107062	20.4572666408841	22.7311430136477	21.795486607847	20.9373775920535	20.5678125627997	18.9123004086458	19.1034302679032	20.1236481352421
AT5G42980.1	22.7825883595852	23.0265315472825	23.7356788310416	23.2501515073082	23.2736843524346	23.6506983322265	23.4278692042588	23.0593726844004	23.230606568678	22.4578988457734	23.2125811352911	22.8303061032314
AT1G60550.1	21.0800541813469	20.6113243968167	20.5266925343321	22.2628055647683	21.5445817489594	22.7809992428901	22.4889449598608	23.8192675378902	22.9372726947082	22.891975928636	24.0552829320525	22.6696312044014
AT5G12940.1	23.7212327258326	22.719169763291	24.0132372996101	22.2822476976706	23.6873291186701	23.0740205656894	23.207939272809	23.0802316754642	21.3718372515682	19.6545764906783	24.0856426431112	22.0731947639069
AT3G53890.1	21.4258762615844	21.3224607300116	21.1437775784966	21.2095604557158	21.4831611185099	21.5236378058896	20.5150125559838	21.3385669260183	21.5405865146695	21.7384359841987	22.3222610148837	20.7405086614252
AT4G39800.1	18.6121817094476	18.4215097750248	18.4742630146978	23.1661557255418	21.5858498875426	23.0002056765887	23.181936424438	22.8515996068115	22.8370935369297	18.8615172260725	19.1034302679032	18.4976845931739
AT2G45710.1	25.5098508577699	25.0621785849882	20.1256828861014	24.9507956148627	24.7764305223195	24.9711047025976	24.9597057323437	25.8305393844561	25.0874812938591	24.9603076171461	26.5152254415423	25.7171287459729
AT3G16950.2	23.9670596394325	24.3848311686741	23.9842895431315	23.9456996736426	23.2383440908172	24.0653125850457	22.703689121124	22.9608648969773	22.8518205129551	22.9995853762453	22.6617328736943	23.6177192215486
AT5G17990.1	22.2053325454353	21.4276836894817	20.3435811243127	22.7690422031343	21.9508614546545	23.1861527867604	18.9892841412954	21.0164060339157	22.0431070735133	22.0168235867571	19.1034302679032	21.7576783089264
AT5G23900.1	27.6598121513876	27.8705270855878	27.6278676983115	26.8081535849328	27.0214242987942	27.1120234320979	27.7079255860235	27.287548658186	27.0923674524648	27.2436794126714	28.521993100126	27.8926559266785
AT2G06850.1	25.1381445951582	24.9033599466504	24.8080796223144	21.8225180260869	23.7111110218125	23.4474333857258	22.9523089926393	22.2766674043141	23.4852534582417	23.1081358133742	23.316616861909	22.5010828715706
AT2G37640.1	26.240724670715	25.4191970459459	23.1680945568176	23.4546584987138	23.8788326228643	26.2047165024926	23.47900013639	24.0904314831993	24.8840853500578	26.2026172368002	25.1259396555923	24.3647952511722
AT3G57560.1	22.6650177124972	23.2884163669218	22.4424796137215	22.3297744440083	22.8800341110933	22.2144826212904	21.7021420295969	19.1403782589334	19.2716684638184	22.6116518566697	22.2167132996333	22.5750456844603
AT2G10940.1	28.2441116255436	27.6231970869869	27.9203384066702	25.16924317756	26.7841164052865	27.3622733405785	27.8262041778534	27.8942354830995	28.2159306371031	29.1683325572276	28.966072196165	28.2853421030586
AT2G45220.1	23.3314177755436	21.0893525220288	23.4237078679596	21.1092881965368	20.3442279006685	21.8384917694722	21.5228818810748	21.1203040160577	22.1547791788961	18.8615172260725	21.8990141587834	18.74245284146
AT5G42960.1	24.3726663579599	24.4158745539372	24.8105674182873	23.960841040691	24.2563719736496	24.6731296109827	24.4660025044075	24.5129123438677	23.8667684200261	23.6982824490523	24.4102853247352	24.1948773616827
AT2G45740.1	24.6066480639721	24.9613811563901	24.7806828311714	24.6348093887535	24.9178734603179	24.804806050965	24.7588899815408	24.4534837845035	24.5215592269442	24.4612683493632	24.4724346448888	24.4194493677482
AT3G61820.1	24.9308927789499	25.0498194743547	25.4211658362088	20.8447130424674	21.148252974676	21.4482121102299	18.8812664613718	20.6864705026405	21.0382813695389	23.0035390143009	23.6440022438072	19.5651321899901
AT2G34640.1	23.5490183438178	23.6604566660176	21.3104516387293	22.8778178894028	21.4333749339513	19.769070355673	22.5050617399544	23.2570279516504	22.1121329119458	23.1916455770866	23.2822352524053	22.9918285359169
AT1G70850.1	25.1089072543247	25.1717135819713	24.6834866228906	25.8326028409376	25.036484036339	25.030686666504	25.4312208512784	24.6989583195015	25.1942064801039	24.9224012037752	25.8180065351879	25.4750920443381
AT2G16600.1	23.8525315095731	23.2163530344998	23.4575790207932	25.1618775055799	25.0132081588879	25.5751308810434	23.8320883160964	24.0719125518398	24.4588884264491	22.5849747687648	21.7343089758276	22.7819017510338
AT2G44350.2	23.4694573740689	22.7804513592276	21.0913984204571	23.8140843624806	23.080746138591	23.2483827792485	22.2794137718802	22.4387948977088	22.4150038762788	23.493265322639	23.3138997995985	23.2155971326612
AT5G27700.1	20.9466524392737	21.4182162756914	18.922851956581	21.1985040933777	21.1683446475188	20.2381627132393	21.0353045403536	21.1959350495448	21.0729899154378	21.6852183495568	22.1206001790491	22.3778885940427
AT1G51470.1	23.4175028267517	23.15904412049	23.295396210682	22.7781385060564	22.8015761468562	22.7215399186206	23.768178467888	23.3986329339171	21.9425476151152	21.9941989004846	23.4221982546354	22.2958179698498
AT5G28060.1	25.7704206245568	26.1859633664049	25.769682301464	25.3054422493845	25.7743129315491	25.5106642197854	25.6625453864472	25.8715067261707	25.7429447528957	25.6484938552689	26.606040972112	26.4073860307769
AT3G19480.1	23.5182643882736	24.1617503664311	24.1300746667943	24.3524527196001	24.3900663309381	23.8737637228181	23.7804264277242	22.8632750723514	21.4221532036601	22.3357519351159	23.533208280055	23.6066574383414
AT1G27400.1	25.6508440238674	26.8657672467027	26.48552495222	23.4367186576847	26.5405490331847	25.5286587036792	26.8495034138806	26.1273355277493	26.303917840137	26.8762867671152	27.6916986923511	27.2892661028628
AT1G75350.1	24.131244839856	24.3466948367013	23.4185387696035	22.7920507197474	23.7459633332821	23.4602571492828	23.5035215155171	22.9850752890958	23.8407180986491	22.6548590988117	24.7232594071916	24.0220768631319
AT5G43330.1	25.3083658353125	25.3658645218765	22.8020181218141	25.4575311786979	24.5074543541298	24.6344665418534	24.7706112705819	25.6573212847897	25.541669982511	25.7072170361442	25.7449057781734	25.6841539385951
AT2G18510.1	22.0472757118155	21.3261028781391	21.0450265433357	23.1603811043081	23.5440041120734	23.7638635642365	25.4348992388851	24.548540433805	25.3208948659789	23.9498751447123	24.4685361715506	23.5611557690202
AT3G25770.1	22.7089819722134	22.1000013732598	22.7361372255344	23.1549671771192	23.6258844967566	23.3467390609221	24.8227656962597	23.722802633421	25.2130628249828	25.0341937820087	24.2488148882035	20.5466690023364
AT4G17390.1	27.5936049469453	27.4945593520434	27.2997658724685	26.5154724649419	27.1358570545911	27.1251482559422	27.1747210693368	27.4512423081651	27.5864700006869	27.659859395099	28.4291444040877	28.1038949407523
AT4G16720.1	27.5936049469453	27.4945593520434	27.2997658724685	26.5154724649419	27.1358570545911	27.1251482559422	27.1747210693368	27.4512423081651	27.5864700006869	27.659859395099	28.4291444040877	28.1038949407523
AT5G62190.1	18.6121817094476	18.4215097750248	18.4742630146978	18.9355663306786	19.5040281426776	18.9446053185332	19.7886773160437	22.9825068401552	19.0592106924428	23.7265226294904	23.6132617115734	23.2298026643177
AT5G08380.1	23.4932348997182	21.4896391359041	22.7314553546244	22.4066970438386	19.5040281426776	18.8180242897045	23.2792852434082	22.7703811009166	23.0428957374413	23.4189246123177	24.5572687634973	22.5085297373096
AT4G15000.1	28.1066686825789	28.219927722181	26.8523406238137	27.9527955364542	28.4174302004717	28.2108377843637	28.1003957431453	28.3991565135298	28.1707968810647	28.4234023013505	29.3239949458142	27.461649677136
AT4G19410.1	22.9229097299154	19.8825392301356	21.5349018653983	18.6143851178057	19.5040281426776	19.1022722620149	18.8812664613718	21.6315502145639	19.3945205141313	19.6217762387281	21.0468588901426	19.0071135223894
AT4G03430.1	18.6121817094476	18.4215097750248	18.4742630146978	18.9355663306786	19.5040281426776	18.9446053185332	23.0649907119145	24.2945861153327	23.9109754260916	18.8615172260725	19.1034302679032	18.74245284146
AT5G63140.1	24.4017851036385	24.060280330829	24.1193518325416	22.7481611084422	23.6335223225288	23.9795251533984	22.0897179757634	23.7509702587565	23.7542887254239	22.0280456634434	23.640561480605	22.8351997076963
AT5G62740.1	25.8022459622553	25.0893924500505	25.569986874001	25.2380747864805	24.8716405781554	25.4172336791212	24.3764317276022	24.291044197997	24.9654586200846	25.5570733314806	25.7935309782488	25.5804610052966
AT2G43610.1	23.0756182029531	22.1106950088935	22.8356503906588	20.8051523510908	19.6574790618982	22.4005031990934	22.1707592964226	25.3780328499551	21.4444309361894	21.5208563918054	18.8642967648506	18.7300396964659
AT4G18810.2	22.4816618620776	23.8142297133917	23.4708870918942	22.38029141855	22.0068971893311	23.38812859849	23.385786584378	23.8467649467027	21.06233869157	23.600565278374	22.7550919304629	23.8880111282252
AT5G42740.1	22.0777615532378	18.4215097750248	21.7946451087565	22.6136442533213	19.9639982107238	22.2348523604422	19.8471331575476	20.3782231398191	23.5440541249013	20.5089438531947	19.6871418875032	21.7131979104702
AT3G08030.1	24.0042187515145	23.1887660014241	22.4109603121667	23.4580180419592	22.2180359176698	23.7866884020755	23.307948284729	23.5528481279022	22.2639770500199	23.4040035709762	24.6376186592283	23.9345010205899
AT2G20260.1	25.6603637395927	24.9769793866399	25.5120129356881	26.7633643526816	27.1055709511027	26.9490540405915	27.420567822994	25.8970137692647	27.9347407216429	26.4352367230307	27.4804311577425	26.3260148003964
AT4G21280.2	23.3814320529217	21.0368031112166	21.4294362419115	21.3694679533653	19.5040281426776	20.645953897975	23.2474324081185	23.7096743027164	24.3215865657139	25.5173073917422	24.2654545211585	23.004821379491
AT1G23130.1	21.2296212363856	20.2342027470827	21.3274218917254	25.0762803183269	24.8518804510227	25.1769995801902	26.0349631437109	26.0829648638786	26.6412469599498	25.0996683692616	24.9698489891031	24.0252189956101
AT1G06690.1	23.4329595601496	23.1762080054225	23.8372304274477	23.91662911096	23.9051772735198	23.7310962861811	23.9721478853946	23.1951341197652	24.2302087044708	22.7960522871262	22.8519830736968	22.9671262367191
AT1G54030.1	24.2789256713052	22.0037042183587	24.2859293243501	21.3296411558222	21.3866356042729	23.8879436578029	22.0960699160187	21.7692950880184	22.0172170571013	22.4522100656913	21.1316557225809	21.4787956593665
AT1G08200.1	18.6121817094476	20.7753607110726	18.4915905116428	23.2330603744831	23.1990213688422	23.3720928106333	21.857853746076	22.5706221793294	22.4850046462721	21.9586760758185	19.1034302679032	22.9223578278618
AT5G54190.1	24.4595076642343	24.42529070018	23.9729415845345	23.7159078578536	23.5152616614526	23.7442321046893	22.3982073039601	21.042023022341	22.4384291823214	22.9089375249708	20.965771076334	23.7801168006261
ATCG00900.1	27.1021070665963	27.0128406967051	27.1430658380945	26.5015094611907	27.2512593300416	27.028176884007	26.8583687461017	27.2829174622664	26.9440526808999	26.5452761873026	27.2111689737115	27.2385636379878
AT3G14290.1	22.7016557842915	23.189711469965	23.5082436755997	24.2580846335286	22.6941552984011	24.5512376971852	23.4087762322785	23.6460352283206	24.027468184879	24.7959948377043	23.2338364340366	24.536843139758
AT3G09220.1	24.3693007371036	22.967740247291	19.3705517263796	21.6549308628675	20.999595522662	21.7401067373025	21.3702087438571	22.6322977962122	21.1213622976794	21.5212357136561	23.0922285521203	20.5357628015783
AT3G10690.1	22.2450489488474	21.6122536673583	20.1620512145815	21.5199063912072	20.2893695348813	21.862562068942	20.3085699882797	19.4192440001765	19.0592106924428	22.8599809644126	21.7584631602186	21.4012757601266
AT2G03980.1	24.2185431345044	22.0497584978221	23.3618171722217	21.9803200357512	22.0443874485008	22.3502550751873	21.9373695094813	22.367139827776	21.0717481042106	22.185777852455	22.7366271614101	21.6134957676733
AT3G20390.1	22.243325819703	21.6036554323088	21.9690406714158	21.1621342094916	23.1706318680318	22.2424024957755	23.4789597862491	22.3811129088107	21.7919688745605	22.7189291480562	23.1609968331824	23.3787361886584
AT4G25080.3	22.9682295271278	23.9974542177597	23.6639088705537	23.963298020632	24.0276509178197	23.8193576926578	23.5405923082506	24.4205494483086	23.3422277048315	23.5693803800216	23.0752791958386	24.429385414011
AT5G14800.1	23.0387714978022	21.1106668160013	22.7980878870655	22.2089276164915	21.7355958934782	21.8770904086218	21.9583755323454	24.3723307867141	24.3013598496342	25.735886308993	24.9556601938901	24.7889642090119
AT1G75270.1	23.321953135344	22.0173011761448	22.7375780663427	22.9131490937084	22.99903106841	23.4345705834676	23.4008132631676	23.5899793302055	23.3063115050661	23.6763574236309	24.3114387379184	24.0634475842255
AT3G23820.1	21.6159923627345	20.9856850965831	21.0806314859659	18.9355663306786	18.9973734028376	19.7716814773282	18.8325257598613	20.3261477381	19.0592106924428	22.9318702413821	23.8703374372913	22.0872742550067
AT3G18070.1	28.0463493518535	26.6661405512324	27.6414753072061	27.3220589333551	27.1478790801371	27.2193558470393	26.8254066162173	26.2788515347346	26.1512011562785	26.9130106352754	26.9826756015152	26.5669097079897
AT1G41880.1	24.8355445756989	26.3406698511137	24.6389926419288	25.4320728764984	26.4357643528671	26.3930746028816	26.489429301103	26.3920946470984	26.5850056103949	26.4667491216	27.3877717615303	26.3033390116933
AT3G46040.1	26.7111586111797	26.9220665039412	27.1634445321608	26.6940759982828	27.4403450494476	27.4469558055851	27.3031306379216	27.165409704343	27.2667129213078	26.1531945099212	28.2716008033617	27.7923623643754
AT5G59090.1	24.3829830620891	24.4187856745132	23.6248731921024	23.6644671415727	23.8321721670876	23.0883313147487	19.7622370390669	22.9548764468346	19.0592106924428	22.5384198583964	19.1034302679032	21.6394121447029
AT4G01150.1	21.6413439926543	23.7594786230947	18.4742630146978	19.5489873156281	22.3392121417337	23.1236214572241	23.5019224440275	22.9179546554192	23.93270514553	23.8571689136143	23.9731426569351	19.4316864494017
AT1G17220.1	22.6173139912426	23.4302740056771	22.3293826182691	23.9775832799199	23.209510630067	22.1292032934129	21.4117641404251	23.4898109743666	20.5443803452906	19.7558467230827	19.1034302679032	22.1603964930388
AT4G03520.1	22.952259573714	23.9735643360816	22.7280946851821	22.8481179199382	23.6262089985928	23.1161015116427	23.0868876166056	22.4802628831961	22.9308885390414	20.6167572445324	22.0704749235744	23.4146734950771
AT2G35370.1	21.0380542499088	20.7183806920776	18.4742630146978	18.9355663306786	19.5040281426776	18.9446053185332	22.296053877017	22.7822689962552	21.5440326573432	22.5417739488496	22.066378626192	20.9105949740728
AT5G60790.1	21.2393094988884	22.7955706316848	20.9328527175759	21.3595267918231	21.3831001711742	21.1559966392284	21.0545347664031	21.2048146930997	19.7817570115335	23.6600361642948	21.537626501391	23.5718608280604
AT2G38390.1	21.6879642350578	22.5912698579589	22.5768859882949	22.5370312564628	20.6285551136996	22.4599946112413	22.7478184643785	24.0088237046212	23.6583718910771	24.2605289380478	23.2466705875407	24.3217527995204
AT5G65720.1	22.6636435509806	21.2851524255117	20.8453185246937	22.2974783061881	22.1260889008499	21.9770868532313	21.8363680506847	22.5255192558832	22.0418800244157	23.2933227543353	21.658719889666	24.0264868016701
AT4G20260.4	24.5955257770062	24.831311690047	23.7306665504729	21.9731819044005	24.3153614595588	24.2277152315059	24.6597416095103	25.2464837300835	26.0508020539622	24.9438403603476	25.1326743388309	18.74245284146
AT5G41520.1	24.7039914147243	24.7134281556482	25.0543754475799	23.6761782302452	24.3239927475861	24.9300645875964	25.3783964696587	24.9481204244225	24.5363112543521	25.5866762641208	26.2737712736052	25.4266027290132
AT3G06860.1	22.9633912524159	22.6907722435479	22.2960166163361	23.5549596425303	22.5323611574538	23.7837081722361	23.3508426278348	22.9450415488064	22.8521429485175	23.4613163175203	23.6297434770558	23.4327086984858
AT4G20130.1	22.8278390616681	22.0800205021798	23.1935852156842	21.8959566654713	20.7364587066542	22.702642165788	21.67351827892	21.9234650479779	21.3410336411093	22.9708835158354	21.7950892118447	22.210375121227
AT5G04430.2	22.9153093691508	21.7176375193309	20.635161455905	23.490351709411	21.0220106375831	21.3658531778018	22.3913845494077	23.7825377701071	23.852452167412	22.697793734627	23.224599824332	23.3160892479946
AT2G27860.1	18.8382189881545	19.663005025108	18.1493081661859	23.2507529362661	23.2974666913118	23.1207887297897	21.892990665585	22.6935692675435	22.4082242521935	21.6234001756838	19.1034302679032	22.6543184051971
AT1G32500.1	23.4846854897831	24.1910694587176	23.5024102188053	24.2056128034104	23.458501236528	22.9418481214325	22.7306390853151	22.2756153000696	22.0678111513422	23.5688455175118	22.7197098782526	24.1201777486055
AT4G32150.1	23.3307711149205	21.0180330597121	22.2812370188269	22.7651236897398	22.7784512651217	22.4198660779239	22.7917200327022	23.2694421873768	23.6301346751619	22.4874784474478	23.5147735187064	23.1233090193372
AT4G24830.1	24.1736335273958	24.203097334068	24.4249558771215	24.3370460944477	24.246670442587	24.5759085001986	23.975564974653	22.9779180072588	23.510779618219	23.3045616080008	22.3071453479457	24.1221086855653
AT1G15980.1	24.9663705245622	25.5795795033312	25.0009184389136	25.3983204434885	25.5785004203369	25.4269167015926	24.823232526922	24.0156251782814	24.8345636350884	24.3620009147542	23.7249872538437	24.7764591374885
AT3G58510.1	22.7431394752843	21.1071560823623	22.1469558021856	23.4404601284524	20.1045078963772	22.1526323782878	21.0159354620961	21.7716291016362	21.3446090792013	22.4427823054946	21.2617695497322	23.0459375933903
AT4G39040.1	23.452756908641	23.0959603367703	23.0245592282644	21.4732645396459	21.1398009764267	22.2508964614556	22.9024347367817	22.9067230059799	22.3903248486406	23.7356502217359	23.8824438855354	23.7595246434606
AT1G67700.2	21.9198026104761	22.0396942017084	21.971957283509	23.7179009356872	23.4893946319372	23.6413320844464	23.6051184355947	23.4482886234578	23.7689999167789	23.3154956589083	23.3071908012633	21.7884385600823
AT1G03630.1	24.8226501804805	25.1106817885663	24.6852956781341	25.1480116383128	24.7467107147606	25.3365767025527	23.6101489348278	23.4249631789887	23.9883122244854	23.8196017157864	23.6640905711108	24.4139612604735
AT2G34460.1	22.0754944917253	20.7822908919986	22.0955744099474	22.3278067138285	21.9739238135085	22.8613869249767	23.4025556776248	23.530642917454	23.9786462271846	23.0841126981839	24.1036236595641	23.4155582977198
AT5G20890.1	20.9206007333553	21.7675718481909	21.6471997276306	22.7069883260437	22.4838837847114	23.2356454230967	22.5204757712323	22.5673772782664	22.1577678730199	21.8769000291357	19.5244280052748	22.8238686588661
AT4G00230.1	23.5943074028874	23.0670528749229	22.9500544430267	22.3472928984309	20.5479027388126	22.2725657175833	19.2357321776821	18.7082555158596	20.3658275478722	20.5073936143631	19.1034302679032	20.335599708946
AT4G33250.1	23.646851574928	23.3310068446683	23.709851276471	23.0119194141858	23.0127259734303	23.9591212889889	22.8926046067648	22.3790905065376	20.8934388421609	21.8605258005831	22.1787587531488	23.3334723139113
AT2G23070.1	23.597614203155	22.851271902007	23.0091588672473	23.2550086816192	22.5193407460772	23.1770624067169	23.5574806464114	23.7328871135331	23.7090013308474	24.2025316004234	24.258818316697	24.2173351891244
AT5G35970.1	23.462177224607	23.0451253918425	22.7372115427878	22.8023444847044	21.5805212710626	20.4924250965858	18.8812664613718	19.4059748939207	19.0592106924428	20.7423762597859	19.1034302679032	21.1275548440597
AT1G78570.1	21.315514454113	21.3437056824429	22.1624306687267	23.7114421188261	22.7905978735422	23.615823805358	18.8812664613718	19.8471632760458	21.2084052480908	22.1240971674821	21.2228433876326	22.207090602797
AT2G04390.1	26.5164110809181	27.2006533465764	27.0353369302342	26.518454342692	26.8508089087934	26.8647864384929	27.1066865717202	27.1657991675641	27.3128601106155	26.8206772059932	27.8341648017129	27.0409466816899
AT4G01050.1	24.4944919680633	24.3381280960785	24.4390589114638	23.7687840251136	23.1314715698996	23.1104187903772	23.3854848593533	23.5882287639857	22.3433986860083	24.1799638956935	23.5428318528202	23.7359726374681
AT4G38420.1	24.985448674759	24.2296084754378	24.3677100156322	24.5980081878737	24.8048288910872	24.2764084260804	24.3447057801257	24.7423530260498	24.5626736667718	24.2903815715339	24.972819788494	24.0630826575324
ATCG01120.1	26.5709851680711	26.5376627556394	26.7276453599344	26.2502389903225	26.4424640471684	26.9816758007455	26.7036270285337	27.0092123561676	26.9494646510679	26.5235520258941	27.3116229124171	26.8986157787395
AT5G16590.1	23.6758954576338	23.3865614073326	22.9860278481071	24.1015196993401	23.5866232408569	23.8729135251215	23.75085446973	22.622489681943	23.4947779620918	22.0841143206064	23.4369897847223	21.7484821737872
AT4G30270.1	25.248064658563	23.2162476317979	23.871245284198	21.9357066802693	19.5040281426776	22.749621501793	23.293773320088	23.7663088045649	24.2308661327846	25.1839875589535	25.3104563540104	23.4184028831119
AT5G03940.1	22.4031176338234	23.789383197197	22.3885861143886	23.4305474949287	24.0067994522878	23.158662381653	23.7083261502597	23.2922323109707	23.173889367832	22.0893534919534	22.6033568349374	22.8631745734444
AT4G12390.1	23.9670305186489	23.6645054442418	21.9409156519973	23.3566921371862	23.5925016344426	23.5779097086216	22.2781005986722	22.8612729459409	23.2476378293712	22.7811889965721	24.1484432217041	22.2200578098481
AT4G09320.1	25.2144181423491	25.2741730914728	25.5639466116205	25.6506992086112	24.8453322130841	25.4927894786937	25.0520263521081	25.5505792361179	25.477525945249	25.408314190111	25.6279225659526	26.1839755990478
AT3G06810.1	27.7036646223259	27.4321165990281	21.9921889385556	21.6062794787449	20.623643308604	27.7666250482388	20.085947627316	20.5606416355329	19.0592106924428	23.1781127104355	22.9126711001446	21.9964221115581
AT3G17240.1	23.6841784498516	24.1982500330265	23.7556154038713	25.0581377580013	24.712651048919	24.6404827095818	23.5811936846408	23.1623719657216	23.9517263460643	24.2855928512404	23.6721905092143	24.1465285901019
AT1G60780.1	23.8878159572091	22.8937552535434	22.0755367636414	23.8387738304927	22.6945790443178	21.7917939447052	23.1131590406907	23.0936092176243	23.2645372384761	23.4366483901154	21.784847280358	23.579421484755
AT5G42100.1	24.5485685367081	23.8937369259497	24.3256654547103	23.0672889352839	21.5428770663004	23.6699486094543	23.4671414448729	24.1025186420858	23.273207971262	24.3237272869195	23.5930646264896	23.2004287017264
AT4G02340.1	22.9783814148542	23.0208167014157	22.2887017797244	22.6382191296487	22.7527211882376	22.561762816841	22.2419542097371	23.1647559671484	22.9158247763375	22.2538908988965	21.8017588725644	22.5870282525343
AT3G51420.1	22.9136474705884	22.4688196524575	22.2821939559829	22.9316771280415	23.1180141374344	22.5977614912584	22.7527700783615	21.848919164868	20.6497304786678	19.8439051380415	21.3534345243109	22.38173634264
AT4G23680.1	24.4236632487554	18.4215097750248	18.4742630146978	24.8191597346317	23.8093902516433	24.4445959863419	24.1529591033508	25.4445076502092	25.0470959472689	24.9202948778159	25.1409993195563	24.7922205535609
AT1G66670.1	23.6822055140609	23.1471940538991	22.6427222547675	23.8486198842832	23.7595623323357	23.8828782791305	23.5895644030453	23.8282584387672	23.4949767696043	22.9127150423372	21.3414840758364	23.4677311599655
AT4G30910.1	22.8296595468984	22.9289483309913	23.7644535213922	23.9034044491968	23.213654106947	23.9402012944933	23.4118556677486	23.7749232571491	22.6905379275343	23.6170803295629	23.2286930597254	22.8937762651951
AT4G10710.1	18.6121817094476	19.1229467656104	20.0122424398758	18.9355663306786	19.5040281426776	18.9446053185332	21.2411176086078	22.3869391931343	19.0592106924428	23.8445267701502	23.2663400493202	22.4029893918016
AT1G16080.1	23.2698380804074	23.3898468826104	21.9286533657049	23.4159499655864	23.1951946593376	23.3143009701058	22.2513503580188	22.3237529832289	20.8852212964108	22.5471835530705	22.5367290961397	22.7724494948362
AT3G55750.1	24.8065401822105	26.1738044484744	24.3383560975425	25.6127236432874	26.4288089411749	26.3915911784018	26.4802663351789	26.5328575322566	26.6858573891432	26.3011038707486	27.3723693162787	26.0783093145293
AT5G23740.1	25.842760441637	27.1357089730195	26.6531700293095	26.2229434467824	27.0980258162506	27.2907634659945	26.6659998647992	27.4663482269905	27.2993015215055	27.3495184080033	28.2497636261482	26.887372820984
AT1G02150.1	23.5488730477072	22.9379077098962	22.6882260804308	22.543343166549	22.5218811105695	22.5158637895208	20.0868000095043	18.8316884357445	19.0592106924428	22.1187546562324	21.0729982538125	22.2058865952399
AT5G27670.1	24.6695414621088	24.5253743219111	24.7134229112923	23.9449631146722	22.0651662879792	23.8870372408886	24.8743858446403	24.9897426935057	24.5573823637222	24.7579802800996	23.4256627058199	24.2099827891137
AT2G18740.1	23.9213150523333	23.6157497326391	23.8982939689529	22.7901632260381	22.6787586188607	23.868299591541	24.0470957808099	24.2610402366063	24.2117130646158	23.7320398669327	24.9569436399596	23.6611435265497
AT5G65010.2	23.2537358432219	22.8729515581389	22.3388413649325	24.1741697034347	22.9205490350566	23.5483746272931	21.7236007469888	22.7381494840009	22.6129667827968	23.699144769259	21.5819636776964	23.290336429315
AT5G64050.1	21.76699044173	24.2186126023774	22.9933861466123	22.7394095977062	19.5040281426776	20.6631592538689	19.2694723047444	18.8316884357445	19.0592106924428	18.8615172260725	19.1034302679032	20.9432388094959
AT4G37990.1	18.6121817094476	18.4215097750248	21.5437375050107	21.5835951641698	21.5187208610869	21.6721482007202	18.8812664613718	21.6856038817077	21.6655167875409	24.607023442899	22.1120916988502	23.4834866398707
AT2G44610.1	22.9409758526245	22.844563068802	22.7967088309604	22.2224948210864	23.5665650855297	23.6450723785909	23.311459526285	23.3761455311639	23.6148704459125	23.1793738281661	23.1941685984523	22.9465379482898
AT2G02740.1	22.4190972367636	23.3285105849342	22.5636333970256	22.3628699286378	22.7965286329909	22.770514488863	22.8718868183282	23.650986743592	23.5243066431219	22.5749253847824	22.6071458377742	23.498931599914
AT2G40100.1	25.9963667669836	26.0072565856106	25.960792178251	26.4359103103673	27.2619254655685	26.5863372480996	26.120833649318	25.8834210639509	26.2762773574262	25.4971285806805	25.0041580461506	26.4857482515052
AT3G13930.1	24.131858373257	23.8401976225856	23.7487929330236	23.6561434304423	23.3035448470664	23.0628363580318	21.8275881909002	22.7512849780811	22.2876541915545	21.9101100015864	22.8184892436718	21.7726750061036
AT1G26910.1	27.0974853306308	26.6675985248963	27.4059294580838	27.0029080454994	27.2139910263003	27.2204403266132	27.070630345538	27.597535666083	27.3787085431785	27.4734030361381	28.170135798553	27.5627295569909
AT3G16530.1	24.6969388815142	22.2155069310482	24.5098016984296	21.1115327393894	22.066195969764	23.1092791086724	21.8629367706343	23.3563685471725	23.6141256868236	23.6958662048325	24.4430450845983	20.6623125216015
AT5G20010.1	24.6455019914279	24.6227098478446	24.1858924596512	24.6077111583049	23.7709388688392	25.1471895501573	24.7587969840818	25.1877844300217	24.9438070120069	25.5251539657022	25.777867908244	25.7546192352456
AT1G70890.1	25.1008429289079	24.3513462273329	24.5160593518811	24.1831207388948	24.7213257772093	24.3893092769229	23.7168662349477	23.973936246935	24.210829016991	23.8004562984971	24.4496440120747	24.1444284411241
AT3G55040.1	17.2946987288446	21.5650159387038	20.9520631256356	19.6511835487863	20.5452119560605	20.3851431651441	19.2013946807744	18.0718052195695	18.0435173042979	18.8615172260725	19.1034302679032	18.74245284146
AT5G62890.1	24.8573317272231	24.5739429853827	24.6783847936141	24.3792403281217	23.5927868640695	24.4282238022388	24.4789135117625	24.6067252030544	24.6831286954611	24.8421581057102	24.6800893766746	23.9372527561652
AT1G77940.1	26.275158458197	26.5439281458765	26.3283059524879	26.083269440606	25.671424878948	25.357877342329	26.5419194891379	26.703390249609	26.4301018199604	26.3600686410679	27.1792087300454	26.9744406734911
AT3G12050.1	21.9867267324477	20.9943171784138	20.7172851459362	24.0226776660299	23.493746628064	24.0086182273291	24.8589561036706	24.4161465329801	24.5809182261397	24.2100913266712	24.3794960335255	24.5253256887008
AT1G67680.1	23.1757522192554	22.2142439606874	23.3643400132524	22.5574618318131	22.2406628096299	22.9205092379162	22.1543782298609	21.8166838923326	21.301532756232	23.4614675816542	23.1323800167697	23.7692782371321
AT4G34110.1	21.4683670009915	22.0089476264441	20.1032766013536	24.2224295199741	22.8606958125234	23.847926258174	22.9755883263295	23.8001476815613	22.8025147874251	23.1940877208039	23.2088904170203	22.7902442786875
AT4G08950.1	22.8369248607078	22.8752296435921	22.8513244274779	22.6170670980669	23.1387317699006	23.318068047626	22.1022591180845	22.524673343361	21.7754419967622	24.1092470615359	23.0898540476629	22.8299584326071
AT4G14040.1	21.9452103731923	22.689332180827	21.1761626463846	23.5856392656757	21.6806569807015	22.4860835040091	20.6518795397087	21.4795545588892	21.659298139984	21.19891589087	20.7302452956185	21.2656213412313
AT3G60820.1	23.6133912228111	23.234153905648	23.2901368584691	24.032904156062	24.3554715454196	24.1642099877322	24.2557584788008	24.6492196610477	24.7493019176608	24.2335481484877	24.4471137550247	24.5697789056504
AT3G04550.1	23.176799977526	23.6322823734857	23.2339159912903	23.6664957830286	22.9034097820544	23.5807969203455	21.790180332007	21.4417151355445	19.652601242103	19.2673946560938	18.9511273670127	22.2304044251525
AT5G15550.1	19.144321689903	19.2470117740701	19.7156846098658	18.9355663306786	19.5040281426776	18.9446053185332	19.2972098695039	18.9873243081807	18.8978713000432	23.3494702193729	24.5417985216168	20.3352093260059
AT1G04170.1	22.2672691906833	18.4215097750248	22.062031310777	23.9620602102174	22.2897020387894	23.0391469771129	23.7549908409263	24.1629103456585	23.3711405135683	24.2670109494325	23.5488160302681	24.1273471792749
AT5G58140.2	22.930773876365	22.5122523101792	21.3737919308985	22.5843721354882	21.6748818863464	22.5013783751571	20.6502771677903	19.3667138729327	19.0592106924428	20.0626944203723	20.1883230773746	21.6397043663338
AT2G25080.1	23.1466215000756	20.458530893895	23.2167292830192	23.7865334697048	24.0266642562952	24.1398741850391	23.2008757120226	24.6492354520669	24.0394594393308	24.3162974161113	23.4438174564537	23.7901096193916
AT3G52990.1	21.1322554295376	18.4215097750248	20.898023770443	20.0194195349814	20.9034803909093	21.1984534347668	21.3105417811408	18.8316884357445	21.4155634553279	22.2775018101151	21.9535638081935	22.3013816210968
AT1G24510.1	22.826775395629	22.6524699516651	23.2544506914713	23.6923808463179	23.4216349521057	22.7428558603241	22.241583174234	23.1874073520264	22.0325697573355	24.0730925885377	21.4814440885887	23.5524561549118
AT1G72640.1	22.2139733815085	23.0225991085061	22.501712080484	23.1023361791579	23.0673281654952	23.6399148572928	22.5668522379283	22.8349082694892	22.9946512396051	22.0413286146825	20.9864061991567	22.3502517024084
AT3G63520.1	24.0516125603123	23.5504614585902	22.5650246575264	23.8917987188549	23.2012346267249	23.928865042157	22.7260781168295	21.6170851511796	23.181243267036	23.1452441726426	23.6485402642377	22.9100605801427
AT3G53610.1	22.5404778511545	22.5477549772895	22.968914591704	22.6731987463156	24.0796400519627	22.6800682307468	23.2465338896981	22.0221459648114	23.654419479718	20.1757808494225	24.497896411882	23.7491822088366
AT1G30690.1	23.5252991608042	21.4615728701161	23.463843381894	24.2237969830676	23.8264755587426	23.4659692598794	23.8251090186126	23.6817904471272	22.4810951883316	23.935285749322	23.0353579077481	23.5974679230034
AT2G16430.2	24.061004091684	23.1386244463319	23.2452594978924	23.8892613620751	22.9599557819613	23.5657723039893	22.3908930310867	23.1839674238653	21.8726521501306	22.5830710573877	19.1034302679032	22.7358627639668
AT1G14410.1	22.0792881519771	22.797469671668	23.1796918204265	22.9778680607046	23.4932206043892	22.716445531789	23.8646603550023	23.1817526662941	23.6454399820157	22.9655554993278	24.0048242934387	23.7253331783347
ATCG00820.1	26.721202681057	26.8137667109695	25.1180065306479	25.6182794065051	26.5396158205207	26.7172254099806	26.1678499341325	24.7283686560917	24.8016515289484	25.7441019117893	26.7263871903041	26.6007166885107
AT4G01100.2	22.8611180563404	21.5639845371528	22.5815313829359	20.8301899282655	21.4309136825902	22.4424793606082	21.5804491588672	21.3349172875802	21.7001693890064	23.2915726188068	23.5545956431468	23.6068125019013
AT3G02110.1	23.9128576396933	22.5721519025878	23.0385392644077	22.4706161800387	23.0782102701869	22.4837829406946	21.8633584537129	22.868625241314	22.2812879658359	22.8759660285286	23.8345339313482	21.6720020541828
AT3G27240.1	22.7798194279662	23.8670021975122	23.9779465598443	23.0174663410873	23.4248704297185	23.963169409097	23.8590740584962	23.8832568793326	22.9345839846952	23.881359522976	23.4703464586575	23.30982964128
AT5G67380.1	23.0930438560146	22.3215573902555	22.6531131606788	22.7367633971933	21.8482748801742	22.2817659309793	22.2412657329685	22.8254808604543	21.3113414443812	24.0577187756396	23.9349062576786	23.6776805055025
AT1G20200.1	23.1851449297788	22.6612285726802	22.5911023829548	24.2493655128858	23.759263435547	23.8750402374142	23.1225897919748	23.0005468011941	23.2671743027567	24.4954834889017	22.7149801715019	23.7630559059704
AT5G61410.1	24.4666916266392	24.9909169242031	23.7782347776919	24.2940067563086	23.4191485570381	23.9996123850299	24.2605378392356	22.779668264239	24.1155666456266	23.8346770437443	23.0723073132635	24.4831653017899
AT5G06860.1	23.0559135797889	21.9881210586052	22.7287386781924	19.5513493040757	22.7429855491555	20.1948253735007	20.5129546432371	21.1336452071924	20.5101865942236	22.8021655810993	23.3103363869194	20.5232381736027
AT4G02290.1	21.7839172475368	23.7069047761871	22.9338172398842	18.5511566929857	19.5040281426776	18.7225021799828	18.8812664613718	18.8316884357445	19.0592106924428	22.5545773763641	22.5016479450809	22.6293670710279
AT5G11770.1	23.2896549055232	23.1462541755486	23.2514330006681	23.7638123138643	22.4492801551787	23.8502722190086	23.9676820326065	25.5245803320382	24.3361594733001	23.4849122370229	23.5289140464369	24.2089581193422
AT2G05830.1	22.127245461431	22.26808962519	22.4927932674908	23.5477321529024	22.2746310984565	23.2708550630412	21.6416984373539	21.8060098823043	22.1029669319037	21.6406840415301	18.7917792301604	19.3712499560135
AT3G55330.1	24.3920238758591	23.0997534330139	24.5450243137414	23.2732651794624	24.1494041598714	23.1674152361815	20.315056112983	23.5676803982765	22.5288735188577	21.8560719349778	22.5206577623526	21.5312931647104
AT4G08870.1	23.7210091484968	23.5387255716969	24.1576594894592	23.6531587651241	23.8443708383764	24.4627710933658	24.2159312294048	24.1179914754315	24.273301893978	24.2478694364489	23.1093990001035	23.9999145220903
AT3G45780.1	23.1988423214124	24.3840214142228	23.7305490166573	23.7410831343565	23.1763156132741	23.4907368105643	22.8155179620605	23.1884954303136	23.4278354528286	23.5131271061509	22.4624061638819	24.1527617158064
AT2G34810.1	24.096232579995	23.6645973447992	23.571364269323	22.8993644836568	22.4649136279931	23.4973853008075	23.0055813775566	18.7603607881112	23.0676936610039	21.6941531724495	23.7179514383704	22.5106900524542
AT4G17040.1	22.774948685968	24.2671798761659	18.4742630146978	24.57885452405	24.6623058970778	24.2168275473527	24.4271018033645	23.9921446712967	24.7039493951641	23.4209698230962	22.6792170914087	24.4003904912256
AT2G27710.1	24.2287137543316	22.8150765851245	22.6229071978492	18.7424072073637	19.5040281426776	20.1574164895182	23.867061508163	23.2122464102012	22.2947769401189	23.1513972089442	21.5575459697267	23.0069249173741
AT3G49870.1	22.4988058781385	21.8905637632349	22.3623716742002	22.9471910203505	21.3531095295	22.8391926369691	22.3463819826274	20.2988462482015	22.262921236811	21.7473142835315	21.4075123266533	22.1959635762503
AT1G77440.1	20.9027788049754	21.8544508693265	20.6743802217825	22.2890213412609	22.3863233988421	22.3672631631647	23.2470453891948	23.2531438821447	23.2560985254259	22.6585429591075	22.1534861628121	22.5085501681186
AT1G56340.1	22.4367650349469	21.5525881924084	22.4166899507747	22.4437807885747	21.1899108020677	22.1179824422262	23.0767547725117	23.0564696978198	22.6224054492673	23.6123120570913	22.7132381929165	23.7764629528014
AT5G15910.1	22.2372209037687	21.5410551283823	21.4429193310955	22.0961510089582	19.782784510011	22.2713729752005	21.0433934796313	22.3283697833938	22.1210063550409	22.3173582338745	19.1034302679032	20.9158884942435
AT5G63810.1	23.2832309585171	21.5989030322611	22.6143036551743	18.9355663306786	19.5040281426776	21.6643699155004	22.3843080291432	22.2954696420726	21.9039866256823	22.4102336881972	22.517881882037	21.0935964845151
AT2G31390.1	23.0404345489536	22.6158397417185	23.2555124315229	23.4917529301566	23.3640857495162	23.7289651077418	24.0500400981493	24.0035124220568	23.0511989817719	23.666436836642	24.4473604848779	23.2622101442062
AT1G17050.1	21.6374991542555	22.2909651993213	21.1217856459574	22.5620572170473	21.5690587212001	22.7245761981265	20.2858676843976	21.2967634672634	20.6827695049582	21.9492384289496	19.1953370720444	20.6540175436622
AT2G22230.1	25.7370216938162	25.7436423437129	25.8564099502898	24.6145871907025	25.8181848508485	25.7250266882225	25.5384120430321	25.2866938211457	25.3996104156982	25.3438620696373	25.0905159626387	25.3753418901855
AT2G47910.1	22.2627955308207	22.2635938715599	21.5508328420178	23.6352460543954	23.6347193370213	23.3810831958991	22.2990271446341	22.3540631693442	22.8268516055515	18.8615172260725	21.8730080893145	19.1963439785005
AT5G02790.1	23.9410619387401	23.652417213309	22.9136091259712	24.0409486877291	23.8057674845038	23.4364876385923	25.1628273892419	24.8739858595466	24.1647182247983	20.0064823963561	23.9456030591066	23.2620416384469
AT1G18060.1	20.9921208978347	21.5182415728494	21.7879824442883	23.3821450855486	23.8954210736821	24.2418145917375	23.6763036141417	23.0925632776187	22.8772846952782	20.954523994433	22.5008217039163	21.8823071135611
AT5G57655.2	23.8020405129236	22.7849619701675	22.2397431683696	20.9761513633688	20.3067040899994	21.5828584219	21.7999313634616	21.8726250049901	21.9868746952021	22.0690071703365	22.040624843458	20.843881766099
AT5G49760.1	23.4296078686245	22.2500972796361	23.5873192594239	22.9052540439281	22.2028189778032	21.7122361478458	20.7097142630374	21.7128343734607	18.2662744035802	21.8265950355006	21.0174850314022	21.9350006227117
ATCG01060.1	23.7368851728372	22.8769805665636	22.7383009372178	24.0700927665641	23.8444922903739	24.1679326022582	22.7348164812813	24.1187893438776	24.8876799724618	24.8247294100786	24.8024410282051	24.9973233603047
AT3G25690.1	23.3121108819394	23.0960544692278	23.7557582104635	23.4646118057391	23.1240289930268	23.2455667775979	23.0296810197436	23.2758829436183	22.7605449431663	19.8869397787866	22.1955462794268	18.74245284146
AT1G74270.1	23.9543120556156	24.7491189740126	24.7026718598849	24.3164037677893	24.7697024764916	24.8588591914447	25.0577153056404	23.718461803126	23.6937504607051	23.6221682531235	25.4340686128279	24.8897709355635
AT5G12110.1	22.9097241032438	25.8999445135278	25.8254397111792	25.3221204274631	27.3686564538041	27.5432952533362	27.0742541819684	27.4476182699736	25.4830373371468	23.9058546588985	26.640697389121	26.5113766214778
AT4G31530.2	21.0425239044527	20.476494679298	20.1353092584781	21.7557069769141	23.4153541705732	22.203695849707	23.1226643530583	23.219128481422	22.9648379101504	22.6423258610324	21.992296834309	21.9298848637888
AT1G02335.1	24.8787517211094	24.4110656008792	24.3092906559222	23.5749776852032	24.2271699439805	24.1549543563261	25.7039893032178	25.641616641672	24.3467543429829	24.5033878217144	25.9691977504423	23.7186695771217
AT5G54500.2	24.0855813792091	23.9739172465147	24.4652003131175	23.550218945165	23.2302358283973	24.0905061096511	24.2000192822104	24.365904825985	24.0241572697288	24.2212681996461	24.2367559714032	23.2735272835522
AT3G11400.2	23.0125476484175	22.7238428753272	23.4644729612529	23.4708612811385	24.7735250881083	24.0866425948391	23.9855688881989	24.0129612059816	24.5842142968635	23.853996221879	24.0100236748775	24.1476907769188
AT3G18490.1	23.7221736034847	22.4845098437145	23.7876935627653	20.9873087763441	19.5040281426776	22.4255967634501	20.7785099186977	18.8316884357445	21.2032284999918	24.0836182610665	23.1754632060697	23.6255166694783
AT3G11770.1	24.3331695482752	24.311880772641	23.0413215953821	24.6244007989656	25.1815490191619	23.7238842153304	23.0706193731984	23.8368677643456	25.4788067662859	23.3599591618435	25.4614720781157	24.2487613339859
AT2G19080.1	21.5415419045851	19.3276585749523	19.67074430587	19.9529457835691	19.9696020606542	19.1155037691802	21.2894527074441	19.5213537397089	19.0592106924428	18.8615172260725	19.6630953921285	18.8584670078658
AT2G26730.1	22.2390225964761	20.9922681320598	20.7353208164932	21.6644257995904	20.7419409248781	21.6886594672525	20.7703843314098	22.5118994450358	19.0203350177498	21.6957470754679	20.6915027625687	21.6891600318618
AT5G11560.1	21.6875301053723	21.5846150539317	21.3948101630035	21.848774020583	20.8684880007183	21.2091567440843	21.0558651036646	21.6264886445701	19.5194314513764	21.7572742257219	21.3658653226313	19.7405968711757
AT4G23600.1	22.7118870683142	21.7219886467388	22.5034626772121	22.5370556730898	21.1737135777012	21.8680361542607	19.6088587186984	19.5796262265576	20.4846804456345	22.590915249166	21.7569203056214	21.9234497235958
AT1G48520.1	21.5869352828088	22.0723015881135	21.4947906553484	22.065474152094	21.1955731618447	21.6261878279652	21.6082987078455	18.8316884357445	18.8956115208819	22.0429611781437	19.876448839008	21.1479200596092
AT4G09040.1	20.8962215222716	18.3376504713081	18.4742630146978	21.7511466326528	19.5040281426776	21.3200873947002	20.5680061928725	19.0534387211247	20.5501066541011	20.0699253259873	22.534491924346	19.1372632283412
AT2G36580.1	21.1322554295376	18.4215097750248	20.898023770443	20.0194195349814	20.9034803909093	21.1984534347668	21.3105417811408	18.8316884357445	21.4155634553279	21.8212475011843	22.0694235432364	22.0731146590302
AT1G09310.1	23.1507341462981	20.7210741491201	20.8129926907162	23.6770135227126	24.0760068940055	24.058483128691	22.5894889697017	22.3658853413579	22.2372919583848	20.1610434344833	19.7509810829714	21.679181432884
AT4G25740.1	25.1427979297131	25.3849726248469	25.1876568355652	24.5603612914796	24.5728446458396	24.8463556027579	24.6579021668939	25.3924990250278	24.6512340326034	25.4354384380106	26.7195728579774	25.1531957471736
AT5G09440.1	26.5714596366725	24.5973835806971	23.4949452844208	24.8401668818287	25.3432581099865	25.3505703277431	25.479083054238	24.9117564150181	26.0028893370177	25.2264218949894	26.2203970752681	24.6026166401474
AT4G28480.1	18.6121817094476	18.4215097750248	18.4742630146978	20.1091542579417	19.5040281426776	23.2168882192767	23.9125172462459	21.6475035512519	23.0281988091585	21.0154465306842	21.35296720342	19.5389889588848
AT1G80070.1	22.4489291837424	21.2992505078499	22.7308981697783	20.7018709619745	19.5040281426776	20.2184500127465	18.3811534388767	18.6878026080171	18.3963097637641	21.7260195798173	21.4476708555033	21.1798070639268
AT3G63540.1	21.4865188475723	21.7587169913077	21.6309982694199	21.0932771529657	21.63569830641	21.3270020060852	22.1841571064446	21.9101877911698	22.1987566105105	21.2196511177026	21.4394717722034	21.2040022557419
AT3G01910.1	20.1741079702548	20.1116358894336	20.0677788326076	23.6637948889904	22.9327329853679	23.1290527973421	24.0900673412028	24.6782287447647	23.2067678639941	24.2060708833559	23.6650894068631	22.8594519420531
AT1G55480.1	18.6121817094476	19.8287669799092	19.1327158967864	18.9355663306786	19.5040281426776	20.5397951766801	21.8673388874545	22.6492259116801	22.3969819056606	22.3834378615985	20.925038602732	19.0778151654721
ATCG00720.1	24.1175795354487	23.9429586499757	24.0345618910016	23.9924880527918	26.2280792783367	25.3892013377881	24.492627039938	24.2110975121872	24.8252412270836	24.94050591642	24.7784334179194	24.4150670799915
AT5G60640.1	23.1408737586641	22.2473488115487	23.0679425782175	22.9476544151148	19.5040281426776	22.4941404705207	21.5177827861746	20.5333453040741	19.0592106924428	22.2435711939528	21.0615902218927	21.6468980367553
AT1G49670.2	22.3315574599151	20.2891746212124	21.0136910350324	22.2354276226715	19.5040281426776	22.5269179028529	18.0642376888846	19.6482673756372	19.0592106924428	21.336829188192	21.6179886395036	18.74245284146
AT2G21660.1	23.9230447926365	23.6442560146675	24.2473280927589	24.2267241005699	24.2443776276945	24.4527418295645	23.8987148536534	24.2288454003009	19.0592106924428	25.0866231597386	21.6298950789105	24.713289383569
AT3G22230.1	28.0891109905166	28.1532124499768	26.7449026994734	27.7656297788225	28.4295791378967	28.005864196816	28.0548713978996	28.3965082308716	28.1828230468944	28.2474353056597	29.2225990314118	27.0827925774608
AT1G79440.1	20.5156603813532	21.9730018653894	20.6853684038575	18.9355663306786	20.0846932466845	20.24142882096	18.8812664613718	20.3877906899061	19.3551829026914	21.5181040722591	20.6257679168071	21.4844669429999
AT2G39020.1	20.3174812012741	18.4215097750248	20.0771460985336	18.9355663306786	19.5040281426776	18.9446053185332	24.0861491861639	23.8518210847132	22.5572640883992	20.971648970668	22.2198181500281	21.7867205030985
AT5G46110.4	26.6258916294496	26.6520755708746	26.5090004187076	26.6088113628535	27.5497668100951	26.886390873528	26.5086616257806	26.1674709779347	26.1447802080154	25.5688549088759	26.1804520449949	26.9461003495316
AT1G04420.1	21.2935573860142	22.5465238273783	21.6460453393404	21.4468740486041	20.068170284263	22.5074478210134	21.8460438304763	22.4117231580889	22.4349698461321	22.8709020755709	22.5715354399594	22.1704734071986
AT3G62820.1	24.225936263854	23.2480125246787	24.283388528967	21.6738711599598	22.1612689194618	22.388092064544	18.8812664613718	18.8316884357445	19.0592106924428	18.8615172260725	23.0964039124213	21.4790551687079
AT5G52650.1	25.1427979297131	25.3024826052852	25.3910475338127	24.8626150362178	24.5728446458396	25.1053573796415	24.6579021668939	25.5448815619387	24.6512340326034	25.5943750667123	26.7195728579774	25.4558037932133
AT3G58010.1	18.6121817094476	19.4320917423589	20.4469213571899	18.9355663306786	21.8629440518587	20.9496203140326	22.0280308202632	21.3845042122298	20.9534963154502	21.6664442050721	23.1094496958763	21.337845765099
AT5G51970.1	23.3101345700585	21.6595790670245	22.700513377753	23.8783220708043	23.9586883758814	23.5781031449598	23.2218994839936	23.0905117630129	23.1581005273236	22.735487230825	20.8572361298559	22.7335576227158
AT3G20330.1	24.4089008520774	23.649052967525	23.6055774039983	24.6443137836691	24.3511688077807	24.8972850803521	24.4798078888994	24.3934950722958	24.3409733552678	24.1697089750599	23.4870799596739	24.4396689650541
AT3G58660.1	22.7950570982605	22.6521654212644	22.9203368618273	21.2618183200661	21.5560894575731	21.4579369094913	23.2695560445015	24.0145303164258	22.175932632802	24.5290160755363	24.9341920678115	24.3063607397936
AT3G19170.1	23.27263263235	23.8572242628092	22.5774857630745	19.2143351307333	21.0910773102677	18.9446053185332	18.8812664613718	18.8316884357445	19.0592106924428	19.9686332158592	19.1034302679032	21.331822850296
AT3G14990.1	22.9018172322141	22.3833116819625	22.52841380874	22.7968939559831	22.3267469718069	22.793754805735	22.9967258654662	23.5735552004751	23.0754292044791	24.272521865372	22.6510634099094	23.8014565535713
AT2G41680.1	22.3468498183882	23.9163421864638	22.0536495127558	23.7617631375494	22.2370211442212	22.4364159617839	18.8812664613718	22.1717021306213	21.1059989579977	22.0631601936593	19.1034302679032	21.151622187585
AT3G12290.1	22.5330352345299	22.3153379630229	21.6838061335786	23.4196750310571	22.1322543311137	23.0755744645756	22.9135242164062	22.5093304326376	22.677994317353	23.1875742328998	21.1676193568851	23.4404522709269
AT1G15930.2	26.1066926411999	25.0248576231467	23.0078854847917	25.6321561006462	26.1684615661199	20.8708224206904	25.9554145426293	25.970242927013	26.3561932221445	26.3859045190663	26.5627712403697	26.6501294462484
AT3G07810.2	22.7594280294753	22.5031298619977	21.9121881959972	21.8082249901314	21.9235763035512	21.9767852275103	22.7703953174527	23.5218788347557	22.1359365678098	22.0309844701701	22.2649095747118	22.8206427357274
AT1G15140.1	23.8765320282669	24.4680887773178	24.5164192568468	24.8951754891153	24.6404182774239	25.1669005951994	24.4283923782803	24.7927790764128	24.1956140101465	25.2355427352425	23.0912034057975	24.8233149502983
AT1G70600.1	25.8140633313582	26.2686620672188	25.2458243894613	24.15660729871	24.9764179838491	25.0522419944504	25.656009078466	25.6098437899421	25.6060250401362	25.6235899523632	25.8700516007453	26.1224477677255
AT2G22780.1	24.5325701907021	24.6060728355358	24.4268984075917	25.2614100328155	25.4087428085059	25.1737032095311	25.9619788995499	25.8842394706742	26.278032235006	25.7190185868025	26.2388859007046	25.0749005954328
AT3G63460.1	23.0950940298613	23.0754553197321	22.0885927091464	22.5988019669587	21.7304168574126	22.9130119139761	21.4110456819824	18.8316884357445	20.6727448258098	22.6085932388516	21.6049668082818	19.5974965664386
ATCG00790.1	25.7437145492402	25.7793956486551	25.7677666083871	25.3540981533138	25.5864445736134	25.1908100173669	25.650267524709	25.2856721446338	24.959698923456	23.7564603239828	25.0366290791225	25.6107886506404
AT4G05530.1	24.2959059492421	23.5199165863805	23.6743687986938	23.0628508474018	23.9438441153404	24.3214218267303	24.299361198205	24.3032284867451	24.2210160512048	24.826027723793	24.8882023702081	24.0397716665834
AT3G60245.1	25.0068140020044	25.3286178204685	24.6956595802573	24.5033159956084	25.6847595336513	25.5624320330978	24.857133595351	25.674183322494	25.6695927132102	25.5227441038067	26.1464913001354	26.2570268003155
AT3G22320.1	22.2089405616825	18.4215097750248	18.4742630146978	18.9355663306786	22.3615996753983	22.2237539795127	25.2118814639474	25.1491566573404	24.4304822859132	24.4240073450623	24.4509644106192	24.0489946605925
AT5G13440.1	23.6545167231136	19.0083881058889	23.489862901564	23.7336825651374	24.9427119894277	24.8036575733794	24.6096049701767	24.9009850696299	25.4195461951324	24.9328193845507	25.4764443750404	25.1731333029963
AT3G19760.1	20.2503008701453	20.4294447981911	20.6481615980575	22.0177784376075	21.0792853846158	23.51311107842	23.9865333600036	23.3934663988921	24.0649773948805	25.1637144683873	24.5603538273327	25.0072716440718
AT4G04910.1	20.9107939449723	21.915191272765	21.6849374504473	22.0929864530549	21.1158544186643	20.5372237288707	18.8812664613718	20.4134709189813	19.0592106924428	20.6026361208434	19.1034302679032	21.9993600826399
AT1G70320.1	21.7052460531302	21.808403831383	20.9359696435751	18.9355663306786	19.5040281426776	18.9446053185332	18.8812664613718	18.8316884357445	19.0592106924428	18.8615172260725	19.1034302679032	18.74245284146
AT3G17840.1	23.3301255323805	23.0462519196275	23.0101375885622	23.6895342749904	22.7268766031117	23.8932952345819	22.4705278093282	22.838992286505	22.754652567474	21.9046233219062	19.6591340227924	22.8382560191691
AT5G55220.1	23.0015322393909	23.2563644865527	23.1332475924143	22.4944544904661	21.343952587581	20.1695311456338	19.0451923982771	18.6842838713364	18.5413788179903	19.1895585596561	18.9361297319406	19.0027562972689
AT1G48350.1	24.0382579222646	24.8679813125544	24.2094410200107	20.6720111213116	21.0222040550841	24.2666165671526	24.9434649011352	24.5965745762144	24.3871485638245	24.1614127091774	24.0210328218552	26.0702036729592
AT5G67360.1	23.2799840054297	22.4728426504228	22.8594722270313	23.1145409576405	22.6881971548832	22.7428081746529	22.1516217231092	22.7667177446428	22.7507437818581	23.1866247932875	23.1003983098867	22.4937467502024
AT4G16450.1	22.8275557266436	22.843061323575	20.4892792204893	22.4117367328087	23.484323111812	22.7354093440019	22.9708747413653	22.7229442445897	22.9730181618159	22.7301013884122	22.791848283507	22.7475134365567
AT2G33450.1	24.7305433159201	25.344059494424	24.6267292527015	24.3352125978103	25.3015926197887	24.8707083382137	25.1308284996078	25.3666821279936	25.3206841930183	24.9302157693421	25.6949326551862	25.5853913617037
AT1G74910.1	23.6047778454563	23.4735374319187	22.4550595179474	23.8667523871041	23.5705931131237	23.2410400482348	22.9012250630834	22.0447734736298	22.9455820745027	23.0556167413831	19.1034302679032	23.2763009307818
AT1G26630.1	21.9620923447661	20.6342047314172	18.4742630146978	21.8115375642324	21.2288553796615	23.3355398770748	22.1473339734957	18.8316884357445	23.1470572270532	19.3281459409235	19.1034302679032	19.4557165168984
AT3G48110.1	22.1522783426172	21.8776939693014	21.9893764815675	22.2570898345503	20.3181698546292	20.6120196346924	18.7917521133609	18.6829510825125	18.7272504487781	20.1748149177082	19.1034302679032	20.0071686273673
AT3G54540.1	21.9944471002911	21.9052238321377	19.1052205238217	23.2241481798722	21.0399058399593	22.7302609457659	20.9496946629962	20.277358489582	19.5559367952621	21.2656522423177	20.9445596206917	20.4958020952778
AT1G17620.1	18.6121817094476	18.4215097750248	20.0718729486736	18.9355663306786	19.6703350055748	18.9446053185332	22.5670428671927	23.1599835565055	22.0593203630653	22.1790756657405	22.9062651770099	19.3952789034006
AT2G44530.1	23.1551414050366	21.0180945427706	22.7670557277511	22.22696937558	21.7037536396749	22.4279869445437	21.2844372411126	21.8037022058664	21.2803393488109	22.8520179465928	22.4432018183373	22.6521670628151
AT5G10540.1	22.9692134749735	23.388626576933	23.3062882779305	23.9390412784028	22.2445537254975	23.319423367912	20.5173363499901	20.3876125640622	19.0592106924428	20.9149254065277	19.6512501301086	18.74245284146
AT3G58570.1	23.1045528458064	22.161245696463	22.6867436200411	23.1738686339438	19.5040281426776	22.9237704135552	22.2434058723723	21.802094960339	22.007370204664	23.0804376128552	23.0494715246034	22.9232476804281
AT1G02140.1	18.6121817094476	18.4215097750248	18.4742630146978	21.507886562942	21.6344202318907	21.8587421674191	22.9213962355905	23.4175946345296	24.5913740776464	20.2780034475437	21.79150155291	18.74245284146
AT2G45470.1	24.0793322662553	23.3579616175273	22.817191933737	23.9081961556059	23.3167219472907	23.7114035717815	23.1362087265411	23.8876606379778	22.3376791979249	22.9837802005436	22.4271527117817	22.706542073683
AT5G20140.2	18.6121817094476	20.9649807305645	18.9326127891022	21.6010428184652	21.7250616476147	22.0360221498014	18.8812664613718	18.7471528182726	19.0592106924428	18.8615172260725	19.1034302679032	18.74245284146
AT1G23290.1	25.6865386767721	26.2551120107983	25.2526707734885	24.1081232078328	24.8290916966968	24.9960692319585	25.6495182355709	25.6341124212069	25.4545547124392	25.6091176281748	25.6156178513402	26.0669422185925
AT2G30200.1	21.806740665833	22.2269783393052	21.8671489138508	23.2629126369783	19.5040281426776	23.4053375607628	18.6161802978217	21.2024508913317	19.8824064751172	22.0250111076366	21.1604434276536	22.0348760192397
AT4G36750.1	20.475144251623	20.5147107991651	21.7121896437804	21.3075675777558	19.5040281426776	21.3603033836873	21.1944373562837	21.7390061348306	21.9467676278226	21.4610051206962	21.4174029002863	18.74245284146
AT2G37180.1	23.0540927044408	22.1602265923542	22.2918361947054	22.9728117268105	22.1912142253922	22.6650424425751	24.5129976741244	24.7984867323244	24.8526448479488	23.5102066393242	23.2210080832449	22.87724584004
AT5G08290.1	18.6121817094476	18.4215097750248	18.4742630146978	21.8781268009558	22.1751014773353	22.6750856916134	24.3218840666569	24.8306983654674	25.2577044898248	22.2467927783597	19.8780087055436	22.33573081248
AT3G10350.2	22.8429700492608	23.2819011700501	23.3054695259274	23.9362709361029	23.7595265736426	24.0100484394871	23.3146534930539	23.293249353935	23.141168692465	23.3870583487727	21.9276591641481	24.094024513258
AT4G19006.1	23.1016735758176	23.9623830239704	23.4028946986926	23.0230910383766	23.3994675190708	23.4440058387929	23.5061142040677	23.1788486989844	23.6116183153308	23.5763464044851	23.0644921435456	23.0293152021027
AT3G06720.1	20.9590359163853	21.4136502654133	22.1334078430983	20.5678637248005	19.5040281426776	19.991944241202	21.3484566704288	21.9301311997746	20.3050827297586	22.3869983776286	21.1604797432258	22.6047987671551
AT3G16140.1	24.5994627377088	25.5635012028539	20.5437777304428	23.3730403628172	26.1449055849432	21.8974780514002	23.5296130871716	24.8512578885364	25.4232770041786	25.2019094258324	25.2747284826236	20.0022113770748
AT1G63000.1	21.3111667984964	20.2949461459583	21.3236172135912	23.5556794095043	21.2636248161027	23.5859905905688	20.5310624086896	20.6446365872807	21.6373724526964	20.6151022200631	19.1034302679032	17.5796448970119
AT1G09560.1	26.2853106329888	25.944384642919	26.0646125260934	25.3762616065631	25.4335282646775	25.8791633843487	26.0858034079645	26.6568110756613	26.1772230354685	26.5801397370854	26.1739912034861	25.8418152949848
AT1G12410.1	23.6975809171951	22.6674353492768	22.7783382625357	23.174687091296	24.9651767525626	24.5250308670507	24.0041661060493	24.6574035034102	24.7639511718226	23.3645477467302	24.0101654251715	22.7276798405057
AT1G66430.1	21.6599057664541	22.8524107324963	21.9194296625024	23.3287622950787	20.5371814240263	22.2155069310482	19.7395487600437	18.8316884357445	19.0592106924428	20.421303008995	19.1034302679032	21.2692793760528
AT4G13340.1	21.5894266770735	20.6782933329804	20.6187502239159	20.8740423502091	19.5040281426776	21.1237177483387	22.2271351220168	22.7537494709998	21.2863391935203	23.7720902147947	21.9373573855382	22.7510142009676
AT4G23650.1	23.2348760359054	19.9025929815432	20.568916125159	23.5731904303888	22.6293040306483	23.0863027667676	22.0767340622309	22.3738812539755	22.9531179424003	22.2871640794333	22.0449661974102	19.9421851559283
AT1G65220.1	23.1155498187307	18.4215097750248	22.3164706134029	23.3785512580956	21.9275863797592	21.7124787214986	22.0173925969372	21.6442629470699	22.0348854202066	21.736881973778	22.0705602521415	21.445313469619
AT5G25754.1	24.0762356212353	24.8476242866896	23.2682221538016	22.545771791323	22.0308578816632	22.9586256356149	20.9600956423019	20.9501506744775	21.0925766650235	21.7603432152384	20.9864474276644	24.5484371891518
AT5G12860.1	24.2493721682982	24.9830979840986	24.7261875944223	25.3272937319527	23.6961645159623	25.0720678190128	24.9376890060168	24.3089125243936	24.5211612953372	24.4184861408427	24.7234563879216	24.5656981726168
AT4G01037.1	22.6688275417624	23.3987117308379	21.5573127086781	20.5203299699514	20.1171088067039	21.2646791126335	23.1285305784744	23.127900360982	21.6373018001361	23.1750435923202	24.4085864319659	24.3553446435163
AT3G10060.1	20.7292495989862	20.5245192377908	18.4742630146978	19.6111172364546	20.1410874396192	18.9446053185332	22.6039170786668	21.8340923536374	22.4507263498748	21.4277765137787	22.7947579318246	20.2604841498831
AT3G05350.1	20.977585903548	23.0786357217618	22.2137761603262	22.6043919270664	20.7573124821544	20.5883294287908	19.3312924362613	18.8316884357445	19.0592106924428	19.5934118774331	19.1034302679032	19.1927932058742
AT3G63170.1	21.5947501219139	22.0236474313084	22.3146829467411	21.9417599334095	22.6237703287009	22.5362344076142	21.683551515841	22.2337080217139	19.0592106924428	22.1275948306619	21.889805556636	22.7111632334628
ATCG01090.1	23.7130797841039	23.8441005997347	23.3994493952207	23.8430766632291	24.3345710459344	24.066686231736	23.641248944775	22.5547182353765	23.1304030834058	22.8863752432741	21.714419101597	22.2307333520122
AT5G12950.1	22.7095792347671	21.3987622160069	18.8504540272697	20.6573184495813	21.4385360386656	21.6248681733898	18.8812664613718	21.3039861026163	19.0592106924428	21.0880939806721	19.1034302679032	18.74245284146
AT4G39730.1	24.4685375387557	24.8157830556115	25.5399262487419	23.8491541339677	21.7637677468432	23.4135446486871	24.2128760149551	24.6721339537031	24.9151109252192	25.0321624562129	25.3031410921723	24.3364095801494
AT3G48530.1	20.4154520417321	21.6592851811766	17.9175728348181	21.8932744011109	19.5040281426776	20.5188456996178	18.8812664613718	17.6200082091778	19.0592106924428	20.9890833896195	19.1034302679032	17.9062557546668
AT4G02450.1	22.6949042887618	23.4610598442311	23.6363703887735	22.215918346789	22.4946642059994	20.9047086650727	23.6050259459602	21.4718678066028	23.0057682740255	24.4070807484728	24.3825674327379	23.6958805379166
AT1G79040.1	21.6899391246688	20.4783542801615	21.983312956667	22.8154846387097	22.5248733332611	22.4248179033159	19.9116360124649	18.8316884357445	20.8290750459345	18.8615172260725	19.1034302679032	18.74245284146
AT2G40510.1	26.5001358073973	26.4216825871541	26.2880013122876	23.3885019013638	23.4117897376344	26.658646352814	26.5345796684146	26.9665839556814	26.9833749804338	26.6140613027133	27.4052692542838	26.9472859231609
AT4G38630.1	21.5433828176597	20.8052890621994	20.6591135476723	18.9355663306786	19.5040281426776	21.0710290597698	21.2729860901389	21.3577545440159	21.3694837953022	22.2152319961045	22.4202717436246	21.8773164340818
AT5G24690.1	20.550318656588	19.815068178496	19.7049778934394	19.3230044312556	20.1631899043813	19.2212410659275	18.8812664613718	18.9565468579711	18.8186426504787	18.9361186869748	18.0851566483505	19.1742902782458
AT1G35620.1	23.0925626324395	23.1877564961055	22.1063618173242	23.1116021436259	21.8485448156612	22.0194938475098	20.6383206709819	20.5309667136611	19.0592106924428	21.4839782273495	23.1989463064742	21.6608463695077
AT3G14220.1	25.0406124700616	24.3020520491974	24.8479732683014	24.6040658745241	24.2596115341166	24.894026530238	24.6485761396515	24.2337982625468	24.62614303435	24.3166745838677	24.1468939807748	23.2880445556516
AT5G41970.1	18.6121817094476	18.4215097750248	18.4742630146978	24.3858426572065	23.389720080861	24.9672899456469	22.1371387493405	24.0834406961826	23.7839755794338	18.8615172260725	19.1034302679032	18.74245284146
AT5G63510.2	22.4552801815477	23.0541619460212	20.9870786940324	20.6283276093232	23.3320739832555	22.6603471993674	23.5337490323784	23.2671691580522	23.4770968987474	22.6543323921475	23.7112441210207	22.3294678901421
AT4G29120.1	21.7324913451603	21.2624154795131	20.3907462512872	22.0465553535449	21.5911901756166	21.7216935426331	22.3014657730841	22.289577378503	19.0592106924428	20.6875326682525	19.1034302679032	20.2294166134495
AT1G49970.1	21.8779348736886	22.1482442841637	22.5628372559944	23.2570783216536	22.8874919150181	22.9224766094243	22.3390708852414	21.8505360584141	19.9286770374267	22.465584090453	19.2697215293699	21.7594545456296
AT2G38750.1	23.7942206047969	23.4721293088913	22.5077515796361	22.825189587625	22.4912227530626	23.0075284693051	23.0114685335715	23.1887229971379	23.0782804815984	24.3825477760839	24.0898697225799	24.0161169403911
AT3G48500.2	23.3662587064301	23.1910274269621	23.1689426078863	22.9842818060863	21.9367497107603	22.2917349007101	22.2518799402312	23.274439580781	22.5743865685331	22.8703122242315	23.2664335623155	23.0143969973157
ATCG00660.1	25.5428542826611	26.0912466729147	22.5740869338218	25.1809771978293	25.9646144385335	25.6775843809202	25.7467738502462	25.8761749898951	25.2218278146719	25.9371704843078	26.8110904586787	26.3539571358236
AT1G27970.2	22.4766533877706	22.4470665738564	23.1272821499632	23.5669487166664	23.8878247869443	24.2177097026939	24.0821682118978	24.7357452396257	24.754363968431	24.5962863405012	24.3259116246131	24.237921375722
AT1G25260.1	18.6121817094476	22.932870194584	21.5344420538906	18.9355663306786	19.5040281426776	21.4160623667454	18.8812664613718	22.3007675677347	19.0592106924428	21.1101793263435	23.9033616936771	21.0745517837186
AT5G14910.1	23.8645014835595	23.3122892918233	23.630878436894	23.0148718159512	23.7098410771472	23.5211455962965	23.4295182268616	23.5432424997566	23.7172123335185	23.9316315055225	22.8262951611236	23.5553962269746
AT5G35790.1	23.6860173186188	23.7102851541159	22.474878845394	23.252949923474	22.9422087856723	23.2095341301396	20.653722631914	22.6223769609763	19.0592106924428	23.1749366512625	20.6331616449826	23.3361924419344
AT1G65260.1	22.105297906511	21.6777096426736	22.2906168226037	19.7528147782031	19.5040281426776	21.4057233147852	22.3313103378531	22.7881178998393	22.2589021137033	22.582559852664	19.1034302679032	21.9966382971207
AT5G22650.1	22.1492273766821	21.9051330092985	19.76175745334	21.528076682325	22.414682268379	21.8776065449414	23.2473870608403	23.7663851421055	23.7892477608821	23.7880159109603	24.4598819552716	23.8666920262703
AT5G03740.1	18.6121817094476	22.0250890268828	22.1360173287191	18.9355663306786	22.074492006955	22.9691464468692	23.6765753315408	24.6600050353304	23.8619081412416	24.0511588125313	24.4999801527267	23.8077648704474
AT4G29410.1	23.8224243729294	23.8231110216125	23.7827215234066	24.2303629375178	23.9935425839856	24.8823251204353	25.6765629574052	25.1297928603195	25.8189189514319	25.347544732225	26.2254061909437	25.2038837028406
AT4G13010.1	20.4380918095265	20.3499095321403	20.9739858044575	22.5933018680479	20.1377080372759	22.144375069613	20.1631140295127	21.7071586769017	21.9962027897526	22.6277108744203	20.4391361653617	21.7625654371935
AT2G18110.1	23.8506403026965	26.1487134969343	26.1201737926797	25.5748653466419	27.3618527716559	27.7486834174791	27.1952913972025	27.3058265784106	25.3695611387315	24.0659083047079	26.4838241400165	26.4947705169566
AT5G14590.1	24.5139582554187	24.5689609922623	24.2025804720674	24.5492205114694	23.3085905347415	24.3265985924129	23.9085547943406	24.1034997655234	23.7486806538952	23.8181239840853	23.5308072030783	24.47935225761
AT1G43670.1	20.6883985500449	21.3094760762836	21.7632494528428	22.0123357096286	22.0329176043643	21.8327950041993	22.0852978782344	22.2196354620461	21.6372761476461	20.6465581652344	21.9693220486238	22.2514587171702
AT3G14600.1	27.2364059328715	27.732122284415	27.2134273242253	26.9463344720061	26.941035423689	27.4756900211193	27.4004968147211	27.430588073611	27.1225896340023	27.4401921880289	28.0429373059865	28.0244929474834
AT3G56090.1	21.2504166874195	18.4215097750248	21.201244350141	20.0557610316704	21.5448825050193	18.9446053185332	23.2586742837116	22.672720447505	20.017664269421	20.6202014759127	20.4002935475977	22.260316298188
AT3G51000.1	22.8795828757057	22.7985665276967	22.3332622411674	22.5879838217539	22.5508511562735	22.3376610975555	22.2997862708592	20.9674071923988	21.0302965163457	21.2586192253883	19.1034302679032	21.0174065304525
AT3G48680.1	22.4552801815477	23.0139324125104	20.9870786940324	20.6283276093232	23.1532752384147	22.6603471993674	23.5619839429914	23.2671691580522	23.5408118560036	22.6543323921475	23.7112441210207	22.0729317089702
AT3G29360.1	20.4464725142052	21.1697184546031	18.4742630146978	21.0294019889775	20.211932983682	22.6413359435986	22.1945939582858	21.9332485109027	22.2720319968247	22.915050821235	22.4878825890808	22.4235373330993
AT4G39200.1	18.6121817094476	21.5065659417673	20.9695091345294	18.9355663306786	21.3718118659549	21.3028409553493	22.6523569229096	23.5346809414697	22.8032642945907	20.8715001460479	21.8892213423973	21.8097869660053
AT3G61260.1	22.9197386106557	21.8107910694469	21.0424913415448	20.1018216728387	19.7803384090626	21.4313693097081	23.2874439625838	24.2994627966491	23.3991825962345	23.0202308946158	21.7921762596514	21.4941968819391
AT5G06320.1	23.461513919516	22.5416480068484	18.4742630146978	23.4307346833006	22.7136445211546	22.7653878859378	20.9034584204843	24.8656375679038	24.091895201269	25.0270346288294	23.9545208883519	23.6059996164061
AT5G05000.2	24.4709882209346	24.167357348235	24.1896921685713	24.2138701773954	24.1390822733611	23.9231332251103	23.78028083516	24.1709777625564	23.1227848747964	24.375683787234	24.4227913587909	24.3845795689562
AT1G10510.1	22.1828398647208	20.5210421653081	18.8999185370128	22.5796712221261	22.1892302152096	21.8578944556065	20.6804912020271	18.8316884357445	19.0592106924428	18.8615172260725	20.3668376448475	22.6554957845584
AT1G05500.1	22.1494312957239	22.930701700062	21.3092173694482	22.2506511736041	20.3513117212087	22.8740218937131	22.9540655532643	22.0373064789392	19.8894218047658	22.7549027894292	22.045268735149	18.3970332350386
AT2G25140.1	24.9872063196353	24.9144576731485	18.4742630146978	25.0362915177305	24.3482093190688	24.8410593460346	24.1609088440501	24.3051446789024	23.0936111517576	23.1199865858692	19.1034302679032	23.2540641088316
AT3G06580.1	21.5239068372538	22.0851161424771	21.5336781080591	22.7747460470458	21.6238058208941	22.0464041441804	20.2506592686241	20.9873778285817	21.0446766018692	20.6402873079874	19.1034302679032	21.3090602351418
AT2G24520.1	25.2358161638173	23.5745989549871	23.0360624072339	24.1908357827932	24.3673503582555	25.0566648341808	23.8927646743979	24.7352691577854	24.0509443363361	24.4088101734567	24.4021887269899	23.7404352617293
AT3G14067.1	22.8234768674177	22.0912272997391	22.5614412030456	22.5657353549726	22.4443420843763	22.1045130152441	21.4836866403772	21.4007103501282	21.203001118223	21.7951661229551	21.6736777491443	20.9873467728335
AT1G31970.1	20.8316680178223	21.6288528835594	20.985152962664	19.3634950219655	19.7859397073367	19.7278495269149	19.6085081999029	18.8316884357445	19.0592106924428	24.2503705663543	24.4483162277284	24.1803729748044
AT5G20920.1	22.556317887443	18.4215097750248	23.3332813523634	23.3332608760723	21.8517839199695	19.8958846707258	24.2176753911202	24.0862996888359	23.1604001863097	23.1722429931434	23.6497083349276	23.6594432924518
AT5G58250.1	22.0594652736586	22.9527869178362	22.7968284224613	22.8441411243879	23.4569221178903	23.6352442827502	23.6211039099009	22.9223712582003	23.7641800405271	22.5095935679719	23.023234556846	22.5756800358271
AT3G58750.1	23.9994350983926	22.3225110670657	23.9084960657928	23.4129349418542	23.6418067929559	23.5351548001548	24.0393299104478	20.1380616151896	24.3915349352428	24.3025954184656	24.0406357118943	24.0918580858089
AT5G39850.1	28.3222325408472	28.5692104603692	28.4240869473095	27.8217743711644	28.2118103347052	28.3946773865806	28.4289018208561	28.9246323054923	28.3002564716079	28.5658458506307	29.1594987477897	28.9670821614481
AT4G25450.1	20.9053010591946	23.4091552399542	21.6438461734704	22.3978487744415	21.4258401590532	22.8269518552219	22.4007937232817	20.3451889167756	19.8075899786226	22.6996017870449	22.6288465440322	19.3758158048899
AT4G23900.1	27.2288844368186	27.0266522690869	27.2311638924675	26.6087200119336	26.8602142336719	27.0882670911796	26.2659456266019	26.2537121867515	26.4322533667828	26.8428212367365	26.0832627847656	26.7564811937743
AT4G02620.1	23.6756848760548	23.5138509401188	23.5937641546887	23.2695607526854	24.7331251018562	24.7012020613035	24.7458879585149	24.1306711039497	24.6031529427737	22.0216916622451	23.9639094301713	23.4870710022491
AT5G56630.1	19.9135991708116	19.6247633340666	21.916952413501	21.161054976902	20.1241361454107	21.1412444827412	21.7809487978386	23.3336808549032	21.6014436894653	23.8533883744798	21.1837556099339	21.8507144994361
AT5G28500.1	21.9138205564624	23.3025403377305	22.3801674741218	22.1475780626571	23.1731500816257	22.6483375020114	21.3682410728129	21.5087088899331	21.9282244065758	20.5060566824158	20.8871573854875	22.1456049136161
AT3G58140.1	22.2957075677353	22.2240218472194	21.2358754582623	22.2047663447606	22.5543179865096	19.7161563057031	19.4995111415071	18.7240557105861	20.5761264261072	21.2447975847333	19.1034302679032	21.551896561741
AT5G55920.1	20.817489021857	18.4215097750248	18.4742630146978	18.9355663306786	19.5040281426776	18.9446053185332	20.2684554773959	18.8316884357445	19.0592106924428	23.1529324978271	23.4389238023393	23.0077390626772
AT5G19370.1	23.7348937800898	23.8254339851258	22.9741768389058	23.2030731313073	22.9114742799985	23.8516568855525	20.9081152305681	22.7415749938921	22.3723662605233	23.2016918555449	22.4268496651001	23.1481626528673
AT3G48890.1	20.731102917222	20.3169485245449	20.0096451504247	20.3843370116364	20.634085266892	21.0651773018702	21.2984596353564	21.9406753619713	21.4361895972761	19.5236016760251	21.0569607957406	20.2246553132624
AT3G25700.1	22.8733238531267	23.5884802984539	23.7778445369636	23.355940743543	23.4634302036065	21.2475793061264	21.2972515892937	21.5916468624324	21.4604473969972	23.91943275413	22.1019937786213	22.9777143681529
AT2G25430.1	21.4960728309985	21.8587057495783	21.8489869575242	22.4146764625234	18.9719438790579	19.6781006259294	21.6094213484872	22.0912373092456	18.9747487334063	21.8390753526458	19.11767655402	22.152495447346
AT2G41530.1	24.6027505079952	24.5360216346416	21.8353833326992	24.8303595910241	24.2321134700674	24.8783319879735	21.1349525180898	23.3846292337375	20.707043632755	24.3435519890825	23.301981184116	24.7803471246556
AT2G31200.1	18.6121817094476	18.4215097750248	18.4742630146978	18.9355663306786	19.5040281426776	18.9446053185332	21.2126922973102	22.2043015808609	22.2748572755279	22.3602137518866	20.088206585756	18.74245284146
AT1G62660.1	22.2830646076284	23.3449372130204	21.8237707209784	21.2190362839826	19.7930004358853	21.7487370504294	22.5995001950266	22.152912852736	21.8970923605368	22.7263129688106	22.8619346371295	22.1393077751305
AT5G13420.1	18.6121817094476	21.1529171839602	18.4742630146978	18.9355663306786	21.8740605543699	21.5168532359639	21.6149150293949	21.8010086814011	21.3466796892559	22.3301159558889	22.5853515876605	21.3303003605822
AT5G01590.1	23.3209228157007	23.3507951577188	22.9114409979589	23.481076213229	23.189746151508	22.4458693716884	23.5668895066533	23.0421618303674	21.7801355283444	23.0747569004473	21.5622618754188	21.505061497586
AT3G54210.1	26.2139100660673	25.7264073562687	23.9525132277242	24.9309798296364	25.044565716569	26.3716365468286	26.0250041775215	25.1805719320264	25.9470965573126	25.2965758456046	26.850364463361	26.0746657773478
AT5G02960.1	26.6865150604789	26.8474105750043	26.8355748368714	26.515272611479	26.8385631314091	26.7972049521418	26.8796368108077	27.1462810599147	27.1563940525185	27.0255351645209	27.8806344801875	27.3041461584992
AT2G35810.1	18.6121817094476	20.7497962978651	18.4742630146978	23.7906439060914	23.2934911541426	24.2126347137821	23.1154112274906	23.5375576632032	23.5494065512006	20.6179849370288	19.1034302679032	20.4364788647289
AT4G32520.1	20.4638372667703	23.1387897244324	21.5928646338155	22.7754026104487	22.4956911033399	22.5774518789294	20.360047474839	19.2160914439946	20.73544188757	20.7458151396734	20.4293124894483	23.4626237099087
AT4G22670.1	18.6121817094476	18.4215097750248	18.8896455427799	18.9355663306786	19.5040281426776	18.9446053185332	21.997234449719	20.0225874193228	21.8666164773557	21.1968419226604	21.440659467164	18.74245284146
AT5G45750.1	23.3991901601307	23.4240283676607	21.8367028173047	21.4267301686654	21.5933828017016	21.7207746837138	23.6252787578978	23.6526353756598	24.6201241588983	23.2716830064417	24.293905474318	23.4553442793147
AT3G22310.1	20.5996512675438	20.8518552983016	20.5928108112122	20.4930264426903	19.5040281426776	20.5170055232739	20.7604110322693	21.2736332784695	20.8732469607229	24.8679710412814	24.2005955798227	24.1846775835847
AT5G60960.1	22.3929187453432	21.2497462688489	21.6093566413532	21.6303110130296	21.2233914910806	21.581847515516	21.939353768427	21.5228126948298	21.3615300694892	21.4420174813497	22.787059912758	21.8692973150466
AT2G29420.1	23.9731217186764	23.5530987565702	23.438164037804	23.1027031640878	23.5664469799861	23.7261769901186	22.8082821510309	22.963189345518	23.2141298047019	22.5819355284717	23.1733175521591	23.6046849946885
AT1G04980.1	20.0960880979671	21.8872464645743	21.9792421825987	19.9768993494083	19.1385483495531	19.5997485237966	24.0290148623713	24.5542115236309	23.4229784016485	24.0298223679972	23.6753409461807	23.9086456768658
AT1G59700.1	21.0399694090226	20.7960883404226	22.2094477134313	18.2711807223666	19.5040281426776	20.6156074125608	18.2136158367112	17.1934154370581	20.5921229183788	20.9794859036744	18.5063689526073	21.8383486502598
ATCG00360.1	22.6960554962353	22.6567649319931	23.7666844878394	23.1500617892137	23.6995718178924	23.9512058189825	22.8914316251711	23.15870213157	23.112848781725	22.5448840375239	22.3261329221204	22.6891984311804
AT3G02780.1	20.4303586231495	19.7833911550856	18.4742630146978	24.0215000398588	23.1704701980724	24.1066330633601	22.9666485508762	22.6987288260948	22.4911867810613	21.2702216007087	22.5877237324731	19.9712038387112
AT2G34470.2	22.4452367984371	21.0387591085002	22.250451530256	22.3591463169795	22.4629048610811	22.9799036403801	22.0725048988056	22.3649257315634	22.0543244353401	21.8127682018163	19.0687030044742	21.8620199884313
AT3G43540.1	21.8173853797965	18.6913939310112	18.4742630146978	21.55783644153	19.5040281426776	21.1862236807208	18.8879294347095	18.8276055371737	21.3449721481725	21.9417284171943	19.1034302679032	19.630320012683
AT2G39390.1	26.7166100601688	26.6109897775198	26.7198962759494	24.8939173222815	25.9710085462362	26.441494540127	26.6308201273849	26.9131981354941	25.9117493760273	27.0591006587668	27.7818362331413	26.4292459473578
AT5G24490.1	24.3218887447202	24.6049660167477	24.2243435467023	24.1411417126609	23.557950697998	24.5862602712029	23.39573690293	24.8306217782621	24.7021014361284	22.6854837949453	24.2717092192639	24.4731610921786
AT3G44300.1	22.3186707838994	22.4923775404374	21.6617453756845	23.2872415953093	22.7253010342612	23.0580716805373	22.8380890180853	22.4696980770285	22.9283840951206	22.5244720105233	22.452502930834	23.5524862924207
AT3G51840.1	20.5760487917004	19.231981823254	20.7203422837389	21.3998436353562	20.0743606853673	19.3266469915537	21.044557545736	21.0748001737387	21.3165384226273	21.0938709467693	20.8751671985603	20.8413762286218
AT4G02530.1	19.1568797574039	19.207357703206	18.4742630146978	18.9355663306786	19.4755388852976	18.9446053185332	19.8062829245527	19.9608149785727	22.7289354310986	23.4707347024788	23.2877285816	20.5097580937801
AT4G11380.2	21.286739218468	20.4287899096839	20.3844459793361	22.0465736707838	19.7138859060692	20.0439284194163	18.9407186386333	18.8316884357445	19.0592106924428	19.2993855265829	19.1034302679032	19.9590327315349
AT5G41210.1	23.363445014626	24.6555439340923	23.9581540671443	23.6797755908065	23.8869591229336	24.0869792664003	24.0409314691356	24.0746677370449	24.3076843015213	24.2435589916014	23.7362891998472	24.0845227885217
AT3G23600.1	22.5378102512759	22.0772631411391	22.5328605040465	21.7197923765625	21.8610411734193	22.1460642613062	22.528651669789	22.5460086925836	22.2241331618844	22.6314101108904	21.2793981846933	22.5192113903307
AT2G17340.1	18.1674476952951	18.4215097750248	18.0994043186881	22.357033245245	20.7523030538703	21.3880065084099	20.0457496645514	19.8873485547175	20.7028688230039	19.4345334303892	19.1034302679032	18.74245284146
AT1G17100.1	20.6315776342139	21.6022802168685	18.6309871550665	18.9355663306786	19.5040281426776	21.1479928573915	22.5507600522932	22.4616774015924	21.4372786428472	22.6841476234004	22.8404694576471	22.4351752872039
AT1G56280.1	18.6121817094476	18.4215097750248	18.4742630146978	18.9355663306786	19.5040281426776	18.9446053185332	24.1511686331178	23.6364611119526	24.724710766728	18.8615172260725	19.1034302679032	18.74245284146
AT1G52230.1	24.6064481382228	25.5580036174063	20.3804393979507	23.3352751696406	26.1391728530996	21.7810014448164	23.4971343077311	24.8457031860109	25.4348138694727	25.2017905512878	25.2747284826236	20.470303502145
ATMG00510.1	23.183295538039	23.8619697434315	23.1939155776287	23.1820199569119	23.4032211555782	23.5666529906559	23.1121798520684	22.7582686650932	23.2221744782877	23.2044118900189	22.5801538868155	22.6957752129698
AT2G03510.1	24.2364589258111	24.0756766275231	23.820042782256	23.6626868447021	23.5854885570569	23.9969730277506	22.550747959451	23.4677050439598	22.7987864118072	24.0868223571077	24.2192116609149	24.3138560791059
AT3G46830.1	23.3776720507537	23.4512400439379	21.5422537509324	22.0303280084256	22.5489779068877	21.8749565907311	23.5097207690858	23.4631988069984	24.4629791018022	23.0466064747122	24.3555020593608	23.2164865532709
AT5G52920.1	18.0076856901735	23.2642793668727	18.444426391356	18.9355663306786	19.5040281426776	18.4921316758225	18.8812664613718	18.8316884357445	19.0592106924428	18.8615172260725	19.1034302679032	19.0612525173354
AT5G45170.1	18.6121817094476	18.4215097750248	18.4742630146978	23.8236169023236	21.1198916280745	23.7577114688369	20.5473081936844	18.8316884357445	19.0592106924428	21.7252336230045	19.1034302679032	18.74245284146
AT5G59420.1	20.7391277213235	20.3556563720532	18.4742630146978	21.9147163273757	22.3203416805267	22.493247362197	22.7817373004865	21.7983547191371	22.7378149727755	20.4852244631051	21.5496387440164	21.6174590577155
AT1G16890.3	22.2517958787848	22.8082768475376	23.4955985222139	20.0790579544872	23.265107513678	23.1315610587932	23.8268349289151	23.0024303024893	22.8524180670393	22.4816733164473	23.3176706832668	22.3052867910784
AT1G20575.1	20.5357586446868	18.9481772196582	21.0847083290725	19.1121606052116	19.1146893154188	20.4360226926656	19.2598362055307	22.0161883688855	19.180910894362	21.8051628865664	21.062878837818	22.5887682681568
AT1G01800.1	20.6745128781684	21.3096080488644	20.8020229512211	21.2794667670561	22.1897548971568	20.361984583627	19.4423764714195	21.9242209998485	20.1916934696528	21.5021620413438	19.1034302679032	20.9738714518466
AT1G70820.1	21.9983516368705	23.3404883971062	22.8007484608626	22.451411486205	22.050136278234	22.4198574646461	21.0587054039201	20.5703670530135	19.0592106924428	18.8615172260725	20.8341721292811	20.669827432965
AT4G29060.1	23.2392789025679	23.738186498202	22.8402943556315	23.4316154313484	22.894633871785	22.7273610715303	22.8274756773253	22.3355530975423	21.254652521139	22.8802913492961	21.5305852940064	22.8629027280587
AT3G06730.1	22.2199543017725	22.1024532848837	22.4017131137936	20.9951945496329	22.2441158366584	22.7045145507897	22.6338865629596	22.7928879755887	23.022660058681	23.429360127102	24.0311293936394	21.8533927531911
AT5G09900.3	23.5941701289811	23.5559907291187	23.6528482545554	22.9635835184325	23.6524093352148	22.627928464378	23.376378865035	23.4033039936421	23.2642674816177	23.518189456264	22.2994101116915	23.5393579865552
AT4G12590.1	21.5259573148285	20.3799142666941	20.3201079265692	21.3019733720042	20.7481541457746	22.2017051649101	21.9558983558609	21.0426402899664	21.5698611696961	20.6395763127613	22.341450413486	20.9384587182089
AT1G04750.1	24.1153267644439	23.495363566363	23.6640167648033	23.4183317177498	23.2495848359621	23.8417286439453	24.1325640535363	24.6950452654511	23.1968294686483	24.5375356248105	24.5021021761034	22.3119824630338
AT4G34120.1	18.6121817094476	18.4215097750248	18.4742630146978	18.9355663306786	22.1584605337792	22.1090389769899	22.7207235492607	21.8421683705463	22.3310485445874	22.2567150425803	22.0712497379722	21.0160381948812
AT1G74020.1	21.6318270513896	20.8408518611118	19.4951439517394	18.3893028323166	19.5040281426776	19.0383443403322	21.0807965503365	20.8221836515578	19.2516478147346	23.3945171228983	23.0686761173143	21.830096001786
AT2G26230.1	19.7332470815216	18.4215097750248	21.7049284074252	21.0236765311161	20.9844328882941	22.354436377638	21.2436194212838	22.1170228571557	22.151461005488	21.6765444498042	19.9270873723792	20.0299754869452
AT2G27680.1	19.2740138114576	19.5260414088383	21.9806984885816	21.9926967044424	21.4851390714998	21.9561699863006	20.7406829182467	18.8316884357445	19.0592106924428	22.61256640175	19.1034302679032	21.003247330633
AT4G26110.1	22.4382092262406	21.4432195272936	22.3737371132556	18.9355663306786	19.5040281426776	18.9446053185332	18.8812664613718	22.1297287271194	21.9304236973381	22.0981106555514	19.1034302679032	23.0713690669438
AT2G01350.1	20.9627936530734	20.1583437264614	20.3898350692536	22.8264618842294	21.0320156179901	23.3919859987141	21.1026844246487	21.379869858306	20.5529715720654	20.5918438243513	20.2065137584576	20.7695592276856
AT5G43940.2	22.6911131538601	22.6081865649553	23.5924860084795	23.4450514823961	23.7158032519652	23.6159607176448	23.2065654821539	23.3908429256311	23.3829190964688	24.0478068850243	23.1116312733084	23.8842022931448
AT5G23310.1	22.2581277763143	22.5408481485099	20.894742840517	22.4102551712922	22.3668348440918	22.448539689433	22.5541041158242	20.75054435464	20.7061432232835	21.9799747046278	23.4085312361987	22.3208134920308
AT5G19620.1	22.9472342803945	22.6338916612297	23.4606101251339	23.3184647509014	22.1562701330521	23.1968029097334	21.9717021146116	22.1510913489519	21.8668201014088	21.8342262494927	22.1395269965225	21.8968973059347
AT5G64570.1	22.064935470082	20.7858801620479	21.5431701522255	21.2734527267572	20.8575739712558	21.1815440148125	21.6678166771342	21.9579902920332	21.4875224853705	21.7847313834821	22.0585666923411	21.0226377105825
AT2G26250.1	21.9332502221082	22.7428690147147	22.0173383908839	19.7462050228326	19.5040281426776	21.2573743178237	18.8812664613718	18.8316884357445	19.0592106924428	20.2423011659437	20.866546961314	21.4277358559374
AT5G54810.1	21.9580712966416	23.2419171250238	22.9647825741891	22.3677566658759	21.8154955837075	22.0611165231903	21.4420636885896	22.1713579369632	20.7529890898631	20.3151317354775	20.8651275208008	22.3863216883017
AT4G24340.1	23.1674463231941	21.865174442062	23.0492955237894	22.6947789173602	21.5210928654436	22.4956735389979	22.3564586868436	22.5763198756052	22.5552732241897	22.5445236183513	21.9051925177298	21.6729307070871
AT5G47930.1	24.952672916219	24.1675507584002	23.5166369840184	24.5847191820804	23.6775981441168	24.3411547482941	24.1186727647384	25.1426504031033	24.6785702677437	23.6500934998463	25.778780095405	25.0104604943625
AT5G62390.1	18.2510727943284	20.6349066383111	20.78780175069	23.0192724053812	20.478706055486	21.5008447964937	22.2416788875459	22.1431680040008	21.6917467134283	23.191868130627	23.1549251615648	23.1696296196666
AT5G46630.2	17.9977396715277	21.4650734859604	17.8057689327155	22.0392166049773	21.4202522084739	21.1554834669072	18.8812664613718	21.1870196003946	18.2061124970063	22.6641931339013	19.1034302679032	21.6845601937047
AT5G58330.1	22.8788588097437	18.4215097750248	20.1581261129395	21.8682408028412	21.7316092729318	21.1955593452455	21.3937961740832	21.0919289270982	22.0763897714153	22.4529061829951	21.9332890389106	21.9288021658389
AT2G21960.1	20.2145245681119	22.248221048913	20.8212644371984	18.9355663306786	20.6429608317292	20.1780063067654	21.9522836612074	18.8316884357445	19.0592106924428	20.3916501671224	19.1034302679032	18.74245284146
AT3G01420.1	23.2514604508504	21.0286718053261	21.3391220056459	21.8723978675008	19.2471360980101	20.6531018916748	20.4869705034933	19.895120833465	19.2585279418216	22.3774083429095	19.4673227112125	21.9209761037497
AT1G06400.1	22.4352470256772	21.4768047825756	21.4055527180195	21.3451195976916	23.0922648514105	21.5760850160727	23.3446417198738	22.824091326225	24.2845788661747	23.2244532173144	23.5994541110372	21.1226694079075
AT3G01060.1	21.0790641413216	22.4288390925935	22.3517946671715	20.2454940983645	19.5666345368298	21.638982039594	20.7868570740012	21.5989979590633	19.7441391801938	22.7711606862184	23.037957763493	21.8080460284786
AT1G79850.1	26.6849766041747	26.0108290753084	26.3811706161396	25.9118406059985	26.5614958591422	26.6091387125335	26.2762787775188	26.7403680392209	26.5479427353483	26.0624024327639	26.9432425660546	26.4905857691539
AT2G27020.1	23.1330517237166	18.4215097750248	18.4742630146978	23.2750274180614	23.4810736256957	23.8385221612407	24.1483636189447	22.3588727635492	23.9339643381493	24.4593805857918	23.5858181472595	24.5590401192699
AT3G53020.1	25.5601651115381	25.399907637065	25.2424257568996	25.3306689625172	25.3105778365284	25.33511566746	25.3357790534014	26.0826384603003	25.4803643433856	25.8686076277743	26.5087012745861	26.3771486918606
AT4G02840.2	21.2843731310797	21.3215161032212	21.1242412385454	23.1176736944718	23.5114660239828	23.805853076041	22.951216937618	23.1777866157298	24.3931568469636	22.5540422677886	23.6327990005505	22.8996169156524
AT4G23460.1	20.7149452770958	20.0774820529423	20.5931715667258	21.7431464621955	19.5040281426776	20.0439284194163	18.8812664613718	18.8316884357445	19.0592106924428	18.8615172260725	19.1034302679032	17.1515167601183
AT3G09500.1	26.8822669938104	26.6729865841616	26.858746624748	24.9973582510434	26.0886609615192	26.5628008138802	26.7466129312989	27.0178098643809	26.0327172116769	27.0933359952366	27.869810599736	26.6113168585025
AT4G30800.1	25.2829130801859	26.9812300027044	26.9992108998157	26.28392117337	27.0190220754588	27.0733512008103	26.5273075675655	27.2577956874204	27.174913951927	27.138204136002	28.0857379373438	27.0335503733552
AT4G26970.1	24.314066921421	23.5330708912123	24.1085981532005	23.3148577205697	23.1812558563242	23.5481005932025	22.8616592453974	23.3796581066575	18.9302753351121	23.9222819622504	19.29559476952	23.3467776038621
AT3G12390.1	23.083557722661	23.5236072989442	22.1325030243374	22.805955680812	23.3225404983	23.2759296767044	23.7210858343148	22.1531055796276	22.3809381881097	23.4860979930204	23.5956671328724	22.7576443344853
AT2G20060.1	22.899089321195	22.6177999177282	22.2364999465571	22.2905962941516	21.5850218908408	22.7800609164706	22.8503129522472	22.1890594525946	22.6525190775695	23.6600498782408	23.620098870524	23.4139368635334
AT4G35830.1	24.9635485067587	24.1449804014671	24.3123427550851	23.5629668334365	23.2992837717532	23.9974357829972	23.5973217416955	23.2426257870862	20.5208058032276	24.302565298628	21.7788493607643	23.8496397046123
AT1G32470.1	21.5815751698798	20.7183806920776	18.4742630146978	18.9355663306786	19.5040281426776	18.9446053185332	21.0104540062213	21.7041823877058	20.6621781995268	21.2021695699063	19.6824913434115	18.74245284146
AT5G40950.1	24.3007978647435	25.170836298052	24.3074582101347	22.7813679186373	23.6136399821838	23.4818589138264	23.7694637878397	23.8103205871757	23.1051808715791	24.0574580067343	25.1318106563727	24.2850002702877
AT1G50920.1	18.6121817094476	18.4215097750248	19.4288610669592	18.9355663306786	19.5040281426776	18.9446053185332	18.8812664613718	18.8316884357445	19.0592106924428	23.45172375311	22.5535634414808	23.5069283435651
AT1G72750.1	21.2498569180547	21.0657673262456	18.4742630146978	19.598510086957	21.1891261308619	21.3143428790712	22.4198258393344	23.2780987548814	22.6390147298761	23.1818863935988	23.0181730062936	23.0647360228861
AT4G26650.1	19.746573873461	20.945797620962	20.6557050715788	18.9355663306786	20.0095364941955	20.69446182784	20.6795379827716	21.101225845847	19.0592106924428	21.4225341031805	21.3231265224463	21.3930079398272
AT5G01010.2	20.7848131411604	19.6322528590314	21.3242190101198	22.7527301702635	22.5055135649785	23.2821008932731	22.65915188383	21.3625803600888	21.7948789738291	21.1281932378581	21.595348778113	21.0544811100534
AT1G51060.1	25.6551669927505	25.1721859091265	23.4581237076537	24.8577850402071	24.9919395716617	25.1014565411186	25.7176414934165	26.0857299963982	25.6562750417738	20.7863125077591	25.7861086662809	24.9980280757539
AT3G04600.1	21.286590755462	18.4215097750248	18.4742630146978	20.7688819323033	20.2418698529939	18.9446053185332	20.5869076838444	20.6212304829106	20.564224166237	20.980658922159	20.1678898848611	20.2472540590495
AT1G45474.1	22.503493127851	22.9627989473341	24.2101568912942	22.9332839954872	23.5600482306639	23.6432468297608	21.9004916038681	22.6480169522877	21.9991566946228	21.7488889314014	21.9593977969982	22.7368102510729
AT1G78870.1	21.4039303919114	22.0475862522305	23.0069697603652	20.0790579544872	23.1662041591221	22.9140867176332	23.3545053850334	23.0024303024893	22.8524180670393	22.4816733164473	22.892623411927	22.3052867910784
AT1G11260.1	24.3051411989968	24.0031021531345	22.9831940340774	22.2263382481159	21.8983676926137	21.4216732143443	21.9571380072886	22.4026594999065	19.0592106924428	18.8615172260725	21.1130144947125	18.74245284146
AT5G36170.1	21.8726436966814	22.9793256665009	22.1235052679136	20.8451146193062	19.5040281426776	22.1266890355486	19.8196781146078	18.8316884357445	19.0592106924428	19.7085797925518	19.1034302679032	19.8278323723471
AT1G29880.1	20.5282923044376	20.3373201476046	20.271904797471	21.7521684819286	19.6081171764073	20.6807507549924	21.1659175190194	21.2448180496158	19.0592106924428	22.8859033717875	21.8571628374155	22.342420063212
AT1G61790.1	21.7678530702544	22.7069737868199	21.7615207983272	21.1573254997197	21.6139312897386	22.209107053268	22.9678884115319	22.9939440088011	21.8965308607651	18.8615172260725	22.5022622159566	21.8986888402286
AT5G62530.1	22.189419508797	22.5104575417813	20.4882297293241	21.9317636806344	20.8388599861099	22.3321058158135	21.9706816017633	21.4823058752081	21.5908532464683	22.6034950486057	22.8753464629251	22.5944378294772
AT3G45030.1	26.3263555573337	24.8496622276111	26.6213214923283	25.906892246641	26.1587423425809	26.2626428628659	26.447370449052	26.6191270583751	26.6995200322711	27.0905615116413	26.7054695552971	27.1226559809253
AT5G58770.1	18.6121817094476	18.4215097750248	18.4742630146978	22.5003675558125	20.0393334249509	22.7995786657798	21.0314397266421	21.580473426691	22.9407525960161	20.9178948518474	19.1034302679032	20.6669349878023
AT2G40300.1	21.7320452511331	22.5116076570964	22.7674911281418	22.098373015226	23.3679464501726	23.2438425243404	23.3528777879918	23.3790328481899	22.0061885741422	22.2133632431186	22.1512147848136	22.235551645858
AT4G15110.1	22.3068896984834	23.2071542182253	21.4881700188122	23.2300245415171	23.0061572356932	21.9825737726286	20.9957534345679	21.2245135693969	21.7992830051033	22.1599196739176	20.6066094364105	22.1971383864343
AT1G20190.1	25.7496046241201	25.1723153370211	23.4562594001947	24.4984896388298	25.2060040890887	25.3127620821119	25.1625402310351	25.4387134382535	25.4601486393515	25.204270979397	25.7398087253437	22.8807777619907
AT2G35410.1	23.3068136482752	18.9040379025822	20.6856841877616	20.9315883196841	23.6117127468392	21.0718060311857	23.6751297450987	22.9070215716499	23.7794163896886	24.6053280417438	23.9480857485999	20.7616029689705
AT5G62350.1	23.6415977905271	22.7993292554903	23.0580424402936	18.9355663306786	19.5040281426776	18.9446053185332	18.8812664613718	18.8316884357445	19.0592106924428	20.6751441822856	23.0089927484367	20.8630047550364
AT4G12510.1	23.5212075525859	21.6929535298945	23.4916788100498	19.261327236548	22.3011574709595	22.7176769459589	23.014495753395	23.5009273190524	23.2044129348556	24.4389517132423	22.5934635028524	24.3022053458001
AT2G03820.1	18.6121817094476	18.4215097750248	18.4742630146978	18.9355663306786	19.5040281426776	18.9446053185332	18.5244868508125	20.8715255263564	20.0536594549966	22.874302629104	19.1034302679032	20.5094889478244
AT5G14030.1	23.564703188756	22.793697860014	23.6891984311804	23.1489139209511	23.4004905606148	23.5262033436007	23.8092965275229	23.3904173526049	21.6378430497767	23.6948549914765	23.8874511954474	22.8898711766038
AT1G21550.1	18.6121817094476	18.4215097750248	18.4742630146978	19.3535214877216	19.5040281426776	19.7260498322081	21.6872725126858	21.6906158239835	22.2431115007661	18.8615172260725	19.1034302679032	18.74245284146
AT4G28780.1	19.1056836324759	18.505146920219	18.7941456149571	21.2819850515135	21.1184238937801	18.5374475958463	20.4290879454925	18.8316884357445	21.9482494040354	21.2347662778602	22.018048006111	18.74245284146
AT2G22250.2	20.4310094833779	20.5452416559995	18.1196277645264	21.2460964565485	20.635410914184	22.523879087117	19.0420525957505	19.455426059415	21.1721584347304	21.5086827800045	19.1034302679032	18.6709771964674
AT1G64200.1	23.7886734333396	23.9176727286	23.7194646528935	22.733537659886	23.5110806246641	23.5800058254505	24.0015281161828	24.0663628582038	24.0385325664228	23.3142352687824	23.8693862799045	23.7639796304833
AT3G25760.1	22.9924171700537	22.0114627324487	22.3427063828035	22.8802351962317	23.4144484674563	23.0409152533791	24.7640525469096	23.6864764828064	25.370935589158	25.1753444167398	24.23234348344	21.071057710553
AT5G05200.1	20.9144046592721	20.9713962032021	20.9150755380476	22.8154470146466	22.8039190429573	23.0054372914324	22.525222203245	22.1811555940065	22.4343668380471	21.4094225320397	20.8443652789251	22.252062200977
AT3G51160.1	22.1499956057677	18.4215097750248	21.5827355566578	20.5865662117607	19.5040281426776	21.4490828859781	20.7242726743514	21.0953735197727	21.2480045596138	21.8145656468408	22.1614354681609	22.6275922156342
AT4G35790.1	21.7843345084105	18.4215097750248	20.5108373139745	20.0222169193075	19.5040281426776	18.9446053185332	18.8812664613718	19.35258271008	19.0592106924428	21.4112540407297	20.3831136222848	20.108039753179
AT2G35830.2	20.1389610750227	20.7497962978651	18.4742630146978	24.023373661359	23.6568455460911	24.275439259012	23.7214912102399	23.7569737350074	23.6009143483931	20.6179849370288	19.1034302679032	20.4364788647289
AT3G20320.1	21.2659004284255	21.7552348907697	18.4742630146978	19.2824188091833	20.8533667624892	21.507891763659	21.8354768230653	20.9141367314673	21.7575070044896	19.7737757842555	19.6538405776133	21.9326800081275
AT5G04900.1	21.3162671666046	22.4764265748044	18.3568620459396	22.8335949587076	20.734711373059	22.9725468929877	21.2188672400394	21.3136688684698	22.0245727545803	18.8615172260725	19.1034302679032	21.2798420702214
AT5G61780.1	23.1504515434669	22.1423055962414	22.5722145985546	22.8294094764476	19.5040281426776	23.5309965845221	18.8812664613718	18.8316884357445	19.0592106924428	18.8615172260725	19.1034302679032	20.4383823457825
AT3G25230.2	18.6121817094476	18.4215097750248	20.3170930625179	23.1198778586754	23.429296780172	23.4069995537737	24.2295096109371	24.1018974688348	23.2059592099536	23.7662154751698	24.0130094409615	23.743737658354
AT5G04130.1	22.0260728811778	21.1129278237871	21.7965053640298	21.8506638591442	20.7275042094864	20.7879983808956	20.1644090440266	20.1643567073933	19.0592106924428	21.5766813184714	20.0392422191519	21.6598229283151
AT1G04530.1	22.3997470408431	21.6738477666075	21.9235864584819	23.1188729709356	22.2320281024961	21.9796410646834	21.8451121301422	21.0201625491251	22.2527539179118	22.1386188221693	21.7917832157784	21.6386011874034
AT2G37690.1	22.1086252699842	22.2531578796411	22.0301819938962	22.3357733299866	21.2259777319326	22.1241847479921	18.8812664613718	18.8316884357445	21.5692003758317	21.7493878563325	19.1034302679032	22.6820290823271
AT4G23400.1	25.9149170147545	25.8543192180111	26.0192780054861	25.4715292339462	25.862819225784	26.1777273178634	26.2647287867652	26.4374178431734	26.1264079849009	25.9317546649815	26.1316990492077	25.919520226261
AT1G75750.1	25.9800802046008	25.1870159746441	24.8858234240187	23.0093068541098	22.8694432333619	23.3149876810516	25.5398707693317	26.8361827206827	26.1153726481786	26.6969760134495	27.1927214362186	26.661916805091
AT5G03540.3	22.8844940970219	18.4215097750248	19.8065760687612	21.9541265392218	19.5040281426776	21.8524660740365	20.7551497032131	21.3445929617504	20.2163413458382	21.10473198976	20.3073263242696	20.6021758802639
AT1G10670.3	21.8636632935229	21.9229453789941	21.3719486240065	21.5281289200152	22.7915154634783	21.7279993697269	18.8812664613718	20.6400021573273	19.0592106924428	20.4082894331202	19.1034302679032	20.0867169252044
AT2G32060.1	26.0062031300209	24.7267621895467	22.7882085284373	25.5947244987127	26.048067906949	18.9446053185332	26.0086963531754	25.7874969906456	26.2949825988237	26.3467723296259	26.4685960787777	26.5575802077785
AT4G35260.1	22.2811162955371	22.2133090982983	22.1766361062217	22.2495418709407	19.5040281426776	22.3096682720874	22.2061680873446	18.8316884357445	19.0592106924428	22.703391939516	20.37719199235	22.1301477420286
AT5G59290.2	21.5031963583785	18.7177255825014	22.9403567054194	23.6392676127722	22.9523113924361	23.7475316703879	21.7895334459757	24.004567843515	23.7574232776409	22.7529783786719	21.7702001051094	23.637507998626
AT1G19910.1	24.6979380339188	24.502273872187	24.2448460613602	23.7758390150527	23.1080451786761	23.236192773564	23.9321402141351	23.7160406199709	23.0297620566103	22.2328456958107	23.5636158261391	23.5382782279552
AT1G09020.1	22.7368164431018	22.6864962526566	22.0798760145122	21.3290976121315	21.1891176831071	21.1897384613248	21.8606594439656	21.334536676338	21.2102829572985	21.0898949313675	20.6429986127092	21.0325531110298
AT4G30170.1	22.5244922168092	21.6332034535345	22.0044834930697	20.0873370723422	20.4100127613017	20.7480971079745	21.1868526553492	20.2446498225699	19.5452668863244	21.0079143911396	23.1525322729899	19.3427745974221
AT5G66510.2	18.6121817094476	21.6621536420128	21.5608280738144	22.433249098889	22.2453355259713	22.3540538849945	23.339942131686	22.5702509911406	22.9813188597302	22.8153035455786	22.3299822887918	22.9000895767231
AT5G47040.1	23.2190427852772	21.9280252907788	22.988775252431	23.0221922001164	22.0688681340404	21.6721997910138	21.944244144893	22.6772853215485	22.5293940924325	22.6848469435021	22.4458365438057	22.2832740624578
AT3G54470.1	20.3659301822975	21.1647875717714	18.5919031600837	21.6177383873	19.2118357396814	21.6679018720536	18.7085541306004	18.0118392247173	19.0592106924428	21.7983393909806	19.1034302679032	21.4316724286625
AT1G14345.1	21.1113883487769	23.6437813409835	22.5810933254258	21.5299453285496	22.2445421121248	18.9446053185332	20.1664463026367	21.4214283441635	20.0761023439055	22.115554898569	19.2249051960044	21.607381452546
AT3G21865.1	19.5285556954887	19.7165501999661	18.4742630146978	19.9558739775423	21.1261305039565	20.858415223684	18.8812664613718	18.8316884357445	19.0592106924428	20.901104883478	19.9708263053299	21.871886442421
AT5G16990.1	22.2708055994027	22.5844681378915	22.0622708296328	22.9566208472969	22.9639580989826	22.763769164906	22.3130337210269	21.6863096572283	22.3682737161237	22.706181388274	21.7511225179117	23.1376522341739
AT5G16290.1	20.9782576328964	21.6100182307403	22.1878559987766	19.3370092022616	20.7287872462774	22.3421628560991	18.6088499495489	20.114772392669	18.9835071961128	19.6252328121389	19.1034302679032	21.1196272959668
AT3G54200.1	22.141714730104	18.5357747786736	22.0533987799315	21.5677176456142	22.7164551611933	21.4537555465276	21.7306638558013	22.1011921763223	21.8142004683219	21.0070158000013	22.0626800941018	18.3797695431845
AT1G71810.1	20.7462235766953	23.033912766996	21.5240354138952	22.6789822874476	22.1181058911366	21.7618410345221	23.0309376741173	20.2770794927658	19.5520898764002	19.9202924278021	19.9400452465141	20.0160463655655
AT1G72610.1	27.5052751295019	27.1167473717914	27.4281179688517	26.4086978536061	26.5917374749193	26.9952328566585	25.726097455356	26.0290635749146	25.6877412073728	27.2381659210794	27.7260275859077	27.1840435723822
AT5G17330.1	21.55153566092	18.4215097750248	18.4447827356382	21.1459117834167	19.5040281426776	18.9446053185332	18.8812664613718	20.6933950709726	19.0592106924428	21.7283519431762	21.2360917308897	20.6671973201558
AT3G22120.1	24.119634735916	24.0804714449389	23.4082776454087	23.2620262926893	22.0315021554226	22.6910361364804	22.0912045359253	23.6237380724597	22.1125220710059	23.6896845208516	22.2427093670663	23.2973702702352
AT2G35900.1	18.6121817094476	18.4215097750248	18.4742630146978	18.9355663306786	19.5040281426776	18.9446053185332	24.5124483626681	23.866435747546	23.1869263854977	21.4314810260814	23.4953929684368	21.8396763820929
AT5G02450.1	25.4104532924678	25.8156002410553	25.4289057812048	24.4435865597154	25.3222420322552	24.922990823489	25.2529333260968	25.5254383670776	25.11340023644	25.509075708649	26.239353206792	25.8742538421157
AT1G03680.1	25.1147050468406	22.9125441992723	22.0708175175221	24.7630276317667	23.0459915684252	22.311192996727	22.4086129925566	23.0095446949512	21.4869777435644	22.5315787380876	22.9342046684033	22.4202531081248
AT4G26630.1	23.8961830813143	23.2814064106781	24.0969129633822	23.5563042037227	23.2068393912857	23.433229483933	24.3928463116976	25.0355072588306	24.1320225449539	24.6246018219879	24.4938570369189	24.0778570435519
AT5G03030.1	18.6121817094476	18.4215097750248	18.4742630146978	18.9355663306786	19.8829634299402	18.9446053185332	23.314779047313	22.2071387243279	23.6343069988792	22.7067868709951	23.4632274996986	20.8638170595841
AT3G54400.1	21.8378239507548	21.0932195980666	23.1270123966063	21.8505378705931	19.5040281426776	19.3599789946815	18.8812664613718	22.2278234712407	19.0592106924428	23.4564808830359	22.846175760754	22.0582408328023
AT3G48690.1	22.7557508769458	22.4214550546243	21.3714347506047	23.2165473875489	21.4194685279986	23.264306000944	20.0173057711125	21.0392321703624	20.0185783399861	19.6742111335887	19.1933164554784	21.6750443296595
AT2G40290.1	21.927212454237	21.8511739001901	20.7455944167706	23.1520304040315	21.7214797369345	22.2633226486238	22.2872809154069	22.9809249723939	21.3432116097919	23.2218469858269	23.2992298223468	23.5339205669034
AT2G01720.1	21.8542666111999	21.3275705976199	22.8585962060001	22.9431499908636	22.5101890093107	21.3237102474031	22.5678976028483	21.946555260298	21.6266726688424	21.8399659940692	23.3794783180663	22.7002626445209
AT1G16920.1	22.8994595426717	22.7716243668573	18.4742630146978	18.9355663306786	20.5833247552738	20.4320629335808	23.3150030266761	23.1238893200192	24.3922925260278	22.8587613243518	23.972953062624	23.1422971814877
AT5G48375.1	26.0702297191628	25.1100493012766	25.8285746589558	25.4482504303768	25.044034849775	25.3003631743874	25.3494220291328	25.9414674866272	25.564155654994	25.4295301027999	25.6175929005491	24.8183236447762
AT1G78320.1	24.2954285826145	24.3269444216404	22.0421050392873	24.3268647593693	24.5848348839501	24.5791059712771	25.4864501049261	25.0366854155087	24.9895408900053	24.5531911194867	25.0323079341002	25.2314900094737
AT3G46440.1	21.5031963583785	18.7177255825014	22.9403567054194	23.4321373763256	22.9523113924361	23.6368117808381	21.1668449846035	24.004567843515	23.7574232776409	22.8493451554058	21.7702001051094	23.637507998626
AT1G09270.1	22.1656286753445	21.8595764911099	21.8082973739127	22.184156803699	20.8839082867061	22.4958251463787	21.9857110641428	22.6473694902412	21.5648177165861	22.5332757811982	21.5895105714713	22.5689300375883
AT5G14170.1	20.5310306253135	21.1879301306	20.9278341933098	20.7408202123951	21.0536906069076	21.0516306475183	21.1511602699008	20.7604469802165	21.1440308303947	21.9114113726404	20.982829462642	20.8918804679125
AT3G24480.1	21.4153768671221	21.0587948988366	21.2039847869717	20.8740423502091	19.5099810458348	21.55112102979	21.9502132467576	22.2892555475838	20.6825944194485	23.6234947322439	21.5561678272468	22.4618064007273
AT2G18710.1	22.7510193104402	23.0508556812887	23.0822460286934	23.661282947374	24.03963430161	23.386766097435	23.9980389254398	22.0587182836043	23.3328912973154	21.9922731463494	22.0700816263073	21.6369141998926
AT4G40030.2	27.2252389216377	27.3420806378252	27.1076452329482	27.3560099477682	27.6777983407714	28.0693996132459	27.3961667907376	28.511963246937	28.5448734278434	26.7361770790427	28.6965302610142	28.0768074437762
AT5G13850.1	23.083557722661	23.5236072989442	22.1325030243374	22.805955680812	23.3225404983	23.2759296767044	23.7210858343148	22.1531055796276	22.3809381881097	23.3711450346094	23.5956671328724	22.7576443344853
AT5G47770.1	20.9023706979217	21.7624481419011	21.3615294001853	22.5746151223326	20.9975610279278	22.4350541886382	22.0875280717834	22.9036694132118	22.5309836107223	20.1162803443758	19.7923517429503	20.7878228693016
AT1G65410.1	21.2202738092018	20.2747009029573	18.9485276469686	18.3408253672855	20.4477963216265	20.7857613513993	19.8805089259829	20.044879008093	19.0592106924428	20.0602229289201	19.7174249943867	20.5902502129067
AT2G41475.1	24.0446806035853	24.7328442714654	23.8217594844254	24.0807978512614	23.8301195091309	23.7033523318003	23.9769269610073	23.6547724747323	24.0987793937644	22.1687449472858	24.5105393956067	24.0414414201838
AT2G39010.1	24.1790389038032	22.8632743160358	23.7665335590338	24.3158833986231	24.6153753827734	22.8812469243112	24.9762642241503	24.8403849349172	24.0197310328685	23.9857046374324	24.8070136681215	24.6337014613903
AT3G46000.1	18.6121817094476	18.4215097750248	20.564297442913	22.434371165232	19.5040281426776	18.9446053185332	21.3196524152071	21.6602605777218	22.2074685296384	20.5657305910368	19.1034302679032	21.4123028787863
AT3G15190.1	23.76016176799	23.9483832739257	24.7187172313246	23.9890304523404	24.7757354512291	24.6580475688658	24.9724279560914	25.2952919428969	24.6661095537051	24.8859011381498	25.0415503735681	24.7847928768686
AT4G34180.1	23.2335207942029	21.3828516986954	23.1587045966451	21.5817705285023	23.2690610287839	22.819567219814	23.2033072236977	23.5827724173291	23.0455290501761	22.85160160827	24.4976412444063	22.17666516925
AT2G14260.1	22.981858505042	23.2861404793422	21.9164244701084	23.6670217512216	23.6789813206551	23.4913184293264	23.1479635214136	22.7369712351861	23.1174401878399	22.5184968448709	22.6717753574407	22.7833371962854
AT3G20670.1	25.6599500682111	25.1721859091265	23.4581237076537	24.8577850402071	24.9919395716617	25.1014565411186	25.6247313230954	26.0646085792839	25.6388305060441	19.9794685427447	25.7575130065922	25.014398700064
AT4G20850.1	23.3426747832886	23.0973789132325	22.6932969033214	22.5776517147401	21.9935094148056	21.8192683176312	20.4476108347042	20.0484353205002	20.1308333625774	21.8736443348311	22.0455887060313	22.1577484478313
AT2G43710.2	18.6755791344236	21.8807861679127	22.0785867002385	20.6220875774365	20.5948851771334	19.1009041896191	21.6779245514516	21.8841806756947	19.128237449075	21.2627260079808	21.5591705050837	18.8799087812557
AT1G13370.1	27.2484855706645	27.3936990428947	27.086789969164	27.3754810980647	27.6867725747459	28.1015554450269	27.3484543740793	28.5372089194719	28.5822883306862	27.681570001467	28.6741141265436	28.1480433014613
AT4G33680.1	21.9935821441459	22.4809023453119	21.621027871305	21.9463027878096	22.1696335951852	22.084598369983	21.7164929455176	22.4489968399408	20.3295840817231	21.8951105723535	20.7992219286026	22.036133358224
AT3G09900.1	23.1267559818044	23.2082053288882	22.2912696437381	23.1938017564066	24.2056861775592	23.3365495992565	23.6786738477844	22.998181169329	24.0258717043478	22.4825958950665	24.4283248991057	24.0293475582081
AT3G26520.1	27.6323037877306	17.7528111039602	27.3594726359195	27.5580047855832	27.7750209496111	27.3365222230485	27.6979183142204	27.7200764897028	27.7237285333307	26.9180719797298	27.8694310897554	27.292690097113
AT3G53110.1	20.5046399622297	20.5876088342869	17.8099212687894	19.9426580351994	19.5040281426776	18.5929632699273	18.7121651797309	18.6753704537121	19.0592106924428	21.2981761466558	18.870233398591	22.5425727038436
AT2G21160.1	22.9810245652159	18.4215097750248	22.164146138534	22.2134368174806	23.1841997929409	23.5061431456737	22.9254607226432	21.2951690261662	21.7974096068621	22.8924219152882	23.7831440272219	19.009497881678
AT5G51570.1	20.6556948184274	17.9525233729571	21.6423724688362	20.8672202865205	20.7434638131289	20.8568018273073	22.789575831212	21.6470289565982	22.3912199854799	20.1964708009897	22.8846607490646	21.906758690351
AT3G17820.1	24.8746247694531	24.3279572982386	24.9512216518936	24.7975346813336	24.7608644825734	24.9693691298028	24.4107427256404	25.0783886428402	24.881624832674	25.0260612268625	24.7302128419631	25.1231309041985
AT3G14840.2	21.2546163380401	20.6109037400888	21.5670020036005	20.006589228453	19.5299519940369	21.4164144659824	18.8812664613718	18.8316884357445	19.0592106924428	18.8615172260725	19.1034302679032	18.74245284146
AT5G22330.1	22.8504245573361	22.784023821327	22.8568996374947	21.4138190037216	20.2794292171993	21.6082360939262	21.2659841011491	20.8448023833528	19.9382551761792	23.1773393888773	21.8105805578936	22.9567097265967
AT3G18820.1	18.6121817094476	18.4215097750248	18.4742630146978	22.0900946469623	22.8862559639742	18.9446053185332	22.4508626230681	23.1108413800825	22.3331371930947	18.8615172260725	23.2098772173543	20.5838286942286
AT4G21210.1	18.4716494177327	19.9337926584276	18.9350423752452	23.4145586631195	22.1384589930503	22.9920286362147	19.4542035105734	19.0608764894438	20.1922243195106	19.3608654263123	19.0608199290706	19.5340007439838
AT5G62140.1	18.0377292525631	17.7617138614852	17.9303135136722	23.267508097702	22.5282795400251	23.4548125956364	22.4383200334666	21.6829837642167	22.8721557548002	22.4503854217683	21.6716818616476	21.7215781957873
AT5G23140.1	22.4104184841204	22.5363237059844	22.4103328183652	23.0469293121621	22.5515461043773	23.2222974346484	23.0571399965802	22.5564798600832	23.0591486961484	23.4426858863294	21.2797531057064	21.894931897464
AT4G30530.1	22.2514881894514	21.747657149774	22.4625319776322	23.6764549213126	22.9746401368231	23.8656775864768	22.1518949639004	20.0089052378321	22.857321000128	22.6590754283235	19.3156371697254	20.6536665459504
AT3G17020.1	21.1335480086523	20.128923204029	21.8309445387174	21.6704516009944	19.5040281426776	22.3825297022798	21.7919253675833	22.5511891064789	22.6141625406582	23.1676763156483	19.1034302679032	22.6486354912059
AT2G36620.1	25.069977755655	25.1179911584778	24.7877694744788	24.7223508227652	24.6813486641551	24.7020213029603	24.9953903879228	25.712804992732	25.2455413910562	25.3984090436831	26.1069906531894	25.8541399854942
AT1G21670.1	23.1342632053471	18.4215097750248	21.2855942621929	21.0869621027476	19.9194995825888	21.6002440321171	21.6185547687689	22.4324896525564	19.0592106924428	22.4388797781355	22.408782061927	21.3974142952962
AT1G27130.1	22.6330938953466	22.2554245473246	21.9620964939551	22.9449943816377	22.7290266381374	22.4454971102145	23.237261027442	20.2713427663889	21.8339733032263	21.2506550765658	21.5656031208639	22.0899219172098
AT3G59920.1	21.2437912543605	19.0471582149171	20.3366484761589	23.0853614236056	22.0824687337361	22.6342539247708	20.8655813135044	21.6017265901815	20.5975280462819	21.829138066121	19.5762631160052	22.5739553474898
AT4G35630.1	20.9934446290514	20.1694022262372	21.8471901397167	22.9563435405919	21.8007899255488	21.9628340654382	18.8812664613718	19.0363282324079	19.0592106924428	22.7280132832686	19.1034302679032	22.1817217344041
AT2G43460.1	24.6283084724708	24.9612961859369	24.9366156554947	23.7986244680389	24.610374146245	24.652945603912	25.076481601207	25.2755738137163	25.0827641587799	24.4735863563065	25.3157655400901	25.1211018720375
AT1G10700.1	21.4325041801923	22.6627964598788	22.2485078653009	21.1110972948902	21.3219732224291	22.120528516978	20.4148599162628	21.3898132799196	20.6863776294915	20.8763943236664	21.6534064475453	21.7628236154437
AT3G07320.1	22.119500652648	22.1368533140994	22.9151886280248	18.9355663306786	19.5040281426776	18.9446053185332	18.8812664613718	18.8316884357445	19.0592106924428	20.0528535798201	18.4944939359155	18.74245284146
AT4G28520.1	20.130908290448	18.4215097750248	18.4742630146978	19.5235725992015	19.5040281426776	18.9446053185332	18.8812664613718	18.8316884357445	19.2205771635569	22.0158243867983	20.6323034548691	20.6485130509894
AT5G15490.1	19.4517614771169	19.6886624634755	18.4742630146978	19.9001982300084	20.211932983682	22.6413359435986	21.8878960734589	21.9332485109027	22.0198314601245	22.8681267044739	22.4878825890808	22.1477286568698
AT3G59010.1	18.6121817094476	19.0231445209846	18.4742630146978	20.7591957637071	19.5040281426776	18.9316587349466	19.2673217707692	19.0323486249193	19.7395668888087	18.8615172260725	19.1034302679032	19.0520479177928
AT2G45640.1	23.3385733184005	22.9785324179532	22.5617882166149	18.9355663306786	23.3024340747758	18.9446053185332	20.1688277110137	23.6183812451347	21.2715301363115	24.9564452879451	24.6589263175385	23.6135583785495
AT5G57850.1	18.6121817094476	20.3621193379975	18.6969542521295	22.8409090880688	21.6462453471236	23.1654661370237	20.5519999110487	19.9679687778921	21.0054934884459	20.4213939331698	19.1034302679032	18.74245284146
AT2G47450.1	20.9891129385483	21.1897331837243	18.6497068089702	22.1636008495099	22.7855135317181	21.1209653946564	20.6634625541935	18.8316884357445	21.1252269423939	18.8615172260725	19.1034302679032	18.74245284146
AT1G01910.1	22.3942983505885	21.7983654981948	19.7617790702567	20.1363295366691	21.2497452563333	21.2438035999896	22.981090608108	22.2163900420489	22.3706246229406	22.0482074652622	22.0876196809024	22.0436361125854
AT1G53280.1	20.023292610073	19.5283618103104	20.0451192177597	21.1703491629552	19.5040281426776	21.2809385181173	20.7564851600186	20.9751849136546	19.0592106924428	19.4415596382784	19.1034302679032	21.2617731358423
AT4G24330.1	19.6458515646979	21.3178873156013	20.666873346859	20.8755437029934	19.4850424979477	20.5430841141321	20.8210374391512	20.7903343760429	20.8815590269761	21.7573575542559	20.547941088454	21.4987743546976
AT4G27270.1	23.7856031268379	24.0526764987933	24.7139055219573	23.2352805047854	23.4890277982732	23.2571384755246	23.9180434914609	24.5301354186386	24.2211149092687	23.8334789556385	24.3831389416821	22.774620187514
AT1G20580.1	24.2091954243734	24.2050226918564	23.8644436734377	23.6946732994365	24.231059126752	25.0113811730181	24.8640333628259	25.0461664736447	25.5471270573285	24.498059476192	25.4573108591507	24.9956101782704
AT3G57890.2	22.1391998697481	21.9396064734825	20.5041730651305	21.1602021213137	20.4573637238797	20.5077825446649	21.1853043586883	20.6562552899268	19.0592106924428	18.8615172260725	19.1034302679032	21.2080049353048
AT4G39260.1	23.7251406152665	23.5478881515648	23.4010712951037	24.323192919835	24.9482993170314	24.6082490682048	25.3662864580884	24.9236539144211	23.8706282023416	24.9962202056744	24.6075292142901	23.7268763952842
AT4G29350.1	22.5576735695316	21.7264383323045	22.7245817143329	23.9425152212343	23.9384816050192	24.7465478411488	24.2945712520929	24.7460934608568	24.930706301409	23.9604426707778	23.1559921628825	23.1379118778437
AT1G70710.1	22.9287530192225	23.2977703266209	23.0212117959226	18.9355663306786	19.5040281426776	18.9446053185332	18.8812664613718	18.8316884357445	19.0592106924428	20.9255778944876	21.5944700641009	19.5060226575819
AT4G29840.1	22.4006583697394	22.985122293399	22.4650434594314	23.0937600722386	22.3113497603246	22.3824498845975	18.8812664613718	18.8316884357445	20.6132874573547	20.9768025298794	19.1488202339453	22.0967609906707
AT1G04690.1	22.4917962262789	21.9714392697691	22.0461738025434	24.0024938275674	23.1997214631813	23.6974382790734	23.347471606275	23.4550851111355	24.0910230583519	22.3561054844574	23.5329358665919	22.6397317418298
AT4G33350.1	21.9265006880446	19.3694478458362	22.2149691590888	18.9355663306786	22.2208034096378	22.3805116645166	22.5516033660355	23.0031869275856	19.4126734574054	22.5611945839059	22.4377266776899	23.0644534940128
AT3G53460.4	23.3163911993631	23.5361889854725	22.7681563528687	23.1541261697865	24.0759138918236	23.6163693572162	23.0008675635496	22.1748205609704	24.0117486659147	22.5436202294884	23.3759003640694	22.7788674032932
AT2G35040.1	20.3374905673193	20.8085537816709	21.7033392346098	21.2239361467448	19.8965033223501	20.184436658853	20.964010116368	20.1766316873728	19.2354074741055	18.9654265533835	19.7314400240418	18.5648382817985
AT5G18660.1	20.6092564139684	23.5596297381566	22.7996217449651	23.849328927681	23.1280624656865	24.2814321644225	18.8812664613718	21.0608893431653	20.4829373002651	20.6074203980954	19.1034302679032	21.3410584879189
AT2G33330.1	20.1334420234263	21.1313545979762	21.9313377196492	18.9355663306786	19.5040281426776	18.9446053185332	18.8812664613718	18.8316884357445	19.1390369688646	19.7479068509872	19.203281990753	18.74245284146
AT2G34560.2	22.0562093646674	22.3702223157002	22.0743224626594	24.0230020091322	23.5727978180898	22.4807889686934	20.0471641938548	20.5243177686501	21.5097613551153	21.096749732796	19.1034302679032	21.9035818940478
AT3G12260.1	21.6887375718876	21.8820605927148	22.1008740406936	20.7004763367516	22.3782758025376	22.2468014748207	24.0877307046522	24.3275755313776	23.4744819367464	22.7704613569714	23.6126103816174	22.8151648517661
AT3G55360.1	22.7576392484223	22.8888517346684	22.8878926346857	23.0600871676164	23.5721580334944	23.6856455835878	21.7394586319795	21.6323527175324	20.7588132463651	21.6992124572714	23.3513907136168	21.7131907770032
AT2G13560.1	22.9063464774921	18.4215097750248	21.2080667238131	20.0109364394479	19.5040281426776	22.4068798286523	19.0616103333391	19.2956272771149	19.3092515147459	20.0686892297049	19.0461671532351	18.9583288061948
AT1G74560.3	18.6121817094476	18.4215097750248	18.4742630146978	18.9355663306786	19.5040281426776	21.0629461772416	22.9000724353266	23.0724659726688	22.144702114149	18.8615172260725	19.1034302679032	18.74245284146
AT3G62020.1	24.7609551141269	24.7534688525213	24.630078558087	23.8880557350362	22.6152930913546	24.3727771351293	24.5845620695437	24.5598919081072	24.7263850073735	24.5026968325012	24.7509941716606	24.218554367834
AT2G36870.1	24.0251393932668	23.4920570762638	22.2544715965692	18.9355663306786	21.2616942393605	21.2894524260074	18.8812664613718	19.4098489986474	19.0592106924428	22.8005551407152	20.4893810335563	23.5568041015641
AT5G65270.1	22.5986284360831	18.4215097750248	22.9817378078479	22.8281587641947	23.6514420817539	23.2406143377969	22.9219158273696	21.3814908036585	19.0592106924428	20.7836013753105	23.5194658909232	20.7039758908565
AT3G55250.1	19.6804469900186	20.9613452962894	20.470954470681	22.9892587508428	22.205153981228	22.9645509860236	21.5365281345623	21.386270239564	22.1934970863351	21.1108958473975	19.1034302679032	19.7760033317782
AT4G28750.1	25.957824461857	25.4135401294615	25.7797678397402	27.0209885833653	27.216068932938	27.2423971165871	27.3863137934739	25.8756650897254	27.9573849595386	26.4387952783496	27.4972679730716	26.5786566973079
AT5G51070.1	24.9957048813708	24.9433927309532	24.4203412711925	25.0930640110064	23.9341206023729	24.3486706201392	23.3736333123999	23.8788031620568	21.8626418974503	24.4846078099046	22.3900362768899	24.2976993908203
AT4G34350.1	18.6121817094476	21.1996674029591	21.0791054947435	22.1694881758205	20.3776172479708	21.7062847967889	18.8812664613718	18.8316884357445	20.25186434157	22.0103585588783	19.1034302679032	22.2778598931309
AT3G59500.1	21.801971562976	20.8416628125451	22.2861341324483	21.3205949575485	22.1275849128285	21.9589013538668	21.4949388164492	22.1808978529864	19.0592106924428	21.6334347403611	22.0022632353521	22.027365925322
AT5G66120.2	20.5811064265507	21.1011684468519	20.9508655472991	22.1048466622027	20.7249737314534	22.2895894791835	20.0318114055988	18.8316884357445	19.0592106924428	18.8615172260725	19.1034302679032	19.4881725936492
AT1G52030.2	23.2968313690891	20.1419992052339	22.2437845731524	21.4400263797213	20.4393933948264	20.5863220179967	18.8812664613718	18.8316884357445	19.5282411507079	20.8637981586776	19.2450305130972	19.7227019695425
AT5G52040.2	22.3589052172071	22.9034700051994	22.0470798006531	22.2853474656029	21.0767029147133	22.4627361519942	21.5202570637849	21.6827929640822	19.0592106924428	21.9095549198132	23.7606853340302	23.3427699865952
AT1G09750.1	24.3713216100701	23.5231274774192	24.0025951185274	23.8088102420431	23.688164279387	23.645256576879	23.602623662289	23.5591232313742	23.5203762538622	23.8998794423241	23.8998167647353	23.4395094374862
AT3G57610.1	22.6149958825732	21.8667348449971	19.8787858593974	22.0899826739052	22.0254386820497	22.5307942275753	21.1612915269227	21.2985715050593	20.0611029989021	22.619206444227	21.9800061810471	22.2292365982519
AT1G52570.1	23.5845458985962	23.3048831057975	23.7048690059297	23.5198266264825	23.2417972839817	23.4487637465638	23.5658861660769	24.0622312969359	23.3107578226403	23.3224483517784	23.6112531370085	23.1716621265255
AT3G01680.1	21.1068755122316	21.417267937063	20.5655659397481	21.2497451116882	19.8494773530155	22.0151092517753	19.8189104735711	20.7438428299309	20.8524418802336	20.5934775225073	19.2755672894525	19.1209467264567
AT3G50440.1	18.6035520960873	21.4106825666187	21.4801767042355	21.5679906473661	22.3023290592061	22.3111442038732	21.0562578292258	18.8316884357445	19.0592106924428	18.8615172260725	21.0193723555006	22.0385426133885
AT3G03990.1	20.2372907911915	20.3339121472871	19.9090684032428	22.9503864510756	22.8607970524564	23.3194798751363	22.3144435662628	22.070445933642	21.9057094398619	21.1217497657649	20.8739339687658	22.0539479158513
AT1G54990.1	19.0643141694779	20.9468528301662	18.1754432684206	21.1123669609044	19.8061781831575	20.4441819300135	20.4288371710981	18.8316884357445	19.0592106924428	20.9393427409416	22.0273674440813	21.340088465785
AT1G08380.1	23.5022861354111	23.3526943612907	23.5346146933117	23.8146356597993	24.2949954953253	23.6295380555786	23.4302372472197	23.1749567604426	23.9225748758534	22.9539069066821	22.5329888795253	23.3912387375364
AT3G23570.1	18.7383875336826	20.6275318806887	20.3219074568216	20.3835371362508	19.7271929857576	20.6289981289547	19.7986145807731	18.89131665002	19.9060182193482	18.7779689079437	19.1034302679032	19.4013115814992
AT2G40660.1	23.370816690401	21.8999681080268	18.2088282292661	20.2626516133981	19.5040281426776	19.9331472831771	21.2255422576482	21.6510751285446	21.6060341925693	18.8615172260725	19.1034302679032	22.3633232241029
AT5G17710.2	21.9224985679698	22.1221609909478	22.0931006117517	21.774881343849	22.2983424425394	21.9919310972721	23.4438835827208	23.5186394701506	23.3941358200154	23.7508281016446	23.4047235953807	22.3157098544563
AT1G62380.1	22.9057546961612	18.4215097750248	20.780697146772	20.1317243287514	19.6838215419703	22.7846430320645	18.8812664613718	21.1431835774364	19.0592106924428	21.7456285776947	19.1034302679032	18.74245284146
AT5G64860.1	22.4426639949914	21.5498450540493	20.670031624868	20.7308919522961	19.5040281426776	21.2071448325188	18.3363479892318	18.8316884357445	19.0592106924428	18.8615172260725	19.1034302679032	18.7103274015912
AT5G05520.1	20.7970380796611	20.7184908598406	19.9468580976	18.9355663306786	19.5119154958818	18.8751110369782	20.8730056478145	20.6215672114395	19.2081192851396	21.0772708027981	20.8669924850429	20.5282936114003
AT2G47390.1	21.2505433320405	21.6309233058451	22.4770976400838	22.5185789641782	19.8301943856938	21.4145587921493	18.8812664613718	18.8316884357445	19.0592106924428	18.8615172260725	19.1034302679032	18.9490172527397
AT5G48230.2	21.7092079470405	20.5302970231571	21.6216785426279	20.4953712524401	20.721847880225	21.7987561599565	20.4266615829648	20.9250863399015	20.1803684216865	21.7679342750464	21.224928752732	21.3524769664126
AT1G01790.1	20.8079679384509	21.1299593103968	17.7852608794319	21.4133854342904	21.0718844088984	20.9488170624933	20.5480823663252	19.0902090476292	18.7553613239425	19.1735112324485	20.5031672362532	18.74245284146
AT2G05710.1	24.9029905409189	24.1129790318256	24.2311074811045	23.5054989062106	23.4974208749337	24.1249575930143	23.4965566140855	23.4570529210353	20.5208058032276	24.3634057112339	21.4753705289874	23.6461086415061
AT3G53990.1	22.5517935569943	22.1217010810814	19.876593293952	21.0989374167968	21.4713703378449	22.6441259434195	23.3979605063381	23.4127584778643	22.7164211439885	22.6673755749556	22.5610114570734	23.3819778805384
AT4G20830.1	22.4042386807179	21.2664678774907	20.4491000189834	19.6426701458957	19.5040281426776	18.9446053185332	18.8812664613718	21.9380558279288	21.8076410728085	22.664149070781	22.6086243692168	22.2246491315774
AT3G10380.1	22.4857342502555	20.1709791374134	21.2337773482371	19.4548236277423	18.9690154563549	19.6637910807652	20.0508643146039	18.8316884357445	19.0592106924428	18.6469639330968	18.6309505152967	19.7291591405887
AT1G74210.1	21.1454839510488	17.4076686692637	18.8371158715718	18.9355663306786	19.5040281426776	18.1798199876303	18.6934513266409	17.7173259336786	19.0592106924428	18.8615172260725	19.1034302679032	18.74245284146
AT4G39970.1	19.5005249873197	19.2246295501793	19.3519124488112	23.2608902534246	21.8468381955399	22.7813261921531	19.6822653115909	19.8257084219262	20.3954946506675	19.8022869815483	19.0592160580406	18.7322240448728
AT3G59350.1	18.6121817094476	18.4215097750248	20.9382909901709	18.9355663306786	19.5040281426776	18.9446053185332	18.8812664613718	18.8316884357445	19.0592106924428	24.1903794707883	20.7061736929506	21.3290648916857
AT5G38520.2	22.7401326842903	23.7158530951563	22.4995668567327	23.4265076537481	23.2193887891827	23.3956256523548	23.2471369732479	23.0477270218459	22.6294965897953	22.5130275626253	20.7829589324052	21.778203490115
AT1G05010.1	21.5807548346252	17.99692078593	18.5906950784209	21.2562504475044	19.5040281426776	20.2563535438027	18.8812664613718	18.8316884357445	19.0592106924428	18.8615172260725	19.1034302679032	18.74245284146
AT4G25130.1	21.2215613092324	18.4215097750248	18.4742630146978	21.7559220844906	19.5040281426776	18.9446053185332	22.2432511386165	23.4175736467309	23.320689838904	22.8793271005251	22.6666495307436	23.0075895462586
AT5G58260.1	21.2530707177627	22.478506602573	22.104716955319	21.7566642241817	19.5040281426776	22.2249758414891	22.1763478788451	22.0271455195188	22.9838564655662	22.2368887828145	19.1034302679032	21.4127867703961
AT5G63800.1	22.2133352067393	18.6553432327303	22.4080790956011	18.9355663306786	19.5040281426776	18.9446053185332	20.5645400435687	21.1183492716515	20.6485704347523	21.4958162430871	22.0186477724189	18.74245284146
AT1G52360.2	22.3985136866836	22.1322954429827	22.320807708936	23.6156493917094	22.3544819793861	22.3513293761095	20.9583356180116	21.21724021407	20.233004915228	21.372657059729	22.4269630112434	21.7710803682802
AT1G20950.1	21.1028548324706	19.6032259714057	21.1309885480421	21.1436679830705	20.6488704642854	22.2868597541155	18.8812664613718	20.1662194858658	19.6480723715492	22.154439885922	19.1519923396738	20.6934499483522
AT3G56240.1	20.3832581478735	20.0389581615693	18.4742630146978	20.4004275020726	21.1722098724782	22.0908485018882	21.0409644016059	20.3642559762291	19.0592106924428	18.8615172260725	19.1034302679032	18.74245284146
AT3G23620.1	18.6121817094476	18.4215097750248	18.4742630146978	18.9355663306786	19.5040281426776	18.9446053185332	20.6110088076706	21.2024501440042	19.0592106924428	21.6633609167681	22.8689903677087	20.404266880916
AT3G06050.1	22.2818880145047	22.071772977095	22.1266011343356	21.7762898479198	21.7245621473168	21.7607824728568	21.5839622469196	21.6577746283629	21.3219725345199	21.2841807838859	21.2811658315206	21.2457443258358
AT5G52840.1	23.4065064507658	22.9657275760521	21.5000970169059	23.0630316229881	22.2433525528488	22.3287896819991	23.1836649095423	22.9776322756501	22.9691959056536	23.3252697659024	20.6386259325949	22.023633219561
AT2G21620.2	19.1201560763286	20.7819084486953	21.3533673503586	21.3153759719339	18.596906869868	20.413039053235	21.2457540439403	22.6398087878165	21.9747251126036	22.3670783561479	19.1034302679032	22.4536601091351
AT1G55670.1	27.998074057196	28.1774230358567	28.4292731520766	28.4449552147719	29.1407319631024	28.8297327984929	28.3817756777974	28.2389369081043	28.8752090164031	28.2713762525336	28.2152232553952	28.4338828750635
AT3G53900.2	22.6776192187571	22.9325752191828	22.0787811479087	23.6448891466933	23.1221769508229	23.3600299155844	23.5099014647757	22.5008316702319	22.8874295336549	21.2226669777962	21.5401749926623	22.4381795238883
AT1G08880.1	25.5868527270823	24.840677573761	21.5699532766878	24.688576129639	24.9637836066317	25.1014565411186	25.6682743107131	25.8779391785294	25.5504928120716	19.9794685427447	25.6406031811703	24.9980280757539
AT1G53500.1	21.315514454113	20.0804943722308	21.9012932043694	23.0121965599131	22.4996736585077	22.724891004462	18.8812664613718	19.8471632760458	21.2084052480908	22.1240971674821	21.2228433876326	21.1107615865312
AT1G68590.1	23.4079962720371	22.7700513589665	23.3204407103876	22.1755629510933	22.2925143019471	23.4963593652676	23.1564050087711	23.1557044127472	22.1998644659134	23.2039307369584	21.8047818321645	23.2359151812564
AT2G26540.1	18.6121817094476	18.4215097750248	18.6589980799806	22.0151774967066	21.1625966224161	21.6168615457691	19.6226222680637	19.6469487849809	19.0592106924428	17.9653579503744	18.4783680865704	18.74245284146
AT5G64760.1	23.7333766024971	23.7230342683042	23.6126010458497	22.8917071395795	23.9337500774272	23.0392238018967	23.6757230973873	23.4033039936421	23.5089836199342	23.2739967321007	22.77834437914	24.3387646687281
AT2G14120.3	20.1559509489758	21.357485827532	20.8150462819314	21.7561394002002	19.5040281426776	19.6774424488989	18.8812664613718	18.3107789092201	19.0592106924428	21.4681470869017	19.1034302679032	22.3737912672591
AT2G37870.1	19.8604841270783	20.2710449192431	20.2213202822092	18.9355663306786	19.5040281426776	18.9446053185332	20.2771257499774	20.6757967421948	19.9541656043886	22.8766769357151	23.3702837865674	23.5995968985141
ATCG00180.1	18.6121817094476	18.4215097750248	18.4742630146978	18.9355663306786	19.5040281426776	18.9446053185332	18.8812664613718	18.8316884357445	19.0592106924428	19.0401855161984	20.0684147039224	19.0137358317481
AT4G30280.1	23.5850819663895	22.2786917666878	23.2303633773223	18.9355663306786	19.851398394588	21.7417642446638	21.5594152530747	22.1957976630371	22.0347402020078	23.0167254999018	23.8757596611894	18.74245284146
AT5G43830.1	21.3089022507151	20.7768158216119	20.411895224371	21.9862717278401	20.6768246208654	21.5136880850442	22.604506627545	21.8309859179993	22.7259389965635	22.6996236016549	22.4543666984572	23.0171749107665
AT2G45790.1	23.2848938367803	20.8207488703506	23.0409450099885	23.5391119423005	23.0905959147218	22.5535527782592	22.8286862153584	22.7927942652141	22.4770803421362	22.4132839307836	20.8338905217044	22.0072016551186
AT4G33510.1	22.1358797507402	21.85194381686	21.8799238387562	23.9713383112901	22.8383006521297	23.5142712428924	22.4972794260434	23.06435382278	22.3595869775586	22.6400919902802	22.0985203205942	23.39733164067
AT1G55210.1	24.2754115508358	21.4158559904651	24.2777002989619	23.9060904480549	22.3468380533468	22.2607665235036	22.1211989639598	22.3119602968016	22.8246469703703	24.6093169588876	23.1519568809666	18.74245284146
AT4G26300.1	21.9662977307289	21.9266107145083	21.9888412014529	22.522860694636	20.6109120823543	22.7499921470793	19.500525843143	21.7774088390223	20.1266989532417	21.5513444970922	19.1034302679032	22.5954132059472
AT5G11170.1	21.0501400987268	21.5018162944336	22.0000061913621	20.1424776204493	20.9587958014121	20.6090267476802	20.8663575437578	18.8316884357445	20.6382454283641	21.6553069923118	24.1591494737144	21.6929304439287
AT4G32460.1	26.5566129330199	25.7792017506578	26.2245990883902	27.6552625477451	26.0866515025059	26.2512391008222	26.1169671933695	26.2328837461664	26.4066919841709	26.5384692363098	26.2429855099626	25.8787121570966
AT4G12060.1	22.1473137861563	23.4812798745083	20.2192407593081	23.1826381893958	22.4277615548948	22.4160856966224	22.6677995725922	22.1559044854445	22.396290021659	18.8615172260725	19.1034302679032	19.6658985100397
AT1G56050.1	20.2366224179304	20.2176471426173	20.4645312925211	22.5082298909742	20.090447306914	21.9802161225322	18.8812664613718	19.4180062066488	19.6581420657507	20.1792691821477	19.0305448842996	19.4390648737346
AT5G47860.1	21.1536497471593	20.2289534085351	20.8170722613821	19.6352747370298	20.5926633543606	20.1719192327421	20.2932348923527	19.304490854944	20.8662592405826	20.1214712292518	19.5620893772415	20.6159275007755
AT1G62780.1	18.6121817094476	18.4215097750248	18.7066607238973	22.7163256821945	22.1729447587993	23.7177433517693	23.2586594771106	20.3757492673805	21.866400938422	22.39173865879	21.2668868857316	18.74245284146
AT1G44170.1	22.0151548622119	22.4815125774601	22.5552949932864	20.5349482776784	20.7871345622022	20.6583171886115	20.7259460714336	20.6588981056562	20.6027741725454	21.6561493237438	21.0985481093427	21.4394680943958
AT1G64950.1	20.1919110412656	18.4215097750248	20.6079934015173	20.0984520511649	20.0319972831876	19.777765986626	18.8812664613718	18.8316884357445	19.0592106924428	23.2296112623211	22.8016776749583	22.165929169674
AT4G28250.1	24.0779903283368	23.3708464825085	23.3064370920224	20.864009078757	22.0694835303722	21.4400175056507	18.8812664613718	18.8316884357445	19.0592106924428	18.8615172260725	22.7844875803342	22.1373808167277
AT3G47370.2	25.9073871960252	23.2591015971104	26.1889529420011	25.4949984915396	25.8688111593619	25.8930422495942	26.1346863884063	26.1988300344978	26.2998381038283	26.8009710727606	25.9625322689136	26.7261216801337
AT5G25265.1	21.8579030908138	21.3558390140244	20.1694097258496	20.7083930931194	19.5040281426776	19.6193430448477	18.8812664613718	18.8316884357445	19.0592106924428	20.4503398579045	20.7666814512226	19.5671777506231
ATCG00065.1	26.3440298214557	26.994713381991	26.6164819876441	26.1492030285281	26.176941619152	26.3099859981633	26.1070818331976	26.0328044666123	26.562373103278	26.4173576993152	26.4982762172435	26.7150308813009
AT4G23630.1	23.9262708359568	23.3717989736137	23.7512582091737	22.9844270643595	22.2634460162492	23.5598240075115	24.0188623507564	24.246564912402	23.3512399939301	24.1224477677255	24.4908344772229	24.3971157761629
AT3G57020.1	21.9005442101787	20.9201202039429	21.4511982808868	21.0725863458958	19.5040281426776	21.1944719244064	20.4946838527568	21.0795030132368	19.1075598415042	20.7753917549094	21.5684775830003	20.4949216041812
AT1G35340.1	18.6121817094476	19.8065234736566	18.4742630146978	22.418571452513	22.4822605697275	22.4432922582275	19.7075452407873	18.8316884357445	21.9484374600701	18.8615172260725	19.1226226498763	18.74245284146
AT2G20230.1	20.5261652524929	21.2843410749949	21.0844637478875	20.3265318029917	19.5040281426776	18.9446053185332	19.6528470556954	19.7982495904234	19.0592106924428	20.6126178096959	19.8566566153793	20.0095257374671
AT5G38930.1	18.6121817094476	22.1782545272312	22.8925707012715	21.9208105967028	19.5040281426776	22.1210764119993	17.3636816037703	22.4652810381533	22.3691968828537	22.6230547180521	19.1034302679032	21.580729421615
AT3G54640.1	18.700950719853	18.4215097750248	20.1215675122221	17.6029202825794	20.0823391109125	20.4094003839029	18.8812664613718	19.3984286106744	19.0592106924428	20.9262888417557	19.1034302679032	20.5871010670026
AT3G04230.1	27.4516483021368	26.9660651531441	27.260567988012	26.5780548747107	27.2402085952573	27.4325717190344	26.7002830731307	27.6380476237475	27.6907723500949	27.2914239497524	28.3148062861669	27.8996063140283
AT4G24800.1	21.8098077652326	22.2527495875914	22.4192744704784	22.4817163003139	20.8588766399189	21.3127323122506	20.0769824094568	20.2401400139316	20.3324893961894	21.8477585571313	20.3853435903348	21.4016583053731
AT3G04870.1	21.3858010634861	20.7717283309674	20.3032572045332	22.663941760702	21.3628530777423	21.6827914641496	20.4365357973072	20.5043808878195	19.0592106924428	20.2230832762918	19.1034302679032	21.0253672031336
AT2G32730.1	23.4969992895097	23.2513713080894	23.3755386333982	23.7678888251664	22.0102152906381	22.5648684082356	21.6973440983682	22.1778907612108	19.0592106924428	22.0154562292645	22.0806685661096	22.9883457734352
AT5G04740.1	22.6702276865815	22.0863192902888	22.0551620995236	22.402980807243	22.8685245492492	23.2240216999721	22.6528622557662	23.3847892823414	22.4597680400135	22.3302695825058	22.6108645551197	22.5780546442999
AT5G44120.3	19.5513009518518	18.4215097750248	21.176127180103	20.7997059235136	19.5040281426776	19.7238975438446	20.771546895608	18.8316884357445	21.2643622745421	22.077669967852	20.4043165223219	21.5166356616444
AT1G80750.1	19.9127721341275	19.6391273731474	19.6698766070096	20.9590731644585	19.4563504040511	21.3623192304361	22.2058406686471	22.4020356731864	21.1284615118875	22.6421407371571	22.3558062225319	22.814693740597
AT4G23620.2	22.0417111149167	21.9905790542404	21.8468429766663	21.3610284060603	21.7979509903777	22.3827387904776	23.227330378627	23.510643818893	22.7550429151509	23.5548015968259	23.1893902491003	23.4675841580033
AT3G26080.1	21.7532380740729	22.0177324003954	18.4742630146978	23.9118215012016	23.9295827762529	23.5998691543863	23.4441574118227	23.2591941434452	24.634830876282	22.1599949473204	22.8725175465491	21.5492323820614
AT1G62180.1	18.6121817094476	18.4215097750248	18.4742630146978	19.2496936055246	19.5040281426776	19.2032153540588	18.8812664613718	18.4026423372197	21.0745475373636	21.7930580086386	20.8106628247979	20.5223090195274
AT3G09580.1	19.7065027631412	19.4746495304166	20.0469983989826	18.663377735216	22.0096349001866	20.1051936627442	20.8578781339747	19.6860079157694	19.8106687156735	20.9805226101391	20.0355542424909	18.9106052281083
AT4G25550.1	18.6121817094476	22.1100190241501	22.0608520809074	21.1564307787838	21.7715856821241	22.5434694326646	22.9598954840034	23.7843191304246	22.6551254926102	23.9293792422913	23.4417624920456	22.9561701635884
AT4G22740.1	18.6121817094476	18.4215097750248	18.4742630146978	18.9355663306786	19.5040281426776	18.9446053185332	23.3124577082389	21.5321718361352	23.265109087921	18.8615172260725	19.1034302679032	18.74245284146
AT2G30110.1	22.2526291994798	22.3621316481045	22.0096993046404	22.1640445265314	19.5040281426776	22.2303236477744	22.151362831967	22.1945861436176	21.5192598700955	22.6537955456543	22.6592697175735	22.7141368074317
AT3G13870.1	20.646592547532	20.3331219080912	20.0314188603557	22.2864783758674	19.6802837630012	20.2746215729369	18.7355652126016	18.8316884357445	19.0592106924428	18.8615172260725	19.1034302679032	20.0250968084349
AT5G39570.1	22.1376597380784	21.5135015982248	21.1407850015777	18.9355663306786	19.7645634661369	19.7651122465532	21.4600668764771	21.5029057174957	19.0592106924428	22.3358537282569	21.2794360187553	20.3474714765103
AT4G20440.1	24.9374478187192	24.0864244208097	24.4663495962706	24.0386172936404	24.3392419139553	24.7039165599323	25.0034039892516	25.0199897206478	24.3059640325808	24.3044943475594	24.9334819366222	24.3144153524288
AT2G41100.1	21.8198635269718	21.7668838150179	21.1984369478529	18.9355663306786	19.779274102209	18.9446053185332	18.8812664613718	19.989529796057	19.0592106924428	19.9842009488735	22.0529301755524	18.74245284146
AT5G61970.1	19.3543960101444	20.60546776226	20.476671308801	19.0675057615958	19.5040281426776	19.5553076332564	19.2924850942853	20.3579508821068	18.9960005013516	21.2599900267482	18.7918335893843	20.5382654378997
AT4G17340.1	21.8574851254501	20.8700871687461	18.4742630146978	18.9355663306786	22.053209334233	20.8910416248646	22.3020000167115	21.2408447464261	22.318169026959	20.3628216489588	22.8820049750727	19.9689164333378
AT5G60860.1	22.8994595426717	22.7716243668573	18.4742630146978	18.9355663306786	19.5040281426776	21.3356048878979	23.0673478622702	23.1238893200192	24.3922925260278	22.8587613243518	23.8606199489463	22.8800668173692
AT2G17420.1	18.6121817094476	18.4215097750248	18.4742630146978	22.7647292785508	21.0790094357611	20.1269393261809	22.0749432113074	22.5336213185697	19.0592106924428	21.6549483391138	19.1034302679032	21.6208798081866
AT2G04842.1	21.4599619781751	20.5223547610308	20.3220312807877	22.2444264087932	21.2352236697277	21.8038651569098	19.0444593320381	18.8316884357445	19.0592106924428	18.8615172260725	19.1034302679032	21.1718396934928
AT1G64770.3	20.7106495483582	21.3000885803156	17.9738443701397	22.1251826325151	21.118697475234	22.4970766706318	19.7919744370018	18.875863677017	20.8095732660103	18.039897482092	19.1034302679032	18.9698281891418
AT5G13110.1	23.5387932887294	23.5970412730992	22.7037954537578	23.0292503191839	22.7273024826685	22.9390920491828	18.8812664613718	22.351250644586	19.0592106924428	23.2426836394839	20.6331616449826	23.2988258365154
AT3G19010.1	18.5730392063779	17.6012598014552	19.1099261235859	21.5003961266228	19.5040281426776	21.6708903594956	18.682238114054	20.6614834635305	19.0762427989638	18.3323081123812	19.1034302679032	18.74245284146
AT1G10940.2	21.0467939589937	18.4215097750248	18.4742630146978	23.2208159535564	21.899156917909	23.2128384719749	20.8137311906982	18.8316884357445	20.9225287867373	21.4602537740968	19.1034302679032	20.5241114780295
AT2G46110.1	20.95948597121	18.4215097750248	20.2892235998021	18.9355663306786	19.5040281426776	18.9446053185332	19.8980958430927	21.4927254342953	20.8849783500137	20.5791219776791	19.1034302679032	18.74245284146
AT5G64250.2	19.1100209236601	19.7104401956166	18.4742630146978	19.3768774661679	19.5040281426776	20.2924968897584	21.4326695810297	20.9163386362244	22.0225456056749	18.8615172260725	19.3753668107087	19.7893685655129
AT2G47470.1	18.6121817094476	22.5742948596597	22.5197803249351	21.9882077582885	19.5040281426776	20.9697004113715	22.4954417672367	21.7126334183133	22.1987243926834	23.7727515108468	24.0777587829466	22.961765669031
AT3G59400.1	18.6121817094476	18.4215097750248	18.4742630146978	23.1096800363067	21.3891318690372	22.2570774581826	18.8812664613718	18.8316884357445	19.0592106924428	18.8615172260725	19.1034302679032	18.74245284146
AT4G33090.1	21.9749660980447	21.3614228430464	21.6551415467534	21.8731525060807	20.4547838555502	20.6315365600499	21.6237683196827	21.1946409956825	19.0592106924428	20.962977797223	18.8546166491852	21.7440240779302
AT4G19640.1	18.6121817094476	18.4215097750248	18.4742630146978	18.9355663306786	19.5040281426776	20.261720915461	23.8585723993258	20.5811770206662	22.5061891604209	18.8615172260725	23.4294483739346	20.3833645600887
AT4G16260.1	21.3628878492156	21.2580584596099	22.659355854267	21.0119620554555	21.8172313668246	22.2134546171658	20.8041753435481	21.3885476213694	22.4928208887431	20.6266675449976	21.2594641321335	18.74245284146
AT2G21250.1	20.6037567240498	20.8477940139101	20.878790348756	20.6174822625136	19.0615294112416	24.6310965490946	22.0651209164369	21.900762077539	22.227647228713	22.0041405543005	21.5674801048256	22.6092952007088
AT3G09740.1	23.4936658923474	23.2107572414103	23.6710440716751	23.3979393614795	23.1133792506726	23.0007039252138	23.3024939009455	23.6747278283758	23.8885032137168	23.538087549633	23.4053650902164	22.9917271780724
AT1G79750.1	21.5535847676876	21.7980497076481	20.5619738078131	21.7390005704577	19.5040281426776	21.4515366274542	20.961612370809	21.3359414798989	20.2643005596145	21.6055916455095	19.7727195081983	21.0594081693995
AT4G27960.2	19.4892417395531	19.7954014930516	19.1197024788461	18.7895649743424	22.1409085424652	20.6719744206769	21.4194516824228	23.8243210494995	19.7480211359879	20.6321244796643	19.9396596417245	21.0294291193371
AT1G49300.1	19.5703478173452	18.4215097750248	18.4742630146978	22.0900946469623	22.8862559639742	18.9446053185332	22.4508626230681	22.7663402500543	21.3634515650872	18.8615172260725	23.2098772173543	18.74245284146
AT2G43090.1	20.3321026735751	18.4215097750248	18.4742630146978	21.4218229152304	20.5984628354578	21.7950783091648	20.0149734262466	21.245049674431	20.1114854534531	21.5973398162366	20.0750150447806	20.8783782048251
AT1G62640.1	19.0886339650188	18.9434843891482	21.2100281379904	19.1722377976755	19.7155750570633	21.0887078629366	18.8812664613718	18.8316884357445	19.0592106924428	18.8615172260725	19.1034302679032	19.3013033148687
AT1G26770.2	25.8771965906922	25.1680464928058	18.4742630146978	18.9355663306786	19.5040281426776	25.9158387234158	18.8812664613718	22.3921731466897	24.0098895970238	26.1482889776695	24.7116043832384	23.585859398033
AT3G44750.1	18.6121817094476	18.4215097750248	18.4742630146978	18.9355663306786	19.5040281426776	18.9446053185332	20.6400285383363	20.5334074468748	20.1957188288056	22.7010982878161	22.7109753887562	22.4306976813903
AT1G58080.1	18.6121817094476	22.2917516196265	18.3837893290655	21.1439427342852	22.0060293061105	21.9407273296491	18.8812664613718	18.8316884357445	19.0592106924428	18.6200363190567	19.1034302679032	17.9990950599838
AT3G56490.1	23.8868690030382	23.2002133031633	23.0153857854615	23.6365420941664	24.3086287218326	24.3941739024926	24.3783009423534	23.9362173695962	24.7176016474839	23.8643780202452	23.9563664077825	24.4628301174035
AT3G52200.2	22.2973481582527	22.2638422687518	22.3718234290907	21.3285727633414	19.5040281426776	21.1713811504754	18.8812664613718	18.7328454180764	19.0592106924428	22.2664251263766	20.1926486035824	21.3691492139126
AT1G48600.2	18.6139361173961	19.6947184547015	18.678212511276	23.0572295886535	21.1038533316107	22.6833722499912	18.8812664613718	20.7569097212796	20.4772255198472	20.5778122363739	20.3022679709358	21.0784485841326
AT3G61860.1	22.3610790221325	21.7014494584975	22.3754389393822	22.2583654699272	22.319838299907	22.3479254409174	23.4329855484022	23.5119400904295	23.3666926652567	23.8343215510757	24.0836085231566	23.6184285209111
AT1G18980.1	21.702082830407	22.8768306322342	21.2377116490716	21.0889391131496	22.3029148452657	22.3056935637294	23.4458106597562	22.89931884204	23.0510188754091	23.3720315496889	21.2583063737213	22.3490714203047
AT4G12470.1	20.8566466468607	17.1800429761626	18.391913235108	18.9355663306786	19.5040281426776	18.9446053185332	18.8812664613718	18.6605679696327	19.0592106924428	21.3449135162147	18.9047784865428	18.3406640112579
AT2G30620.1	25.664371977282	24.3130315060336	25.8728585867705	23.2096749738184	24.6852164243111	24.5713619545032	25.1375776620023	26.261649194707	24.2055373374865	25.9228416948776	25.7232096108711	24.7028085927857
AT4G24350.1	22.6821841847609	21.3424960227863	21.8194196768837	20.4354685783693	21.9192165970242	22.6520999765889	21.6630830060991	22.6214403325928	21.4368035332951	22.4291096605983	22.2733205354869	21.9414229786586
AT2G24765.1	21.3505028854063	18.4215097750248	18.4742630146978	21.908197988427	19.5040281426776	20.2536536208937	18.8812664613718	21.6865357915443	22.4285417669668	22.3393370721872	21.9745605823544	21.5526400191
AT5G48790.1	22.8175172244811	21.4552830666356	19.7719568717462	22.8714863276921	23.1119123524826	22.9768984756149	22.693436441904	20.8499685436579	23.2881520245877	21.9473305181901	18.9684056905405	21.3475013437074
AT5G08540.1	21.8965988546002	21.7364915321018	21.6001005144696	21.9136659121604	21.3909052292719	21.6670599861282	21.6356335495185	21.4943844157341	20.3297684230417	21.3345069432488	21.1635285279695	20.69650765671
AT3G29320.1	22.1571586300828	21.2258952357522	22.6849043936042	23.2027424689805	20.9905862417244	22.7618036079859	21.5303958585616	18.8316884357445	19.0592106924428	18.842420847174	19.1034302679032	22.2796461426969
AT1G01100.1	20.6052298042414	20.4472400314886	21.6250966744083	18.9355663306786	19.5040281426776	18.9446053185332	21.4259099308613	19.9134829467269	20.2052130575475	20.5640903976269	21.2113897243794	18.74245284146
AT5G39320.1	18.7313180033697	18.4215097750248	19.4060958622612	19.7972473184476	19.3368806658709	22.6119741739443	21.8771835758498	21.828887808435	22.0464874112097	22.5988937209226	22.425303763621	22.0416145385825
AT1G13080.1	21.2863059118614	20.228544519514	20.7779077328358	21.5764525151263	20.4400367749916	20.1160353450221	21.5594919252344	20.9370407798426	20.9942121964436	21.2890873563862	22.0766990008416	21.6487470567429
ATCG00330.1	24.0211348533531	24.2451795480144	23.7602083758127	22.9119749723038	22.3122251609966	22.6810953285239	23.1954222233443	23.5571616999537	23.5273941984653	23.2465233070344	23.650175035519	23.3989604869148
AT2G19740.1	22.8179532703273	25.9500596952234	22.4821317860538	25.2244145023322	25.6957452704018	25.825437673095	26.0801771768439	23.3321264451219	23.2324143394964	25.7728999788708	23.8302236913943	26.2741016969694
AT4G00165.1	22.6933680569222	20.4552391625	20.8177358980911	19.5299076839296	19.2719235994793	19.4730585095666	20.4010289659213	22.633479086427	22.1391578609839	23.731963139894	22.9556312854801	21.2826936764312
AT4G16500.1	21.8902784734032	21.6527675261742	21.6592820231303	21.2746743179347	21.4989600774778	21.2911590335529	21.6629926383027	23.3108489164512	22.501905562635	24.2795233025441	23.8355621156915	22.7418222491687
AT1G06000.1	21.2088017296115	21.5049758178168	21.5936660337402	22.8554595436804	19.5040281426776	22.4080153257664	20.0214180224435	19.8387677686359	20.1025910377498	19.4323587749006	19.1207689521004	19.2337757452817
AT1G27030.1	18.6121817094476	18.4215097750248	18.4742630146978	20.1990050322473	21.8436872407376	23.4795407440946	21.5259832334288	18.8316884357445	19.0592106924428	18.8615172260725	19.1034302679032	18.74245284146
AT5G53490.3	20.2870358223842	21.3458332082642	18.4742630146978	18.9355663306786	22.0288093750981	18.7950257769157	21.6918291228157	22.2111465402254	23.1728144719567	23.700906377115	22.8395979635402	21.6374950637158
ATMG00640.1	23.9540386547083	24.6308070213042	23.7572220284742	23.8395425105937	24.7952315338174	24.5875099504341	23.4085710136425	23.3333049679917	23.5271673481296	22.969658697969	23.4158445170886	23.8032405426768
AT1G74960.2	18.6121817094476	21.7272430603288	20.376297243547	23.3379459138806	20.6252670463727	21.5702038474595	18.8812664613718	18.8316884357445	19.0592106924428	18.8615172260725	19.1034302679032	18.538808441756
AT3G03960.1	21.9822848701978	21.8853542581953	21.9744599296008	22.8738044551382	22.5271007540415	22.9062840802396	21.5575832459281	22.0455820406951	19.0592106924428	22.8474211848733	21.9243375438223	22.4960362480592
AT1G71260.1	20.0066476129597	21.3607801205593	20.9720055062367	18.9355663306786	19.8302321030342	19.6835902703179	18.8812664613718	20.7073684010108	20.6630868075049	22.1211842582742	23.1129818943331	21.2546074002425
AT1G77490.1	22.7893254815858	23.4271243158509	22.2847986893057	22.179487274708	21.3657230482122	21.173684760103	22.513717356949	21.1161786302651	22.0448191561618	21.9158790142183	19.1034302679032	22.1561120932835
AT1G37130.1	21.5117849804893	21.7826207519163	22.1825545411702	21.9765244434421	21.4452018087513	21.1244230031934	18.8812664613718	18.8316884357445	19.0592106924428	20.490242256313	19.1034302679032	18.9889295840138
AT4G35450.5	21.1852886283459	18.4215097750248	18.4742630146978	21.2843564676532	21.4297346600685	21.9282693235898	22.6392421056342	22.7913767492408	21.9373013446546	21.5935963991464	19.1034302679032	21.4431498286453
AT4G26840.1	18.6121817094476	18.4215097750248	18.4742630146978	22.0602305166598	20.6722606608707	22.119284858485	24.0461469852557	24.223459252849	22.2853715968058	18.8615172260725	19.1034302679032	18.74245284146
AT3G18860.1	21.4717269303438	20.3623548174839	18.0647998029487	18.9355663306786	19.5040281426776	19.9381310409324	18.8812664613718	18.8316884357445	19.0592106924428	18.8615172260725	19.1034302679032	18.74245284146
AT4G18430.1	22.8994595426717	22.7716243668573	18.4742630146978	18.9355663306786	19.5040281426776	18.9446053185332	23.0673478622702	23.1238893200192	24.3922925260278	22.8587613243518	23.8606199489463	22.8800668173692
AT4G15550.1	23.4932692323654	23.4162779926189	23.4647952494163	23.548978964845	22.3810118824142	22.7752854499048	20.6552913768092	20.7387935440483	21.3816426203256	22.3609181961415	21.5303606120134	22.5633826134441
AT1G66260.1	18.6121817094476	18.4215097750248	18.4742630146978	18.9355663306786	19.5040281426776	18.9446053185332	21.7488187242601	20.6684383653591	21.7673924192654	18.8615172260725	21.3143464751634	18.74245284146
AT4G37070.2	20.5641186692023	19.3735776975543	20.7612253511294	19.588972822102	19.5040281426776	18.9841527078	21.6470020487078	19.5872628301971	19.9065504426214	21.8931387447094	21.3560520061901	21.0425067046493
AT3G17210.1	20.1215521716249	20.5860680401248	20.2518605863116	21.4468186581402	21.3434865221233	22.346513462643	22.2714926642737	22.8302758280683	23.411698981843	21.8177258482235	22.3732853524999	21.4053282110176
AT5G16440.1	19.5558742208518	18.4215097750248	19.7639570499493	22.6112567397122	21.440797201346	23.6174260995347	22.311459526285	22.4680573214891	21.8289895625416	20.1954150079384	21.4919520326453	18.74245284146
AT4G26690.1	22.8723478886959	20.5392492304648	21.8533355433285	23.2025341411919	19.1609679265755	20.4752322212517	22.9313605357347	19.6921332685301	23.0941646908494	23.3549937231555	22.6980549683122	22.6489185020049
AT4G10790.1	18.6121817094476	18.4215097750248	18.4742630146978	20.7180897585723	19.5040281426776	20.0508847421502	18.8812664613718	18.8316884357445	19.0592106924428	17.4944237361352	21.0200043075607	21.0378597628715
AT3G07590.1	21.8073538410234	21.8374262102979	21.1242412385454	20.8118903916515	21.4142363106526	21.9009697808969	22.5235474795317	22.2474142983541	23.0881907309741	21.8170851466476	23.0935007408286	22.4338940785672
AT1G17470.1	18.6121817094476	20.0357852724471	18.4742630146978	22.1433975394196	21.2081124307176	22.1813186494466	19.0585275534475	18.9425391032907	19.4492508108885	18.8615172260725	19.1034302679032	20.5984714680588
AT3G11710.1	22.6288608913434	22.4625505741705	19.5121184534823	23.1032221658313	22.6284324124668	23.0469547831098	20.5718752906216	21.3868146347226	21.1001603856429	22.4046617557401	21.8421205952674	21.5885623036232
AT3G61220.2	20.2540684352082	19.5949160308081	20.123448906413	19.9995988807008	19.6494758095182	20.9226828396233	21.1817349260265	20.1007584169306	21.4408580181429	19.8275566957365	19.6523312084519	21.3552689541221
AT1G60850.2	19.4503687974181	19.3430642362996	20.6620335437058	18.9355663306786	19.5040281426776	18.9446053185332	18.8812664613718	18.8316884357445	19.0592106924428	21.2549134162237	21.7833703711941	22.8120743586511
AT5G53560.1	21.9315286241522	20.1563554673291	20.9616842534552	21.8949740711722	20.8873454902589	21.6689665465287	22.3469044501973	21.911799105304	21.53608414144	22.3437823874659	23.3934779206936	21.8779784830031
AT5G35620.1	18.6121817094476	18.4215097750248	18.4742630146978	18.9355663306786	19.5040281426776	18.9446053185332	22.2322068853947	22.3451845844304	22.0312222985889	18.8615172260725	21.2124344892452	22.2557821017414
AT5G11720.1	21.2456587456711	24.0019470769622	24.369544498929	18.9077065183706	20.7607519250756	21.0322985163227	20.1681127656186	21.1004592686513	21.1210240672795	20.6741755580546	22.5082435546826	20.8880212540923
ATCG00650.1	26.7311592798386	26.8871754249116	26.7679357900178	26.0882954016695	26.8380233090186	26.7046552247138	26.4553048927659	26.6114312349017	25.3941816235596	26.6760200049703	25.9208286744115	26.9066974117615
ATCG00190.1	18.6121817094476	20.1022165068306	20.5549170351131	20.9337313506083	19.5040281426776	20.2651963841626	19.1697503971472	19.4037026473895	19.0592106924428	21.3214918809445	20.0618784196289	20.647421429656
AT4G34920.1	18.6121817094476	18.4215097750248	18.4742630146978	23.3518978950789	21.7945931556248	21.952814283992	18.8812664613718	18.8316884357445	19.0592106924428	18.8615172260725	19.1034302679032	18.74245284146
AT5G62200.1	18.6121817094476	19.3146695336342	19.8124849229956	18.9355663306786	19.5040281426776	18.9446053185332	18.8812664613718	18.8316884357445	19.0592106924428	19.5525126675014	21.0489780364873	22.7431871500064
AT1G30380.1	26.4997645189414	23.965176928747	26.7938904148046	28.1613979464015	28.7197352548174	27.0841897612358	28.0354955126764	27.9873900598521	28.1191876376554	28.1588068935459	28.1221059991349	28.3432079493631
AT1G10370.1	18.6121817094476	18.4215097750248	20.009636089218	20.4413739657899	22.1089238399226	21.5375295819665	21.3581497428042	20.4216594811421	19.0592106924428	22.3663641065267	22.1950200941684	21.9353564376126
AT3G27830.1	25.9786457908167	25.722919653802	24.8985789698453	23.9035029199932	23.9666716953171	24.5320799016847	25.1675519834018	24.8347424232548	25.6244909392787	25.1996145387884	26.7093906577865	25.6016313894027
AT5G22640.1	22.151154384645	22.2431508797176	21.8161410939695	21.2509851999984	19.5040281426776	21.3087836816181	18.8812664613718	18.8316884357445	19.0592106924428	18.8615172260725	19.1034302679032	18.74245284146
AT2G25980.1	23.484385809221	22.2953300631761	23.1178274426292	20.777363782977	20.7640052569762	21.4958078275966	22.4525847464788	22.3360981659852	19.0592106924428	18.8615172260725	20.2933450684395	18.74245284146
AT4G18970.2	21.5984142193193	20.2558704020203	21.4454350993949	18.9355663306786	19.5040281426776	17.6824486157894	18.8812664613718	18.8316884357445	19.0592106924428	17.2365166289668	19.1034302679032	18.74245284146
AT1G21440.1	18.6121817094476	18.4215097750248	18.4742630146978	18.9355663306786	22.1980043238547	19.461885947358	21.8382425520564	21.468598440215	19.0592106924428	19.5642676674428	21.7630154706485	19.5818291263348
AT2G15400.1	18.6121817094476	20.4097478984965	18.4742630146978	18.9355663306786	21.6188976098257	18.9446053185332	20.3967217094583	21.7716387726257	20.7487158595111	18.8615172260725	19.1034302679032	21.131406255203
AT3G53740.2	25.6593808993696	25.8095524634019	25.6559163017237	24.6885763430578	25.5667478571539	25.0669655326498	25.4544664819594	25.5972890023274	25.6005441817679	25.8847825819762	26.5714383415975	26.0278872720844
AT4G01800.2	21.362629985431	22.0429812104184	20.1210707126845	20.0561011819303	19.5040281426776	20.4925232553429	18.8812664613718	18.8316884357445	19.0592106924428	18.5959159993505	19.1034302679032	18.74245284146
AT4G35060.1	20.9784037608179	23.2474710898139	23.0254351335346	20.5555260063642	19.5040281426776	21.0981972571919	21.9323276780112	20.0820180899783	20.6309398536952	19.2447255924853	21.4723080802362	19.7969492948431
AT2G17380.1	21.805151272342	18.4215097750248	18.4742630146978	20.0009820305958	20.0628557869264	22.5842608702304	18.8812664613718	18.8316884357445	20.3163737967461	21.7270524144477	19.278413294197	19.9159292430582
AT5G20160.2	19.2536807403549	18.762663463195	19.2693973782819	18.8701768263274	18.6438762309802	19.3219245286507	20.3260875184264	20.5494097194269	21.9196187851766	20.5300184661746	21.9083921626305	19.9937832933708
AT1G35140.1	21.7625417153194	21.4079899207381	21.0502655049362	18.9355663306786	19.5040281426776	18.9446053185332	18.8812664613718	18.8316884357445	19.0592106924428	20.7787142350977	21.2513259399664	18.74245284146
AT5G13780.1	22.400367297069	22.9300858893863	22.5613114884984	22.7512067133902	22.6140247833981	22.9187119528346	22.8641400378046	22.596093392869	23.0999623796566	22.9729927533288	22.5855666066036	23.1373825366995
AT4G37800.1	22.1345015254783	22.3103029607853	22.5983618529076	22.9789539209977	22.7729371186517	22.7898866182346	20.739771546762	18.8316884357445	21.5372761151878	20.8733900392765	21.6985967925697	21.1742631365318
AT5G56950.1	22.5113013308603	21.6572069996669	22.4339367274731	18.6645730454289	19.5040281426776	20.8315027728394	21.5658242401582	23.1881106883087	23.1145940146607	22.884652924581	22.1996214277136	23.3304331775501
AT1G07070.1	22.4482363125464	24.5522214829659	24.5496442663662	23.4775644827722	24.1358007039874	24.0353960021335	24.9191264689502	18.8316884357445	19.0592106924428	23.2932294243099	25.1534441041034	24.6865929607225
AT4G04720.1	22.221679008352	20.1742433225143	20.3073588354441	22.0209506151504	19.1218156708282	19.8288880950218	19.7412904538941	20.3242451097686	19.0592106924428	19.4383992205139	20.0404236723126	19.6712660191511
AT5G08610.1	20.6714633212886	21.2267629005918	21.0747869469459	19.9539176458395	19.5040281426776	20.175585487945	18.8812664613718	18.8316884357445	19.0592106924428	21.7884677346353	22.7231803364996	23.1197760876622
AT1G50670.1	18.6121817094476	18.4215097750248	18.4742630146978	22.18843355249	22.4338647964989	22.2994456078691	20.6787775321231	21.3478738207062	21.5052511383848	18.8615172260725	19.1034302679032	18.74245284146
AT3G57260.1	21.2918710348242	18.9322710773029	20.1515604109845	19.6539319576936	19.5040281426776	19.5911155122362	18.8812664613718	18.8316884357445	19.0592106924428	19.199698988751	19.1034302679032	18.74245284146
ATCG00430.1	22.6234244015087	22.848564968054	21.8364811249684	22.7598532451283	22.900152426768	22.542396881064	22.2823233569167	21.8205171167721	20.7224945587165	21.3171705108883	20.3729467431988	22.4551029257338
AT3G07050.1	18.6121817094476	17.4602172565802	18.1205599727942	18.9355663306786	19.5040281426776	18.9446053185332	18.8812664613718	18.8316884357445	19.0592106924428	21.4884675659728	20.9220370052488	21.9004515259693
AT4G21580.1	19.9722843738366	20.4699708996772	20.8450590907808	21.0498334304739	20.9818853252695	20.1826901640206	21.667050021321	22.4538978118673	22.1547257254625	21.9744821613349	21.6913864631307	22.6620951700588
AT4G31500.1	22.4119938526634	20.2457011070366	22.0681798054109	22.4774132912015	20.5944249536509	21.3895011050168	18.8812664613718	19.6353673006288	19.0592106924428	20.1946345337668	19.7117030982884	21.3769078008876
AT5G06450.1	18.6121817094476	20.719975944481	18.4742630146978	18.9355663306786	19.5040281426776	21.0445940639979	20.793202813748	18.8316884357445	21.863170413414	21.128315186783	22.0872912530609	20.335276941788
AT3G28200.1	21.1648693416848	20.7030762094049	20.9275976819238	18.7805620018435	19.5040281426776	19.5887322373498	18.760998026638	19.7948381359272	19.6783655528005	21.9233091669366	21.9927462266872	21.5485025704508
AT3G18190.1	21.3589931870874	22.2979520574618	21.8986235278607	22.3566901225289	22.9119171140616	22.5244716518292	22.6395483823257	20.9661270389924	22.8153443985781	21.4633944050486	22.6434220127208	21.5495532036425
AT1G53580.1	21.1613602698825	18.4215097750248	20.8944665212287	19.7399794708667	19.5040281426776	21.0724690802561	19.8165840046409	21.4397510045579	21.6450199190146	18.8615172260725	21.0430486503652	18.74245284146
AT1G79990.1	22.3985136866836	21.8926836238518	21.8964865152331	23.1857867733946	22.3544819793861	22.5922849089018	20.9583356180116	21.21724021407	20.233004915228	21.7279781876594	22.4269630112434	21.7710803682802
AT1G70070.1	22.8620658792279	21.8890898546194	22.000982374327	20.51309697869	19.5040281426776	19.4944749897337	18.8812664613718	18.8316884357445	19.0592106924428	18.8615172260725	19.1034302679032	18.74245284146
AT2G24820.1	21.3304304419995	22.5213157599941	18.4742630146978	18.9355663306786	19.5040281426776	20.5030558386989	20.238902369005	20.3235856054655	20.2769937642624	21.3930367533132	22.0208639964203	21.4619664784844
AT5G17770.1	19.9794811866579	18.4215097750248	20.1823384335324	20.022886052998	19.5040281426776	20.7872470732437	20.2068112218773	19.7386659432078	20.0548919211045	20.5032056967488	19.1034302679032	21.4297723250677
AT1G04640.1	21.5443118286169	20.8909889491245	20.3869490626462	23.1860316996801	19.5040281426776	22.7964730839135	22.3059033762821	22.7431600249266	22.4835545398302	23.3328542932676	19.1034302679032	22.4530707689665
AT5G57460.1	22.4532314420424	21.3570525812391	22.1557792888804	22.8209447607273	21.0342161197658	22.1318425201251	21.1965041257655	20.4103386365509	21.4865449934689	21.7718065942652	21.1000520794144	22.6517822322323
AT5G01220.1	23.2478750849376	22.987825980543	23.2017566066955	22.6960436065361	21.5379713537763	22.4940941919742	20.193150676805	18.8316884357445	19.0592106924428	18.8615172260725	19.1034302679032	18.74245284146
AT5G02940.1	22.3451541222611	21.124980776701	21.7858878387562	21.261668274302	20.0139485937479	21.6994762936829	20.4359904027205	18.9168487605217	19.0592106924428	18.8615172260725	19.1034302679032	20.076661812007
AT3G51050.1	21.1712120803636	21.6327611777893	21.2919792024124	18.9355663306786	19.5040281426776	21.5129517555033	20.0899244961896	20.1360098162671	20.285104719942	21.2492203883259	21.5900727894788	21.1552614061786
AT3G49470.1	21.0043802770757	21.1876441510026	18.4742630146978	21.2045426379889	20.729109854601	20.3171589154323	20.391056446725	18.8316884357445	20.2058597552009	19.4204835288052	20.057094861226	19.1075861733065
AT5G54900.1	18.6121817094476	18.4215097750248	18.4742630146978	20.6887865409103	20.6502268740294	20.9374739543794	20.718506537681	21.0213931201089	19.9736455218836	19.8011188286061	19.1202568648434	19.739922413768
AT3G27430.2	23.3896959268832	22.7037818326366	23.2382025191142	23.5165442946893	21.4527350439286	23.56628914244	22.1927060874978	23.8624890465804	22.4609299036834	22.6881666276616	23.6984713177335	24.0095961194603
AT4G19880.2	22.7774172673086	22.6851388775578	22.6686378895349	22.1901866853315	22.3003116396062	22.2475881427091	22.12680465372	21.9280467130894	20.5285063347909	22.0850464250942	21.7497525271916	20.0969890305675
AT3G15360.1	23.5123117557224	23.8272194121095	21.9904896404698	23.1769871058327	24.1296430545489	22.9527940259785	23.1938964827533	22.0622940545871	23.6911217821071	23.635447121999	23.7699583722316	21.9787945846348
AT5G57440.1	18.6121817094476	18.4215097750248	18.4742630146978	22.4050144399861	19.5040281426776	22.7141207675233	21.6761537979513	22.4627191801655	22.5587518746112	18.8615172260725	19.1034302679032	18.74245284146
AT5G55610.1	23.4429866371505	19.902114882165	23.818430925381	23.893100499337	21.6847454106325	20.1508384040873	21.9291200425767	19.9115426703513	19.9499477925934	19.2957732832299	22.6425900621798	19.6385318102283
AT3G47810.2	20.830297692023	22.2942646986814	21.0456988462546	20.9707721673612	22.4736304487636	22.7957816605458	21.2451601039986	22.6402277223373	22.7483726346495	19.6445149029817	21.8363231652495	22.0818331780927
AT5G53860.4	19.623037521167	20.2416817966656	20.2607946579212	18.7475081999217	19.5040281426776	18.5591689830111	18.8812664613718	18.5957273357949	19.0592106924428	19.3493476483198	19.1034302679032	18.6659791747157
AT5G01920.1	21.5380787849304	21.6038760015181	21.4506679611142	18.9355663306786	19.5040281426776	20.6555436065499	18.8812664613718	18.8316884357445	19.0592106924428	18.8615172260725	19.1034302679032	18.74245284146
AT1G70830.1	22.77220541971	22.9808980471696	23.6429762508587	24.9669756186547	23.4543669494935	23.7118083168941	23.7697509962778	21.3917471794184	22.1115075874886	23.9090307646828	24.0622971841623	24.0228618531058
AT5G66760.1	19.2780040149017	19.1498133205514	19.4503985217422	20.0243857352554	19.5625515251344	19.5642238219441	19.2931581357518	19.300819639104	19.1964002707143	21.8583937893152	19.379713625077	21.1457532266241
AT3G56650.1	22.7263618265257	23.5398557457554	23.409900141523	22.9922177288368	22.9110871002184	22.9617816513757	23.0109145917491	22.9430389822469	22.8249706818015	18.8615172260725	22.5333747692404	22.5922761251276
AT4G34260.1	21.748915232614	18.4215097750248	20.9436242529883	18.9355663306786	19.5040281426776	18.9446053185332	18.8812664613718	20.3057556202218	19.0592106924428	18.7979450473429	19.9406004499578	20.0220599259407
AT3G18600.1	18.6399431073233	18.8053914039879	18.7657772660287	18.9355663306786	19.5040281426776	17.8912644293912	18.8535156486775	18.7247128481237	18.4070808833612	21.2763509163819	22.5413600474801	21.4392419546288
AT1G13110.1	21.1842582199272	19.1727394067474	19.7896834721756	21.0057662184673	19.5040281426776	20.9729534166033	18.4483454599491	18.4476613978156	18.6486839843308	18.3411608414004	19.1034302679032	18.5484561171074
AT3G16780.1	23.8591482020113	23.8406115983447	23.7806831315002	22.5955607189155	22.8425912758595	23.0881232653111	22.662659901342	22.9238367730587	22.2919086836841	22.5243739641708	24.3683828326876	24.1427705130262
AT1G27020.1	20.4715632138573	17.5407486079231	17.6939746748775	18.9355663306786	19.5040281426776	18.3196892302718	18.8812664613718	19.67142790254	19.0592106924428	17.8134717049471	19.1034302679032	18.74245284146
AT4G38740.1	21.4348391882009	20.4242334501099	21.9576755260395	22.8710274267064	21.9782669736544	23.3614327494439	21.8967677167306	22.0216972529671	22.2591523258831	21.9411619928381	19.1034302679032	18.74245284146
AT5G55160.2	18.6121817094476	18.4215097750248	18.4742630146978	18.9355663306786	19.5040281426776	20.4825337352773	22.7251848311022	22.723393265349	21.4837070570734	18.8615172260725	19.1034302679032	18.74245284146
AT1G18800.1	18.6121817094476	18.4215097750248	18.4742630146978	18.9355663306786	19.5040281426776	18.9446053185332	23.19238658636	23.2038297983627	21.993497926344	18.8615172260725	19.1034302679032	18.74245284146
AT1G09210.1	20.9638473574209	20.8706838803145	21.0880520750994	21.6311675061893	21.1899108020677	21.034054709095	22.559550972857	22.0981124229838	22.0190960758089	22.0039488160014	22.5659640053937	22.1265148032003
AT1G04680.1	23.1827421367729	21.6133220841438	23.4834945124936	21.0579259690344	19.5040281426776	21.7812821628996	21.2109270896509	23.4387355165042	21.0237619661137	23.3237565559416	23.9660320504854	22.1315235369329
AT1G33811.1	22.6416260120324	19.2770928228066	22.1342414239634	20.3865103618319	19.2870499177426	21.4446207548732	18.8812664613718	20.6694483577709	20.52695693374	20.6804570687588	21.442031660167	19.7378325994519
AT1G27390.1	18.2033073730745	19.8463156185484	18.4860277567953	19.7663217508873	19.5040281426776	20.3160426982127	18.8812664613718	19.0731646907689	19.0592106924428	18.8615172260725	19.1034302679032	18.74245284146
AT5G64290.1	22.9416444302817	24.0334320758912	23.6909837239624	23.8337513840168	23.8230692214203	23.6654519457403	22.45874565131	22.7338232158438	22.4696130034296	22.3419254143175	22.8943081190558	23.5514705342839
AT3G15520.1	19.7889148459831	21.2378757284975	21.9652607019923	19.023143681526	19.8056297403345	20.5255368190276	19.9254880724049	19.805491683868	19.4315710560414	19.2898618583422	18.8822086782297	19.5131098684999
AT1G55020.1	20.4367351757846	18.8878113917501	20.2055039283861	21.7639470194444	19.5040281426776	18.7866960904353	21.3564913291804	20.1466957616048	19.0592106924428	18.7173393229199	19.1034302679032	19.7965759618898
AT1G01940.1	18.6121817094476	18.4215097750248	18.4742630146978	18.9355663306786	19.5040281426776	18.9446053185332	23.5910763523742	24.0597963017962	21.8928919377241	18.8615172260725	19.1034302679032	18.74245284146
AT4G21640.1	25.1049003967802	24.7633135911828	25.5020016260527	24.0297431877256	24.3627741701364	24.7304458816567	24.1272572711462	24.7504743343308	24.5089408365629	24.5003371607123	22.6686749997193	24.1452545918581
AT1G54220.1	20.3994796501883	22.3063012128485	21.926755473388	22.3769350835783	19.773638363689	18.9446053185332	20.5574298113736	18.7224503812613	19.0592106924428	20.6372969394665	19.1034302679032	19.3274391615837
AT2G03120.1	18.6061654930851	18.3078696672441	18.894011071336	20.078817949962	19.0394955781571	18.6947909109873	18.8831579455825	18.8452822565317	19.0592106924428	19.4388016172741	20.081648723562	18.6488702361364
AT3G23300.1	20.6333317457984	21.5250615829404	18.882431462772	18.9355663306786	19.5040281426776	20.1513471979139	18.8812664613718	18.8714948744078	19.0592106924428	21.0730036492057	21.8595086255294	20.522889785811
AT2G44650.1	18.6121817094476	18.4215097750248	18.4742630146978	20.9230583072834	22.702569671582	21.352364484704	22.5883939420863	21.5560652439922	23.4051030196821	21.8121037448037	23.5072302755384	21.7159262861332
AT4G39680.1	21.837996658954	18.4215097750248	21.5233190661988	20.8857192712114	19.5040281426776	22.6609677631611	21.8833115163793	22.253488296556	19.0592106924428	21.715165714596	23.5308589848864	22.7749595408213
AT2G47840.1	21.2322341181916	22.1716025763892	20.3562246613035	20.8486543572362	22.3357174573635	21.8885637836367	20.2460742696297	21.3371277832652	20.6246072833547	20.2640969245847	21.8654071563648	20.6712464758033
AT4G35460.1	18.6121817094476	18.4215097750248	18.8225511951575	22.2343375422671	20.2646511912986	20.1269393261809	22.0749432113074	22.3177819011272	18.9304516642549	21.888758760634	19.1034302679032	21.7823981899367
AT5G48030.1	18.6121817094476	18.4215097750248	18.4742630146978	18.9355663306786	19.5040281426776	18.9446053185332	18.8812664613718	18.8316884357445	19.6431764554966	22.2394323147304	22.240848384928	20.5242236533495
AT3G10130.1	18.6121817094476	18.4215097750248	18.4742630146978	21.5430424434876	21.5169717460705	21.592689246842	20.3055147481859	20.3490818223413	22.1490350615962	18.8615172260725	19.9446968784922	18.74245284146
AT5G62720.1	19.9979233634809	21.6709385380898	21.353531308534	21.8538153314857	21.344093231441	21.4716554948719	20.6410348943107	20.6037692905203	19.0592106924428	18.8615172260725	19.1034302679032	20.4769172370042
AT1G10760.1	20.5748158086765	20.7635529955336	17.7620116101454	18.9355663306786	19.5040281426776	18.9446053185332	18.8812664613718	18.8316884357445	19.0592106924428	18.8615172260725	19.1034302679032	18.74245284146
AT2G37970.1	22.2016957436867	20.6334779777919	18.4742630146978	20.5945155102797	21.6059936276401	21.4211610839123	22.5137587943502	22.4307439974251	22.553141891257	23.0311391556726	23.7585263934453	22.7695474241567
AT5G59870.1	24.3346718314186	23.5272501687461	24.0001011222547	21.0258635958774	21.4515148700066	23.8745083606964	22.6828918490538	24.2001315660352	21.8312492480476	24.2315588567395	21.8914815961923	23.4962269569292
AT3G20790.1	19.3474341686795	18.4215097750248	18.0572479163243	20.4870638804432	21.2662752730039	19.6665247178883	18.8812664613718	19.986150010179	19.0592106924428	18.8615172260725	20.9630525196707	20.1457417290246
AT3G44380.1	18.989450992615	21.0368706729331	20.3135883313662	20.7394087735866	21.6442913365604	20.6868868920739	21.6330508681958	21.2953659401658	21.9685766261557	18.8046638709488	19.1034302679032	18.9070639363687
AT3G49720.1	21.1884524179613	20.9965717554146	20.9880268968471	20.2603553539081	20.7534792540261	20.5913098116315	20.6071399666705	20.8006635532629	21.1465172478391	20.8325286725918	21.9263516503336	21.1979236609579
AT4G36250.1	22.3091729515915	20.7190164971755	22.139076338628	18.9355663306786	19.5040281426776	21.6763882017565	18.8812664613718	18.8316884357445	21.705847078235	22.1202486369568	21.8004086029766	20.5278276375835
AT4G31490.1	18.4394354908557	21.6653889444771	21.2935554215533	18.9355663306786	19.5040281426776	21.3134781736831	18.8812664613718	18.8316884357445	19.0592106924428	21.7905328488208	19.1034302679032	21.7166901196737
AT5G47690.3	20.8634501487393	19.3926190429202	19.1511248093222	20.2956447972838	19.5040281426776	19.8298763879212	20.2831913808993	20.7343679010998	19.0592106924428	19.2510099012939	21.3521716962546	18.6524872301695
AT1G64390.1	21.1775913797106	19.9214310104124	18.4742630146978	18.9355663306786	19.5040281426776	18.9446053185332	18.8812664613718	18.8316884357445	19.0592106924428	21.7478831899935	23.1371916073136	20.4895932026987
AT3G51820.1	21.2978011063566	21.1016315819906	18.4742630146978	22.8510823749721	22.189491599744	22.0394191092329	21.7291562273008	18.8316884357445	20.8465727225389	21.0897312279851	21.0645559541253	21.9827513157719
AT1G29250.1	22.6957771241765	22.333580409602	22.3810060715305	20.5676137916054	22.1707573102151	22.9078777592485	23.5363802706184	24.0180148860412	23.8419668018491	23.3986711587887	23.8358615155336	22.4066679829412
AT2G46240.1	18.6121817094476	18.4215097750248	18.4742630146978	22.5735688371119	20.811919969645	22.7577136048786	21.5138013146322	21.5375116902606	19.0592106924428	18.8615172260725	19.1034302679032	18.74245284146
AT2G06050.2	18.6121817094476	18.4215097750248	18.4742630146978	21.2498036917836	19.3348853806407	21.8370742826503	21.6725440388397	18.5117642335719	19.0592106924428	21.7037483600328	19.1034302679032	19.038707534376
AT4G15770.1	18.6121817094476	18.4215097750248	18.4742630146978	18.9355663306786	19.5040281426776	18.9446053185332	19.325452726791	19.2647001620767	19.2393298960749	22.4901747928287	22.1643835634563	19.938598531714
AT5G40580.1	22.8920426547114	23.0969489841965	22.8344608266814	23.1699688754603	20.6349341049959	23.4558376489831	22.1412006621	23.8497729287653	21.5468550228991	22.7100640789044	23.2961601907371	24.0431932016108
AT3G46220.2	19.8121416520565	20.4194852447878	20.7597744281821	20.1400152845493	19.5040281426776	19.9394218327644	18.195462324964	18.8316884357445	19.0592106924428	18.2803915906458	19.1034302679032	18.8310302969268
AT5G61770.2	18.6121817094476	18.732426848639	18.4742630146978	18.9355663306786	19.5040281426776	18.9446053185332	18.8812664613718	18.8874035056049	19.0592106924428	21.2388847348001	22.1491679788716	21.3233963545058
AT3G61070.1	23.9494383790598	24.3615003520973	24.0535053425633	23.8779407694455	24.0697549164072	24.1257098475951	24.0577095222898	23.9229370337417	23.9816321677459	23.9694570515475	24.0519780769837	23.6335882828033
AT5G50250.1	18.6121817094476	18.4215097750248	18.4742630146978	18.9355663306786	21.908936425842	18.9446053185332	22.6781167488919	21.9631619108144	22.9741262373763	22.6728342655007	22.7102945093811	18.74245284146
AT3G07480.1	20.5239738229276	20.8844095023331	18.4742630146978	20.600278179273	20.5826726272294	21.2260003771177	22.1428564999806	18.8316884357445	21.6674580888574	21.3971992267076	19.9895696534927	20.3019829920558
AT2G46820.1	23.101221035963	22.5425627856003	18.4742630146978	22.6068043707959	23.8547140408196	23.6261468229185	22.9324605102621	23.7228840172557	24.1813529266645	23.070161899764	22.6219109020378	23.8428962202234
AT1G52070.1	22.1863872223688	20.1202302822714	22.2347293002335	20.7545677614328	19.5040281426776	20.6200814190493	20.58469716442	20.362522712292	20.5972902482558	18.8615172260725	19.1034302679032	18.74245284146
AT5G14260.3	19.6818081327863	21.0055289531174	18.8729527826915	20.0521763098891	19.5040281426776	19.0858040691378	18.8812664613718	19.0011783015357	19.0592106924428	18.8615172260725	19.1034302679032	18.6323828956304
AT4G23850.1	21.1026895499895	21.9954167852361	21.6253597012925	22.7502392932903	21.1518895460307	21.6570953230153	18.8812664613718	18.8316884357445	19.0592106924428	21.431665033165	19.1034302679032	22.3250373527926
AT5G66550.1	20.3341640191607	17.8221983588349	18.3525966965862	18.9355663306786	19.1254934100172	18.8854870215368	20.9434685641005	18.8316884357445	20.6590465615043	18.8615172260725	20.2735349666671	18.74245284146
AT2G45060.1	21.4516769739715	18.4215097750248	18.4742630146978	18.9355663306786	21.4254109562129	20.7676754945973	20.9397474238564	20.8490587569767	21.0064757259359	18.8615172260725	19.1034302679032	18.74245284146
AT4G36810.1	20.4548424594225	19.5189594853296	19.0648586804211	18.4493481727872	19.0009149876957	19.7259007350986	18.8068921811094	19.3097567928865	19.2797375221853	18.6367804741074	18.618829643945	19.040170315687
AT4G34700.1	22.1552325265069	22.387129627022	22.1841115425142	22.7216061468642	22.2164664226286	22.7761524738125	22.4924434340134	23.0488139462923	21.9430650132371	22.9160527440224	19.1034302679032	22.8796838271112
AT4G22513.1	23.7852753492604	17.8498638729509	18.4742630146978	19.0865549663784	19.5040281426776	22.8276908119098	18.8812664613718	23.383509187106	23.9909953222636	24.0329742539616	23.4417811050042	23.1541748543482
AT3G12930.1	18.6121817094476	19.5822965919563	18.4742630146978	18.9355663306786	19.5040281426776	19.7206827405797	20.5533245007939	18.8316884357445	18.8894009041432	20.4894220782246	20.3120783280665	19.5156317407196
AT1G08640.1	22.1077405213808	21.0231925859406	18.4742630146978	21.8239922376652	20.703717416718	22.0933904826515	22.0659140552851	21.9068472094661	20.4817400702116	21.6015469501218	22.6520129677826	22.1005908024734
AT5G47880.1	21.4833973317974	21.486270130986	21.2022979800613	22.7935378245511	21.3943001825518	22.3676954871054	22.1849234546959	21.5849031081565	22.0259588675269	22.1039571921886	21.723253677577	22.7010402094874
AT1G24240.1	21.5266827403002	20.300558403284	21.2484476400369	21.3976245013656	21.7239486700501	21.8547101416285	21.499932236893	21.6436628958441	22.2481997634454	21.8871249325535	22.9940023822815	22.6942150363623
AT1G18600.1	18.2484440264411	18.0306359950418	19.3787584104783	18.7048292192762	19.2836141794488	18.7871608889139	18.8845318334253	18.9718831892155	19.0592106924428	18.8258227306072	19.3103933787726	18.9225397475079
AT4G25900.1	22.3017562899802	21.3031047110527	20.5591471602356	21.4498524107406	21.4792879840096	20.6677729410662	22.0556723411845	20.7555152637763	20.7929162622193	20.411287142556	22.6710868446043	20.4809468358063
AT5G40760.1	20.9941486510133	21.2957495999931	22.0225444204631	21.5442479082353	20.6240202108889	20.9565184919677	21.4883984257524	19.8637611197432	20.7082905724444	22.3630582173217	21.0123005824129	21.7645408906897
AT2G27720.2	23.9910214540037	22.3328127820623	22.3287636644371	18.9355663306786	19.5040281426776	18.9446053185332	23.5438974751604	22.5666262829278	21.7638167704906	22.5615954933933	19.1034302679032	22.519122826554
AT5G48930.1	18.0845409608724	18.4215097750248	18.4742630146978	19.6236091519073	19.5040281426776	19.8420474941096	19.8403913741867	20.9633042833152	20.7595151956907	18.8615172260725	19.1034302679032	18.74245284146
AT1G75330.1	21.6613909294397	22.5424788320237	18.4742630146978	18.9355663306786	20.7184783174457	18.820385168087	20.6349163846139	20.5083602302262	20.1915243477584	20.7749580291874	21.6335389514538	20.637742133617
AT4G18670.1	18.9142133113344	18.6938125630399	20.6187502239159	19.2283049441832	19.5040281426776	19.8135081866975	18.9378542113108	21.2377290059113	18.4541908367688	21.2823063869637	18.5282089425802	21.0772854739465
AT5G54180.1	20.7195640848945	21.183908682303	20.995378483094	20.8773583731715	18.6592270197444	20.7580943759997	18.6175050230313	19.0116693472364	18.7825883755816	18.8738184239944	18.6257329186931	21.5341312746163
AT4G23180.1	20.5107127461928	20.4870392213482	20.8291173462393	18.9355663306786	19.5040281426776	19.7740484620675	18.8812664613718	19.467791100629	18.6743094230395	18.8615172260725	19.9618596108914	18.0387912735865
AT1G04710.1	20.3991524706683	18.4215097750248	18.4742630146978	21.4414906141855	19.8847065698786	20.8343059251343	19.8738520297828	21.2794935473003	21.3942180036242	20.4932314786267	20.8226178966394	20.8394287148573
AT1G09630.1	22.8994595426717	23.0214439545756	18.4742630146978	18.9355663306786	19.5040281426776	19.9201853646782	23.0673478622702	23.5151970425713	24.3922925260278	23.0036239346374	23.8606199489463	23.1402738791326
AT5G24020.1	20.535671688882	20.2899406361143	21.4976647533691	20.5638519097731	20.0458343022002	20.6718394838465	18.8812664613718	18.8316884357445	19.0592106924428	21.5648486433548	19.117013671986	21.4033576992958
AT5G65350.1	27.1669367485968	27.3596463565698	27.0128643902715	27.336110700137	27.6358220559398	28.0558467385641	27.244672321715	28.4771780728158	28.5385960480991	27.6144143125552	28.6482647508247	28.0951323502295
AT1G65270.2	21.6623740317205	22.7917700031941	18.4742630146978	22.3163258694063	21.8403956926306	22.6191634487648	21.8742682907419	18.8316884357445	20.9388625797504	22.2251340190295	21.3978893696244	22.2420802906325
AT2G18980.1	22.0128304691461	20.2039865786502	20.4049353319019	18.9355663306786	20.4100127613017	20.7480971079745	18.8812664613718	18.8316884357445	19.0592106924428	19.7581327245795	23.2681523207381	19.3427745974221
AT1G04080.3	22.2831332985956	22.4089226140983	21.7753142887602	22.6366405500247	19.5040281426776	24.2038778794622	20.7139428446736	20.930699170217	19.0592106924428	20.9347476493469	19.1034302679032	21.3469759822847
AT2G38540.1	24.9194400285219	23.5635817310272	24.658679581041	24.3136771710084	23.8644926043777	24.043641452054	23.2351755992551	25.2697074120525	25.0344609726532	24.9157392677723	25.1895841966375	24.3720921462118
AT1G09010.1	20.9613740056392	21.4166654710939	21.4090621163995	20.8480891627427	21.3255931326035	21.2425983136527	20.2087987534295	20.5332840997825	21.0900665333322	20.6673895485078	21.9724605617283	21.1249801458574
AT3G23490.1	19.6075837276662	19.7897961984528	20.0882693560393	19.3271030475202	20.1565114806957	19.9936227327794	20.4058657229677	20.2631301969901	21.9643580556258	19.2629209386843	19.2951058117743	19.4209589041516
AT1G25490.1	21.0505328910466	19.2866403745417	20.9353511280171	19.4388012315597	19.5040281426776	20.5441639394393	18.8812664613718	18.4124006883704	19.0592106924428	18.8898087903689	19.1034302679032	20.5046083187164
AT3G18890.1	20.1301642423757	21.6257509751509	21.2936655675531	20.4797484454426	20.2210914495352	20.2119309167509	20.5936183953796	20.2122873829422	19.0592106924428	20.1639806700098	21.3756692062299	19.6763731270139
AT4G29810.2	22.3130459034292	20.8463059609521	22.3250733223027	23.639528841739	22.4189183089478	23.0079662158636	20.7897821678379	22.0445875608135	20.669818784525	21.080235417085	19.5519761026523	21.8357758551718
AT1G64510.1	25.3424319999814	25.1322675121459	25.0313141878168	24.218568261568	24.538995355455	24.591931576471	23.9835169378415	24.8598233773571	25.0471636945013	24.7498476435623	25.3514969359222	25.1034576647387
AT4G31340.1	21.358979509196	21.5919674042374	18.4742630146978	21.4821165183934	21.2724876938936	22.3082165255482	21.4387512502238	18.8316884357445	19.0592106924428	22.6129634092634	20.8786444374503	21.242647009592
AT1G63970.1	22.6154926932565	22.6921697835071	22.3469959944077	22.0372654182217	22.4764584667382	22.8985883797271	23.039682154961	21.2604189607774	22.7662318562805	23.0649392515844	22.1814014593856	23.0319897137058
AT3G27300.1	22.0335849869719	22.2656556757309	22.0390408551058	22.79168536031	22.5350523734494	22.7663386322966	22.5444169019091	21.9424393343784	21.7048224748084	21.3155425082646	22.1386777185626	22.7092131015468
AT5G42890.1	18.6121817094476	18.4215097750248	18.4742630146978	18.9355663306786	19.5040281426776	19.3315131669459	22.3176756509968	23.2594116901741	22.0253241112958	22.7480902514908	22.9413620802194	21.8989732097605
AT4G14360.1	20.6333317457984	19.0225987698869	18.882431462772	18.9355663306786	19.5040281426776	18.9446053185332	18.8812664613718	18.8714948744078	19.0592106924428	21.0730036492057	20.5292335832085	20.522889785811
AT4G04470.1	22.4442943068859	21.5782222584257	22.2676465370728	18.9355663306786	19.5040281426776	21.1633669814143	20.0966550023417	21.7512126395859	22.0329384489852	21.7821949946629	22.4383253641839	21.3511721784162
AT5G40490.1	18.6121817094476	18.4215097750248	20.7449960796797	18.9355663306786	19.5040281426776	21.5006928648583	23.0781543918423	22.7093207108102	22.0761891282655	21.8520796867019	20.4589269645556	21.7380354454227
AT3G55620.1	19.5994526308768	19.7238152716247	19.8062211601517	19.5670267308556	19.5040281426776	19.8157928298218	21.1397777174759	19.944209193437	20.4907801371912	21.9135959790107	22.5303227448298	22.1312596003753
AT1G77090.1	19.8732676159836	22.4909963836961	19.8306907301376	18.9355663306786	21.3788544365501	18.9446053185332	20.0563115849373	21.332184096327	20.7287060909966	22.2581099441193	21.480030718399	18.74245284146
AT4G32470.1	18.6788291867139	17.9926370058391	18.4742630146978	21.2857876907267	22.1040156004769	22.9332415759961	23.1096221756989	20.1897441973007	23.2670959869356	23.9557354771841	18.7781251719283	23.0299273172768
AT4G23690.1	21.2746335153694	20.7522746702413	20.5713382320152	20.5154125479053	20.8589474709709	21.2894971737531	21.0157374597351	20.7859910793326	20.9410246742051	20.8300776212907	20.9401649936818	19.9937250906665
AT5G05470.1	19.5985549562751	19.6367090270904	18.4742630146978	19.6299620987461	19.5040281426776	19.2373151503209	18.8812664613718	18.8316884357445	19.0592106924428	20.2014217475993	21.3632345819449	22.6459631302989
AT1G21680.1	21.1643145039986	18.7006492741001	18.4742630146978	20.031700691276	19.9194995825888	19.6396024807705	20.0993828072723	20.509197150416	19.0592106924428	20.7939593513067	20.5630776530818	20.7743859308757
AT5G42130.1	17.9402375943915	20.9815296554869	21.0623991387144	21.0961331495951	19.5040281426776	21.2982264989887	18.8812664613718	20.3728657188657	19.0592106924428	20.573407380306	19.1034302679032	20.7093092497011
AT1G54100.1	20.9402937937951	19.7736731787811	22.3896679655235	21.5270394083801	21.6766860484312	22.0674747358837	18.8812664613718	20.9872609722158	19.0592106924428	20.3863856348146	22.2822998817621	18.74245284146
AT3G51140.1	21.762906117322	21.2514881894514	20.9420376402924	20.5111334813824	22.6255876785938	21.9790512942515	21.9532491407271	21.9470575750116	22.742684431206	22.3666558511921	22.4961300204685	22.3428514875687
AT3G51190.1	26.3084162499106	25.4077816085575	25.243513958221	25.5771111492099	24.9695513792096	24.7593823108232	25.41766313246	25.9815597915373	25.3961139929331	24.6515395260385	26.5063644873758	25.6312095902039
AT3G29030.1	23.7182497131932	21.6675834749648	22.8018211242561	22.8677934026529	21.3733448342327	22.8446370041283	22.6097033655529	22.4891269285237	21.7875780935899	21.2562832778514	22.1921276828606	21.5844788044309
AT3G06483.1	21.1084616044739	20.6728207761099	21.7326442214934	22.1826021242701	19.5040281426776	21.4294965179047	22.1031366658939	22.3614118656075	22.2589225232148	22.0789519601252	21.9305759242254	22.0371943552798
AT1G79340.1	20.4088771414638	23.0827246964832	22.8908693086968	20.1640876526446	19.7423717446573	21.7279155741416	20.0584535664779	22.9496944884726	19.9839662940289	21.8759109251524	19.5161817801501	21.8618042348138
AT3G29185.2	20.3273600803862	21.0410392909224	18.4742630146978	21.4557956426315	20.6628804309857	21.1311075912015	19.4821777111874	18.8316884357445	19.0592106924428	18.8615172260725	19.1034302679032	18.74245284146
AT5G25450.1	18.6121817094476	18.4215097750248	18.4742630146978	19.2479703817453	22.2712870494215	22.5090195134788	23.3114046443487	21.0986525131518	23.4608714266185	23.4854577591468	19.8393066512637	22.4728570251842
AT3G24503.1	19.5331263902735	18.5850604220262	19.262706225612	19.1129656733821	19.1573626772496	18.9446053185332	20.0951204356022	18.8316884357445	19.1076704522748	19.6500848462738	19.1034302679032	20.0320030023253
AT3G11830.1	21.9447011602166	20.8987818222274	21.5830547549121	18.9355663306786	19.5040281426776	18.640013070012	18.8812664613718	18.8316884357445	19.0592106924428	21.1265430031721	19.9978411176839	20.4727443777436
AT2G35820.1	18.6121817094476	18.4215097750248	18.4742630146978	18.9355663306786	19.5040281426776	21.8474913418625	21.496929338278	20.3677496017931	21.6887014010044	18.8615172260725	19.1034302679032	18.74245284146
AT4G02230.1	24.4845477034574	23.8406115983447	23.982397948573	22.5955607189155	22.8425912758595	23.2788584807701	23.5608525573524	23.6366883374124	22.2919086836841	23.2028110581329	24.8328772692888	24.6289634315373
AT1G74850.1	21.2739699918622	20.9061674451972	21.4292269165218	21.3676960202649	19.359279985284	21.0878863824591	19.4255614119771	20.4946515116303	19.0592106924428	20.6322676118958	20.0335409636848	21.6745346401339
AT1G32080.1	20.771950828718	21.9026430274364	18.4742630146978	21.776414256602	22.0758510711679	21.9164722161624	18.8812664613718	21.0064216217985	19.0592106924428	18.8615172260725	21.2258865594091	21.2108593310705
AT4G24220.1	20.8348356620399	20.9173897450282	20.7703660776163	20.2701657035165	19.9323981545231	19.8565133872892	21.2212642163679	20.2961896098193	21.3434552107883	20.1463533188784	19.6921978844226	19.8901338047999
AT2G40730.1	20.6765874903707	21.6252735176041	18.3340996255265	21.9741440969423	19.5040281426776	21.6026309109155	18.8812664613718	18.8316884357445	19.0592106924428	19.0252843913106	19.1034302679032	19.3338321974796
AT3G48750.1	22.9874461835717	18.4215097750248	20.3188679632957	21.9435889324068	22.6034060771975	22.6192812353631	22.0054897192025	22.6144345332914	19.0592106924428	20.1394134802247	20.9734341875481	21.4117958136729
AT3G55410.1	18.6121817094476	24.08278591942	23.8445788713598	24.4630830323939	24.5463549625739	24.5001080826383	24.6384846362627	18.8316884357445	19.0592106924428	18.8615172260725	21.7607478609215	20.3300590428559
AT5G27470.1	19.6919143977343	19.2390709819267	19.4208250337421	19.4759922502183	19.5040281426776	19.410720597762	21.305589063469	21.1726962272254	21.0902912654863	20.5351956263859	19.1034302679032	19.6136303158786
AT3G07030.1	18.6121817094476	18.4215097750248	20.3010892140943	18.9355663306786	19.5040281426776	20.7982566161212	22.7503952077821	21.3791354678702	24.2898050231354	21.7232902425452	21.9359606541679	23.9682157258201
AT3G47430.1	20.7521372365714	20.9757370860014	20.6085686499	21.2632290770599	20.3301007647066	22.3314140850686	22.0042712235844	20.8310167621946	22.1694681431926	20.6362544318193	21.6561636203566	19.154916974568
AT5G26210.1	19.6243731399324	19.6684200821977	18.7778720087111	18.9070774364681	19.5040281426776	19.5548452753656	19.4335756410856	19.8929798373393	19.0592106924428	20.0142858035014	19.1034302679032	20.2081898403203
AT5G54430.1	20.7186827448878	21.3576479761345	20.2880385044758	18.9355663306786	20.5405420522984	21.591586603119	20.5484148459423	22.1964550478462	20.5839290882331	20.1618590518815	20.7340611573427	20.1662268426449
AT4G17270.1	23.1137040189237	22.7386407985087	21.65671464135	23.634285614348	23.4540538732395	23.1906551137603	22.8731194548845	22.0619252113129	20.9757989990867	22.9096098516736	22.7778452391106	22.5522961927696
AT1G08480.1	21.6286541205668	18.4215097750248	22.673296241997	18.9355663306786	19.5040281426776	18.9446053185332	21.8037507778429	18.8316884357445	21.1278995740215	20.3117531701523	21.0235442237695	22.8826867031451
AT3G52730.1	22.4365258901834	23.9033320858865	22.67660793419	23.1775874260603	22.7293889190543	24.4151823873865	24.2612147428644	23.7406601718526	23.2204911046947	23.7161504431199	24.4978967772446	24.3039138000115
AT2G42710.1	19.4188352048023	20.2024434180393	19.0967148456925	18.9362276085023	19.5040281426776	20.6805531137317	19.8960684916144	18.8316884357445	19.6667367446795	21.2372651126989	19.6392830802576	21.3752017406855
AT1G22280.3	21.9370991662597	20.4513540056315	19.9562458563815	21.6865355778235	21.412707058966	21.5932819189147	18.8812664613718	20.1476372154544	19.0592106924428	21.7120289150272	21.3826899839565	20.5739406746967
AT5G45130.1	18.6121817094476	18.4215097750248	18.4742630146978	18.9355663306786	19.5040281426776	20.261720915461	23.8569982956163	21.6283230476547	22.4467127920887	18.8615172260725	23.2068858821237	20.3833645600887
AT3G24170.1	20.6011294414297	21.8346025962101	22.4176442057255	21.7038062238556	20.8057478075705	23.0224827881096	19.5463695747532	21.3640749259455	19.5601429492256	21.5641983440453	19.5049460044265	21.9851494874259
AT5G63120.2	21.1120348896805	20.8488834530891	20.8218371234053	21.400439484398	19.5040281426776	21.6127626698269	18.8812664613718	20.5757843493012	19.0592106924428	18.8615172260725	19.1034302679032	20.9110532604867
AT4G14070.1	22.0651881512927	20.0419391631269	21.1130342136088	20.7318977996169	20.2351837874208	21.5452847905362	19.4575954220008	21.0719526382212	19.8684668096822	22.5044402948713	20.7015854612848	21.8718011089603
AT4G11290.1	23.9905117996748	23.8451840269574	23.6343125388615	23.734255630874	22.6276296175807	23.5213195944377	24.3822672767966	24.0681327240015	23.4258340138515	24.4477737511389	24.6006960477646	23.2514851555679
AT1G79940.1	20.1866250955157	20.5908919556473	18.4742630146978	20.8199936841103	19.5344769538913	19.5799037727579	18.8812664613718	18.8316884357445	19.0592106924428	19.9575035453699	20.8293120107831	20.1551267323975
AT3G56060.1	21.7147636918599	20.8139610081276	21.7133739280875	21.2652620675243	19.5040281426776	20.8899478377364	19.8295265775262	18.2581664771715	20.7177987747512	19.1427205011547	19.1034302679032	19.8022935931274
AT4G10540.1	23.7882901888913	22.7461554954823	23.1786536066509	18.9355663306786	22.4255697454145	22.9133689924556	22.3944150681739	23.2264343901517	22.6126958629461	18.8615172260725	22.6686749997193	22.2984646696794
AT2G41250.1	18.6121817094476	18.4215097750248	18.4742630146978	21.9634710723821	20.8646824558263	22.3399758292471	20.8497083184962	21.9205099648145	22.2588805540467	22.0837154742631	20.9939432281694	20.9197921597903
AT3G03060.1	18.6121817094476	18.4215097750248	18.4742630146978	18.9355663306786	19.5040281426776	21.0657216449543	18.8812664613718	18.8316884357445	21.9136455533818	22.7184487378658	23.2209239743181	21.094174679997
AT2G02500.1	17.8574987976044	20.5449974383459	20.1129930262528	20.8112818783728	21.7894673782416	21.8656645616858	20.6688493983097	18.8316884357445	20.7357624908982	20.5349734417686	19.1034302679032	20.8061186726207
AT1G34760.1	24.6498573053248	24.5361027624864	24.6177072288144	24.4374235582282	23.3100007034402	24.5755287448098	24.7839649919701	24.7336146135235	24.5755911787999	24.5263102216693	24.2017548122455	24.4108894255113
AT5G61510.1	17.3064312899511	18.4215097750248	18.4742630146978	19.6666182277803	19.5040281426776	21.1674806253272	19.2689996686804	18.8065921946058	20.1525185021658	18.8615172260725	19.1034302679032	20.8107710687382
AT3G07640.1	19.8196073636925	19.8102600781791	18.4742630146978	20.1351467257454	20.0516508982825	20.0306045029493	19.6187587359738	21.5138327523352	21.2615843508891	21.2301007901776	20.8268529629437	21.4213686290851
AT1G48420.1	19.816372285802	20.3601058969499	20.2174786694839	21.2349621119389	20.0096618923236	21.2045557718333	19.7242671611273	20.0940863864258	20.0306003003597	19.9327484853477	19.9502126272434	20.3619398982343
AT5G47030.1	20.599209818609	20.5187411432816	20.867300423355	20.132833705797	21.7375254610296	20.4965529570598	21.6187820318757	21.1482242647485	19.0592106924428	20.9738310882891	20.1409569014739	18.74245284146
AT2G43180.1	20.3537073610984	18.2582110209871	20.5764061503496	18.9355663306786	19.5040281426776	18.952926138645	18.8642431034752	20.6521450702583	18.8355348341647	20.4070677783803	19.1034302679032	18.5589602851185
AT3G59600.1	18.6121817094476	18.4215097750248	18.4742630146978	17.6199608687554	19.5040281426776	17.5868172163617	18.5590776930709	19.5484355334143	19.9038811986504	19.2066319404467	18.6362267512509	19.3109827043913
AT4G01870.1	21.3577073007879	18.4215097750248	22.2023141239518	20.2935022397737	19.5040281426776	18.9446053185332	18.8812664613718	18.8316884357445	19.0592106924428	21.4860130214889	20.1125165032395	21.2181890919991
AT4G02990.1	20.6036693532713	20.3629195440207	20.673123786638	18.9355663306786	19.5040281426776	19.6545599888546	18.8812664613718	19.8978828337187	19.0592106924428	20.8503504448889	22.2891028392406	20.8550342140364
AT4G13710.1	22.7790666579942	22.1263930171033	22.6810613253939	21.8910683329558	20.8174103638745	22.9623345667923	20.3663654406558	22.7475771515243	22.398296433073	22.9549688049398	22.961891933558	18.74245284146
AT5G53070.1	21.4693463241819	21.4821737712869	21.6252528907315	20.4981872112351	19.908724923221	20.5436321509687	21.5798690248725	21.8505145982262	21.572829152382	22.0623138202112	23.0390611092778	22.1118443955501
AT1G06720.1	18.6121817094476	18.4215097750248	18.4742630146978	18.9355663306786	19.5040281426776	18.9446053185332	18.8812664613718	18.8316884357445	19.0592106924428	22.302915821145	22.2954574504784	22.1426898177082
AT4G39150.1	21.4492966560413	18.8228169247418	20.3395058946326	18.9355663306786	20.77593524339	18.9446053185332	18.9595099277402	20.9027987620926	21.0582675914023	18.8615172260725	21.4433500608938	18.74245284146
AT3G17611.1	18.6121817094476	18.4215097750248	18.4742630146978	20.8576302502176	20.5660502092786	20.4517759427545	22.2694253505982	22.084226587809	22.2451052530492	21.7651931079041	22.2163323098576	21.5605640915674
AT1G54520.1	22.0366607686104	21.0105689102983	22.4567340362618	20.9054843306448	21.4651178393578	21.5133142438462	21.5497830231549	21.2308437103992	21.3218504942283	18.8615172260725	19.1034302679032	19.5114659081613
AT1G22740.1	18.6121817094476	18.4215097750248	18.4742630146978	22.0900946469623	23.2844705659074	18.9446053185332	22.4508626230681	22.7663402500543	21.7255411092629	18.8615172260725	23.6892705338063	18.74245284146
AT4G19170.1	20.6777356570469	23.1184779171588	22.1275576777924	23.0411924007294	21.3205068183331	22.0307851555824	20.3903833695682	19.8577912997888	21.5603109077385	18.8615172260725	19.1034302679032	19.2697730215993
AT3G02870.1	21.4965045615471	17.8132646966035	21.4100959817265	17.8816975350708	19.5040281426776	20.6355557222795	18.8812664613718	18.8316884357445	19.0592106924428	22.164354098492	19.2847751075725	18.2458178394954
AT2G37770.2	18.6121817094476	18.4215097750248	18.4742630146978	18.9355663306786	19.5040281426776	18.9446053185332	18.8812664613718	18.8316884357445	19.0592106924428	21.658272945658	21.9807938270013	22.0130350065514
AT5G58060.2	19.4281547762324	20.6249279506997	20.9991517042011	19.8101271723067	21.002610397394	20.4075172537838	21.3390148682501	21.3704317316828	21.1809776529497	21.0789618923392	21.148085207501	21.0788306513377
AT5G46750.1	20.5149281921427	22.0548907687929	20.3369844108796	20.5763024631675	19.5040281426776	21.9488721232823	21.5968383057982	21.7019705566998	21.5317707543987	21.8836571922551	20.4202829299497	20.4290922885398
AT5G37850.1	18.6121817094476	17.6723104168333	19.3160935359806	20.721450114524	19.5040281426776	18.9784053320054	20.165149754275	18.4800538847727	19.0699105798	21.2616962476881	19.1034302679032	21.0666129904493
[truncated: 789 more rows]

## Sheet: Feature Meta Data
ID	samesets_accessions	subsets_accessions	description	protein_set_score	#sameset_protein_matches	#subset_protein_matches	#peptides	#specific_peptides	#peptide_matches	#specific_peptide_matches	peptides_count_QE31216MAR_mgf	peptides_count_QE31228MAR_mgf	peptides_count_QE31240MAR_mgf	peptides_count_QE31219MAR_mgf	peptides_count_QE31231MAR_mgf	peptides_count_QE31243MAR_mgf	peptides_count_QE31222MAR_mgf	peptides_count_QE31234MAR_mgf	peptides_count_QE31249MAR_mgf	peptides_count_QE31225MAR_mgf	peptides_count_QE31237MAR_mgf	peptides_count_QE31246MAR_mgf	psm_count_QE31216MAR_mgf	psm_count_QE31228MAR_mgf	psm_count_QE31240MAR_mgf	psm_count_QE31219MAR_mgf	psm_count_QE31231MAR_mgf	psm_count_QE31243MAR_mgf	psm_count_QE31222MAR_mgf	psm_count_QE31234MAR_mgf	psm_count_QE31249MAR_mgf	psm_count_QE31225MAR_mgf	psm_count_QE31237MAR_mgf	psm_count_QE31246MAR_mgf	raw_abundance_QE31216MAR_mgf	raw_abundance_QE31228MAR_mgf	raw_abundance_QE31240MAR_mgf	raw_abundance_QE31219MAR_mgf	raw_abundance_QE31231MAR_mgf	raw_abundance_QE31243MAR_mgf	raw_abundance_QE31222MAR_mgf	raw_abundance_QE31234MAR_mgf	raw_abundance_QE31249MAR_mgf	raw_abundance_QE31225MAR_mgf	raw_abundance_QE31237MAR_mgf	raw_abundance_QE31246MAR_mgf	ratio_g1_vs_g2	OriginOfValueabundance_QE31216MAR_mgf	OriginOfValueabundance_QE31228MAR_mgf
[truncated: 2,629 more rows]
[truncated: 29 more columns]
