# Supplementary material for: Proteomic profiling of Arabidopsis nuclei reveals distinct protein accumulation kinetics upon heat stress
Source: Sci Rep. 2024 Aug 14;14:18914. doi: 10.1038/s41598-024-65558-4 (PMC11324732; doi:10.1038/s41598-024-65558-4)
Supplement: Supplementary file 24 — Supplementary Information 24. [file 41598_2024_65558_MOESM24_ESM.xlsx]

## Sheet: 522 DAP
Table S4: List of 522 differentially accumulated proteins. Highlighted in blue are proteins with GO Cellular component associated with the nucleus, nucleolus, nucleoplasm, or nuclear envelope. The identification of TFs was carried out with AGRIS (https://agris-knowledgebase.org/) and the NLS prediction was performed with the LOCALIZER online tool (https://localizer.csiro.au/).
Locus Identifier	Gene Model Name	Gene Model Description	Gene Model Type	Primary Gene Symbol	All Gene Symbols	Cellular component (TAIR annotation)	TF family (AGRIS DB)	NLS (LOCALIZER tool)
AT5G14800	AT5G14800.1	Delta 1-pyrroline-5-carboxylate reductase, catalyzes the final step in proline biosynthesis from glutamate and ornithine.In situ hybridization indicated that under normal growth conditions, the highest concentration of P5CR transcripts occurs in the cortical parenchyma, phloem, vascular cambium and pith parenchyma in the vicinity of the protoxylem. Single gene in Arabidopsis.	protein_coding	PYRROLINE-5- CARBOXYLATE (P5C) REDUCTASE (P5CR)	EMBRYO DEFECTIVE 2772 (EMB2772);PYRROLINE-5- CARBOXYLATE (P5C) REDUCTASE (P5CR);PYRROLINE-5- CARBOXYLATE (P5C) REDUCTASE (AT-P5R); (AT-P5C1)	cell wall|cytoplasm|cytosol		(KRSR)
AT1G79920	AT1G79920.1	Heat shock protein 70 (Hsp 70) family protein;(source:Araport11)	protein_coding	HEAT SHOCK PROTEIN 70-15 (Hsp70-15)	HEAT SHOCK PROTEIN 70-15 (Hsp70-15); (AtHsp70-15)	cell wall|cytoplasm|cytosol|other cellular components|nucleus|plasma membrane|mitochondrion		(KVKK,RRGKHSWRICRKLRI,RKLRIGCMKMGKMRPK,RRWVTLLKCVTRSRWK,KREEFEEISIPILERVKRP)
AT5G02500	AT5G02500.1	Encodes a member of heat shock protein 70 family. Hsc70-1 negatively regulates the expression of Hsp101 through HsfA1d, HsfA1e and HsfA2. During non-HS condition, Hsc70-1 attenuates the activity of HsfAs and finally affects the expression of HsfA2 and Hsp101 genes. hsc70-1 mutant showed thermotolerance phenotype due to higher expression of Hsp101 and other HS inducible genes.	protein_coding	HEAT SHOCK COGNATE PROTEIN 70-1 (HSC70-1)	(AtHsp70-1);HEAT SHOCK COGNATE PROTEIN 70 (HSC70);HEAT SHOCK COGNATE PROTEIN 70-1 (HSC70-1);HEAT SHOCK PROTEIN 70-1 (HSP70-1);ARABIDOPSIS THALIANA HEAT SHOCK COGNATE PROTEIN 70-1 (AT-HSC70-1)	cell wall|cytosol|chloroplast|nucleolus|extracellular region|Golgi apparatus|other cellular components|cytoplasm|vacuole|nucleus|plasma membrane|cytosol |cytoplasm		(KRKSKKDITGNPRALRRLR,RKSKKDITGNPRALRRLRT)
AT1G01300	AT1G01300.1	Eukaryotic aspartyl protease family protein;(source:Araport11)	protein_coding			cell wall|extracellular region		(RRLDSAGCNTRRKTC,RRCSQSDPIFDPRKSKT)
AT4G00230	AT4G00230.1	xylem serine peptidase 1;(source:Araport11)	protein_coding	XYLEM SERINE PEPTIDASE 1 (XSP1)	XYLEM SERINE PEPTIDASE 1 (XSP1)	cell wall|extracellular region
AT3G13790	AT3G13790.1	Encodes a protein with invertase activity.	protein_coding	(ATBFRUCT1)	(CWI1); (ATCWI1); (ATBFRUCT1);ARABIDOPSIS THALIANA CELL WALL INVERTASE 1 (ATCWINV1)	cell wall|extracellular region|other intracellular components |plasma membrane
AT3G03060	AT3G03060.1	Homologue of animal ATPase Family AAA Domain-Containing Protein 3 (ATAD3), which is involved in mitochondrial nucleoid organization; interacts with SHOT1.	protein_coding	SHOT1 BINDING ATPASE 1 (SBA1)	SHOT1 BINDING ATPASE 1 (SBA1);ATPASE FAMILY AAA DOMAIN-CONTAINING PROTEIN 3A1 (ATAD3A1)	cell wall|mitochondrion
AT5G51550	AT5G51550.1	EXORDIUM like 3;(source:Araport11)	protein_coding	EXORDIUM LIKE 3 (EXL3)	EXORDIUM LIKE 3 (EXL3)	cell wall|other cellular components|extracellular region
AT2G05920	AT2G05920.1	Subtilase family protein;(source:Araport11)	protein_coding	SUBTILASE 1.8 (SBT1.8)	SUBTILASE 1.8 (SBT1.8)	cell wall|other cellular components|Golgi apparatus|extracellular region|mitochondrion
AT3G22330	AT3G22330.1	DEAD-box protein required for efficient group II intron splicing in mitochondria.	protein_coding	PUTATIVE MITOCHONDRIAL RNA HELICASE 2 (PMH2)	(ATRH53);PUTATIVE MITOCHONDRIAL RNA HELICASE 2 (PMH2)	cell wall|other cellular components|mitochondrion|cytosol|nucleus|cytoplasm|nucleolus
AT3G46290	AT3G46290.1	Encodes HERCULES1 (HERK1), a receptor kinase regulated by brassinosteroids and required for cell elongation during vegetative growth. Along with ANJ functions as the female (embryo sac) determinant of pollen tube guidance.	protein_coding	HERCULES RECEPTOR KINASE 1 (HERK1)	HERCULES RECEPTOR KINASE 1 (HERK1)	cell wall|plasma membrane|extracellular region|other cellular components		(KKRKR)
AT3G51550	AT3G51550.1	Encodes a synergid-expressed, plasma-membrane localized receptor-like kinase that accumulates asymetrically in the synergid membrnane at the filiform apparatus and mediates male-female gametophyte interactions during pollen tube reception. Also involved in powdery mildew infection. Mutants show faster root elongation under dim light, the protein is required for intracellular accumulation of AHA2 …	protein_coding	FERONIA (FER)	FERONIA (FER)	cell wall|plasma membrane|other cellular components|extracellular region		(RKSK,RRKR,RRRK)
AT2G46220	AT2G46220.1	DUF2358 family protein (DUF2358);(source:Araport11)	protein_coding			chloroplast
AT3G03980	AT3G03980.1	NAD(P)-binding Rossmann-fold superfamily protein;(source:Araport11)	protein_coding			chloroplast
AT1G27530	AT1G27530.1	ubiquitin-fold modifier-conjugating enzyme;(source:Araport11)	protein_coding			chloroplast
AT1G05140	AT1G05140.1	Peptidase M50 family protein;(source:Araport11)	protein_coding			chloroplast
AT1G48720	AT1G48720.1	Copia-like polyprotein/retrotransposon;(source:Araport11)	protein_coding			chloroplast
AT4G10000	AT4G10000.1	Thioredoxin family protein;(source:Araport11)	protein_coding			chloroplast		(KRISGNGNWVRERRRL)
AT1G18060	AT1G18060.1	localized to chloroplasts	protein_coding	(FBN-LIKE)	(FBN-LIKE)	chloroplast
AT5G51440	AT5G51440.1	HSP20-like chaperones superfamily protein;(source:Araport11)	protein_coding	(HSP23.5)	(HSP23.5)	chloroplast
AT1G52560	AT1G52560.1	HSP20-like chaperones superfamily protein;(source:Araport11)	protein_coding	(HSP26.5)	(HSP26.5)	chloroplast		(KKSPRQNFPRRRGRKS)
AT1G48860	AT1G48860.1	5-enolpyruvylshikimate-3-phosphate synthase involved in shikimic acid biosynthesis.	protein_coding	5-ENOLPYRUVYLSHIKIMATE-3-PHOSPHATE SYNTHASE (EPSPS)	5-ENOLPYRUVYLSHIKIMATE-3-PHOSPHATE SYNTHASE (EPSPS)	chloroplast
AT5G64860	AT5G64860.1	Encodes a maltotriose-metabolizing enzyme with chloroplastic &#945;-1,4-glucanotransferase activity. Mutant has altered starch degradation.	protein_coding	DISPROPORTIONATING ENZYME (DPE1)	(ATDPE1);DISPROPORTIONATING ENZYME (DPE1)	chloroplast
AT3G59400	AT3G59400.1	GUN, genomes uncoupled, is necessary for coupling the expression of some nuclear genes to the functional state of the chloroplast. Binds to the magnesium chelatase complex and promotes formation of the substrate,a tetrapyrrole signaling molecule. Porphyrin-binding protein that enhances the activity of Mg-chelatase. Although required for chlorophyll accumulation under normal growth conditions, GUN…	protein_coding	GENOMES UNCOUPLED 4 (GUN4)	GENOMES UNCOUPLED 4 (GUN4)	chloroplast		(KVKK)
AT4G25200	AT4G25200.1	AtHSP23.6-mito mRNA, nuclear gene encoding mitochondrial	protein_coding	MITOCHONDRION-LOCALIZED SMALL HEAT SHOCK PROTEIN 23.6 (HSP23.6-MITO)	MITOCHONDRION-LOCALIZED SMALL HEAT SHOCK PROTEIN 23.6 (ATHSP23.6-MITO);MITOCHONDRION-LOCALIZED SMALL HEAT SHOCK PROTEIN 23.6 (HSP23.6-MITO)	chloroplast
AT4G21210	AT4G21210.1	Encodes a PPDK regulatory protein that has both protein kinase and protein phosphatase activities towards PPDK (pyruvate orthophosphate dikinase).	protein_coding	PPDK REGULATORY PROTEIN (RP1)	PPDK REGULATORY PROTEIN (RP1);PPDK REGULATORY PROTEIN (ATRP1)	chloroplast		(KPRK)
AT4G34730	AT4G34730.1	ribosome-binding factor A family protein;(source:Araport11)	protein_coding	RBFA DOMAIN-CONTAINING PROTEIN 1 (RBF1)	RBFA DOMAIN-CONTAINING PROTEIN 1 (RBF1)	chloroplast		(RRTVRCMANPRRVKM)
AT4G39540	AT4G39540.3	Encodes a shikimate kinase. Its transcripts appear to be expressed in vegetative tissues and developing embryos. SK2 transcript levels rise in response to Phytophthora infestans spores. SK2 is believed to be localized to the chloroplast.	protein_coding	SHIKIMATE KINASE 2 (SK2)	(ATSK2);SHIKIMATE KINASE 2 (SK2)	chloroplast		(KRFRVVALTLDKRRDHR)
AT1G15710	AT1G15710.1	Plastidic arogenate dehydrogenase with minimal prephenate dehydrogenase activity. Contains a single catalytic domain.	protein_coding	TYRA AROGENATE DEHYDROGENASE 2 (TYRA2)	TYRA AROGENATE DEHYDROGENASE 2 (TYRA2)	chloroplast
AT5G45170	AT5G45170.1	Haloacid dehalogenase-like hydrolase (HAD) superfamily protein;(source:Araport11)	protein_coding			chloroplast |chloroplast
AT1G08520	AT1G08520.1	Encodes the CHLD subunit of the Mg-chelatase enzyme involved in chlorophyll biosynthesis. Lines carrying recessive mutations of this locus are white and seedling lethal.	protein_coding	ALBINA 1 (ALB1)	(CHLD);PIGMENT DEFECTIVE EMBRYO 166 (PDE166); (V157); (ALB-1V);ALBINA 1 (ALB1)	chloroplast |chloroplast|chloroplast |extracellular region|chloroplast		(KRRGKAGRAK,RKVFVEKTDMRAKRMARK)
AT3G26070	AT3G26070.1	PAP/fibrillin (ECM1 localized to chloroplasts, involved in response to H2O2.	protein_coding	FIBRILLIN3A (FBN3A)	FIBRILLIN3A (FBN3A)	chloroplast |chloroplast|chloroplast |other intracellular components |chloroplast |cytosol|plastid		(KKPR)
AT1G36390	AT1G36390.1	Chloroplast GrpE protein.	protein_coding	CHLOROPLAST GRPE 2 (CGE2)	(CGE-2);CHLOROPLAST GRPE 2 (CGE2)	chloroplast |chloroplast|chloroplast |plastid
AT5G58770	AT5G58770.1	AtCPT7 synthesizes medium-chain polyprenols of approximately 55 carbons in length. The enzyme utlizes geranylgeranyl pyrophosphate (GGPP) and isopentenyl pyrophosphate (IPP) as substrates. The enzymatic product accumulates into plastdial membranes (DOI:10.1105/tpc.16.00796).	protein_coding	CIS-PRENYLTRANSFERASE 4 (CPT4)	(ATCPT7);CIS-PRENYLTRANSFERASE 4 (CPT4); (ATCPT4);CIS-PRENYLTRANSFERASE 7 (CPT7)	chloroplast |chloroplast|mitochondrion
AT3G16290	AT3G16290.1	Strong interaction with TIC inner envelope protein translocon which consists of Tic20/Tic56/Tic100/Tic214(Ycf1)(DOI:10.1105/tpc.18.00357).	protein_coding	EMBRYO DEFECTIVE 2083 (EMB2083)	EMBRYO DEFECTIVE 2083 (EMB2083);FTSH (FILAMENTATION-TEMPERATURE-SENSITIVE PROTEIN H) INACTIVE 2 (FTSHI2)	chloroplast |chloroplast|other cellular components|other intracellular components |chloroplast		(KKESKRAAELKRMRE,RKKKEESLREARKNR,KKQQERKKRKAVRKKKE,KRAAELKRMREDFKRQRKE,KRKAVRKKKEESLREARK,EKTMKAQKKQQERKKRKAVRKKK)
AT4G25130	AT4G25130.1	Encodes a chloroplast-localized methionine sulfoxide reductase that is a member of the MSRA family. Involved in protection of chloroplasts from oxidative stress.	protein_coding	PEPTIDE MET SULFOXIDE REDUCTASE 4 (PMSR4)	METHIONINE SULFOXIDE REDUCTASE A4 (MSRA4);PEPTIDE MET SULFOXIDE REDUCTASE 4 (PMSR4)	chloroplast |chloroplast|plasma membrane|mitochondrion|other intracellular components |plastid |cytoplasm|cytosol
ATCG00330	ATCG00330.1	30S chloroplast ribosomal protein S14	protein_coding	CHLOROPLAST RIBOSOMAL PROTEIN S14 (RPS14)	RIBOSOMAL PROTEIN US14C (US14C);CHLOROPLAST RIBOSOMAL PROTEIN S14 (RPS14)	chloroplast |chloroplast|ribosome |chloroplast |ribosome|plastid		(KKSLIREKKRQKLEKK,REKKRQKLEKKHLIRRSSKKEISKIPSLSEKWKIHGK)
AT3G27160	AT3G27160.2	GHS1 encodes plastid ribosomal protein S21 The mRNA is cell-to-cell mobile.	protein_coding	GLUCOSE HYPERSENSITIVE 1 (GHS1)	RIBOSOMAL PROTEIN BS21C (BS21C);GLUCOSE HYPERSENSITIVE 1 (GHS1); (RPS21);LOW PHOTOSYNTHETIC EFFICIENCY2 (LPE2)	chloroplast |chloroplast|thylakoid |cytosol		(RREVMRTGVIQECKRRRF,KRRRFENKQDEKKRRTRD,KQDEKKRRTRDAAKRNKKRRPQA)
AT3G10130	AT3G10130.1	Cholorplast plastoglobule localized heme binding protein.	protein_coding	SOUL HEME?BINDING PROTEIN 4 (SOUL4)	SOUL HEME?BINDING PROTEIN 4 (SOUL4)	chloroplast |chloroplast|thylakoid |plastid		(RRERELRRALQNDKKFRVR)
AT5G15450	AT5G15450.1	Encodes a chloroplast-targeted Hsp101 homologue. Functions as a molecular chaperone involved in plastid differentiation mediating internal thylakoid membrane formation and conferring thermotolerance to chloroplasts during heat stress. APG6 is constitutively expressed in the root tips, the organ boundary region, the reproductive tissues of mature plants where plastids exist as proplastids, and sli…	protein_coding	CASEIN LYTIC PROTEINASE B3 (CLPB3)	(ATCLPB3);CASEIN LYTIC PROTEINASE B-P (CLPB-P);CASEIN LYTIC PROTEINASE B3 (CLPB3);ALBINO AND PALE GREEN 6 (APG6)	chloroplast |cytoplasm|plastid|plastid|chloroplast
AT1G67280	AT1G67280.1	Encodes a Ni+ dependent glyoxylase.	protein_coding	GLYOXALASEI 6 (ATGLYI6)	GLYOXALASEI 6 (ATGLYI6)	chloroplast |mitochondrion|thylakoid|thylakoid|cytoplasm|chloroplast|plastid |plastid
AT5G16010	AT5G16010.1	3-oxo-5-alpha-steroid 4-dehydrogenase family protein;(source:Araport11)	protein_coding			chloroplast |other intracellular components |chloroplast|plastid
AT5G36170	AT5G36170.1	Required for normal processing of polycistronic plastidial transcripts	protein_coding	HIGH CHLOROPHYLL FLUORESCENT 109 (HCF109)	HIGH CHLOROPHYLL FLUORESCENT 109 (HCF109); (ATPRFB)	chloroplast|chloroplast		(RLKAK)
AT4G29840	AT4G29840.1	Encodes threonine synthase, an enzyme that performs the last step in threonine biosynthesis.	protein_coding	METHIONINE OVER-ACCUMULATOR 2 (MTO2)	THREONINE SYNTHASE 1 (TSY1);METHIONINE OVER-ACCUMULATOR 2 (MTO2);MOOTS KOOM 1 (MKO1);THREONINE SYNTHASE (TS);THREONINE SYNTHASE 1 (TS1)	chloroplast|chloroplast |cytoplasm|plasma membrane
AT1G73110	AT1G73110.1	P-loop containing nucleoside triphosphate hydrolases superfamily protein;(source:Araport11)	protein_coding			chloroplast|chloroplast |mitochondrion		(KPRK)
AT5G54770	AT5G54770.1	Encodes a thiamine biosynthetic gene that has a dual function in thiamine biosynthesis and mitochondrial DNA damage tolerance. It appears to be involved in producing the thiazole portion of thiamine (vitamin B1). A crystal structure of the protein reveals that it forms a 2-ring homo-octamer. The mRNA is cell-to-cell mobile.	protein_coding	(THI1)	THIAZOLE REQUIRING (TZ); (THI1);THIAMINE4 (THI4)	chloroplast|chloroplast |plastid |plastid|chloroplast |plastid |mitochondrion|thylakoid
AT3G52380	AT3G52380.1	Encodes a chloroplast RNA-binding protein that stabilizes chloroplast RNAs as evidenced by analyses of transcript accumulation in null mutants. Essential for seedling development (albino, strongly retarded growth even on sucrose-containing medium).	protein_coding	CHLOROPLAST RNA BINDING PROTEIN 33A (CP33A)	CHLOROPLAST RNA BINDING PROTEIN 33A (CP33A);CHLOROPLAST RNA-BINDING PROTEIN 33 (CP33);PIGMENT DEFECTIVE 322 (PDE322)	chloroplast|chloroplast |thylakoid|cytosol
AT5G23060	AT5G23060.1	Encodes a chloroplast-localized protein that modulates cytoplasmic Ca2+ concentration and is crucial for proper stomatal regulation in response to elevations of external Ca2+. Phosphorylation of this protein is dependent on calcium.	protein_coding	CALCIUM SENSING RECEPTOR (CaS)	CALCIUM SENSING RECEPTOR (CaS)	chloroplast|chloroplast |thylakoid|mitochondrion|plastid|other intracellular components |thylakoid
AT3G08740	AT3G08740.1	elongation factor P (EF-P) family protein;(source:Araport11)	protein_coding			chloroplast|cytoplasm|chloroplast |cytosol
AT3G62030	AT3G62030.2	nuclear-encoded chloroplast stromal cyclophilin CYP20-3 (also known as ROC4). Protein is tyrosine-phosphorylated and its phosphorylation state is modulated in response to ABA in Arabidopsis thaliana seeds.	protein_coding	ROTAMASE CYP 4 (ROC4)	CYCLOPHILIN 20-3 (CYP20-3);ROTAMASE CYP 4 (ROC4)	chloroplast|cytoplasm|chloroplast |cytosol|thylakoid|ribosome |extracellular region|thylakoid|other membranes |chloroplast
AT4G12980	AT4G12980.1	Activated by OXS2 under the treatment of salt.	protein_coding	AUXIN-RESPONSIVE FAMILY PROTEIN GENE (DEG18)	AUXIN-RESPONSIVE FAMILY PROTEIN GENE (DEG18);AUXIN-RESPONSIVE FAMILY PROTEIN GENE (ARAPORT11)	chloroplast|cytosol
AT5G59750	AT5G59750.2	monofunctional riboflavin biosynthesis protein RIBA 3;(source:Araport11)	protein_coding	HOMOLOG OF RIBA 3 (RIBA3)	(ATRIBA3);HOMOLOG OF RIBA 3 (RIBA3)	chloroplast|cytosol		(RRKR)
AT3G44620	AT3G44620.2	protein-tyrosine phosphatase;(source:Araport11)	protein_coding			chloroplast|cytosol|chloroplast
AT2G45990	AT2G45990.1	ribosomal RNA small subunit methyltransferase G;(source:Araport11)	protein_coding			chloroplast|cytosol|endosome|chloroplast |vacuole
AT5G57440	AT5G57440.1	A member of haloacid dehalogenase-like hydrolase family, HAD-type phosphosugar phosphatase.	protein_coding	(GS1)	GLYCEROL-3-PHOSPHATASE 2 (GPP2); (GS1)	chloroplast|cytosol|mitochondrion
AT4G22240	AT4G22240.1	Involved in photoprotection of photosystem II. The RVSI and twin-positive motifs in the transit peptide are necessary for efficient leucoplast import of prFB.	protein_coding	FIBRILLIN 1B (FBN1B)	FIBRILLIN 1B (FBN1B)	chloroplast|cytosol|mitochondrion|plastid |thylakoid |thylakoid|plastid|thylakoid|plastid
AT1G24020	AT1G24020.1	MLP-like protein 423;(source:Araport11)	protein_coding	MLP-LIKE PROTEIN 423 (MLP423)	MLP-LIKE PROTEIN 423 (MLP423)	chloroplast|cytosol|other intracellular components |nucleus
AT4G10250	AT4G10250.1	Columbia endomembrane-localized small heat shock protein	protein_coding	(ATHSP22.0)	(ATHSP22.0); (HSP22)	chloroplast|endoplasmic reticulum
AT2G36800	AT2G36800.1	Encodes a DON-Glucosyltransferase. The UGT73C5 glucosylates both brassinolide and castasterone in the 23-O position. The enzyme is presumably involved in the homeostasis of those steroid hormones hence regulating BR activity. Transgenic plants overexpressing UGT73C5 show a typical BR-deficient phenotype.	protein_coding	DON-GLUCOSYLTRANSFERASE 1 (DOGT1)	UDP-GLUCOSYL TRANSFERASE 73C5 (UGT73C5);DON-GLUCOSYLTRANSFERASE 1 (DOGT1)	chloroplast|endoplasmic reticulum		(RRRR,KKAVEELMGESDDAKERRR)
AT2G32920	AT2G32920.1	Encodes a protein disulfide isomerase-like (PDIL) protein, a member of a multigene family within the thioredoxin (TRX) superfamily. Transcript levels for this gene are up-regulated in response to three different chemical inducers of ER stress (dithiothreitol, beta-mercaptoethanol, and tunicamycin). AtIRE1-2 does not appear to be required for this response, but the atbzip60 mutant has a diminished…	protein_coding	PDI-LIKE 2-3 (PDIL2-3)	PDI-LIKE 2-3 (PDIL2-3);PDI-LIKE 2-3 (ATPDIL2-3);PROTEIN DISULFIDE ISOMERASE 9 (PDI9);ARABIDOPSIS THALIANA PROTEIN DISULFIDE ISOMERASE 9 (ATPDI9)	chloroplast|endoplasmic reticulum|vacuole|other intracellular components |Golgi apparatus
AT3G16370	AT3G16370.1	GDSL-motif esterase/acyltransferase/lipase. Enzyme group with broad substrate specificity that may catalyze acyltransfer or hydrolase reactions with lipid and non-lipid substrates. The mRNA is cell-to-cell mobile.	protein_coding	(GGL19)	(GGL19)	chloroplast|extracellular region
AT2G36870	AT2G36870.1	Encodes a xyloglucan endotransglycosylase/hydrolase. Protein sequence and phylogenetic analysis indicates that this enzyme resides in Group III-A of the XTH family, with high similarity to Tropaeolum majus (nasturtium) xyloglucanase 1 (TmNXG1). By sequence similarity to XTH31 (At3g44990) and in vivo analysis, likely to exhibit predominant xyloglucan endo-hydrolase activity (EC 3.2.1.151) with onl…	protein_coding	XYLOGLUCAN ENDOTRANSGLUCOSYLASE/HYDROLASE 32 (XTH32)	XYLOGLUCAN ENDOTRANSGLUCOSYLASE/HYDROLASE 32 (XTH32); (ATXTH32)	chloroplast|extracellular region
AT2G19870	AT2G19870.1	tRNA/rRNA methyltransferase (SpoU) family protein;(source:Araport11)	protein_coding			chloroplast|mitochondrion		(RKKKDKKG,KRDGRNDSGSDRRSRSR)
AT4G09730	AT4G09730.1	Encodes RH39, a DEAD-box protein involved in the introduction of the hidden break into the 23S rRNA in the chloroplasts. Recombinant RH39 binds to the 23S rRNA in a segment adjacent to the stem-loop creating the hidden break target loop in a sequence-dependent manner. Has ATP-hydrolyzing activity at a Kcat of 5.3 /min in the presence of rRNA sequence. Mutants have drastically reduced level of lev…	protein_coding	RH39 (RH39)	RH39 (RH39)	chloroplast|mitochondrion		(QRNSRDKPSSSSPPARSTGGKTPVRKSSSSSFSKPRKASSPPEKSSKPKRKILKTVGSRSIAARGKTGSDRRPGKKLSVVG)
AT5G53070	AT5G53070.1	Ribosomal protein L9/RNase H1;(source:Araport11)	protein_coding	RIBOSOMAL PROTEIN BL9M (BL9M)	RIBOSOMAL PROTEIN BL9M (BL9M)	chloroplast|mitochondrion
AT5G46160	AT5G46160.1	Ribosomal protein L14p/L23e family protein;(source:Araport11)	protein_coding	RIBOSOMAL PROTEIN UL14M (UL14M)	RIBOSOMAL PROTEIN UL14M (UL14M)	chloroplast|mitochondrion |mitochondrion|ribosome		(KVKK,RKKK,KKVMCIQALKGKKGAR)
AT3G48110	AT3G48110.1	glycine-tRNA ligase	protein_coding	EMBRYO-DEFECTIVE-DEVELOPMENT 1 (EDD1)	EMBRYO-DEFECTIVE-DEVELOPMENT 1 (EDD1); (EDD)	chloroplast|mitochondrion|chloroplast |plastid
AT4G01130	AT4G01130.1	GDSL-motif esterase/acyltransferase/lipase. Enzyme group with broad substrate specificity that may catalyze acyltransfer or hydrolase reactions with lipid and non-lipid substrates.	protein_coding			chloroplast|mitochondrion|cytosol
AT1G78570	AT1G78570.1	Encodes a UDP-L-Rhamnose synthase involved in the biosynthesis of rhamnose, a major monosaccharide component of pectin. Catalyzes the conversion of UDP-D-Glc to UDP-L-Rha. The dehydrogenase domain of RHM1 was shown to catalyze the conversion of UDP-D-Glc to the reaction intermediate UDP-4-keto-6-deoxy-D-Glc using recombinant protein assay but the activity of the full-length protein was not determ…	protein_coding	RHAMNOSE BIOSYNTHESIS 1 (RHM1)	REPRESSOR OF LRX1 1 (ROL1);ARABIDOPSIS THALIANA RHAMNOSE BIOSYNTHESIS 1 (ATRHM1);RHAMNOSE BIOSYNTHESIS 1 (RHM1)	chloroplast|mitochondrion|other cellular components|cytoplasm		(KPSLK)
AT5G64050	AT5G64050.1	Glutamate-tRNA ligase. Targeted to mitochondria and chloroplast. Its inactivation causes developmental arrest of chloroplasts and mitochondria in Nicotiana benthamiana.	protein_coding	GLUTAMATE TRNA SYNTHETASE (ERS)	GLUTAMATE TRNA SYNTHETASE (ERS); (ATERS);ETHYLENE RESPONSE SENSOR (ERS);OVULE ABORTION 3 (OVA3)	chloroplast|mitochondrion|plastid|cytoplasm|plastid
AT3G62530	AT3G62530.1	ARM-repeat superfamily protein containing a mitochondria-targeting peptide; pollen killer antidote of the pollen killer activity of locus PK3.	protein_coding	ANTIDOTE OF POLLEN KILLER ON CHROMOSOME 3 (APOK3)	ANTIDOTE OF POLLEN KILLER ON CHROMOSOME 3 (APOK3)	chloroplast|nucleolus|cytosol|mitochondrion
AT4G37510	AT4G37510.1	Ribonuclease III family protein;(source:Araport11)	protein_coding			chloroplast|nucleus		(KTATGPKKKVPPKRF,RRLLMNKFCGRLREKRL)
AT1G31690	AT1G31690.1	Copper amine oxidase family protein;(source:Araport11)	protein_coding	COPPER AMINE OXIDASE ALPHA 2 (CuAOalpha2)	COPPER AMINE OXIDASE ALPHA 2 (CuAOalpha2)	chloroplast|nucleus
AT2G47910	AT2G47910.1	Encodes a chloroplast thylakoid membrane protein. Required for the assembly/accumulation of the NAD(P)H dehydrogenase complex of the photosynthetic electron transport chain.	protein_coding	CHLORORESPIRATORY REDUCTION 6 (CRR6)	CHLORORESPIRATORY REDUCTION 6 (CRR6)	chloroplast|nucleus|cytosol|chloroplast |thylakoid |plastid		(RKRR)
AT5G26280	AT5G26280.3	TRAF-like family protein;(source:Araport11)	protein_coding			chloroplast|other cellular components
AT1G54520	AT1G54520.1	FLAP1 is a chloroplast membrane protein of unknown function. When grown in variable light mutants have reduced chloroplast number and size. NPQ is increased relative to wild type under low light.	protein_coding	FLUCTUATING-LIGHT- ACCLIMATION PROTEIN1 (FLAP1)	FLUCTUATING-LIGHT- ACCLIMATION PROTEIN1 (FLAP1)	chloroplast|other intracellular components |nucleus|chloroplast
AT3G08970	AT3G08970.1	J domain protein localized in ER lumen. Can compensate for the growth defect in jem1 scj1 mutant yeast. Also shows similarity to HSP40 proteins and is induced by heat stress. At high temperatures, mutant alleles are not transmitted through the pollen due to defects in pollen tube growth.	protein_coding	(ATERDJ3A)	THERMOSENSITIVE MALE STERILE 1 (TMS1); (ATERDJ3A)	chloroplast|other intracellular components |other cellular components		(KKVKSFCQEHLPRFSKK)
AT5G64940	AT5G64940.1	ABC1K8 is a member of an atypical protein kinase family that is induced by heavy metals. Loss of function mutations affect the metabolic profile of chloroplast lipids. It appears to function along with ABC1K7 in mediating lipid membrane changes in response to stress. The mRNA is cell-to-cell mobile.	protein_coding	ABC2 HOMOLOG 13 (ATH13)	ARABIDOPSIS THALIANA ABC2 HOMOLOG 13 (ATATH13);A. THALIANA OXIDATIVE STRESS-RELATED ABC1-LIKE PROTEIN 1 (ATOSA1);ABC2 HOMOLOG 13 (ATH13); (ABC1K8);OXIDATIVE STRESS-RELATED ABC1-LIKE PROTEIN 1 (OSA1)	chloroplast|other intracellular components |plastid|chloroplast		(KKRK,KVKK,RKKR,KKPLSKEEKQEKKKQRL,KKFSKGGMTEEKKVLRRK)
ATCG00520	ATCG00520.1	Encodes a protein required for photosystem I assembly and stability. In cyanobacteria, loss of function mutation in this gene increases PSII/PSI ratio without any influence on photoautotrophic growth.	protein_coding	(YCF4)	(YCF4)	chloroplast|other membranes		(RKEGIVRIFRWGFPGKSRR)
AT3G56940	AT3G56940.1	Encodes a putative ZIP protein with varying mRNA accumulation in leaves, stems and roots. Has a consensus carboxylate-bridged di-iron binding site. The mRNA is cell-to-cell mobile.	protein_coding	COPPER RESPONSE DEFECT 1 (CRD1)	(ACSF);COPPER RESPONSE DEFECT 1 (CRD1); (CHL27)	chloroplast|other membranes |chloroplast |other intracellular components |chloroplast |plastid |plastid		(PEFKRKL)
AT4G39960	AT4G39960.1	Essential for chloroplast iron?sulfur cluster biogenesis.	protein_coding	DNA J PROTEIN A5 (DJA5)	DNA J PROTEIN A5 (DJA5)	chloroplast|other membranes |cytoplasm|chloroplast |plasma membrane
ATCG01130	ATCG01130.1	Ycf1 protein;(source:Araport11)	protein_coding	(YCF1.2)	TRANSLOCON AT THE INNER ENVELOPE MEMBRANE OF CHLOROPLASTS 214 (TIC214); (YCF1.2)	chloroplast|other membranes |other intracellular components |other intracellular components |plastid|other intracellular components		(KKRK,RKKK,KNKHKISKRKKKSI,RREIIKGSMRSQRRKTV,KKKIIKNFIWKKKIDKK,KKIWQTFKRKNTRLIRK,KKVTIEPWVDTKSKKKI,RKPSFFEPISKELKKRIKK,KKILDKIKNEENGEKKK,KKNNDFFVPEKILSPKRR,KRRREFRILICFNLKKKNA,RRREFRILICFNLKKKNAR)
AT4G39040	AT4G39040.1	RNA-binding CRS1 / YhbY (CRM) domain protein;(source:Araport11)	protein_coding	CRM FAMILY MEMBER SUBFAMILY 4 (CFM4)	CRM FAMILY MEMBER SUBFAMILY 4 (CFM4)	chloroplast|plasma membrane		(KKKKSRGSALKLSIKEKKE,MKAEAKKKEVERMSITRRQKANTRPTKPFRRESERPDGRGRRGGS)
AT4G35860	AT4G35860.1	GTP-binding protein ATGB2	protein_coding	GTP-BINDING 2 (GB2)	GTP-BINDING 2 (GB2); (ATRABB1B);GTP-BINDING 2 (ATGB2); (ATRAB2C)	chloroplast|plasma membrane|endosome
AT5G62140	AT5G62140.1	ATP-dependent Clp protease ATP-binding subunit;(source:Araport11)	protein_coding			chloroplast|plastid
AT5G57850	AT5G57850.1	ADCL encodes a protein that acts as a 4-amino-4-deoxychorismate lyase. It catalyzes the production 4-aminobenzoate (pABA) production which is required for folate biosynthesis. The enzyme localizes to chloroplasts based on an import assay and GFP localization experiments. Involved in D-Amino Acid Stimulated Ethylene Production.	protein_coding	4-AMINO-4-DEOXYCHORISMATE LYASE (ADCL)	4-AMINO-4-DEOXYCHORISMATE LYASE (ADCL);D-AA SPECIFIC TRANSAMINASE D-AAT (DAT1)	chloroplast|plastid
AT1G32900	AT1G32900.1	Glucosyltransferase specifically responsible for elongating amylose polymers.	protein_coding	GRANULE BOUND STARCH SYNTHASE 1 (GBSS1)	GRANULE BOUND STARCH SYNTHASE 1 (GBSS1)	chloroplast|plastid		(RRSQAKPVSAKSSKRSSK)
AT1G14030	AT1G14030.1	Encodes a lysine methyltransferase whose main soluble physiological substrates are chloroplastic fructose 1,6-bisphosphate aldolases, FBA1, FBA2, and FBA3. Lysines near the C-terminal end of the target proteins are trimethylated.	protein_coding	LYSINE METHYLTRANSFERASE (LSMT)-LIKE (LSMT-L)	LYSINE METHYLTRANSFERASE (LSMT)-LIKE (LSMT-L)	chloroplast|plastid |chloroplast
AT3G14110	AT3G14110.3	Encodes a novel coiled-coil, TPR domain containing protein that is localized to the chloroplast membrane and is involved in chlorophyll biosynthesis. Mutants accumulate protochlorophyllide, an intermediate in the chlorophyll biosynthesis pathway, in dark and release singlet oxygen in plastids in a controlled and non-invasive manner upon a dark/light shift.	protein_coding	FLUORESCENT IN BLUE LIGHT (FLU)	FLUORESCENT IN BLUE LIGHT (FLU)	chloroplast|plastid |chloroplast |cytosol|chloroplast |other intracellular components |plasma membrane|other cellular components
AT4G39970	AT4G39970.1	Haloacid dehalogenase-like hydrolase (HAD) superfamily protein;(source:Araport11)	protein_coding			chloroplast|plastid |chloroplast |plasma membrane|chloroplast
AT3G19170	AT3G19170.1	Zinc metalloprotease pitrilysin subfamily A. Signal peptide degrading enzyme targeted to mitochondria and chloroplasts. Expressed only in siliques and flowers	protein_coding	PRESEQUENCE PROTEASE 1 (PREP1)	(ATZNMP);PRESEQUENCE PROTEASE 1 (ATPREP1);PRESEQUENCE PROTEASE 1 (PREP1)	chloroplast|plastid |extracellular region|chloroplast |mitochondrion|other intracellular components |cytosol
AT5G01220	AT5G01220.1	Encodes a UDP-sulfoquinovose:DAG sulfoquinovosyltransferase that is involved in sulfolipid biosynthesis and whose expression is responsive to both phosphate (Pi) and phosphite (Phi) in both roots and shoots.	protein_coding	SULFOQUINOVOSYLDIACYLGLYCEROL 2 (SQD2)	SULFOQUINOVOSYLDIACYLGLYCEROL 2 (SQD2)	chloroplast|plastid |plastid|other intracellular components |plasma membrane		(RKKK)
AT4G12060	AT4G12060.1	Protein involved in chloroplast proteostasis which was highly enriched in the CLPC1-TRAP.	protein_coding	(CLPT2)	(CLPT2)	chloroplast|plastid |plastid|plastid |chloroplast |chloroplast |cytosol		(RPRR)
AT5G35170	AT5G35170.1	adenylate kinase family protein;(source:Araport11)	protein_coding			chloroplast|plastid |plastid|plastid |cytoplasm|chloroplast		(KRVK,RRRLSFSVIPRRTSR)
ATCG01090	ATCG01090.1	Encodes subunit of the chloroplast NAD(P)H dehydrogenase complex	protein_coding	(NDHI)	(NDHI)	chloroplast|plastid|other intracellular components		(RKKR)
AT5G19860	AT5G19860.1	transmembrane protein, putative (Protein of unknown function, DUF538);(source:Araport11)	protein_coding			chloroplast|plastid|vacuole|other intracellular components
AT4G23620	AT4G23620.2	Ribosomal protein L25/Gln-tRNA synthetase, anti-codon-binding domain-containing protein;(source:Araport11)	protein_coding	RIBOSOMAL PROTEIN BL25MZ (BL25MZ)	RIBOSOMAL PROTEIN BL25MZ (BL25MZ)	chloroplast|ribosome |cytosol
AT1G68830	AT1G68830.1	STN7 protein kinase; required for state transitions, phosphorylation of the major antenna complex (LHCII) between PSII and PSI, and light adaptation. STN7 is involved in state transitions.	protein_coding	STT7 HOMOLOG STN7 (STN7)	STT7 HOMOLOG STN7 (STN7)	chloroplast|thylakoid		(KKATEGAVEIWMNERVRR,KKANAQRNALASALRLQRK)
AT5G19940	AT5G19940.1	Putative fibrillin; enables plants to cope with moderate light stress and affects cadmium tolerance.	protein_coding	FIBRILLIN6 (FBN6)	FIBRILLIN6 (FBN6);PROBABLE PLASTID-LIPID ASSOCIATED PROTEIN (PAP8)	chloroplast|thylakoid |chloroplast |other intracellular components |plastid|thylakoid|plastid
AT4G04020	AT4G04020.1	Fibrillin precursor protein. The fibrillin preprotein, but not the mature protein interacts with ABI2. Regulated by abscisic acid response regulators. Involved in abscisic acid-mediated photoprotection. The mRNA is cell-to-cell mobile.	protein_coding	FIBRILLIN (FIB)	FIBRILLIN 1A (FIB1A);FIBRILLIN (FIB);PLASTOGLOBULIN 35 (PGL35)	chloroplast|thylakoid|plastid |plastid |cytosol|thylakoid|chloroplast |plastid |chloroplast |plastid|nucleus|plastid
AT2G25110	AT2G25110.1	Encodes an endoplasmic reticulum protein SDF2 (stromal-derived factor-2). Forms a complex SDF2-ERdj3B-BiP that is required for the proper accumulation of the surface-exposed leucine-rich repeat receptor kinases EFR. EFR is involved in PAMP (pathogen associated molecular patterns) triggered immunity.	protein_coding	STROMAL CELL-DERIVED FACTOR 2-LIKE PROTEIN PRECURSOR (SDF2)	ARABIDOPSIS THALIANA STROMAL CELL-DERIVED FACTOR 2-LIKE PROTEIN PRECURSOR (AtSDF2);STROMAL CELL-DERIVED FACTOR 2-LIKE PROTEIN PRECURSOR (SDF2);ATSDF2-LIKE (ATSDL)	chloroplast|vacuole|endoplasmic reticulum
AT3G50520	AT3G50520.1	Phosphoglycerate mutase family protein;(source:Araport11)	protein_coding			cytoplasm
AT3G11210	AT3G11210.1	SGNH hydrolase-type esterase superfamily protein;(source:Araport11)	protein_coding	(GGL17)	(GGL17)	cytoplasm
AT1G54050	AT1G54050.1	HSP20-like chaperones superfamily protein;(source:Araport11)	protein_coding	(HSP17.4B)	(HSP17.4B)	cytoplasm		(KRKR,KRDDDESEEGSKIRLERR)
AT1G59860	AT1G59860.1	HSP20-like chaperones superfamily protein;(source:Araport11)	protein_coding	(HSP17.6A)	(HSP17.6A)	cytoplasm
AT2G29500	AT2G29500.1	HSP20-like chaperones superfamily protein.	protein_coding	(HSP17.6B)	(HSP17.6B)	cytoplasm
AT1G53540	AT1G53540.1	Member of the class I small heat-shock protein (sHSP) family, which accounts for the majority of sHSPs in maturing seeds	protein_coding	(HSP17.6C)	(HSP17.6C)	cytoplasm
AT1G07400	AT1G07400.1	HSP20-like chaperones superfamily protein;(source:Araport11)	protein_coding	(HSP17.8)	(HSP17.8)	cytoplasm
AT2G19310	AT2G19310.1	HSP20-like chaperones superfamily protein;(source:Araport11)	protein_coding	(HSP18.5)	(HSP18.5)	cytoplasm
AT5G12020	AT5G12020.1	17.6 kDa class II heat shock protein;(source:Araport11)	protein_coding	17.6 KDA CLASS II HEAT SHOCK PROTEIN (HSP17.6II)	17.6 KDA CLASS II HEAT SHOCK PROTEIN (HSP17.6II)	cytoplasm
AT5G53400	AT5G53400.1	Encodes BOBBER1 (BOB1), a non-canonical small heat shock protein required for both development and thermotolerance. BOB1 is cytoplasmic at basal temperatures but forms heat shock granules containing canonical small heat shock proteins at high temperatures. The mRNA is cell-to-cell mobile.	protein_coding	BOBBER1 (BOB1)	BOBBER1 (BOB1); (EAL)	cytoplasm		(KKAEKEIVKLVEKKVEK,AAKEKLKKAEKKKAEKESVKPVEKKAEKEIVKL)
AT4G39800	AT4G39800.1	** Referred to as MIPS2 in Mitsuhashi et al 2008. myo-inositol-1-phosphate synthase isoform 1.Expressed in leaf, root and silique. Immunolocalization experiments with an antibody recognizing MIPS1, MIPS2, and MIPS3 showed endosperm localization.	protein_coding	D-MYO-INOSITOL 3-PHOSPHATE SYNTHASE 1 (MIPS1)	MYO-INOSITOL-1-PHOSPHATE SYNTHASE 1 (MIPS1); (MI-1-P SYNTHASE);MYO-INOSITOL-1-PHOSPHATE SYNTHASE 1 (ATMIPS1);MYO-INOSITOL-1-PHOSTPATE SYNTHASE 2 (ATMIPS2);MYO-INOSITOL-1-PHOSPHATE SYNTHASE 2 (MIPS2);INOSITOL 3-PHOSPHATE SYNTHASE 1 (ATIPS1);D-MYO-INOSITOL 3-PHOSPHATE SYNTHASE 1 (MIPS1)	cytoplasm
AT3G03990	AT3G03990.1	Encodes an alpha/beta hydrolase essential for strigolactone signaling. Degradation of the protein is promoted by strigolactone. The mRNA is cell-to-cell mobile.	protein_coding	DWARF 14 (D14)	DWARF 14 (D14)	cytoplasm
AT3G46230	AT3G46230.1	Member of the class I small heat-shock protein (sHSP) family, which accounts for the majority of sHSPs in maturing seeds.Induced by heat, cold, salt, drought and high-light.	protein_coding	HEAT SHOCK PROTEIN 17.4 (HSP17.4)	HEAT SHOCK PROTEIN 17.4 (HSP17.4);ARABIDOPSIS THALIANA HEAT SHOCK PROTEIN 17.4 (ATHSP17.4)	cytoplasm
AT5G59720	AT5G59720.1	encodes a low molecular weight heat shock protein that contains the heat shock element in the promoter region. Expression is induced in response to heat shock.	protein_coding	HEAT SHOCK PROTEIN 18.2 (HSP18.2)	HEAT SHOCK PROTEIN 18.2 (HSP18.2)	cytoplasm
AT2G32120	AT2G32120.1	heat-shock protein 70T-2;(source:Araport11)	protein_coding	HEAT-SHOCK PROTEIN 70T-2 (HSP70T-2)	HEAT-SHOCK PROTEIN 70T-2 (HSP70T-2);HEAT SHOCK 70 KDA PROTEIN 8 (HSP70-8)	cytoplasm
AT3G62820	AT3G62820.1	Functions in stomatal dynamics and stomatal dimension. Interacts with PME31 in stomatal dynamics. Overexpression of PMEI18 reduced pectin demethylesterification and increased pectin degradation, causing more rapid stomatal dynamics.	protein_coding	PECTIN METHYLESTERASE INHIBITOR18 (PMEI18)	PECTIN METHYLESTERASE INHIBITOR18 (PMEI18)	cytoplasm
AT1G48600	AT1G48600.2	Encodes a phosphoethanolamine N-methyltransferase that catalyses the last two methylation steps of the three sequential methylations of phosphoethanolamine (PEA) that are required for the synthesis of phosphocholine (PCho) in plants.	protein_coding	PHOSPHOETHANOLAMINE N-METHYLTRANSFERASE (PMEAMT)	(AtPMEAMT);PHOSPHOETHANOLAMINE N-METHYLTRANSFERASE (PMEAMT);PHOSPHOETHANOLAMINE METHYLTRANSFERASE2 (ATPMT2)	cytoplasm
AT5G54900	AT5G54900.1	RNA-binding protein 45A;(source:Araport11)	protein_coding	RNA-BINDING PROTEIN 45A (RBP45A)	RNA-BINDING PROTEIN 45A (ATRBP45A);RNA-BINDING PROTEIN 45A (RBP45A)	cytoplasm |nucleus|cytosol
AT2G27860	AT2G27860.1	Encodes UDP-d-apiose/UDP-d-xylose synthase that requires NAD+ for enzymatic activity and is strongly inhibited by UDP-d-galacturonate.	protein_coding	UDP-D-APIOSE/UDP-D-XYLOSE SYNTHASE 1 (AXS1)	UDP-D-APIOSE/UDP-D-XYLOSE SYNTHASE 1 (AXS1)	cytoplasm |peroxisome|cytosol|Golgi apparatus|cytoplasm
AT5G16840	AT5G16840.2	Binds to ACD11 and fungal elicitor RxLR207. Regulates ROS mediated defense response.	protein_coding	BINDING PARTNER OF ACD11 1 (BPA1)	BINDING PARTNER OF ACD11 1 (BPA1)	cytoplasm |plastid|nucleus|plasma membrane
AT3G21770	AT3G21770.1	Peroxidase superfamily protein;(source:Araport11)	protein_coding			cytoplasm|cell wall|nucleus|other cellular components|extracellular region
AT1G53880	AT1G53880.1	translation initiation factor eIF-2B subunit alpha;(source:Araport11)	protein_coding			cytoplasm|chloroplast
AT1G10370	AT1G10370.1	Encodes GSTU17 (Glutathione S-Transferase U17). Functions as a negative component of stress-mediated signal transduction pathways in drought and salt stress responses.	protein_coding	EARLY-RESPONSIVE TO DEHYDRATION 9 (ERD9)	GLUTATHIONE S-TRANSFERASE U17 (GSTU17);EARLY-RESPONSIVE TO DEHYDRATION 9 (ERD9);GLUTATHIONE S-TRANSFERASE 30 (GST30);GLUTATHIONE S-TRANSFERASE TAU 17 (ATGSTU17);GLUTATHIONE S-TRANSFERASE 30B (GST30B)	cytoplasm|chloroplast
AT1G78380	AT1G78380.1	Encodes a glutathione transferase that is a member of Tau GST gene family. Expression is induced by drought stress, oxidative stress, and high doses of auxin and cytokinin. naming convention according to Wagner et al. (2002) The expression of this gene is upregulated by herbicide safeners such as benoxacor and fenclorim.	protein_coding	GLUTATHIONE S-TRANSFERASE TAU 19 (GSTU19)	GLUTATHIONE S-TRANSFERASE TAU 19 (GSTU19);A. THALIANA GLUTATHIONE S-TRANSFERASE TAU 19 (ATGSTU19);GLUTATHIONE TRANSFERASE 8 (GST8)	cytoplasm|chloroplast |mitochondrion|plasma membrane|chloroplast|vacuole|cytosol
AT1G74310	AT1G74310.1	Encodes ClpB1, which belongs to the Casein lytic proteinase/heat shock protein 100 (Clp/Hsp100) family. Involved in refolding of proteins which form aggregates under heat stress. Also known as AtHsp101. AtHsp101 is a cytosolic heat shock protein required for acclimation to high temperature.	protein_coding	HEAT SHOCK PROTEIN 101 (HSP101)	(HOT1);HEAT SHOCK PROTEIN 101 (HSP101);HEAT SHOCK PROTEIN 101 (ATHSP101)	cytoplasm|chloroplast |plastid		(RKEKERIDEIRRLKQKRE,RKRMQLEIELHALEREKDK)
AT2G22360	AT2G22360.1	Essential for chloroplast iron?sulfur cluster biogenesis.	protein_coding	DNA J PROTEIN A6 (DJA6)	DNA J PROTEIN A6 (DJA6)	cytoplasm|chloroplast|chloroplast |chloroplast |vacuole
AT4G21580	AT4G21580.1	oxidoreductase, zinc-binding dehydrogenase family protein;(source:Araport11)	protein_coding			cytoplasm|chloroplast|cytosol
AT3G09640	AT3G09640.1	Encodes a cytosolic ascorbate peroxidase APX2. Ascorbate peroxidases are enzymes that scavenge hydrogen peroxide in plant cells. Eight types of APX have been described for Arabidopsis: three cytosolic (APX1, APX2, APX6), two chloroplastic types (stromal sAPX, thylakoid tAPX), and three microsomal (APX3, APX4, APX5) isoforms.	protein_coding	ASCORBATE PEROXIDASE 2 (APX2)	(ATAPX2);ASCORBATE PEROXIDASE 2 (APX2);ASCORBATE PEROXIDASE 1B (APX1B)	cytoplasm|chloroplast|cytosol		(KRKL)
AT4G39520	AT4G39520.1	Encodes a member of the DRG (developmentally regulated G-protein) family. Has GTPase activity.	protein_coding	(DRG1-1)	(DRG1-1)	cytoplasm|cytoplasm
AT1G17470	AT1G17470.1	Encodes a member of the DRG (developmentally regulated G-protein) family expressed throughout the plant, with highest expression in actively growing tissues. Has GTPase activity.	protein_coding	DEVELOPMENTALLY REGULATED G-PROTEIN 1 (DRG1)	(DRG1-2);DEVELOPMENTALLY REGULATED G-PROTEIN 1 (ATDRG1); (ATDRG);DEVELOPMENTALLY REGULATED G-PROTEIN 1 (DRG1)	cytoplasm|cytoplasm |cytoplasm |nucleus		(KKKK,KKKERDEGGRGRFKSHSNAPARIADREKKAPLK)
AT5G48930	AT5G48930.1	At5g48930 has been shown to encode for the hydroxycinnamoyl-Coenzyme A shikimate/quinate hydroxycinnamoyltransferase (HCT) both synthesizing and catabolizing the hydroxycinnamoylesters (coumaroyl/caffeoyl shikimate and quinate) involved in the phenylpropanoid pathway. Influence on the accumulation of flavonoids which in turn inhibit auxin transport and reduce plant growth. The mRNA is cell-to-cel…	protein_coding	HYDROXYCINNAMOYL-COA SHIKIMATE/QUINATE HYDROXYCINNAMOYL TRANSFERASE (HCT)	HYDROXYCINNAMOYL-COA SHIKIMATE/QUINATE HYDROXYCINNAMOYL TRANSFERASE (HCT)	cytoplasm|cytoplasm |other membranes
AT5G15610	AT5G15610.1	Proteasome component (PCI) domain protein;(source:Araport11)	protein_coding			cytoplasm|cytoplasm|plastid
AT5G53310	AT5G53310.1	myosin heavy chain-like protein;(source:Araport11)	protein_coding			cytoplasm|cytoskeleton
AT1G44790	AT1G44790.1	ChaC-like family protein;(source:Araport11)	protein_coding			cytoplasm|cytosol
AT4G28480	AT4G28480.1	DNAJ heat shock family protein;(source:Araport11)	protein_coding			cytoplasm|cytosol
AT4G01897	AT4G01897.1	dihydroorotate dehydrogenase;(source:Araport11)	protein_coding			cytoplasm|cytosol
AT2G20560	AT2G20560.1	DNAJ heat shock family protein;(source:Araport11)	protein_coding	DNAJ PROTEIN (DNAJ)	DNAJ PROTEIN (DNAJ)	cytoplasm|cytosol
AT3G47340	AT3G47340.1	encodes a glutamine-dependent asparagine synthetase, the predicted ASN1 peptide contains a purF-type glutamine-binding domain, and is expressed predominantly in shoot tissues, where light has a negative effect on its mRNA accumulation. Expression is induced within 3 hours of dark treatment, in senescing leaves and treatment with exogenous photosynthesis inhibitor. Induction of gene expression was…	protein_coding	GLUTAMINE-DEPENDENT ASPARAGINE SYNTHASE 1 (ASN1)	ARABIDOPSIS THALIANA GLUTAMINE-DEPENDENT ASPARAGINE SYNTHASE 1 (AT-ASN1);GLUTAMINE-DEPENDENT ASPARAGINE SYNTHASE 1 (ASN1);DARK INDUCIBLE 6 (DIN6)	cytoplasm|cytosol		(KRVRVLELSRRLRHR)
AT3G19710	AT3G19710.1	Belongs to the branched-chain amino acid aminotransferase gene family. Encodes a methionine-oxo-acid transaminase. Involved in the methionine chain elongation pathway that leads to the ultimate biosynthesis of methionine-derived glucosinolates.	protein_coding	BRANCHED-CHAIN AMINOTRANSFERASE4 (BCAT4)	BRANCHED-CHAIN AMINOTRANSFERASE4 (BCAT4)	cytoplasm|cytosol
AT1G16030	AT1G16030.1	heat shock protein 70B;(source:Araport11)	protein_coding	HEAT SHOCK PROTEIN 70B (Hsp70b)	HEAT SHOCK PROTEIN 70B (Hsp70b);HEAT SHOCK PROTEIN 70-5 (HSP70-5)	cytoplasm|cytosol|chloroplast|cell wall		(RRKHKKDIAGNARALRRLR,RKHKKDIAGNARALRRLRT)
AT3G08590	AT3G08590.1	Encodes a 2,3-biphosphoglycerate-independent phosphoglycerate mutase that is involved in pollen development and stomatal movement.	protein_coding	2,3-BIPHOSPHOGLYCERATE-INDEPENDENT PHOSPHOGLYCERATE MUTASE 2 (iPGAM2)	2,3-BIPHOSPHOGLYCERATE-INDEPENDENT PHOSPHOGLYCERATE MUTASE 2 (iPGAM2)	cytoplasm|cytosol|other cellular components|extracellular region		(RGAKRIR)
AT2G37770	AT2G37770.2	Encodes an NADPH-dependent aldo-keto reductase that can act on a wide variety of substrates in vitro including saturated and unsaturated aldehydes, steroids, and sugars. GFP-tagged AKR4C9 localizes to the chloroplast where it may play a role in detoxifying reactive carbonyl compounds that threaten to impair the photosynthetic process. Transcript levels for this gene are up-regulated in response t…	protein_coding	CHLOROPLASTIC ALDO-KETO REDUCTASE (ChlAKR)	ALDO-KETO REDUCTASE FAMILY 4 MEMBER C9 (AKR4C9);CHLOROPLASTIC ALDO-KETO REDUCTASE (ChlAKR)	cytoplasm|endoplasmic reticulum|chloroplast|cytosol
AT1G44170	AT1G44170.1	Encodes an aldehyde dehydrogenase induced by ABA and dehydration that can oxidize saturated aliphatic aldehydes. It is also able to oxidize beta-unsaturated aldehydes, but not aromatic aldehydes. Activity of ALDH3H1 is NAD +-dependent.	protein_coding	ALDEHYDE DEHYDROGENASE 3H1 (ALDH3H1)	ALDEHYDE DEHYDROGENASE 3H1 (ALDH3H1);ALDEHYDE DEHYDROGENASE 4 (ALDH4)	cytoplasm|endoplasmic reticulum|Golgi apparatus|vacuole|other cellular components|plastid|nucleus
AT2G40060	AT2G40060.1	Encodes a clathrin that is localized to the cortical division zone and the cell plate and colocalizes with TPLATE during cell plate anchoring. The mRNA is cell-to-cell mobile.	protein_coding	CLATHRIN LIGHT CHAIN 2 (CLC2)	CLATHRIN LIGHT CHAIN 2 (CLC2)	cytoplasm|Golgi apparatus |cytoplasm|other intracellular components |other membranes |cytoplasm |plasma membrane|Golgi apparatus		(KRRGKK,RRQNAIQLEEKEKREKE,KKIEVTCENNKAANREKEK)
AT3G56070	AT3G56070.1	rotamase cyclophilin 2 (ROC2) exhibiting peptidyl-prolyl cis-trans isomerase activity involved in signal transduction.	protein_coding	ROTAMASE CYCLOPHILIN 2 (ROC2)	ROTAMASE CYCLOPHILIN 2 (ROC2)	cytoplasm|Golgi apparatus|cytosol|mitochondrion
AT3G55610	AT3G55610.1	encodes delta 1-pyrroline-5-carboxylate synthetase B. Gene expression is induced by dehydration, high salt and ABA. Knock-out mutations in P5CS2 are embryo-lethal. P5CS2 appears to be present in different cells and/or different subcellular locations from P5CS1 in a tissue-dependent manner. Mutants are defective in pollen development.	protein_coding	DELTA 1-PYRROLINE-5-CARBOXYLATE SYNTHASE 2 (P5CS2)	DELTA 1-PYRROLINE-5-CARBOXYLATE SYNTHASE 2 (P5CS2)	cytoplasm|mitochondrion|chloroplast|other cellular components
AT2G19770	AT2G19770.1	Encodes profilin 5, originally named profilin 4 (PRO4/PFN4). Low-molecular weight, actin monomer-binding protein that regulates the organization of actin cytoskeleton. Pollen-specific plant profilin present predominantly in mature pollen and growing pollen tubes.	protein_coding	PROFILIN 5 (PRF5)	PROFILIN 5 (PRF5)	cytoplasm|mitochondrion|cytoplasm|nucleus|cytoplasm
AT3G52200	AT3G52200.2	Encodes a dihydrolipoamide S-acetyltransferase, a subunit of the mitochondrial pyruvate dehydrogenase complex.	protein_coding	(LTA3)	MITOCHONDRIAL PYRUVATE DEHYDROGENASE SUBUNIT 2-1 (MTE2-1); (LTA3)	cytoplasm|mitochondrion|cytosol
AT2G39800	AT2G39800.1	encodes a delta1-pyrroline-5-carboxylate synthase that catalyzes the rate-limiting enzyme in the biosynthesis of proline. Gene is expressed in reproductive organs and tissues under non-stress conditions but in the whole plant under water-limiting condition. Expression is also induced by abscisic acid and salt stress in a light-dependent manner. encodes a delta1-pyrroline-5-carboxylate synthase th…	protein_coding	DELTA1-PYRROLINE-5-CARBOXYLATE SYNTHASE 1 (P5CS1)	DELTA1-PYRROLINE-5-CARBOXYLATE SYNTHASE 1 (P5CS1); (ATP5CS)	cytoplasm|mitochondrion|Golgi apparatus|chloroplast		(RKLQALSSEDRKKIL,RKLADMEDPIGRVLKK)
AT1G27970	AT1G27970.2	Encodes an ortholog of yeast NTF2, a nuclear envelop transport protein that functions as the nuclear import receptor for RanGDP, an essential player in nucleocytoplasmic transport. The mRNA is cell-to-cell mobile.	protein_coding	NUCLEAR TRANSPORT FACTOR 2B (NTF2B)	NUCLEAR TRANSPORT FACTOR 2B (NTF2B)	cytoplasm|nuclear envelope|plasma membrane|nucleus|cytosol|cytoplasm |nucleus
AT1G71000	AT1G71000.1	Chaperone DnaJ-domain superfamily protein;(source:Araport11)	protein_coding			cytoplasm|nucleus		(RRFQQIQEASVLSDERKR)
AT5G60340	AT5G60340.1	Encodes a nuclear adenylate kinase that interacts with a putative homolog of Rps14, AtRPS14-1 and affects the elongation of cells in the stem.	protein_coding	ARABIDOPSIS ADENYLATE KINASE 6 (AAK6)	ARABIDOPSIS ADENYLATE KINASE 6 (AAK6);ADENYLATE KINASE 6 (AK6)	cytoplasm|nucleus
AT4G15550	AT4G15550.1	UDP-glucose:indole-3-acetate beta-D-glucosyltransferase	protein_coding	INDOLE-3-ACETATE BETA-D-GLUCOSYLTRANSFERASE (IAGLU)	INDOLE-3-ACETATE BETA-D-GLUCOSYLTRANSFERASE (IAGLU)	cytoplasm|nucleus		(RRGKETLTELIEDNRKQNR)
AT5G39320	AT5G39320.1	UDP-glucose 6-dehydrogenase family protein;(source:Araport11)	protein_coding	UDP-GLUCOSE DEHYDROGENASE 4 (UDG4)	UDP-GLUCOSE DEHYDROGENASE 4 (UDG4)	cytoplasm|nucleus
AT4G14300	AT4G14300.1	Belongs to a member of the RNA-binding glycine-rich (RBG) gene superfamily.	protein_coding	RNA-BINDING GLYCINE-RICH PROTEIN D4 (RBGD4)	(ATRNP1);RNA-BINDING GLYCINE-RICH PROTEIN D4 (RBGD4)	cytoplasm|nucleus|cytosol
AT3G50500	AT3G50500.2	encodes a member of SNF1-related protein kinases (SnRK2) whose activity is activated by ionic (salt) and non-ionic (mannitol) osmotic stress. Enzyme involved in the ABA signaling during seed germination, dormancy and seedling growth.	protein_coding	SNF1-RELATED PROTEIN KINASE 2.2 (SNRK2.2)	SNF1-RELATED PROTEIN KINASE 2.2 (SNRK2.2)	cytoplasm|nucleus|cytosol
AT1G74560	AT1G74560.3	Double nrp1-1 nrp2-1 mutants show arrest of cell cycle progression at G2/M and disordered cellular organization occurred in root tips. Localize in the nucleus and can form homomeric and heteromeric protein complexes with NRP2. Bind histones Histone2A and Histone2B and associate with chromatin in vivo. Plant mutated in both NRP1 and NRP2 genes show hypersensitivity to genotoxic stresses including …	protein_coding	NAP1-RELATED PROTEIN 1 (NRP1)	NAP1-RELATED PROTEIN 1 (NRP1)	cytoplasm|nucleus|other intracellular components		(KREKKTMTMKRRKMVR,KRILMEMMMVTKREKKT)
AT1G80410	AT1G80410.2	Encodes the catalytic subunit of a N-terminal acetyltransferase.	protein_coding	NAA15 (NAA15)	MUTANT,SNC1-ENHANCING 6 (MUSE6);NAA15 (NAA15);OMISHA (OMA);EMBRYO DEFECTIVE 2753 (EMB2753)	cytoplasm|other cellular components|cytosol|mitochondrion|cytoplasm|nucleus		(PAQKKKIKKQKKAEARAKKEAESK)
AT5G35620	AT5G35620.1	Cap-binding protein, binds to the 5' cap structure of nuclear-encoded mRNAs. Mutant is resistant to potyvirus infection.	protein_coding	LOSS OF SUSCEPTIBILITY TO POTYVIRUS 1 (LSP1)	EUKARYOTIC TRANSLATION INITIATION FACTOR ISOFORM 4E (eIFiso4E);EUKARYOTIC TRANSLATION INITATION FACTOR 4E2 (EIF4E2);LOSS OF SUSCEPTIBILITY TO POTYVIRUS 1 (LSP1);EUKARYOTIC INITIATION FACTOR (ISO)4E (EIF(ISO)4E); (LSP)	cytoplasm|other cellular components|nucleus|cytoplasm|plastid		(KKWK)
AT1G52100	AT1G52100.1	Mannose-binding lectin superfamily protein;(source:Araport11)	protein_coding			cytoplasm|other intracellular components
AT5G37670	AT5G37670.1	HSP20-like chaperones superfamily protein;(source:Araport11)	protein_coding	(HSP15.7)	(HSP15.7)	cytoplasm|other intracellular components
AT1G67360	AT1G67360.1	Encodes a small rubber particle protein homolog. Plays dual roles as positive factors for tissue growth and development and in drought stress responses.	protein_coding	LD-ASSOCIATED PROTEIN 1 (LDAP1)	SMALL RUBBER PARTICLE PROTEIN (SRP1);LD-ASSOCIATED PROTEIN 1 (LDAP1)	cytoplasm|other intracellular components|vacuole|endoplasmic reticulum
AT2G22780	AT2G22780.1	encodes an peroxisomal NAD-malate dehydrogenase that is involved in fatty acid beta-oxidation through providing NAD to the process of converting fatty acyl CoA to acetyl CoA.	protein_coding	PEROXISOMAL NAD-MALATE DEHYDROGENASE 1 (PMDH1)	PEROXISOMAL NAD-MALATE DEHYDROGENASE 1 (PMDH1)	cytoplasm|peroxisome|chloroplast
AT3G51660	AT3G51660.1	Chemokine-like MDL protein; modulate flowering time and innate immunity in plants.	protein_coding	MIF/D-DT-LIKE 3 (MDL3)	MIF/D-DT-LIKE 3 (MDL3)	cytoplasm|peroxisome|nucleus|extracellular region
AT5G56350	AT5G56350.1	Pyruvate kinase family protein;(source:Araport11)	protein_coding			cytoplasm|plastid
AT1G09020	AT1G09020.1	Component of the regulatory subunit of SNF1-related protein kinase. As part of the regulatory complex it binds maltose which promotes kinase activity.	protein_coding	HOMOLOG OF YEAST SUCROSE NONFERMENTING 4 (SNF4)	(KINbeta-gamma); (ATSNF4);HOMOLOG OF YEAST SUCROSE NONFERMENTING 4 (SNF4)	cytoplasm|plastid |nucleus|chloroplast
AT5G58140	AT5G58140.1	Membrane-bound protein serine/threonine kinase that functions as blue light photoreceptor in redundancy with PHO1. Involved in stomatal opening, chloroplast movement and phototropism. Mediates blue light-induced growth enhancements. PHOT1 and PHOT2 mediate blue light-dependent activation of the plasma membrane H+-ATPase in guard cell protoplasts. PHOT2 possesses two LOV (LOV1 and LOV2, for light-…	protein_coding	PHOTOTROPIN 2 (PHOT2)	(ATPHOT2);NON PHOTOTROPIC HYPOCOTYL 1-LIKE (NPL1);PHOTOTROPIN 2 (PHOT2)	cytoplasm|plastid|plasma membrane|other membranes|nucleus|Golgi apparatus		(KRRR)
AT5G28540	AT5G28540.1	Encodes the luminal binding protein BiP, an ER-localized member of the HSP70 family. BiP is composed of an N-terminal ATP binding domain and a C-terminal domain that binds to hydrophobic patches on improperly/incompletely folded proteins in an ATP-dependent manner. Involved in polar nuclei fusion during proliferation of endosperm nuclei.	protein_coding	(BIP1)	(HSP70-11); (BIP1)	cytoplasm|vacuole|other intracellular components |Golgi apparatus|cell wall|endoplasmic reticulum|chloroplast|endoplasmic reticulum|nucleus|nucleus|other cellular components|endoplasmic reticulum |other membranes		(KRLIGRKFEDKEVQKDRKL,KKHQKDISKDNKALGKLRR)
AT2G31200	AT2G31200.1	Encodes actin depolymerizing factor 6 (ADF6). The mRNA is cell-to-cell mobile.	protein_coding	ACTIN DEPOLYMERIZING FACTOR 6 (ADF6)	(ATADF6);ACTIN DEPOLYMERIZING FACTOR 6 (ADF6)	cytoskeleton|cytoplasm
AT3G05600	AT3G05600.1	Encodes a cytosolic epoxide hydrolase capable of acting on 9,10-epoxystearic acid and on 12,13- epoxyoctadec-9-enoic acid that is involved in the synthesis of poly-hydroxylated cutin monomers.	protein_coding	EPOXIDE HYDROLASE 1 (ATEH1)	EPOXIDE HYDROLASE 1 (ATEH1)	cytosol
AT4G12400	AT4G12400.2	Encodes one of the 36 carboxylate clamp (CC)-tetratricopeptide repeat (TPR) proteins (Prasad 2010, Pubmed ID: 20856808) with potential to interact with Hsp90/Hsp70 as co-chaperones.	protein_coding	HOP3 (Hop3)	HOP3 (Hop3)	cytosol		(KVKK,QKKERKEKALKEKGE,RKEKALKEKGEGNVAKKK)
AT1G17370	AT1G17370.1	Encodes an RNA?binding protein involved in stress granule formation. Regulated by a transposable element small RNA.	protein_coding	OLIGOURIDYLATE BINDING PROTEIN 1B (UBP1B)	OLIGOURIDYLATE BINDING PROTEIN 1B (UBP1B)	cytosol
AT2G27710	AT2G27710.1	60S acidic ribosomal protein family;(source:Araport11)	protein_coding	RIBOSOMAL PROTEIN P2Y (P2Y)	RIBOSOMAL PROTEIN P2Y (P2Y)	cytosol |chloroplast|nucleolus|cytoplasm |peroxisome|ribosome |cytosol
AT3G14690	AT3G14690.2	putative cytochrome P450 The mRNA is cell-to-cell mobile.	protein_coding	CYTOCHROME P450, FAMILY 72, SUBFAMILY A, POLYPEPTIDE 15 (CYP72A15)	CYTOCHROME P450, FAMILY 72, SUBFAMILY A, POLYPEPTIDE 15 (CYP72A15)	cytosol|chloroplast		(RKAFIPGSLPTKSNRR)
AT4G19170	AT4G19170.1	Encodes a chloroplast-targeted member of a family of enzymes similar to nine-cis-epoxycarotenoid dioxygenase that acts as a major regulator of carotenoid degradation during dark-induced leaf senescence.. The mRNA is cell-to-cell mobile.	protein_coding	NINE-CIS-EPOXYCAROTENOID DIOXYGENASE 4 (NCED4)	NINE-CIS-EPOXYCAROTENOID DIOXYGENASE 4 (NCED4);CAROTENOID CLEAVAGE DIOXYGENASE 4 (CCD4)	cytosol|chloroplast |chloroplast |chloroplast
AT3G57560	AT3G57560.1	encodes a N-acetylglutamate kinase, involved in arginine biosynthesis	protein_coding	N-ACETYL-L-GLUTAMATE KINASE (NAGK)	N-ACETYL-L-GLUTAMATE KINASE (NAGK)	cytosol|chloroplast|other intracellular components
AT3G17210	AT3G17210.1	Encodes a heat stable protein with antimicrobial and antifungal activity.	protein_coding	HEAT STABLE PROTEIN 1 (HS1)	A. THALIANA HEAT STABLE PROTEIN 1 (ATHS1);HEAT STABLE PROTEIN 1 (HS1)	cytosol|chloroplast|plasma membrane
AT5G27380	AT5G27380.1	Encodes a protein with similarity to glutathione synthetases, which catalyzes one of the early steps in glutathione biosynthesis. Two transcripts have been detected; the longer transcript is less abundant and the protein is localized to the chloroplast. The smaller transcript, in which the transit peptide is truncated, is localized to the cytosol. Increased glutathione accumulation in response to…	protein_coding	GLUTATHIONE SYNTHETASE 2 (GSH2)	(ATGSH2);GLUTATHIONE SYNTHETASE 2 (GSH2); (GSHB)	cytosol|chloroplast|plastid
AT2G47390	AT2G47390.1	Chloroplast stroma localized glutamyl peptidase.	protein_coding	CHLOROPLAST GLUTAMYL PEPTIDASE (CGEP)	CHLOROPLAST GLUTAMYL PEPTIDASE (CGEP)	cytosol|chloroplast|plastid |chloroplast		(RRTDAGTVIAKIKKE)
AT2G39020	AT2G39020.1	Although this locus shares considerable sequence similarity with the adjacent NATA1 gene (At2g39030), they appear to encode genes with different functions. NATA1 is involved in the production of N-delta-acetylornithine, but, overexpression of At2g39020 in tobacco does not lead to the formation of this defense compound. The mRNA is cell-to-cell mobile.	protein_coding	(NATA2)	(NATA2);GCN5&#8208;RELATED N&#8208;ACETYLTRANSFERASE 8 (GNAT8)	cytosol|cytoplasm
AT5G12030	AT5G12030.1	Encodes a cytosolic small heat shock protein with chaperone activity that is induced by heat and osmotic stress and is also expressed late in seed development.	protein_coding	HEAT SHOCK PROTEIN 17.6A (HSP17.6A)	HEAT SHOCK PROTEIN 17.6A (HSP17.6A);HEAT SHOCK PROTEIN 17.6A (AT-HSP17.6A);HEAT SHOCK PROTEIN 17.6 (HSP17.6)	cytosol|cytoplasm
AT3G16050	AT3G16050.1	Encodes a protein with pyridoxal phosphate synthase activity whose transcripts were detected mostly in roots and accumulate during senescence. The protein was found in very low abundance, which prevented a specific localisation.	protein_coding	PYRIDOXINE BIOSYNTHESIS 1.2 (PDX1.2)	PYRIDOXINE BIOSYNTHESIS 1.2 (PDX1.2); (A37);ARABIDOPSIS THALIANA PYRIDOXINE BIOSYNTHESIS 1.2 (ATPDX1.2)	cytosol|cytoplasm
AT5G59420	AT5G59420.1	OSBP(oxysterol binding protein)-related protein 3C;(source:Araport11)	protein_coding	OSBP(OXYSTEROL BINDING PROTEIN)-RELATED PROTEIN 3C (ORP3C)	OSBP(OXYSTEROL BINDING PROTEIN)-RELATED PROTEIN 3C (ORP3C)	cytosol|cytoplasm |other intracellular components|plastid|other membranes|nucleus		(RAEKRTR)
AT4G23600	AT4G23600.1	Encodes cystine lyase which is expected to be involved in amino acid metabolism, providing the plant with cysteine and the generation of precursors of ethylene biosynthesis. mRNA levels are elevated in response to wounding.	protein_coding	CORONATINE INDUCED 1 (CORI3)	JASMONIC ACID RESPONSIVE 2 (JR2);CORONATINE INDUCED 1 (CORI3)	cytosol|cytoplasm|extracellular region|vacuole
AT1G66080	AT1G66080.1	Encodes a glucose-regulated protein that binds to the promoters of glucose-regulated heat shock responsive genes and promotes chromatin acetylation. HLP1 is required in maintaining histone H3K acetylation and H3K4 methylation marks at the promoters of heat shock protein genes in providing thermotolerance/thermomemory response.	protein_coding	HIKESHI-LIKE PROTEIN1 (HLP1)	HIKESHI-LIKE (HKL);HIKESHI-LIKE PROTEIN1 (HLP1)	cytosol|cytoplasm|nucleus
AT4G26840	AT4G26840.1	Encodes a small ubiquitin-like modifier (SUMO) polypeptide that becomes covalently attached to various intracellular protein targets, much like ubiquitination, leading to post-translational modification of those targets.	protein_coding	SMALL UBIQUITIN-LIKE MODIFIER 1 (SUMO1)	SMALL UBIQUITIN-LIKE MODIFIER 1 (SUM1);SMALL UBIQUITIN-LIKE MODIFIER 1 (SUMO1);SMALL UBIQUITIN-LIKE MODIFIER 1 (SUMO 1);ARABIDOPSIS THALIANA SMALL UBIQUITIN-LIKE MODIFIER 1 (ATSUMO1)	cytosol|cytoplasm|nucleus
AT5G27470	AT5G27470.1	seryl-tRNA synthetase / serine-tRNA ligase;(source:Araport11)	protein_coding			cytosol|cytoplasm|plastid		(RKEFNKLNKQVAQLKIKKE)
AT3G11830	AT3G11830.1	TCP-1/cpn60 chaperonin family protein;(source:Araport11)	protein_coding	CHAPERONIN CONTAINING T-COMPLEX POLYPEPTIDE-1 SUBUNIT 7 (CCT7)	CHAPERONIN CONTAINING T-COMPLEX POLYPEPTIDE-1 SUBUNIT 7 (CCT7)	cytosol|cytosol		(GRGRGGGRGRGMRRR)
AT3G09350	AT3G09350.1	Encodes one of the Arabidopsis orthologs of the human Hsp70-binding protein 1 (HspBP-1) and yeast Fes1p: Fes1A (AT3G09350), Fes1B (AT3G53800), Fes1C (AT5G02150). Fes1A is cytosolic and associates with cytosolic Hsp70. Mutants showed increased heat-sensitive phenotype suggestion the involvement of Fes1A in acquired thermotolerance. Does not have nucleotide exchange factor activity in vitro.	protein_coding	FES1A (Fes1A)	FES1A (Fes1A)	cytosol|endoplasmic reticulum|cytoplasm|nucleus
AT2G41790	AT2G41790.1	Insulinase (Peptidase family M16) family protein;(source:Araport11)	protein_coding			cytosol|mitochondrion|cytoplasm
AT3G13930	AT3G13930.1	Encodes a subunit of the mitochondrial pyruvate dehydrogenase complex.	protein_coding	MITOCHONDRIAL PYRUVATE DEHYDROGENASE SUBUNIT 2-2 (MTE2-2)	MITOCHONDRIAL PYRUVATE DEHYDROGENASE SUBUNIT 2-2 (MTE2-2)	cytosol|mitochondrion|cytoplasm|plastid |cytoplasm
AT3G12260	AT3G12260.1	LYR family of Fe/S cluster biogenesis protein;(source:Araport11)	protein_coding	(NDUFA6)	(NDUFA6); (B14)	cytosol|mitochondrion|mitochondrion		(RKIGVPPNSANLTEARRRV)
AT5G09590	AT5G09590.1	heat shock protein 70 (Hsc70-5); nuclear	protein_coding	MITOCHONDRIAL HSO70 2 (MTHSC70-2)	HEAT SHOCK PROTEIN 70-10 (HSP70-10);MITOCHONDRIAL HSO70 2 (MTHSC70-2);HEAT SHOCK COGNATE (HSC70-5)	cytosol|mitochondrion|other intracellular components |cell wall|plasma membrane|vacuole|cytoplasm
AT3G01910	AT3G01910.1	Encodes a homodimeric Mo-enzyme with molybdopterin as organic component of the molybdenum cofactor. It lacks the heme domain that other eukaryotic Mo-enzymes possess and has no redox-active centers other than the molybdenum. SO protein has been found in all parts of the plant. The plant SO combines its enzymatic sulfite oxidation with a subsequent nonenzymatic step using its reaction product H2O2…	protein_coding	SULFITE OXIDASE (SOX)	(AT-SO);SULFITE OXIDASE (SOX); (AtSO)	cytosol|mitochondrion|peroxisome|chloroplast
AT3G55620	AT3G55620.1	Translation initiation factor IF6;(source:Araport11)	protein_coding	EUKARYOTIC INITIATION FACOR 6A (eIF6A)	EUKARYOTIC INITIATION FACOR 6A (eIF6A);EMBRYO DEFECTIVE 1624 (emb1624)	cytosol|nucleolus|other cellular components|nucleus
AT1G07110	AT1G07110.1	Encodes the bifunctional enzyme fructose-6-phosphate 2-kinase/fructose-2,6-bisphosphatase.	protein_coding	FRUCTOSE-2,6-BISPHOSPHATASE (F2KP)	(ATF2KP); (FKFBP);FRUCTOSE-2,6-BISPHOSPHATASE (F2KP)	cytosol|nucleus		(KKNMPEEESRKKDKLRR)
AT2G31570	AT2G31570.1	glutathione peroxidase GPx	protein_coding	GLUTATHIONE PEROXIDASE 2 (GPX2)	(GPXL2);GLUTATHIONE PEROXIDASE 2 (ATGPX2);GLUTATHIONE PEROXIDASE 2 (GPX2)	cytosol|nucleus|peroxisome|plasma membrane|cytoplasm|other intracellular components
AT1G70320	AT1G70320.1	encodes a ubiquitin-protein ligase-like protein containing a HECT domain. There are six other HECT-domain UPLs in Arabidopsis.	protein_coding	UBIQUITIN-PROTEIN LIGASE 2 (UPL2)	UBIQUITIN-PROTEIN LIGASE 2 (UPL2)	cytosol|other cellular components|cytoplasm|nucleus|mitochondrion		(RRRR,KKIDGSVTFSKFVEKHRRL)
AT5G01410	AT5G01410.1	Encodes a protein predicted to function in tandem with PDX2 to form glutamine amidotransferase complex with involved in vitamin B6 biosynthesis.	protein_coding	REDUCED SUGAR RESPONSE 4 (RSR4)	(PDX1);ARABIDOPSIS THALIANA PYRIDOXINE BIOSYNTHESIS 1.3 (ATPDX1.3);REDUCED SUGAR RESPONSE 4 (RSR4);PYRIDOXINE BIOSYNTHESIS 1.3 (PDX1.3); (ATPDX1)	cytosol|other cellular components|plasma membrane|cytoplasm
AT5G42890	AT5G42890.1	sterol carrier protein 2;(source:Araport11)	protein_coding	STEROL CARRIER PROTEIN 2 (SCP2)	STEROL CARRIER PROTEIN 2 (ATSCP2);STEROL CARRIER PROTEIN 2 (SCP2)	cytosol|peroxisome|chloroplast		(PKPS)
AT1G60550	AT1G60550.1	enoyl-CoA hydratase/isomerase D;(source:Araport11)	protein_coding	ENOYL-COA HYDRATASE/ISOMERASE D (ECHID)	(DHNS);ENOYL-COA HYDRATASE/ISOMERASE D (ECHID)	cytosol|peroxisome|mitochondrion
AT5G52640	AT5G52640.1	Encodes a cytosolic heat shock protein AtHSP90.1. AtHSP90.1 interacts with disease resistance signaling components SGT1b and RAR1 and is required for RPS2-mediated resistance. The mRNA is cell-to-cell mobile.	protein_coding	HEAT SHOCK PROTEIN 90.1 (HSP90.1)	HEAT SHOCK PROTEIN 83 (HSP83); (HSP81.1); (ATHS83);HEAT SHOCK PROTEIN 90.1 (ATHSP90.1);HEAT SHOCK PROTEIN 90.1 (HSP90.1);HEAT SHOCK PROTEIN 90-1 (AtHsp90-1);HEAT SHOCK PROTEIN 81-1 (HSP81-1)	cytosol|plasma membrane|cytoplasm|other cellular components|cytoplasm|cell wall		(KKKKK,KKKREEKKK,KRAPFDLFDTRKKLN,KKAVENSPFLERLKKRG,KKTMEINPDNGIMEELRKR)
AT3G60820	AT3G60820.1	Encodes 20S proteasome beta subunit PBF1 (PBF1).	protein_coding	(PBF1)	(PBF1)	cytosol|plasma membrane|other intracellular components|nucleus|chloroplast|other cellular components|other intracellular components
AT2G44650	AT2G44650.1	Encodes a chloroplast-localized chaperonin 10 whose mRNA is expressed in leaves and stems but not roots.	protein_coding	CHLOROPLAST CHAPERONIN 10 (CHL-CPN10)	CHLOROPLAST CHAPERONIN 10 (CHL-CPN10);CHLOROPLAST CHAPERONIN 10 (CPN10)	cytosol|plastid |chloroplast|chloroplast |chloroplast |mitochondrion
AT5G43830	AT5G43830.1	aluminum induced protein with YGL and LRDR motifs;(source:Araport11)	protein_coding			cytosol|plastid|chloroplast
AT2G35830	AT2G35830.2	ureidoglycolate hydrolase;(source:Araport11)	protein_coding			endoplasmic reticulum
AT3G46220	AT3G46220.2	E3 ligase that mediates ufmylation. Part of complex with C53 and the ER-resident adaptor protein DDRGK1. Involved in the pathway that links ribosome-associated quality control with selective autophagy at the ER.	protein_coding	(UFL1)	(UFL1)	endoplasmic reticulum		(KKKK,RPKSKRNQKKGRD,RRKKIFTENADRMRRL)
AT2G36790	AT2G36790.1	The At2g36790 gene encodes a UDP-glucose:flavonol-3-O-glycoside-7-O-glucosyltransferase (UGT73C6)attaching a glucosyl residue to the 7-O-position of the flavonols kaempferol, quercetin and their 3-O-glycoside derivatives.	protein_coding	UDP-GLUCOSYL TRANSFERASE 73C6 (UGT73C6)	UDP-GLUCOSYL TRANSFERASE 73C6 (UGT73C6)	endoplasmic reticulum|chloroplast		(RRRR,KKAVEELMGESDDAKERRR)
AT4G16660	AT4G16660.2	Heat shock protein 70 (Hsp 70) family protein.	protein_coding	HEAT SHOCK PROTEIN 70 (HSP70)	HEAT SHOCK PROTEIN 70 (HSP70); (HSP70-17)	endoplasmic reticulum|endoplasmic reticulum|other intracellular components |vacuole|Golgi apparatus|cytosol		(KKDESTKQQLVPRMKKL,KRGQSPISVAINEMSKRKS,RKFPKAMAKLKKQVKRTKE)
AT5G08580	AT5G08580.1	Calcium-binding EF hand family protein;(source:Araport11)	protein_coding			endoplasmic reticulum|Golgi apparatus
AT3G24160	AT3G24160.1	Encodes a putative Type 1 membrane protein (PMP).	protein_coding	PUTATIVE TYPE 1 MEMBRANE PROTEIN (PMP)	PUTATIVE TYPE 1 MEMBRANE PROTEIN (PMP)	endoplasmic reticulum|Golgi apparatus|vacuole|other intracellular components
AT1G65020	AT1G65020.1	plasma protein;(source:Araport11)	protein_coding			endoplasmic reticulum|nucleus		(RNIKRSK)
AT1G04980	AT1G04980.1	Encodes a protein disulfide isomerase-like (PDIL) protein, a member of a multigene family within the thioredoxin (TRX) superfamily. Transcript levels for this gene are up-regulated in response to three different chemical inducers of ER stress (dithiothreitol, beta-mercaptoethanol, and tunicamycin). AtIRE1-2 does not appear to be required for this response, but the atbzip60 mutant has a diminished…	protein_coding	PDI-LIKE 2-2 (PDIL2-2)	PDI-LIKE 2-2 (PDIL2-2);PDI-LIKE 2-2 (ATPDIL2-2);ARABIDOPSIS THALIANA PROTEIN DISULFIDE ISOMERASE 10 (ATPDI10);PROTEIN DISULFIDE ISOMERASE (PDI10)	endoplasmic reticulum|nucleus|nucleolus|cell wall|chloroplast|cytosol|other intracellular components		(KKLAPEWKKAANNLKGKVK)
AT5G45130	AT5G45130.2	small GTP binding protein The mRNA is cell-to-cell mobile.	protein_coding	RAB HOMOLOG 1 (RHA1)	ARABIDOPSIS RAB HOMOLOG F2A (ATRAB-F2A);RAB HOMOLOG 1 (RHA1); (RAB5A);RAB HOMOLOG F2A (RAB-F2A); (ATRABF2A); (ATRAB5A);ROOT HANDEDNESS 1 (RHA1); (RABF2A)	endoplasmic reticulum|other intracellular components |other membranes |endosome|other cellular components
AT1G64950	AT1G64950.1	member of CYP89A The mRNA is cell-to-cell mobile.	protein_coding	CYTOCHROME P450, FAMILY 89, SUBFAMILY A, POLYPEPTIDE 5 (CYP89A5)	CYTOCHROME P450, FAMILY 89, SUBFAMILY A, POLYPEPTIDE 5 (CYP89A5)	endoplasmic reticulum|other membranes		(PDEKRKL,RREQHDVLLPLIRARRKIV)
AT2G26250	AT2G26250.1	epidermis-specific, encodes KCS10, a putative 3-ketoacyl-CoA synthase. probably involved in the synthesis of long-chain lipids found in the cuticle.	protein_coding	3-KETOACYL-COA SYNTHASE 10 (KCS10)	FIDDLEHEAD (FDH);3-KETOACYL-COA SYNTHASE 10 (KCS10)	endoplasmic reticulum|peroxisome|cytoplasm		(KVKK,RKSGKFDEETLGFKKRIL)
AT5G62390	AT5G62390.1	A member of Arabidopsis BAG (Bcl-2-associated athanogene) proteins, plant homologs of mammalian regulators of apoptosis. Plant BAG proteins are multi-functional and remarkably similar to their animal counterparts, as they regulate apoptotic-like processes ranging from pathogen attack, to abiotic stress, to plant development. Localized to the ER. Necessary for the proper maintenance of the unfolde…	protein_coding	BCL-2-ASSOCIATED ATHANOGENE 7 (BAG7)	BCL-2-ASSOCIATED ATHANOGENE 7 (ATBAG7);BCL-2-ASSOCIATED ATHANOGENE 7 (BAG7)	endoplasmic reticulum|plasma membrane|other cellular components|chloroplast|plastid		(KKKK,KKEKIETKSKKKEKTR,KKSPSSCKKVIRRRLE,KKDEEGLKLAALKKEKAK,RKTLTKEIKGSGERKKW,RKKWEAEIQGPLERKKL,RKKLEAEIEGSGERKRW,KKEKAKAKAIAAAEAEKKK,KKKHEEKEKKEKIETKSKK,KKHEEKEKKEKIETKSKKK,RKAFSRRNGAVRTKKGKNK)
AT1G09210	AT1G09210.1	Encodes one of three Arabidopsis calreticulins.Post-transcriptionally regulates together with CRT1 VAMP721/722 levels under ER stress.	protein_coding	CALRETICULIN 1B (CRT1b)	(AtCRT1b);CALRETICULIN 1B (CRT1b);CALRETICULIN 2 (CRT2)	endoplasmic reticulum|vacuole|chloroplast|extracellular region|mitochondrion|cytoplasm |other intracellular components
AT5G07340	AT5G07340.2	Calreticulin family protein;(source:Araport11)	protein_coding			endoplasmic reticulum|vacuole|other membranes |chloroplast		(KVEKKK)
AT1G62330	AT1G62330.1	O-fucosyltransferase family protein;(source:Araport11)	protein_coding			endosome|nucleus|Golgi apparatus |other intracellular components |Golgi apparatus		(KRIR,KRKR,RPNKRRF,HKEKKKMGKPKK,KRVSVKVSANVQHKEKKKM)
AT5G66120	AT5G66120.2	3-dehydroquinate synthase;(source:Araport11)	protein_coding			endosome|plastid |chloroplast|Golgi apparatus|cytoplasm|other intracellular components
AT1G52070	AT1G52070.1	Mannose-binding lectin superfamily protein;(source:Araport11)	protein_coding			extracellular region
AT2G39850	AT2G39850.1	Subtilisin-like serine endopeptidase family protein;(source:Araport11)	protein_coding			extracellular region		(LGEV)
AT4G18970	AT4G18970.2	GDSL-motif esterase/acyltransferase/lipase. Enzyme group with broad substrate specificity that may catalyze acyltransfer or hydrolase reactions with lipid and non-lipid substrates.	protein_coding	(GGL22)	(GGL22)	extracellular region
AT4G02290	AT4G02290.1	glycosyl hydrolase 9B13;(source:Araport11)	protein_coding	GLYCOSYL HYDROLASE 9B13 (GH9B13)	GLYCOSYL HYDROLASE 9B13 (GH9B13);GLYCOSYL HYDROLASE 9B13 (AtGH9B13)	extracellular region
AT1G72970	AT1G72970.1	Originally identified as a mutation that causes floral organs to fuse together. About 10-20% of mutants also have defects in ovules. Mutants have reduced fertility most likely as because of fusions that pistil emergence. The protein has similarity to the mandelonitrile lyase family of FAD containing oxidoreductases and is predicted to be secreted (SignalP).It is expressed in all tissue layers of …	protein_coding	HOTHEAD (HTH)	HOTHEAD (HTH);EMBRYO SAC DEVELOPMENT ARREST 17 (EDA17)	extracellular region
AT3G28200	AT3G28200.1	Peroxidase superfamily protein;(source:Araport11)	protein_coding			extracellular region|cell wall
AT1G04040	AT1G04040.1	HAD superfamily, subfamily IIIB acid phosphatase;(source:Araport11)	protein_coding			extracellular region|cell wall|vacuole|vacuole|other cellular components
AT1G70710	AT1G70710.1	endo-1,4-beta-glucanase. Involved in cell elongation.	protein_coding	GLYCOSYL HYDROLASE 9B1 (GH9B1)	GLYCOSYL HYDROLASE 9B1 (GH9B1);CELLULASE 1 (CEL1);GLYCOSYL HYDROLASE 9B1 (ATGH9B1)	extracellular region|chloroplast
AT4G01037	AT4G01037.1	Ubiquitin carboxyl-terminal hydrolase family protein;(source:Araport11)	protein_coding	WHAT IS THIS FACTOR 1 (WTF1)	(AtWTF1);WHAT IS THIS FACTOR 1 (WTF1)	extracellular region|chloroplast		(RDLGLKKRRR,RKTRVVVEPVRAAVKRRKE,KRRKELTFDSVVQRDKKLK,RRKELTFDSVVQRDKKLKL)
AT5G10540	AT5G10540.1	Zincin-like metalloproteases family protein;(source:Araport11)	protein_coding	THIMET METALLOENDOPEPTIDASE 2 (TOP2)	THIMET METALLOENDOPEPTIDASE 2 (TOP2)	extracellular region|chloroplast|cytosol|plasma membrane
AT1G20020	AT1G20020.1	Encodes a leaf-type ferredoxin:NADP(H) oxidoreductase. It is present in both chloroplast stroma and thylakoid membranes but is more abundant in the stroma The mRNA is cell-to-cell mobile.	protein_coding	FERREDOXIN-NADP(+)-OXIDOREDUCTASE 2 (FNR2)	LEAF-TYPE CHLOROPLAST-TARGETED FNR 2 (LFNR2);LEAF FNR 2 (ATLFNR2);FERREDOXIN-NADP(+)-OXIDOREDUCTASE 2 (FNR2)	extracellular region|chloroplast|other intracellular components |chloroplast |nucleus|plastid |thylakoid |thylakoid|other membranes |plastid |plastid		(KKNEEGVIVNRRPK)
AT3G60240	AT3G60240.4	protein synthesis initiation factor 4G (EIF4G). A mutation in this gene (cum2-1) results in decreased accumulation of CMV coat protein in upper, uninoculated leaves. Likely affects cell-to-cell movement of the virus, also affects TCV multiplication.	protein_coding	EUKARYOTIC TRANSLATION INITIATION FACTOR 4G (EIF4G)	CUCUMOVIRUS MULTIPLICATION 2 (CUM2);EUKARYOTIC TRANSLATION INITIATION FACTOR 4G (EIF4G)	extracellular region|cytoplasm|cytoplasm		(PKPS,RRRMLGNIRLIGELKKRM,RRMLGNIRLIGELKKRML)
AT4G23250	AT4G23250.2	cysteine-rich receptor-like protein kinase 17;(source:Araport11)	protein_coding	EMBRYO DEFECTIVE 1290 (emb1290)	CYSTEINE-RICH RLK (RECEPTOR-LIKE PROTEIN KINASE) 17 (CRK17);EMBRYO DEFECTIVE 1290 (emb1290); (DUF26-21);RECEPTOR-LIKE KINASE THALIANACOL-0GENOMICLIBRARY(CLONTECH).THEPOSITIVEPHAGECLONES C-X8-C-X2-C CLASS 1 (RKC1)	extracellular region|cytosol|plasma membrane		(KRRK,RRRK)
AT5G51750	AT5G51750.1	subtilase 1.3;(source:Araport11)	protein_coding	SUBTILASE 1.3 (SBT1.3)	SUBTILASE 1.3 (ATSBT1.3);SUBTILASE 1.3 (SBT1.3)	extracellular region|extracellular region
AT1G29670	AT1G29670.2	GDSL-motif esterase/acyltransferase/lipase. Enzyme group with broad substrate specificity that may catalyze acyltransfer or hydrolase reactions with lipid and non-lipid substrates. The mRNA is cell-to-cell mobile.	protein_coding	(GDSL1)	(GGL6); (GDSL1)	extracellular region|extracellular region|cell wall|nucleus|chloroplast
AT1G75750	AT1G75750.1	GA-responsive GAST1 protein homolog regulated by BR and GA antagonistically. Possibly involved in cell elongation based on expression data The mRNA is cell-to-cell mobile.	protein_coding	GAST1 PROTEIN HOMOLOG 1 (GASA1)	GAST1 PROTEIN HOMOLOG 1 (GASA1)	extracellular region|mitochondrion|cell wall		(KKIDCGSACVARCRLSRR)
AT1G71950	AT1G71950.1	SPI-1 is a member of the I9 inhibitor family. It is an inhibitor of SBT4.13 subtilase.	protein_coding	SUBTILISIN PROPEPTIDE-LIKE INHIBITOR 1 (SPI-1)	SUBTILISIN PROPEPTIDE-LIKE INHIBITOR 1 (SPI-1)	extracellular region|mitochondrion|cytoplasm |plasma membrane
AT5G49970	AT5G49970.1	encodes the bifunctional pyridoxine (pyridoxamine) 5?-phosphate oxidase (PPOX)(EC 1.4.3.5) that is involved in the formation of pyridoxal 5'-phosphate (member of the vitamin B6 group). NAD(P)HX epimerase (AT5G49970) interconverts the two epimers of NAD(P)HX.	protein_coding	PYRIDOXIN (PYRODOXAMINE) 5'-PHOSPHATE OXIDASE (PPOX)	PYRIDOXIN (PYRODOXAMINE) 5'-PHOSPHATE OXIDASE (PPOX);PYRIDOXIN (PYRODOXAMINE) 5'-PHOSPHATE OXIDASE (ATPPOX);HOMOLOG OF YEAST PYRIDOXINE AUXOTROPHY 3 (PDX3)	extracellular region|mitochondrion|plastid|chloroplast|cytosol
AT3G13224	AT3G13224.2	Belongs to a member of the RNA-binding glycine-rich (RBG) gene superfamily.	protein_coding	RNA-BINDING GLYCINE-RICH PROTEIN D3 (RBGD3)	RNA-BINDING GLYCINE-RICH PROTEIN D3 (RBGD3)	extracellular region|nucleoplasm
AT4G28250	AT4G28250.1	putative beta-expansin/allergen protein. Naming convention from the Expansin Working Group (Kende et al, 2004. Plant Mol Bio). Involved in the formation of nematode-induced syncytia in roots of Arabidopsis thaliana.	protein_coding	EXPANSIN B3 (EXPB3)	(ATHEXP BETA 1.6);EXPANSIN B3 (ATEXPB3);EXPANSIN B3 (EXPB3)	extracellular region|other cellular components
AT3G61820	AT3G61820.1	Eukaryotic aspartyl protease family protein;(source:Araport11)	protein_coding			extracellular region|other cellular components|cytosol|cell wall		(RRLDDSSECVTRRSKT,KKSKTFATVPCGSRLCRR)
AT4G16500	AT4G16500.1	Cystatin/monellin superfamily protein;(source:Araport11)	protein_coding	PHYTOCYSTATIN 4 (CYS4)	(ATCYS4);PHYTOCYSTATIN 4 (CYS4)	extracellular region|other intracellular components |vacuole|vacuole|other cellular components|cell wall|cytosol
AT1G06460	AT1G06460.1	ACD32.1 encodes an alpha-crystallin domain containing protein with homology to small heat shock proteins.	protein_coding	ALPHA-CRYSTALLIN DOMAIN 32.1 (ACD32.1)	ALPHA-CRYSTALLIN DOMAIN 32.1 (ACD32.1);ALPHA-CRYSTALLIN DOMAIN 31.2 (ACD31.2)	extracellular region|peroxisome
AT4G34980	AT4G34980.1	Serine protease similar to subtilisin.	protein_coding	SUBTILISIN-LIKE SERINE PROTEASE 2 (SLP2)	SUBTILISIN-LIKE SERINE PROTEASE 2 (SLP2)	extracellular region|plasma membrane		(KRRS,RRSFSDLNLGPIPKRWRG)
AT3G52930	AT3G52930.1	Fructose 1,6-biphosphate aldolase.	protein_coding	FRUCTOSE-BISPHOSPHATE ALDOLASE 8 (FBA8)	FRUCTOSE-BISPHOSPHATE ALDOLASE 8 (FBA8); (ATFBA8)	extracellular region|plasma membrane|cytosol|cytoplasm|cell wall|vacuole|mitochondrion|nucleolus|other cellular components|mitochondrion |chloroplast		(KRLASINVENVETNRRNLR)
AT2G10940	AT2G10940.1	Bifunctional inhibitor/lipid-transfer protein/seed storage 2S albumin superfamily protein;(source:Araport11)	protein_coding			extracellular region|plasma membrane|mitochondrion|plastid |chloroplast|other cellular components|cytoplasm
AT3G14840	AT3G14840.2	Encodes LRR-RLK protein that is localized to the plasma membrane and is involved in regulation of plant innate immunity to microbes. LIK1 is phosphorylated by CERK1, a kinase involved in chitin perception. The mRNA is cell-to-cell mobile.	protein_coding	LYSM RLK1-INTERACTING KINASE 1 (LIK1)	LYSM RLK1-INTERACTING KINASE 1 (LIK1)	extracellular region|plasma membrane|other cellular components|cytosol		(RRFDIVQGKREVK)
AT1G18630	AT1G18630.1	encodes a glycine-rich RNA binding protein.	protein_coding	RNA-BINDING GLYCINE-RICH PROTEIN A1 (RBGA1)	RIBOSOMAL PROTEIN MS86 (MS86);GLYCINE-RICH RNA-BINDING PROTEIN 6 (GR-RBP6);RNA-BINDING GLYCINE-RICH PROTEIN A1 (RBGA1)	Golgi apparatus |nucleus|Golgi apparatus|mitochondrion|endosome
AT1G35140	AT1G35140.1	EXL1 is involved in the C-starvation response. Phenotypic changes of an exl1 loss of function mutant became evident only under corresponding experimental conditions. For example, the mutant showed diminished biomass production in a short-day/low light growth regime, impaired survival during extended night, and impaired survival of anoxia stress.	protein_coding	PHOSPHATE-INDUCED 1 (PHI-1)	HYPOXIA RESPONSE UNKNOWN PROTEIN 46 (HUP46);PHOSPHATE-INDUCED 1 (PHI-1);EXORDIUM LIKE 1 (EXL1);EXORDIUM LIKE 7 (EXL7)	Golgi apparatus|cell wall|extracellular region
AT4G34120	AT4G34120.1	Encodes a single cystathionine beta-Synthase domain-containing protein. Modulates development by regulating the thioredoxin system. The mRNA is cell-to-cell mobile.	protein_coding	LOSS OF THE TIMING OF ET AND JA BIOSYNTHESIS 1 (LEJ1)	CBS DOMAIN CONTAINING PROTEIN 2 (CBSX2);CYSTATHIONE [BETA]-SYNTHASE DOMAIN-CONTAINING PROTEIN 1 (CDCP1);LOSS OF THE TIMING OF ET AND JA BIOSYNTHESIS 1 (LEJ1)	Golgi apparatus|chloroplast|chloroplast |plasma membrane|plastid
AT3G23820	AT3G23820.1	Encodes a UDP-D-glucuronate 4-epimerase involved in pectin biosynthesis in the cell wall and affects cell wall integrity and immunity to fungi and bacteria. The mRNA is cell-to-cell mobile.	protein_coding	UDP-D-GLUCURONATE 4-EPIMERASE 6 (GAE6)	UDP-D-GLUCURONATE 4-EPIMERASE 6 (GAE6)	Golgi apparatus|endosome|other intracellular components |other intracellular components		(PSLKRAR,RKFVKWVGGIQPRVKK)
AT4G12250	AT4G12250.1	UDP-D-glucuronate 4-epimerase	protein_coding	UDP-D-GLUCURONATE 4-EPIMERASE 5 (GAE5)	UDP-D-GLUCURONATE 4-EPIMERASE 5 (GAE5)	Golgi apparatus|Golgi apparatus |endosome|other intracellular components		(PKLKRAR,KKFVKWMGFTGSKKKSS)
AT5G56030	AT5G56030.2	A member of heat shock protein 90 (HSP90) gene family. Expressed in all tissues and abundant in root apical meristem, pollen and tapetum. Expression is NOT heat-induced but induced by IAA and NaCl. Interacts with HsfA1d in the cytosol and the nucleus and negatively regulates HsfA1d. Did not bind to AtHsfA4c. The mRNA is cell-to-cell mobile.	protein_coding	HEAT SHOCK PROTEIN 81-2 (HSP81-2)	HEAT SHOCK PROTEIN 81.2 (HSP81.2);HEAT SHOCK PROTEIN 81-2 (HSP81-2)	Golgi apparatus|mitochondrion|other cellular components|cell wall|cytoplasm|cytosol|other cellular components|plasma membrane|cytoplasm|plastid		(KEEKKKKKIK,KRAPFDLFDTKKKPN,KKAVENSPFLEKLKKKGI,KKTMEINPENSIMDELRKR)
AT2G47110	AT2G47110.1	polyubiquitin gene The mRNA is cell-to-cell mobile.	protein_coding	UBIQUITIN 6 (UBQ6)	RIBOSOMAL PROTEIN ES31Y (ES31Y);UBIQUITIN 6 (UBQ6);UBIQUITIN EXTENSION PROTEIN 6 (UBI6);RIBOSOMAL PROTEIN S27AB (RPS27AB)	Golgi apparatus|nucleus|cytoplasm|cytosol|other intracellular components|cytosol		(KKTTKPKKIKHKHKKVKL,LRGGAKKRKKKTTKPKKIKHKHKKVK)
AT2G47710	AT2G47710.1	Adenine nucleotide alpha hydrolases-like superfamily protein;(source:Araport11)	protein_coding			Golgi apparatus|plasma membrane|cytoplasm|cytosol|vacuole
AT3G12580	AT3G12580.1	Cytoplasmically localized member of the heat shock protein 70 family. Forms complex(heat shock granule) with J3. Mutants are heat sensitive and show increased accummulation of insoluble proteins suggesting a role in thermotolerance.	protein_coding	HEAT SHOCK 70 KDA PROTEIN 4 (HSP70-4)	HEAT SHOCK 70 KDA PROTEIN 4 (HSP70-4);HEAT SHOCK PROTEIN 70 (HSP70);ARABIDOPSIS HEAT SHOCK PROTEIN 70 (ATHSP70); (HSC70-4)	Golgi apparatus|plasma membrane|cytosol|vacuole|mitochondrion|cell wall|cytoplasm|other intracellular components |chloroplast		(KRKNKKDITGNPRALRRLR,RKNKKDITGNPRALRRLRT)
AT5G47200	AT5G47200.1	AtRabD2b encodes a Rab GTPase, which plays important roles in pollen development, germination and tube elongation. The mRNA is cell-to-cell mobile.	protein_coding	RAB GTPASE HOMOLOG 1A (RAB1A)	RAB GTPASE HOMOLOG 1A (RAB1A);ARABIDOPSIS RAB GTPASE HOMOLOG D2B (ATRABD2B);RAB GTPASE HOMOLOG 1A (ATRAB1A)	Golgi apparatus|plasma membrane|plastid
AT1G44414	AT1G44414.1	zinc-ribbon domain protein;(source:Araport11)	protein_coding			mitochondrion
AT5G54580	AT5G54580.1	Encodes an RNA recognition motif (RRM) and is involved in C-> U RNA editing in mitochondria.	protein_coding	(ORRM2)	(ORRM2)	mitochondrion
AT5G09420	AT5G09420.1	Encodes one of the 36 carboxylate clamp (CC)-tetratricopeptide repeat (TPR) proteins (Prasad 2010, Pubmed ID: 20856808) with potential to interact with Hsp90/Hsp70 as co-chaperones.	protein_coding	TRANSLOCON AT THE OUTER MEMBRANE OF CHLOROPLASTS 64-V (TOC64-V)	(AtmtOM64);OUTER MEMBRANE 64 (OM64);TRANSLOCON AT THE OUTER MEMBRANE OF CHLOROPLASTS 64-V (ATTOC64-V);ARABIDOPSIS THALIANA TRANSLOCON AT THE OUTER MEMBRANE OF CHLOROPLASTS 64-V (MTOM64);TRANSLOCON AT THE OUTER MEMBRANE OF CHLOROPLASTS 64-V (TOC64-V)	mitochondrion		(RKRR)
AT5G03030	AT5G03030.2	Chaperone DnaJ-domain superfamily protein;(source:Araport11)	protein_coding	(PAM18-3)	(PAM18-3)	mitochondrion |extracellular region
AT5G42150	AT5G42150.1	Glutathione S-transferase family protein;(source:Araport11)	protein_coding			mitochondrion|chloroplast
AT5G02740	AT5G02740.1	Ribosomal protein S24e family protein;(source:Araport11)	protein_coding			mitochondrion|chloroplast
AT1G02150	AT1G02150.1	Tetratricopeptide repeat (TPR)-like superfamily protein;(source:Araport11)	protein_coding	(CCR16)	(CCR16)	mitochondrion|chloroplast		(RKLTKWELCRVVKELRKK,RRVGSLLNAVRAKSREK)
AT4G20020	AT4G20020.1	Encodes a protein involved in RNA editing in mitochondria. Member of MORF family consisting of of nine full-length proteins encoded in the nuclear genome. MORF proteins are required for all RNA editing events in plastids and for many, possibly also all, sites in mitochondria. Potential link between the RNA binding PPR protein and the protein contributing the enzymatic activity in RNA editing.	protein_coding	MULTIPLE ORGANELLAR RNA EDITING FACTOR 1 (MORF1)	MULTIPLE ORGANELLAR RNA EDITING FACTOR 1 (MORF1)	mitochondrion|chloroplast
AT5G08610	AT5G08610.1	P-loop containing nucleoside triphosphate hydrolases superfamily protein;(source:Araport11)	protein_coding	PIGMENT DEFECTIVE 340 (PDE340)	PIGMENT DEFECTIVE 340 (PDE340)	mitochondrion|chloroplast		(RRNVDRDTSRGPRRGRE,KRGKEGEMDRFGSPNRRRT,RKPQSRTRVSDEFRKSKA,GPRRGREGQSDRFGGAKRGKE)
AT3G15000	AT3G15000.1	Encodes RIP1 (RNA-editing factor interacting protein 1). Involved in chloroplast and mitochondrial RNA editing. The mRNA is cell-to-cell mobile.	protein_coding	RNA-EDITING FACTOR INTERACTING PROTEIN 1 (RIP1)	RNA-EDITING FACTOR INTERACTING PROTEIN 1 (RIP1);MULTIPLE ORGANELLAR RNA EDITING FACTOR 8 (MORF8)	mitochondrion|chloroplast|cytosol		(RNRRNDRPRNNDRSRNFERRRENMAGGPPPQRPP)
AT4G30930	AT4G30930.1	Encodes a ribosomal RPL21M protein that is localized to the mitochondrion and is involved in karyogamy during female gametophyte development and fertilization. Mutants display defects in both male and female gametophyte development (i.e.collapsed pollen and female gametophytes with unfused central cells).	protein_coding	NUCLEAR FUSION DEFECTIVE 1 (NFD1)	RIBOSOMAL PROTEIN BL21M (BL21M);NUCLEAR FUSION DEFECTIVE 1 (NFD1)	mitochondrion|chloroplast|plasma membrane	WRKY	(KKKRRKNRRTRGHR)
AT3G01820	AT3G01820.1	P-loop containing nucleoside triphosphate hydrolases superfamily protein;(source:Araport11)	protein_coding			mitochondrion|cytoplasm
AT4G37910	AT4G37910.1	Mitochondrial chaperone that interacts with COX2 and functions in cytochrome oxidase assembly.Mutants have pleiotropic defects in growth and development including defects un auxin gradients that may be secondary effects related to mitochondrial metabolism.	protein_coding	MITOCHONDRIAL HEAT SHOCK PROTEIN 70-1 (mtHsc70-1)	MITOCHONDRIAL HEAT SHOCK PROTEIN 70-1 (mtHsc70-1); (HSP70-9)	mitochondrion|cytoplasm|cell wall|cytosol|plasma membrane|other intracellular components |vacuole
AT5G48030	AT5G48030.1	encodes a mitochondrially targeted DNAJ protein involved in female gametophyte development.	protein_coding	GAMETOPHYTIC FACTOR 2 (GFA2)	GAMETOPHYTIC FACTOR 2 (GFA2)	mitochondrion|cytoplasm|chloroplast
AT3G02780	AT3G02780.1	Encodes a protein with isopentenyl diphosphate:dimethylallyl diphosphate isomerase activity. There is genetic evidence that it functions in the mevalonate, but not the MEP biosynthetic pathway.	protein_coding	ISOPENTENYL PYROPHOSPHATE:DIMETHYLALLYL PYROPHOSPHATE ISOMERASE 2 (IPP2)	ISOPENTENYL DIPHOSPHATE ISOMERASE 2 (IDI2);ISOPENTENYL PYROPHOSPHATE:DIMETHYLALLYL PYROPHOSPHATE ISOMERASE 2 (IPP2); (IPIAT1)	mitochondrion|cytoplasm|chloroplast|cytosol
AT4G33010	AT4G33010.1	Glycine decarboxylase P-protein 1, catalyzes the degradation of glycine.	protein_coding	GLYCINE DECARBOXYLASE P-PROTEIN 1 (GLDP1)	GLYCINE DECARBOXYLASE P-PROTEIN 1 (AtGLDP1);GLYCINE DECARBOXYLASE P-PROTEIN 1 (GLDP1)	mitochondrion|cytoplasm|plasma membrane|chloroplast|extracellular region|plastid |plastid |cytosol|other intracellular components		(KRHR)
AT5G64250	AT5G64250.2	Aldolase-type TIM barrel family protein;(source:Araport11)	protein_coding			mitochondrion|cytosol		(PIKRKL)
AT1G72610	AT1G72610.1	germin-like protein (GLP1)	protein_coding	GERMIN-LIKE PROTEIN 1 (GER1)	GERMIN-LIKE PROTEIN 1 (GER1);GERMIN-LIKE PROTEIN 1 (GLP1);A. THALIANA GERMIN-LIKE PROTEIN 1 (ATGER1)	mitochondrion|external encapsulating structure|extracellular region
AT5G10695	AT5G10695.1	methionyl-tRNA synthetase;(source:Araport11)	protein_coding			mitochondrion|extracellular region
AT2G21390	AT2G21390.1	Coatomer subunit alpha-2. Part of endomembrane trafficking system. Interacts with SINAT1.	protein_coding	ALPHA2-COP (A2-COP)	ALPHA2-COP (A2-COP)	mitochondrion|Golgi apparatus |other cellular components|other membranes
AT1G71040	AT1G71040.1	Encodes LPR2. Function together with LPR1 (AT1G23010) and a P5-type ATPase (At5g23630/PDR2) in a common pathway that adjusts root meristem activity to Pi (inorganic phosphate) availability.	protein_coding	LOW PHOSPHATE ROOT2 (LPR2)	LOW PHOSPHATE ROOT2 (LPR2)	mitochondrion|Golgi apparatus|extracellular region|cell wall		(KKWK,RRRK)
AT3G18580	AT3G18580.1	Member of the family of canonical mitochondrial DNA binding proteins. Single-stranded binding protein which does not interfere with MMEJ.	protein_coding	MITOCHONDRIAL SINGLE-STRANDED BINDING PROTEIN 2 (SSB2)	MITOCHONDRIAL SINGLE-STRANDED BINDING PROTEIN 2 (SSB2)	mitochondrion|mitochondrion
AT4G24190	AT4G24190.1	encodes an ortholog of GRP94, an ER-resident HSP90-like protein and is involved in regulation of meristem size and organization. Single and double mutant analyses suggest that SHD may be required for the correct folding and/or complex formation of CLV proteins. Lines carrying recessive mutations in this locus exhibits expanded shoot meristems, disorganized root meristems, and defective pollen tub…	protein_coding	SHEPHERD (SHD)	(HSP90);HEAT SHOCK PROTEIN 90-7 (AtHsp90-7);SHEPHERD (SHD);HEAT SHOCK PROTEIN 90.7 (HSP90.7);HEAT SHOCK PROTEIN 90.7 (AtHsp90.7)	mitochondrion|nucleus|endoplasmic reticulum|plasma membrane|cytoplasm |vacuole|cytosol|other cellular components|chloroplast
AT1G66260	AT1G66260.1	RNA-binding (RRM/RBD/RNP motifs) family protein;(source:Araport11)	protein_coding	(ALY3)	(ALY3);NVOLVED IN RRNA PROCESSING 8 (IRP8)	mitochondrion|nucleus|nucleolus|nucleoplasm		(RRKR,RGGFRGRGRGNGGGRGNKSGGRGGKKPV)
AT5G54100	AT5G54100.1	SPFH/Band 7/PHB domain-containing membrane-associated protein family;(source:Araport11)	protein_coding	STOMATIN-LIKE PROTEIN 2 (SLP2)	STOMATIN-LIKE PROTEIN 2 (SLP2); (ATSLP2)	mitochondrion|other membranes		(RKKR)
AT1G79990	AT1G79990.1	coatomer subunit beta-2;(source:Araport11)	protein_coding			mitochondrion|other membranes |cytoplasm|cytoplasm
AT5G61790	AT5G61790.1	Calnexin is a conserved endoplasmic reticulum (ER) chaperone protein.	protein_coding	CALNEXIN 1 (CNX1)	(CNX1);CALNEXIN 1 (CNX1); (ATCNX1)	mitochondrion|other membranes |other cellular components|vacuole|cell wall|chloroplast|endoplasmic reticulum|vacuole|other intracellular components		(AEKKEETAAPRKRQPRR)
AT3G01980	AT3G01980.3	NAD(P)-binding Rossmann-fold superfamily protein;(source:Araport11)	protein_coding			mitochondrion|peroxisome
AT3G16910	AT3G16910.1	Encodes a peroxisomal protein with acetyl-CoA synthetase activity that is responsible for the activation of acetate for entry into the glyoxylate cycle.	protein_coding	ACYL-ACTIVATING ENZYME 7 (AAE7)	(BZU1);ACYL-ACTIVATING ENZYME 7 (AAE7);ACETATE NON-UTILIZING 1 (ACN1)	mitochondrion|peroxisome|cytosol
AT5G04140	AT5G04140.2	Encodes a gene whose sequence is similar to ferredoxin dependent glutamate synthase (Fd-GOGAT). Expression in leaves is induced by light and sucrose. Proposed to be involved in photorespiration and nitrogen assimilation. The mRNA is cell-to-cell mobile.	protein_coding	GLUTAMATE SYNTHASE 1 (GLU1)	FERREDOXIN-DEPENDENT GLUTAMATE SYNTHASE (FD-GOGAT); (GLUS);FERREDOXIN-DEPENDENT GLUTAMATE SYNTHASE 1 (GLS1);GLUTAMATE SYNTHASE 1 (GLU1)	mitochondrion|plastid |plasma membrane|chloroplast|extracellular region|other intracellular components |chloroplast |chloroplast
AT1G62040	AT1G62040.1	Autophagy protein.	protein_coding	AUTOPHAGY 8C (ATG8C)	AUTOPHAGY 8C (ATG8C)	mitochondrion|vacuole
AT1G37130	AT1G37130.1	Identified as a mutant resistant to chlorate. Encodes nitrate reductase structural gene. Involved in nitrate assimilation. Has nitrate reductase activity. Up-regulated by the fungus P. indica. Binds transcription factor At2g35940. The mRNA is cell-to-cell mobile.	protein_coding	NITRATE REDUCTASE 2 (NIA2)	ARABIDOPSIS NITRATE REDUCTASE 2 (ATNR2);NITRATE REDUCTASE 2 (NR2);NITRATE REDUCTASE (NR);NITRATE REDUCTASE 2 (NIA2); (NIA2-1); (B29);CHLORATE RESISTANT 3 (CHL3)	mitochondrion|vacuole|nucleus
AT5G04990	AT5G04990.1	Encodes a member of the Sad1/UNC-84 (SUN)-domain proteins: AtSUN1(At5g04990), AtSUN2(AT3G10730). SUN domain proteins are part of the cytoskeletal-nucleoskeletal bridging complexes. AtSUN1 and AtSUN2 are localized to the nuclear envelope and are present as homomers and heteromers in vivo.Encodes an outer nuclear membrane protein that anchors RanGAP1 to the nuclear envelope. It interacts with WPP d…	protein_coding	SAD1/UNC-84 DOMAIN PROTEIN 1 (SUN1)	ARABIDOPSIS SAD1/UNC-84 DOMAIN PROTEIN 1 (ATSUN1);SAD1/UNC-84 DOMAIN PROTEIN 1 (SUN1)	nuclear envelope|other intracellular components |endoplasmic reticulum|nucleus|cytoplasm		(QRRTRKVA,RRTRKVATPKSEKARWK)
AT5G37720	AT5G37720.1	Encodes a member of a family of proteins involved in export of RNAs from the nucleus and transcriptional coactivation.	protein_coding	(ALY4)	INTERACTING WITH DNA-BINDING DOMAIN OF ZN-FINGER PARP 1 (DIP2); (ATALY4); (ALY4)	nucleolus|nucleoplasm|nucleus		(KRTVVIQQGGGGRGRVR,KRGKTARSGGRGISRGRGR,GGRGRVRGGRGGRGPAPTVSRRLPIHNQQGGGMRGGRGGFRARGRGNGGRGRGGGRGNGKKPV)
AT5G54910	AT5G54910.1	DEA(D/H)-box RNA helicase family protein;(source:Araport11)	protein_coding			nucleolus|nucleus		(KPRK,RKFAQLPISDKTKRGLK,RRREKRMKQKIKRKRGA,KKVGAEMRKADIEDKKVDK,RKADIEDKKVDKERRREKR,KKVDKERRREKRMKQKIKRKRG)
AT3G18600	AT3G18600.1	P-loop containing nucleoside triphosphate hydrolases superfamily protein;(source:Araport11)	protein_coding			nucleolus|nucleus		(RVRKRSR,KKSEKKVKKVRG,RRTKTFFDFMKAKKG)
AT1G50920	AT1G50920.1	Putative GTPase involved in HA - and ABA-mediated signaling pathways, particularly during defense respnses to pathogens. Has paralog NOG1-2.	protein_coding	(NOG1-1)	(NOG1-1)	nucleolus|nucleus		(RKKKAILIKNHRLKKT,RKFDKDKKTTKRMGR,KKTVAQNRSTVPRKFDK,SNKSHKKRDKNARRGEADRVIPTLRPKHLFSGKRGKGKTDRR)
AT3G23620	AT3G23620.1	BRIX domain containing protein, similar to RNA biogenesis factors in yeast. Binds rRNA and likely also functions in RNA biogenesis in Arabidopsis. Essential gene, mutants are embryo lethal and does not transmit well through the gametophyte.	protein_coding	ARABIDOPSIS HOMOLOG OF YEAST RPF2 (ARPF2)	ARABIDOPSIS HOMOLOG OF YEAST RPF2 (ARPF2)	nucleolus|nucleus		(KKRP,RKDAKLKHKEETVAKKMKV,DKSKGSKRERKDAKLKHKEETVAKK)
AT4G25340	AT4G25340.1	Encodes a member of the FKBP-type immunophilin family that functions as a histone chaparone. Binds to 18S rDNA and represses its expression. The N-terminal nucleoplasmin domain interacts with H2A/H2B and H3/H4 histone oligomers, individually, as well as simultaneously, suggesting two different binding sites for H2A/H2B and H3/H4.	protein_coding	FK506 BINDING PROTEIN 53 (FKBP53)	FK506 BINDING PROTEIN 53 (FKBP53); (ATFKBP53)	nucleolus|nucleus		(KKRK,KRKL,KSAEKKTKNKKKKKP)
AT5G62190	AT5G62190.1	Encodes a ATP-dependent RNA unwinding protein targeted to the nucleolus and presumably involved in translation by assisting ribosome maturation. DEAD/DEAH box RNA helicase PRH75	protein_coding	PLANT RNA HELICASE75 (PRH75)	PLANT RNA HELICASE75 (PRH75); (ATRH7)	nucleolus|nucleus		(KKRK,KKKMALDTPELDSKKGKKE,KRFGGGGRGNRFGGGGGNRFGGGGGRGRGGSGGRG)
AT1G31970	AT1G31970.1	DEA(D/H)-box RNA helicase family protein;(source:Araport11)	protein_coding	STRESS RESPONSE SUPPRESSOR 1 (STRS1)	STRESS RESPONSE SUPPRESSOR 1 (STRS1); (RH5)	nucleolus|nucleus		(KKKKK,KEKKKKRKREEKESEKNKKKDVPEK)
AT1G48920	AT1G48920.1	Encodes ATNUC-L1 (NUCLEOLIN LIKE 1), the predominant form of the two nucleolin proteins found in Arabidopsis. This protein is involved in rRNA processing, ribosome biosynthesis, and vascular pattern formation. PARL1 localizes to the nucleolus and parl1 mutants accumulate elevated levels of the unspliced 35S pre-rRNA. parl1 mutants also have defects in cotyledon, leaf, sepal, and petal vein patter…	protein_coding	NUCLEOLIN LIKE 1 (NUC-L1)	PARALLEL 1 (PARL1);NUCLEOLIN LIKE 1 (ATNUC-L1);NUCLEOLIN 1 (NUC1);NUCLEOLIN LIKE 1 (NUC-L1)	nucleolus|nucleus|mitochondrion		(KKAVAATNGTVAKKSKD,KKPAAAAKNGSVKAKKE,KREPEDDIDTKVSLKKQKK,KKQKKDVIAAVQKEKAVKK,KKDVIAAVQKEKAVKKVPK,RGNGRFGSGGGRGRDGGRGRFGSGGGRGRDGGRGRFGSGGGRGSDRGRGRP)
AT1G01940	AT1G01940.1	Heat stress induced cyclophilin involved in splicing of retained introns.Modulates phosphorylation status of PRP18 to modulate the splicosome activity under heat stress.	protein_coding	CYCLOPHILIN 18-1 (CYP18-1)	CYCLOPHILIN 18-1 (CYP18-1)	nucleolus|nucleus|nucleus|other intracellular components
AT3G58660	AT3G58660.1	Ribosomal protein L1p/L10e family;(source:Araport11)	protein_coding			nucleolus|nucleus|ribosome |other cellular components		(KKKK,KRKL,KKMKKRKKEVSEVAESEKPMKKAAKGKLKPDVEKPMKKAAKGKSKPDVEKPMQKAAVKGKVKPDVVKLEKSKDGLKAKKTTMVAKDESGGGLKPKRKSVLRK)
AT2G19540	AT2G19540.1	Transducin family protein / WD-40 repeat family protein;(source:Araport11)	protein_coding	HEAT STRESS TOLERANT DWD 1 (HTD1)	HEAT STRESS TOLERANT DWD 1 (HTD1)	nucleolus|other cellular components|nucleus		(KTKAKRKNKKKA)
AT1G15420	AT1G15420.1	Encodes a novel plant specific protein that is co-expressed with components of pre-rRNA processing complex. Co-localizes with NuGWD1 and SWA1.	protein_coding	LANT-SPECIFIC COMPONENT OF THE PRE- RRNA PROCESSING COMPLEX1 (PCP1)	LANT-SPECIFIC COMPONENT OF THE PRE- RRNA PROCESSING COMPLEX1 (PCP1)	nucleolus|other cellular components|nucleus		(REKKHKKKSKKRA)
AT4G25630	AT4G25630.1	encodes a fibrillarin, a key nucleolar protein in eukaryotes which associates with box C/D small nucleolar RNAs (snoRNAs) directing 2'-O-ribose methylation of the rRNA. This gene also encodes a novel box C/D snoRNA, U60.2f in its fifth intron that accumulates in seedlings and that their targeted residue on the 25 S rRNA is methylated. The mRNA is cell-to-cell mobile.	protein_coding	FIBRILLARIN 2 (FIB2)	FIBRILLARIN 2 (FIB2); (ATFIB2)	nucleolus|other cellular components|nucleus|other cellular components|cytosol|nucleus		(FSGGRGGGGRGGGRGFSDRGGRGRGRGPPRGGARGGRGPAGRGGMKGGSK)
AT1G80750	AT1G80750.1	Cytosolic ribosomal 60S subunit protein.	protein_coding	(RPL7A)	(RPL7A);RIBOSOMAL PROTEIN UL30Z (UL30Z)	nucleolus|ribosome |cytoplasm		(RVKRPK,KKRKNRDELAFIRKKQL,RKKQLELGNSGKKKKKVS)
AT4G19610	AT4G19610.1	nucleotide/nucleic acid binding protein;(source:Araport11)	protein_coding			nucleoplasm|nucleolus|nucleus		(KRSR,KKAKKSSDTEKTKKSKV,KKADEQIVSNGVEPKKAKK,RKRSAAKFDEENDNARKRK,KRSAAKFDEENDNARKRKS,SHKKEEEAKKSSSEGLKDGNAKGGKKRK)
AT1G51510	AT1G51510.1	This gene is predicted to encode a protein involved in the exon junction complex. Though there is a predicted RNA binding motif, in the Drosophila ortholog (33% identity), this motif mediates interactions with Mago and is not available for RNA binding. The Arabidopsis Y14 protein appears to be predominantly nucleolar, but there is also some evidence for its presence in the cytoplasm.	protein_coding	(Y14)	(Y14)	nucleoplasm|nucleoplasm|nucleolus|cytosol|nucleus|nucleus|cytoplasm		(AKKTK,KKTKGRGFREEKDSDRQRR,RRKNSRGRSQRSRSPRRR,RKNSRGRSQRSRSPRRR)
AT2G46610	AT2G46610.1	Barta et al (2010) have proposed a nomenclature for Serine/Arginine-Rich Protein Splicing Factors (SR proteins): Plant Cell. 2010, 22:2926.	protein_coding	ARGININE/SERINE-RICH SPLICING FACTOR 31A (RS31a)	ARGININE/SERINE-RICH SPLICING FACTOR 31A (RS31a);ARGININE/SERINE-RICH SPLICING FACTOR 31A (At-RS31a)	nucleoplasm|nucleus|cytoplasm		(RRRRSPSPVRRRPS,RRTDNTTFGGRRKLS,RKLSVEWAKDFQGERGKPR,RRSPEDRKGPAPERRK,RKSPDGRRSSDGRARAR)
AT2G43110	AT2G43110.1	U3 containing 90S pre-ribosomal complex subunit;(source:Araport11)	protein_coding			nucleus		(PKPS,PNLKKKNKK,KKKKTKITKKTKKSKA,KKRVNIGSGTPNRIKKL,RRPSHGPKKDLKKKKTKI,KRNRRPSHGPKKDLKKKKT,KKDLKKKKTKITKKTKKSK)
AT1G21550	AT1G21550.1	Calcium-binding EF-hand family protein;(source:Araport11)	protein_coding			nucleus
AT5G11500	AT5G11500.1	coiled-coil protein;(source:Araport11)	protein_coding			nucleus		(AERKQHLREKKKRE)
AT2G35900	AT2G35900.1	Mal d 1-associated protein;(source:Araport11)	protein_coding			nucleus
AT1G01720	AT1G01720.1	Belongs to a large family of putative transcriptional activators with NAC domain. Transcript level increases in response to wounding and abscisic acid. ATAF1 attentuates ABA signaling and sythesis. Mutants are hyposensitive to ABA. The mRNA is cell-to-cell mobile.	protein_coding	(ATAF1)	(ANAC2); (ATAF1);ARABIDOPSIS NAC DOMAIN CONTAINING PROTEIN 2 (ANAC002)	nucleus	NAC	(RKKK)
AT1G12060	AT1G12060.1	A member of Arabidopsis BAG (Bcl-2-associated athanogene) proteins, plant homologs of mammalian regulators of apoptosis. Plant BAG proteins are multi-functional and remarkably similar to their animal counterparts, as they regulate apoptotic-like processes ranging from pathogen attack, to abiotic stress, to plant development.	protein_coding	BCL-2-ASSOCIATED ATHANOGENE 5 (BAG5)	BCL-2-ASSOCIATED ATHANOGENE 5 (ATBAG5);BCL-2-ASSOCIATED ATHANOGENE 5 (BAG5)	nucleus		(KRSR)
AT1G56280	AT1G56280.2	Encodes a gene whose transcript level in root and leaves increases to progressive drought stress. The increase in transcript level is independent from abscisic acid level. Sequence is not similar to any protein of known function. It appears to be a member of plant-specific gene family. It's phosphorylated by AtCPK11 in a Ca(2+)-dependent manner at Thr105 and Ser107 within the AtDi19 bipartite nuc…	protein_coding	DROUGHT-INDUCED 19 (DIL9)	DROUGHT-INDUCED 19-1 (DIL9-1);DROUGHT-INDUCED LIKE 19 (ATDIL9);DROUGHT-INDUCED 19 (DIL9)	nucleus		(GRKRKSRK,RKSGTNSTLSLLRKELR,RKRQVFISPVSLKDREERR)
AT2G26150	AT2G26150.1	member of Heat Stress Transcription Factor (Hsf) family. Involved in response to misfolded protein accumulation in the cytosol. Regulated by alternative splicing and non-sense-mediated decay.	protein_coding	HEAT SHOCK TRANSCRIPTION FACTOR A2 (HSFA2)	HEAT SHOCK TRANSCRIPTION FACTOR A2 (HSFA2);HEAT SHOCK TRANSCRIPTION FACTOR A2 (ATHSFA2)	nucleus	HSF	(KRRR,KKSLFGLDVGRKRRLT)
AT4G21320	AT4G21320.1	Encodes heat-stress-associated 32-kD protein. Up-regulated by heat shock. Thermotolerance in a knockout mutant was compromised following a long recovery period (> 24 h) after acclimation heat shock treatment.	protein_coding	HEAT-STRESS-ASSOCIATED 32 (HSA32)	HEAT-STRESS-ASSOCIATED 32 (HSA32)	nucleus
AT1G51805	AT1G51805.1	Leucine-rich repeat protein kinase family protein;(source:Araport11)	protein_coding	STRESS INDUCED FACTOR 3 (SIF3)	STRESS INDUCED FACTOR 3 (SIF3)	nucleus		(RKKK)
AT5G08620	AT5G08620.1	Similar in sequence to DEAD-box RNA helicases. Binds RNA. Involved in drought, salt and cold stress responses.	protein_coding	STRESS RESPONSE SUPPRESSOR 2 (STRS2)	STRESS RESPONSE SUPPRESSOR 2 (STRS2);RNA HELICASE 25 (ATRH25)	nucleus		(KKPAKRN,RKPQSRTRVSDEFRKSKS)
AT5G41340	AT5G41340.1	Belongs to Ubiquitin conjugating enzyme family. Gene expression is developmentally regulated.	protein_coding	UBIQUITIN CONJUGATING ENZYME 4 (UBC4)	UBIQUITIN CONJUGATING ENZYME 4 (UBC4);UBIQUITIN CONJUGATING ENZYME 4 (ATUBC4)	nucleus
AT2G46030	AT2G46030.3	Ubiquitin conjugating enzyme E2	protein_coding	UBIQUITIN-CONJUGATING ENZYME 6 (UBC6)	UBIQUITIN-CONJUGATING ENZYME 6 (UBC6)	nucleus		(RRKR,RRRRRGKEKSAMASPSKRR,RRRRGKEKSAMASPSKRRE,RRRGKEKSAMASPSKRREM,RRRRRRRGKEKSAMASPSKR)
AT3G22320	AT3G22320.1	Non-catalytic subunit common to DNA-dependent RNA polymerases I, II, III and IV; homologous to budding yeast RPB5.	protein_coding	(NRPB5)	(NRPD5); (NRPB5); (ATRPABC24.3);RNA POLYMERASE II FIFTH LARGEST SUBUNIT, A (RPB5A)	nucleus |nucleoplasm |nucleus|nucleus|nucleus|nucleolus		(RKHGDNMKREDLVTLKAKR)
AT1G63780	AT1G63780.1	Small nucleolar ribonucleoprotein protein involved in ribosomal RNA processing. Located in nucleolus and cajal bodies.	protein_coding	(IMP4)	(IMP4)	nucleus |nucleus |nucleolus|other cellular components|nucleoplasm|other cellular components|nucleus		(KKRK,RKSLEGDERKVEQKRLIR)
AT1G20220	AT1G20220.1	Together with other ALBA proteins phase separates into stress granules and processing bodies under heat stress and directly binds to and recruits mRNAs to protect from degradation. Confers thermotolerance through stabilizing HSF messenger RNAs in cytoplasmic granules.	protein_coding	(ATALBA2)	(ALBA4); (ATALBA2); (ALBA2)	nucleus|cell wall|cytoplasm |cytoplasm |other cellular components		(QGRGRGRGRGGRGRGGGRGG)
AT1G35340	AT1G35340.1	ATP-dependent protease La (LON) domain protein;(source:Araport11)	protein_coding			nucleus|chloroplast
AT2G40830	AT2G40830.1	Encodes an E3 ubiquitin ligase for the GA-receptor GID1 that functions as a negative regulator of GA signaling in seedlings and seeds by inducing ubiquitin-dependent proteolysis of GID1s. Tyr321 phosphorylation of GARU by TAGK2 inactivates GARU.	protein_coding	RING-H2 FINGER C1A (RHC1A)	ABA-INSENSITIVE RING PROTEIN 5 (AIRP5);BCA2A ZINC FINGER ATL 1 (BTL01);GA RECEPTOR RING E3 UBIQUITIN LIGASE (GARU);RING-H2 FINGER C1A (RHC1A)	nucleus|chloroplast|cell wall|cytoplasm
AT5G63420	AT5G63420.1	Encodes a member of the metallo-beta-lactamase protein family that plays a vital role in embryo morphogenesis and apical-basal pattern formation by regulating chloroplast development. In bacteria, RNase J plays an important role in rRNA maturation and in the 5&#8242; stability of mRNA.	protein_coding	EMBRYO DEFECTIVE 2746 (emb2746)	(RNJ);RIBONUCLEASE J (ATRNJ);EMBRYO DEFECTIVE 2746 (emb2746)	nucleus|chloroplast|plastid		(RKVVEGNDKRSRAKKA,SPKRVRKNKWKPEEIKKVIR)
AT1G70070	AT1G70070.1	Allelic to ISE2(increased size exclusion limit of plasmodesmata 2). Mutants maintain dilated plasmodesmata at the embryonic torpedo stage.	protein_coding	EMBRYO DEFECTIVE 25 (EMB25)	EMBRYO DEFECTIVE 25 (EMB25);INCREASED SIZE EXCLUSION LIMIT 2 (ISE2); (115J-4A);PIGMENT DEFECTIVE 317 (PDE317)	nucleus|chloroplast|plastid |other intracellular components		(RKRR,KRRSK,REEKRKR,KRLKARSR,KKKMSRSEGFREKK,KKILENANLTVEKMKRLKA)
AT1G55450	AT1G55450.2	S-adenosyl-L-methionine-dependent methyltransferases superfamily protein;(source:Araport11)	protein_coding			nucleus|cytoplasm
AT5G15490	AT5G15490.1	Encodes one of four UDP-glucose dehydrogenase UGD) genes. Mutation of this gene in combination with UGD2 leads to swollen plant cell walls and severe developmental defects associated with changes in pectic polysaccharides.	protein_coding	UDP-GLUCOSE DEHYDROGENASE 3 (UGD3)	UDP-GLUCOSE DEHYDROGENASE 3 (UGD3)	nucleus|cytoplasm|cell wall
AT3G45640	AT3G45640.1	Encodes a mitogen-activated kinase whose mRNA levels increase in response to touch, cold, salinity stress and chitin oligomers.Also functions in ovule development. Heterozygous MPK3 mutants in a homozygous MPK6 background are female sterile due to defects in integument development. MPK3 can be dephosphorylated by MKP2 in vitro. The mRNA is cell-to-cell mobile.	protein_coding	MITOGEN-ACTIVATED PROTEIN KINASE 3 (MPK3)	(ATMAPK3);MITOGEN-ACTIVATED PROTEIN KINASE 3 (MPK3);MITOGEN-ACTIVATED PROTEIN KINASE 3 (ATMPK3)	nucleus|cytoplasm|cytoplasm |cytoplasm		(KKIANAFDNHMDAKRTLR)
AT5G11060	AT5G11060.1	A member of Class II KN1-like homeodomain transcription factors (together with KNAT3 and KNAT5), with greatest homology to the maize knox1 homeobox protein. Expression regulated by light. Detected in all tissues examined, but most prominent in leaves and young siliques. Transient expression of GFP translational fusion protein suggests bipartite localization in nucleus and cytoplasm. KNAT4 promote…	protein_coding	KNOTTED1-LIKE HOMEOBOX GENE 4 (KNAT4)	KNOTTED1-LIKE HOMEOBOX GENE 4 (KNAT4)	nucleus|cytoplasm|cytosol	Homeobox	(KRRS,RKRR,RKRNWHSNPSSSTVSKNKR,KRNWHSNPSSSTVSKNKRR)
AT1G24100	AT1G24100.1	Encodes a UDP-glucose:thiohydroximate S-glucosyltransferase, involved in glucosinolate biosynthesis	protein_coding	UDP-GLUCOSYL TRANSFERASE 74B1 (UGT74B1)	UDP-GLUCOSYL TRANSFERASE 74B1 (UGT74B1)	nucleus|cytoplasm|cytosol		(KKWK)
AT3G25230	AT3G25230.2	Encodes a a high molecular weight member of the FK506 binding protein (FKBP) family. It has three FKBP12-like domains, tetratricopeptide repeats, and a putative calmodulin binding domain. Modulates thermotolerance by interacting with HSP90.1 and affecting the accumulation of HsfA2-regulated sHSPs. Belongs to one of the 36 carboxylate clamp (CC)-tetratricopeptide repeat (TPR) proteins (Prasad 2010…	protein_coding	ROTAMASE FKBP 1 (ROF1)	(ATFKBP62);FK506 BINDING PROTEIN 62 (FKBP62);ROTAMASE FKBP 1 (ROF1)	nucleus|cytoplasm|cytosol|other cellular components		(RIIKRWR,KRLKEKMKEFNKKEAK,KKEAKFGNMFAKLRIIKR)
AT2G04520	AT2G04520.1	Nucleic acid-binding, OB-fold-like protein;(source:Araport11)	protein_coding			nucleus|cytoplasm|mitochondrion		(KNKGKGGKNRKRGK)
AT1G18800	AT1G18800.1	Double nrp1-1 nrp2-1 mutants show arrest of cell cycle progression at G2/M and disordered cellular organization occurred in root tips. Localize in the nucleus and can form homomeric and heteromeric protein complexes with NRP1. Bind histones Histone2A and Histone2B and associate with chromatin in vivo. Plant mutated in both NRP1 and NRP2 genes show hypersensitivity to genotoxic stresses including …	protein_coding	NAP1-RELATED PROTEIN 2 (NRP2)	NAP1-RELATED PROTEIN 2 (NRP2)	nucleus|cytoplasm|other intracellular components|cytosol
AT1G18660	AT1G18660.4	Membrane localized protein of unknown function. Involved in negative regulation of immune response. Mutants have increased resistance to pathogens.	protein_coding	IAN9-ASSOCIATED PROTEIN1 (IAP1)	IAN9-ASSOCIATED PROTEIN1 (IAP1)	nucleus|cytoplasm|plasma membrane
AT3G12050	AT3G12050.1	Aha1 domain-containing protein;(source:Araport11)	protein_coding			nucleus|cytosol		(EKKKAK)
AT1G51360	AT1G51360.1	Involved in defense against fungal pathogens and located in cytosol.	protein_coding	DIMERIC A/B BARREL DOMAINS-PROTEIN 1 (DABB1)	DIMERIC A/B BARREL DOMAINS-PROTEIN 1 (DABB1);DIMERIC A/B BARREL DOMAINS-PROTEIN 1 (ATDABB1)	nucleus|cytosol
AT1G23130	AT1G23130.1	Polyketide cyclase/dehydrase and lipid transport superfamily protein;(source:Araport11)	protein_coding			nucleus|cytosol|chloroplast
AT3G25690	AT3G25690.5	actin binding protein required for normal chloroplast positioning The mRNA is cell-to-cell mobile.	protein_coding	CHLOROPLAST UNUSUAL POSITIONING 1 (CHUP1)	CHLOROPLAST UNUSUAL POSITIONING 1 (CHUP1);ARABIDOPSIS THALIANA CHLOROPLAST UNUSUAL POSITIONING 1 (ATCHUP1)	nucleus|cytosol|chloroplast|other membranes |chloroplast		(RKLKAVQDLEVQVMELKRK,KRPPRVPRPPPRSAGGGKSTNLPSARPPLPGGGPPPPPPPPGGGPPPPPGGGPPPPPPPPGALGRGAGGG)
AT5G06600	AT5G06600.1	Encodes a ubiquitin-specific protease which together with UBP13 deubiquitinates DA1, DAR1 and DAR2, hence reducing their peptidase activity. Works upstream of DA1, DAR1 and DAR2 to restrict their protease activity and hence fine-tune plant growth and development.	protein_coding	UBIQUITIN-SPECIFIC PROTEASE 12 (UBP12)	UBIQUITIN-SPECIFIC PROTEASE 12 (UBP12); (AtUBP12)	nucleus|cytosol|cytoplasm		(KKEQEEKEDKRRKA)
AT2G17340	AT2G17340.1	pantothenate kinase;(source:Araport11)	protein_coding			nucleus|cytosol|cytoplasm|mitochondrion
AT3G22310	AT3G22310.1	Sequence similarity ot DEAD-box RNA helicases. Binds RNA and DNA. Involved in drought, salt and cold stress responses. The mRNA is cell-to-cell mobile.	protein_coding	PUTATIVE MITOCHONDRIAL RNA HELICASE 1 (PMH1)	RNA HELICASE 9 (ATRH9);PUTATIVE MITOCHONDRIAL RNA HELICASE 1 (PMH1)	nucleus|cytosol|cytoplasm|other cellular components|other cellular components
AT4G24510	AT4G24510.1	Encodes a component of the fatty acid elongation machinery required for C28 to C30 fatty acid elongation. It does not require the acyltransferase catalytic site for biological function.	protein_coding	ECERIFERUM 2 (CER2)	(VC-2);ECERIFERUM 2 (CER2); (VC2)	nucleus|endoplasmic reticulum
AT1G63770	AT1G63770.3	Peptidase M1 family protein;(source:Araport11)	protein_coding			nucleus|extracellular region|chloroplast|plasma membrane|chloroplast |vacuole|other intracellular components
AT1G01320	AT1G01320.1	Encodes REDUCED CHLOROPLAST COVERAGE 1 (REC1) a protein with similarity to the FLOURY locus in maize. Located in the nucleus and cytosol. Contributes to establishing the size of the chloroplast compartment.	protein_coding	REDUCED CHLOROPLAST COVERAGE (REC1)	REDUCED CHLOROPLAST COVERAGE (REC1);FLOURY ENDOSPERM LIKE 2 (FLL2)	nucleus|extracellular region|cytosol|cytoplasm		(NRGKTKGDKKKKE,KKRDDLNAFSKDLRK,RKSEEGEKTFSILLRGRRN)
AT5G64400	AT5G64400.2	CHCH domain protein;(source:Araport11) involved in mechanotransduction. Loss of both At12cys-1 and At12cys-2 lead to enhanced tolerance to drought and light stress and increased anti-oxidant capacity.	protein_coding	(AT12CYS-1)	(AT12CYS-1)	nucleus|mitochondrion		(GRSAPRPRPAAARS)
AT1G70310	AT1G70310.1	Spermidine synthase.	protein_coding	SPERMIDINE SYNTHASE 2 (SPDS2)	SPERMIDINE SYNTHASE 2 (SPDS2)	nucleus|mitochondrion|plasma membrane|cytosol		(KRPR)
AT3G13230	AT3G13230.1	RNA-binding KH domain-containing protein;(source:Araport11)	protein_coding	(ATKH14)	(ATKH14)	nucleus|nucleolus
AT4G26600	AT4G26600.5	S-adenosyl-L-methionine-dependent methyltransferases superfamily protein;(source:Araport11)	protein_coding	(NOP2B)	(ATTRM4D); (NOP2B);TRNA METHYLTRANSFERASE 4D (TRM4D)	nucleus|nucleolus		(RKRK,KKQRKCISEKKPLKK,KKAAKTQKPPLKKQRKC,KRESNTKEDTNKRKNPR,KKRPTSIRTNTLKTRRRDL,NKRKNPRSKEIHKGKRNKNTKTESGNVEEPRKQKKKRSQWKNEIAQAREEKRKTMRENAKETPKHRG)
AT1G52930	AT1G52930.1	Encodes one of two Arabidopsis orthologs of yeast BRX1, a protein involved in maturation of the large ribosomal subunit. The proteins are mainly localized in nucleolus. Mutant plants are affected in pre-rRNA processing.	protein_coding	ARABIDOPSIS HOMOLOGUE OF YEAST BRX1 2 (ATBRX1-2)	ARABIDOPSIS HOMOLOGUE OF YEAST BRX1 2 (ATBRX1-2)	nucleus|nucleolus		(RKSK,RKRKH,EKRNKAGKFAKKIKAKTRKK)
AT3G44750	AT3G44750.1	Encodes a histone deacetylase. Controls the development of adaxial/abaxial leaf polarity. Two lines with RNAi-directed against this gene show reduced Agrobacterium-mediated DNA transformation of the roots. Involved in development of the vascular tissue of the stem by affecting cell proliferation and differentiation.	protein_coding	HISTONE DEACETYLASE 3 (HDA3)	HISTONE DEACETYLASE 3 (HDA3); (ATHD2A); (HDT1); (HD2A);HISTONE DEACETYLASE 2A (HD2A)	nucleus|nucleolus	C2H2	(KKPASSKKRANETTPKAPVSAKKAKVAVTPQKTDEKKKGGKA)
AT1G52980	AT1G52980.1	Encodes a GTPase that belongs to the subfamily of YlqF/YawG GTPases. Functions in Pre-60S ribosomal subunit maturation. The mRNA is cell-to-cell mobile.	protein_coding	NUCLEAR/NUCLEOLAR GTPASE 2 (AtNug2)	NUCLEAR/NUCLEOLAR GTPASE 2 (AtNug2);NUCLEAR/NUCLEOLAR GTPASE 2 (Nug2)	nucleus|nucleolus		(RKTKRKRPK,RKLPMSLLTDNKKQSR)
AT5G55920	AT5G55920.1	Encodes a homolog of the S. cerevisiae Nop2 that is involved in ribosome biogenesis and plays a role on organ size control by promoting cell proliferation and preventing compensation in normal leaf development.	protein_coding	OLIGOCELLULA 2 (OLI2)	OLIGOCELLULA 2 (OLI2); (ATTRM4C);TRNA METHYLTRANSFERASE 4C (TRM4C); (NOP2A)	nucleus|nucleolus		(KKGAKSQNKPPLKKQKKE,RQPKERKEKKNKEKLAKSKEDKRGKKDKKSKSENVEEPSKPRKQKKKRREWKNEIAQAREEKRIAMREKAKEEK)
AT5G65900	AT5G65900.1	DEA(D/H)-box RNA helicase family protein;(source:Araport11)	protein_coding	RNA DEAD-BOX HELICASE 27 (RH27)	RNA DEAD-BOX HELICASE 27 (RH27)	nucleus|nucleolus		(KKKKKK,KKKKHKKRARDEAKKLKQ,RGGRSKREPVNKFKRGRGGGRPGGKSKF)
AT1G60850	AT1G60850.1	DNA-directed RNA polymerase family protein;(source:Araport11)	protein_coding	(ATRPAC42)	(AAC42); (ATRPAC42)	nucleus|nucleolus|nucleus|nucleolus
AT4G15770	AT4G15770.1	RNA binding protein;(source:Araport11)	protein_coding			nucleus|nucleolus|other cellular components
AT4G01560	AT4G01560.1	Ribosomal RNA processing Brix domain protein;(source:Araport11)	protein_coding	MATERNAL EFFECT EMBRYO ARREST 49 (MEE49)	MATERNAL EFFECT EMBRYO ARREST 49 (MEE49)	nucleus|nucleolus|other cellular components		(KRNVILPSMIKNKDKRSKV,KNKDKRSKVAKQKHEKKLEKQKKIRARDAAEKR)
AT3G07050	AT3G07050.1	Arabidopsis NSN1 encodes a nucleolar GTP- binding protein and is required for maintenance of inflorescence meristem identity, floral organ development and megaspore mother cell specification. Functions downstream of BZR1 family transcription factors to restrict MMC specification to a single cell.	protein_coding	NUCLEOSTEMIN-LIKE 1 (NSN1)	NUCLEOSTEMIN-LIKE 1 (NSN1)	nucleus|nucleolus|other cellular components		(LKKVKEHH,TKKQKAEK,VRRARALE,KKEARKERAKKRKLG,KKVKEHHKKKAKDAKK,KKQKAEKKKRKKAKKA,KRVTLKQKHKVLKKVKE,KRSKKSKSKRVTLKQKHK,KKKAKDAKKLGLHRKPRV,KKSKSKRVTLKQKHKVLKK,RRARALEEIEQKKEARKER)
AT1G48620	AT1G48620.1	This gene is predicted to encodes a histone H1/H5 family member. A plant line expressing an RNAi construct targeted against HON5 shows a reduced level of agrobacterium-mediated root transformation.	protein_coding	HIGH MOBILITY GROUP A5 (HON5)	HIGH MOBILITY GROUP A5 (HON5)	nucleus|nucleolus|other intracellular components		(KRRGRPPSGRAAGRERKP,KKRGRGRPPKIGGVIRKPMKPMRSFARTGKPVGRPRK)
AT5G22330	AT5G22330.1	Encodes a plant orthologue of Pontin that associates with the catalytic subunit of telomerase (AtTERT) in the nucleolus and is involved in telomerase assembly.	protein_coding	RESISTANCE TO PSEUDOMONAS SYRINGAE PV MACULICOLA INTERACTOR 1 (RIN1)	RUVB-LIKE 1 (RUVBL1); (ATRUVBL1); (ATTIP49A);RESISTANCE TO PSEUDOMONAS SYRINGAE PV MACULICOLA INTERACTOR 1 (RIN1);PONTIN (RVB1)	nucleus|nucleolus|other intracellular components |other intracellular components |nucleoplasm |other cellular components|nucleoplasm		(KPRK)
AT3G28730	AT3G28730.1	encodes a component of the FAcilitates Chromatin Transcription (FACT) complex, SSRP1. Along with STP16 binds to the promoter of FLC.	protein_coding	HIGH MOBILITY GROUP (HMG)	HIGH MOBILITY GROUP (HMG);HIGH MOBILITY GROUP (ATHMG); (SSRP1);NUCLEOSOME/CHROMATIN ASSEMBLY FACTOR D (NFD)	nucleus|nucleoplasm |other intracellular components		(KEKSIKKEPKKEASSSKGLPPKRKTVAADEGSSKRKKPKKKKDPNAPKR)
AT1G60650	AT1G60650.1	Encodes one of the zinc finger-containing glycine-rich RNA-binding proteins involved in cold tolerance: AT3G26420 (ATRZ-1A), AT1G60650 (AtRZ-1b), AT5G04280 (AtRZ-1c). It also, along with AtRZ-1c, plays important roles in plant development, pre- mRNA splicing, and general gene expression.	protein_coding	RNA-BINDING GLYCINE-RICH PROTEIN B1 (RBGB1)	RZ-1B (RZ-1b);ATRZ-1B (AtRZ-1b);RNA-BINDING GLYCINE-RICH PROTEIN B1 (RBGB1)	nucleus|nucleoplasm|cytoplasm
AT1G09760	AT1G09760.1	U2 small nuclear ribonucleoprotein A;(source:Araport11)	protein_coding	U2 SMALL NUCLEAR RIBONUCLEOPROTEIN A (U2A')	U2 SMALL NUCLEAR RIBONUCLEOPROTEIN A (U2A')	nucleus|nucleoplasm|cytoplasm|nucleoplasm|nucleolus
AT3G61860	AT3G61860.1	encodes an arginine/serine-rich splicing factor. transcript is alternatively spliced and is differentially expressed in different tissues (flowers, roots, stems, and leaves) examined. Barta et al (2010) have proposed a nomenclature for Serine/Arginine-Rich Protein Splicing Factors (SR proteins): Plant Cell. 2010, 22:2926.	protein_coding	ARGININE/SERINE-RICH SPLICING FACTOR 31 (RS31)	ARGININE/SERINE-RICH SPLICING FACTOR 31 (RS31);ARGININE/SERINE-RICH SPLICING FACTOR 31 (At-RS31);ARGININE/SERINE-RICH SPLICING FACTOR 31 (ATRSP31);ARGININE/SERINE-RICH SPLICING FACTOR 31 (RSP31)	nucleus|nucleoplasm|nucleus		(RKLDNFPFGEKRRLS,KRRLSVEWAKGERGRPR,PVRRRPSPDGRRPSPGQGRRPS)
AT5G37370	AT5G37370.1	encodes a putative splicing factor. Over-expression in yeast and Arabidopsis result in increased tolerance to high salt.	protein_coding	(ATSRL1)	(ATSRL1)	nucleus|nucleus		(SRHDRRSRSRSRSRSR,RRNDEDDRSRHDRRSRSR)
AT1G61010	AT1G61010.1	cleavage and polyadenylation specificity factor 73-I;(source:Araport11)	protein_coding	CLEAVAGE AND POLYADENYLATION SPECIFICITY FACTOR 73-I (CPSF73-I)	CLEAVAGE AND POLYADENYLATION SPECIFICITY FACTOR 73-I (CPSF73-I)	nucleus|nucleus
AT1G15200	AT1G15200.3	protein-protein interaction regulator family protein;(source:Araport11)	protein_coding	PININ (PININ)	PININ (PININ)	nucleus|nucleus		(KKRK,KRRR,PPAKRRL,RRMLGNLLGTLEKFRKEDK)
AT1G75670	AT1G75670.1	DNA-directed RNA polymerase;(source:Araport11)	protein_coding			nucleus|nucleus		(KKSEEALPTDRDHKRRKLA)
AT3G07220	AT3G07220.1	Forkhead domain protein that is a subunit of ISWI chromatin remodeling complex.Interacts with histones and regulates the expression of genes involved in stamen filament elongation.	protein_coding	FORKHEAD-ASSOCIATED 2 (FHA2)	FORKHEAD-ASSOCIATED 2 (FHA2); (ATFHA2)	nucleus|nucleus		(RKPEHFVINTRSKGR,KKTRRDGHEVVASGEKKR,RRDGHEVVASGEKKREGR)
AT1G21190	AT1G21190.1	Small nuclear ribonucleoprotein family protein;(source:Araport11)	protein_coding	SM-LIKE 3A (LSM3A)	SM-LIKE 3A (LSM3A)	nucleus|nucleus|cytoplasm |other cellular components|nucleus|nucleus|nucleus
AT5G08290	AT5G08290.1	Encodes Dim1 homolog.	protein_coding	YELLOW-LEAF-SPECIFIC GENE 8 (YLS8)	YELLOW-LEAF-SPECIFIC GENE 8 (YLS8);DEFECTIVE REPRESSION OF OLE3::LUC 1 (DROL1)	nucleus|nucleus|cytoplasm|nucleus|nucleus
AT1G80070	AT1G80070.1	Encodes a factor that influences pre-mRNA splicing and is required for embryonic development. Mutations result in an abnormal suspensor and embryo lethality. The mRNA is cell-to-cell mobile.	protein_coding	ABNORMAL SUSPENSOR 2 (SUS2)	PRE-MRNA PROCESSING 8 (PRP8);ABNORMAL SUSPENSOR 2 (SUS2);EMBRYO DEFECTIVE 14 (EMB14);EMBRYO DEFECTIVE 177 (EMB177);EMBRYO DEFECTIVE 33 (EMB33);SUCROSE SYNTHASE 2 (SUS2)	nucleus|nucleus|mitochondrion|nucleus		(RREKRDRRHFKRMRF,RKIIRDHGDMSSKKFRH,RKWMQLNSKRGDKRKFG)
AT2G18510	AT2G18510.1	Essential gene (embryo lethal) that is similar to component of splicosome. Regulates embryonic pattern formation through Pol II-Mediated transcription of WOX2 an PIN7 (DOI:10.1016/j.isci.2019.09.004). JANUS positively regulates PLT1 expression in the root meristem by recruiting RNA polymerase II (Pol II) to PLT1 and by interacting with PLT1. Nuclear accumulation of JANUS in root meristem depends …	protein_coding	EMBRYO DEFECTIVE 2444 (emb2444)	EMBRYO DEFECTIVE 2444 (emb2444); (JANUS)	nucleus|nucleus|nucleolus
AT4G02840	AT4G02840.2	SmD1b is one of two Yeast SmD1 orthologs, the other being SmD1a.SmD1b accumulates to higher levels than SmD1a.It is localized to the nucleolus and nuclear speckles and appears to have a role in RNA splicing and indirectly facilitating PTGS.	protein_coding	(SMD1B)	(SMD1B)	nucleus|nucleus|nucleolus|cytoplasm|nucleus|nucleus|nucleus|nucleoplasm|nucleus|nucleus|vacuole|nucleus|cytoplasm|nucleus|nucleus		(RIKPKKPTAGKIPAGRGRGRGRGRGRGRGGR)
AT1G02140	AT1G02140.1	Encodes a homologue of the exon junction complex (EJC) component MAGO that participates in intron-mediated enhancement of gene expression.	protein_coding	MAGO NASHI (MAGO)	HAPLESS 1 (HAP1);MATERNAL EFFECT EMBRYO ARREST 63 (MEE63);MAGO NASHI (MAGO)	nucleus|nucleus|nucleolus|nucleoplasm|nucleoplasm		(RKEVFLTPAVLKECKR)
AT3G19760	AT3G19760.1	Encodes an RNA helicase that may be a component of the Exon Junction Complex. Subcellular localization is modulated by stress. Under normal conditions it is localized to the nuceloplasm but under hyopoxic conditions it localizes to the nucleolus and splicing speckles.	protein_coding	EUKARYOTIC INITIATION FACTOR 4A-III (EIF4A-III)	(RH2);EUKARYOTIC INITIATION FACTOR 4A-III (EIF4A-III)	nucleus|nucleus|nucleoplasm|nucleolus|nucleus|cytosol|nucleoplasm|nucleolus		(KRRS)
AT4G03430	AT4G03430.1	Encodes a nuclear protein similar to the human U5 small ribonucleoprotein-associated 102-kD protein and to the yeast pre-mRNA splicing factors Prp1p and Prp6p. STA1 expression is upregulated by cold stress, and the sta1-1 mutant is defective in the splicing of the cold-induced COR15A gene. Luciferase imaging was used to isolate a recessive mutant, sta1-1, with enhanced stability of the normally u…	protein_coding	STABILIZED 1 (STA1)	EMBRYO DEFECTIVE 2770 (EMB2770);STABILIZED 1 (STA1);STARIK 1 (STA1)	nucleus|nucleus|nucleoplasm|nucleus|nucleus		(KKKK,KRKL,RPRR,KRTTDEEIDRNRAR,RRKTKSIDAMKKCDR,RKRTWVADADECKKRGS,KKFESFVPIPDTLLEKAKK)
AT2G46240	AT2G46240.1	A member of Arabidopsis BAG (Bcl-2-associated athanogene) proteins, plant homologs of mammalian regulators of apoptosis. Expression of BAG6 in leaves was strongly induced by heat stress. Knockout mutants exhibited enhanced susceptibility to fungal pathogen Botrytis cinerea. Plant BAG proteins are multi-functional and remarkably similar to their animal counterparts, as they regulate apoptotic-like…	protein_coding	BCL-2-ASSOCIATED ATHANOGENE 6 (BAG6)	ARABIDOPSIS THALIANA BCL-2-ASSOCIATED ATHANOGENE 6 (ATBAG6);BCL-2-ASSOCIATED ATHANOGENE 6 (BAG6)	nucleus|other cellular components		(RRKRDDVEASESSNEDRKK,RKRDDVEASESSNEDRKKM,KRDDVEASESSNEDRKKMQ,KKLKEIATVREQMGDVKKR,LEKKLSHKKKTQIRRRASK)
AT1G64520	AT1G64520.1	regulatory particle non-ATPase 12A;(source:Araport11)	protein_coding	REGULATORY PARTICLE NON-ATPASE 12A (RPN12a)	REGULATORY PARTICLE NON-ATPASE 12A (RPN12a)	nucleus|other cellular components|chloroplast |other intracellular components|other intracellular components
AT1G77440	AT1G77440.1	Encodes beta subunit of 20s proteosome complex which is involved in protein degradation.	protein_coding	20S PROTEASOME BETA SUBUNIT C2 (PBC2)	20S PROTEASOME BETA SUBUNIT C2 (PBC2)	nucleus|other cellular components|mitochondrion|other intracellular components|other intracellular components
AT5G61770	AT5G61770.2	A single-copy gene encoding a 346 aa protein with a single Brix domain. Similar to yeast ribosome biogenesis proteins Ssf1/2.	protein_coding	PETER PAN-LIKE PROTEIN (PPAN)	(SNAIL1);PETER PAN-LIKE PROTEIN (PPAN)	nucleus|other cellular components|nucleolus		(RKLMLPTALSLKEKKRNT)
AT3G55250	AT3G55250.1	Encodes a nucleus-encoded protein, Photosystem I Assembly 3 (PSA3), that is required for PSI accumulation.	protein_coding	PIGMENT DEFECTIVE 329 (PDE329)	PIGMENT DEFECTIVE 329 (PDE329);PHOTOSYSTEM I ASSEMBLY 3 (PSA3)	nucleus|other intracellular components |mitochondrion|other intracellular components |cytosol|plastid |chloroplast|other membranes
AT3G07030	AT3G07030.5	Together with other ALBA proteins phase separates into stress granules and processing bodies under heat stress and directly binds to and recruits mRNAs to protect from degradation. Confers thermotolerance through stabilizing HSF messenger RNAs in cytoplasmic granules.	protein_coding	(ALBA6)	(ALBA6)	nucleus|other intracellular components |other intracellular components |extracellular region
AT3G51880	AT3G51880.2	Encodes a protein belonging to the subgroup of HMGB (high mobility group B) proteins that have a distinctive DNA-binding motif, the HMG-box domain. The motif confers non-sequence specific interaction with linear DNA and structure-specific binding to distorted DNA sites. The HMGB proteins are involved in the assembly of nucleoprotein complexes. Can be phosphorylated by CK2alpha. In interphase cell…	protein_coding	HIGH MOBILITY GROUP B1 (HMGB1)	(AtHMGB1);NUCLEOSOME/CHROMATIN ASSEMBLY FACTOR D1 (NFD1);HIGH MOBILITY GROUP B1 (HMGB1)	nucleus|other intracellular components|cytosol		(KGKDKVKTTKEALKPVDDRKVGKRKAPAEKPTKRETRKEKKAKKDPNKPKRA)
AT2G19480	AT2G19480.1	This gene is predicted to encode a nucleosome assembly protein. Plant lines expressing an RNAi construct directed against this gene show a reduction in agrobacterium-mediated root transformation. The mRNA is cell-to-cell mobile. Plants mutated in three ubiquitously expressed NAP1 genes (NAP1;1~NAP1;3) and organ-specifically expressed NAP1;4 gene show hypersensitivity to genotoxic stresses includi…	protein_coding	NUCLEOSOME ASSEMBLY PROTEIN 1;2 (NAP1;2)	NUCLEOSOME ASSEMBLY PROTEIN 1;2 (NAP1;2);NUCLEOSOME/CHROMATIN ASSEMBLY FACTOR GROUP A 02 (NFA02);NUCLEOSOME/CHROMATIN ASSEMBLY FACTOR GROUP A 2 (NFA2)	nucleus|other intracellular components|cytosol|mitochondrion|cytoplasm		(KKKPKK,KKSKKKSSAGHKKAGR)
AT4G10710	AT4G10710.1	encodes a component of the FAcilitates Chromatin Transcription (FACT) complex, SPT16.Along with SSRP1 binds to the promoter of FLC.	protein_coding	GLOBAL TRANSCRIPTION FACTOR C (SPT16)	GLOBAL TRANSCRIPTION FACTOR C (SPT16)	nucleus|other intracellular components|nucleolus|other intracellular components		(KPRK,RRSADPDEIDEEQRERDR,RKRRKMKAFGKSRPGTSGGGGSSSMKNMPPSKRKHR)
AT5G66140	AT5G66140.1	Encodes alpha5 subunit of 20S proteosome complex involved in protein degradation.	protein_coding	PROTEASOME ALPHA SUBUNIT D2 (PAD2)	PROTEASOME ALPHA SUBUNIT D2 (PAD2)	nucleus|other intracellular components|vacuole|plastid|other intracellular components|other cellular components		(KKSTPKLQDSRSARK)
AT4G34920	AT4G34920.1	PLC-like phosphodiesterases superfamily protein;(source:Araport11)	protein_coding			nucleus|plasma membrane		(PKPS)
AT2G17840	AT2G17840.1	Identified as drought-inducible gene by differential hybridization. Upregulated by high light, drought, cold and salt stress determined by microarray analysis.	protein_coding	EARLY-RESPONSIVE TO DEHYDRATION 7 (ERD7)	EARLY-RESPONSIVE TO DEHYDRATION 7 (ERD7)	nucleus|plasma membrane		(KRIR)
AT1G09310	AT1G09310.1	ABA responsive trichome formation regulator.	protein_coding	(SVB2)	(SVB2);SVB-LIKE (SVBL)	nucleus|plasma membrane|extracellular region|extracellular region|Golgi apparatus|cytosol|endosome|endoplasmic reticulum
AT5G26742	AT5G26742.2	DEAD box RNA helicase (RH3);(source:Araport11)	protein_coding	EMBRYO DEFECTIVE 1138 (emb1138)	(ATRH3); (RH3);EMBRYO DEFECTIVE 1138 (emb1138)	nucleus|plastid |chloroplast|cytoplasm|chloroplast |plastid|other intracellular components		(LGEV,KRLTEEAGDTAFRRSGR,PRGGGGSRGSRGGRGGSSR)
AT5G56950	AT5G56950.1	Encodes a member of a small gene family of proteins with similarity to nucleosome assembly proteins.May function in nucleotide excision repair. Loss of function mutations have no obvious visible phenotypes but do seem to affect transcription of NER related genes. Plants mutated in three ubiquitously expressed NAP1 genes (NAP1;1~NAP1;3) and organ-specifically expressed NAP1;4 gene show hypersensit…	protein_coding	NUCLEOSOME ASSEMBLY PROTEIN 1;3 (NAP1;3)	NUCLEOSOME ASSEMBLY PROTEIN 1;3 (NAP1;3);NUCLEOSOME/CHROMATIN ASSEMBLY FACTOR GROUP A 03 (NFA03);NUCLEOSOME/CHROMATIN ASSEMBLY FACTOR GROUP A3 (NFA3)	nucleus|plastid|cytoplasm|other intracellular components		(KKKPS,KKKPKK)
AT5G15750	AT5G15750.1	Alpha-L RNA-binding motif/Ribosomal protein S4 family protein;(source:Araport11)	protein_coding			nucleus|ribosome |nucleolus |other cellular components		(RKSLTLTERLSVSSFCRRR)
AT3G07320	AT3G07320.1	O-Glycosyl hydrolases family 17 protein;(source:Araport11)	protein_coding			other cellular components		(KRVK,RKIQRSLKSLGVKKVKV)
AT1G35620	AT1G35620.1	Encodes a protein disulfide isomerase-like (PDIL) protein, a member of a multigene family within the thioredoxin (TRX) superfamily. Unlike several other PDI family members, transcript levels for this gene are not up-regulated in response to three different chemical inducers of ER stress (dithiothreitol, beta-mercaptoethanol, and tunicamycin). However, the level of transcripts for this gene is sli…	protein_coding	PDI-LIKE 5-2 (PDIL5-2)	PDI-LIKE 5-2 (ATPDIL5-2);PDI-LIKE 5-2 (PDIL5-2);PROTEIN DISULFIDE ISOMERASE 8 (PDI8);ARABIDOPSIS THALIANA PROTEIN DISULFIDE ISOMERASE 8 (ATPDI8)	other cellular components|cell wall|endoplasmic reticulum|chloroplast|vacuole|nucleus
AT2G05830	AT2G05830.1	Encodes a 5-methylthioribose-1-phosphate isomerase.	protein_coding	5-METHYLTHIORIBOSE KINASE 1 (MTI1)	5-METHYLTHIORIBOSE KINASE 1 (MTI1);5-METHYLTHIORIBOSE-1-PHOSPHATE-ISOMERASE1 (MTI1)	other cellular components|cytoplasm |mitochondrion|extracellular region
AT3G11130	AT3G11130.1	CHC1 heavy chain subunit of clathrin. Involved in vesicle mediated trafficking. Mutants show reduced rates of endocytosis and defects clathrin mediated exocytosis. Mutants also have increased dehydration tolerance which may be related to the overall slower stomatal aperture dynamics. Overall growth is affected.	protein_coding	CLATHRIN HEAVY CHAIN 1 (CHC1)	HOT ABA DEFICIENCY SUPPRESSOR 1 (HAS1);CLATHRIN HEAVY CHAIN 1 (CHC1); (HAS1); (ATCHC1)	other cellular components|cytoplasm |vacuole|vacuole|other membranes |Golgi apparatus|cytosol|other membranes |other membranes |plasma membrane
AT5G22060	AT5G22060.1	Co-chaperonin similar to E. coli DnaJ	protein_coding	DNAJ HOMOLOGUE 2 (J2)	DNAJ HOMOLOGUE 2 (J2);ARABIDOPSIS THALIANA DNAJ HOMOLOGUE 2 (ATJ2)	other cellular components|cytoplasm|plastid|cytosol		(PKFKRKG)
AT2G25980	AT2G25980.1	Mannose-binding lectin superfamily protein;(source:Araport11)	protein_coding			other cellular components|cytoplasm|unknown cellular components
AT2G25450	AT2G25450.1	Encodes a 2-oxoacid-dependent dioxygenase involved in the production of 2-hydroxybut-3-enyl glucosinolate.	protein_coding	GLUCOSINOLATE HYDROXYLASE (GSL-OH)	GLUCOSINOLATE HYDROXYLASE (GSL-OH)	other cellular components|cytosol|cytoplasm|vacuole|other intracellular components		(RKMFTRDKTKKLK)
AT3G04340	AT3G04340.1	Functions in maintaining the cellular redox balance and regulates photorespiratory metabolism.Strong interaction with TIC inner envelope protein translocon which consists of Tic20/Tic56/Tic100/Tic214(Ycf1)(DOI:10.1105/tpc.18.00357).	protein_coding	EMBRYO DEFECTIVE 2458 (emb2458)	THERMO-SENSITIVE MUTANT IN LEAF COLOR 2 (TSL2);EMBRYO DEFECTIVE 2458 (emb2458);(FILAMENTATION TEMPERATURE-SENSITIVE H)-LIKE 5 (FTSHI5)	other cellular components|cytosol|other cellular components|chloroplast|chloroplast |other intracellular components |plastid |plastid		(KKKK,RFLKRKV,RRLRKERDLLMKRADK,KKLQRDLQNRIRKRMKKF,KRLEESKKLQRDLQNRIRK,RKFWRVKSFTRKRRIKQ,KRKAGIDPIKTAFDRMKRV,RKAGIDPIKTAFDRMKRVK,RKRRIKQKRKAGIDPIKT)
AT5G26260	AT5G26260.1	TRAF-like family protein;(source:Araport11)	protein_coding			other cellular components|extracellular region
AT2G37870	AT2G37870.1	Bifunctional inhibitor/lipid-transfer protein/seed storage 2S albumin superfamily protein;(source:Araport11)	protein_coding			other cellular components|extracellular region		(KRCNIRNRPAGKRCGR)
AT2G33330	AT2G33330.1	Encodes a plasmodesmal protein that affects the intercellular movement of molecules through the plasmodesmata. The protein has two DUF26 domains and a single transmembrane domain.	protein_coding	PLASMODESMATA-LOCATED PROTEIN 3 (PDLP3)	PLASMODESMATA-LOCATED PROTEIN 3 (PDLP3)	other cellular components|extracellular region
AT1G06720	AT1G06720.2	P-loop containing nucleoside triphosphate hydrolases superfamily protein;(source:Araport11)	protein_coding			other cellular components|nucleus		(KKKR,KRKR,KKIKLVGTPCKIKKKTA,RKQKKFNPLQIPKRLEK,KRPSLEDKRAVIMEPKERK,KKKKATDQKKRKEEAEKAKNEEINKKRRREERRDRREEDKQKKKTRRS)
AT2G41630	AT2G41630.1	Encodes a transcription factor, TFIIB1, that plays important roles in pollen tube growth, guidance, and reception as well as endosperm development and is partially functionally different from AtTFIIB2 and AtTFIIB3/AtpBRP2.	protein_coding	TRANSCRIPTION FACTOR IIB 1 (TFIIB1)	(ATTFIIB1);TRANSCRIPTION FACTOR IIB (TFIIB);TRANSCRIPTION FACTOR IIB 1 (TFIIB1)	other cellular components|nucleus
AT3G16640	AT3G16640.1	Encodes a protein homologous to translationally controlled tumor protein (TCTP) from Drosophila. In flies, TCTP functions guanine nucleotide exchange factor in the TOR signaling pathway. TCTP is expressed throughout the plant with highest levels seen in meristematic regions of the shoot and root. Loss of function alleles are not transmitted through the male gametophyte due to defects in pollen tu…	protein_coding	TRANSLATIONALLY CONTROLLED TUMOR PROTEIN (TCTP1)	TRANSLATIONALLY CONTROLLED TUMOR PROTEIN (TCTP1); (AtTCTP1)	other cellular components|other cellular components|cytosol|Golgi apparatus|chloroplast|plasma membrane|nucleus|extracellular region|thylakoid|cytoplasm|vacuole|other intracellular components
AT1G29320	AT1G29320.2	Transducin/WD40 repeat-like superfamily protein;(source:Araport11)	protein_coding			other cellular components|other cellular components|nucleolus|nucleus		(PVKTKKSKKEKRSREKVSEGEEKDELRSKKTREHKKKTKI)
AT5G27120	AT5G27120.1	SAR DNA-binding protein, putative, strong similarity to SAR DNA-binding protein-1 (Pisum sativum) GI:3132696; contains Pfam profile PF01798: Putative snoRNA binding domain; has similarity to MAR binding NOP58 protein The mRNA is cell-to-cell mobile.	protein_coding			other cellular components|other cellular components|nucleus|nucleolus|other cellular components		(KKKEKSEKKKKKKTE,KEKKDKKKKKKADDEEEAKTEEPSKKKSNKKKTEAEPETAEEPAKKEKKKKRKHEEEETEMPAKKKEKSEKKKKKKT)
AT1G56110	AT1G56110.1	NOP56-like protein	protein_coding	HOMOLOG OF NUCLEOLAR PROTEIN NOP56 (NOP56)	HOMOLOG OF NUCLEOLAR PROTEIN NOP56 (NOP56)	other cellular components|other cellular components|nucleus|other cellular components|nucleolus|cell wall		(GHSTKKKKKKSKSA,KKEKRKMETAEENEKSEKK,KRKMETAEENEKSEKKKTK,RKMETAEENEKSEKKKTKK)
AT5G20840	AT5G20840.1	Phosphoinositide phosphatase family protein;(source:Araport11)	protein_coding	SUPPRESSOR OF ACTIN 4 (SAC4)	SUPPRESSOR OF ACTIN 4 (SAC4)	other cellular components|other intracellular components|nucleus
AT1G53420	AT1G53420.1	Leucine-rich repeat transmembrane protein kinase;(source:Araport11)	protein_coding			other cellular components|plasma membrane
AT3G44110	AT3G44110.1	Homologous to the co-chaperon DNAJ protein from E coli. Member of the HSP40 family. Interacts with HSP70-4(AT3G12580) to mediate heat shock response. Formation of HSGs is dependent on the farnyslation status of J3.	protein_coding	(J3)	(J3);DNAJ HOMOLOGUE 3 (ATJ3); (ATJ)	other cellular components|plasma membrane|cytoplasm|cytosol|cell wall|nucleolus|cytoplasm		(PKPS,PKFKRKG)
AT4G31140	AT4G31140.1	O-Glycosyl hydrolases family 17 protein;(source:Araport11)	protein_coding			other cellular components|plasma membrane|vacuole|other membranes
AT1G41830	AT1G41830.1	SKU5-similar 6;(source:Araport11)	protein_coding	SKU5-SIMILAR 6 (SKS6)	SKU5-SIMILAR 6 (SKS6);SKU5 SIMILAR 6 (sks6)	other intracellular components |cell wall|extracellular region|extracellular region|other cellular components
AT4G27670	AT4G27670.1	Encodes Hsp21, a chloroplast located small heat shock protein. A structure model of Hsp21, obtained by homology modeling, single-particle electron microscopy, and lysine-specific chemical crosslinking, shows that the Hsp21 subunits are arranged in two hexameric discs, rotated by 25 degree in relation to each other.	protein_coding	HEAT SHOCK PROTEIN 21 (HSP21)	HEAT SHOCK PROTEIN 21 (HSP21)	other intracellular components |chloroplast|other cellular components|plastid
AT1G66240	AT1G66240.1	homolog of anti-oxidant 1;(source:Araport11)	protein_coding	HOMOLOG OF ANTI-OXIDANT 1 (ATX1)	HEAVY METAL ASSOCIATED PROTEIN 14 (ATHMP14); (ATATX1);HOMOLOG OF ANTI-OXIDANT 1 (ATX1)	other intracellular components |cytoplasm|plasma membrane|mitochondrion
AT1G45201	AT1G45201.3	Target of AtGRP7 regulation.	protein_coding	TRIACYLGLYCEROL LIPASE-LIKE 1 (TLL1)	TRIACYLGLYCEROL LIPASE-LIKE 1 (TLL1);ARABIDOPSIS THALIANA TRIACYLGLYCEROL LIPASE-LIKE 1 (ATTLL1)	other intracellular components |extracellular region|nucleus|vacuole
AT5G25265	AT5G25265.1	Hyp O-arabinosyltransferase-like protein;(source:Araport11)	protein_coding	HYDROXYPROLINE O-ARABINOSYLATRANSFERASE 1 (HPAT1)	HYDROXYPROLINE O-ARABINOSYLATRANSFERASE 1 (HPAT1)	other intracellular components |Golgi apparatus |plastid|Golgi apparatus |endosome|Golgi apparatus|plasma membrane|vacuole		(KRIR)
AT4G30440	AT4G30440.1	Encodes a UDP-D-glucuronate 4-epimerase involved in pectin biosynthesis in the cell wall and affects cell wall integrity and immunity to fungi and bacteria.	protein_coding	UDP-D-GLUCURONATE 4-EPIMERASE 1 (GAE1)	UDP-D-GLUCURONATE 4-EPIMERASE 1 (GAE1)	other intracellular components |Golgi apparatus|endosome|other intracellular components		(PSLKRAR)
AT5G13070	AT5G13070.1	MSF1-like family protein;(source:Araport11)	protein_coding			other intracellular components |mitochondrion |mitochondrion
AT1G50670	AT1G50670.1	OTU-like cysteine protease family protein;(source:Araport11)	protein_coding	OVARIAN TUMOR DOMAIN (OTU)-CONTAINING DUB (DEUBIQUITILATING ENZYME) 2 (OTU2)	OVARIAN TUMOR DOMAIN (OTU)-CONTAINING DUB (DEUBIQUITILATING ENZYME) 2 (OTU2)	other intracellular components |nucleus	C2H2
AT4G27000	AT4G27000.1	RNA-binding (RRM/RBD/RNP motifs) family protein;(source:Araport11)	protein_coding	(ATRBP45C)	(ATRBP45C)	other intracellular components |nucleus|cytosol
AT3G03920	AT3G03920.1	H/ACA ribonucleoprotein complex, subunit Gar1/Naf1 protein;(source:Araport11)	protein_coding			other intracellular components |nucleus|nucleolus|plastid |nucleolus		(GGRGGAGRGRGDSRGRGRGGSFSRGRGAPRGGRFPPRGGSRGSFRGRGRF)
AT5G61780	AT5G61780.1	Involved in the regulation of AtGA20ox3 expression, as well as seed germination. The mRNA is cell-to-cell mobile.	protein_coding	TUDOR-SN PROTEIN 2 (TUDOR2)	TUDOR-SN PROTEIN 2 (TSN2);TUDOR-SN PROTEIN 2 (TUDOR2);ARABIDOPSIS THALIANA TUDOR-SN PROTEIN 2 (AtTUDOR2)	other intracellular components |plastid|other cellular components|endoplasmic reticulum|cytosol|other cellular components|cytoplasm|nucleus|other intracellular components |nuclear envelope|cytoplasm		(RMEKRRR,KKKLKATELQCKKNRVK)
AT1G20696	AT1G20696.2	Encodes a protein belonging to the subgroup of HMGB (high mobility group B) proteins that have a distinctive DNA-binding motif, the HMG-box domain. The motif confers non-sequence specific interaction with linear DNA and structure-specific binding to distorted DNA sites. The HMGB proteins are involved in the assembly of nucleoprotein complexes. Can be phosphorylated by CK2alpha. The mRNA is cell-t…	protein_coding	HIGH MOBILITY GROUP B3 (HMGB3)	(NFD03); (NFD3);HIGH MOBILITY GROUP B3 (HMGB3)	other intracellular components|chloroplast|nucleus		(KRRK,RRKT,KKPAKGAKGAAKDPNKPKR)
AT4G17170	AT4G17170.1	member of RAB gene family	protein_coding	RAB GTPASE HOMOLOG B1C (RABB1C)	RAB GTPASE HOMOLOG B1B (RAB-B1B);ARABIDOPSIS RAB GTPASE HOMOLOG B1B (ATRAB-B1B);RAB GTPASE HOMOLOG B1C (RABB1C); (AT-RAB2); (ATRAB2A); (ATRABB1C); (RAB2A)	other intracellular components|cytoplasm|Golgi apparatus|vacuole|plasma membrane
AT4G38630	AT4G38630.1	Regulatory particle non-ATPase subunit of the 26S proteasome with multiubiquitin-chain-binding capabilities	protein_coding	REGULATORY PARTICLE NON-ATPASE 10 (RPN10)	REGULATORY PARTICLE NON-ATPASE 10 (RPN10);MULTIUBIQUITIN-CHAIN-BINDING PROTEIN 1 (MCB1); (ATMCB1);MULTIUBIQUITIN CHAIN BINDING PROTEIN 1 (MBP1)	other intracellular components|cytoplasm|plasma membrane|nucleus|other cellular components|cytosol
AT5G42790	AT5G42790.1	encodes a protein with extensive homology to the largest subunit of the multicatalytic proteinase complex (proteasome). Negatively regulates thiol biosynthesis and arsenic tolerance.	protein_coding	PROTEASOME ALPHA SUBUNIT F1 (PAF1)	ARSENIC TOLERANCE 5 (ARS5);PROTEASOME ALPHA SUBUNIT F1 (PAF1); (ATPSM30)	other intracellular components|cytosol|plastid|other cellular components|other intracellular components|cytoplasm
AT1G56450	AT1G56450.1	20S proteasome beta subunit PBG1 (PBG1) mRNA, complete cds	protein_coding	20S PROTEASOME BETA SUBUNIT G1 (PBG1)	20S PROTEASOME BETA SUBUNIT G1 (PBG1); (MUD1)	other intracellular components|nucleus|other intracellular components|cytosol |other cellular components|cytoplasm|cytosol
AT1G21720	AT1G21720.1	20S proteasome beta subunit PBC1 truncated protein (PBC1)	protein_coding	PROTEASOME BETA SUBUNIT C1 (PBC1)	PROTEASOME BETA SUBUNIT C1 (PBC1)	other intracellular components|nucleus|vacuole|other cellular components|other intracellular components|other intracellular components
AT3G51260	AT3G51260.1	20S proteosomal alpha subunits. Interacts with SnRK, SKP1/ASK1 during proteasomal binding of an SCF ubiquitin ligase.	protein_coding	20S PROTEASOME ALPHA SUBUNIT PAD1 (PAD1)	20S PROTEASOME ALPHA SUBUNIT PAD1 (PAD1)	other intracellular components|other intracellular components |vacuole|cytosol|vacuole|other intracellular components|cytosol |cytoplasm|other cellular components|nucleus		(KKSTPKLQDSRSARK)
AT2G33380	AT2G33380.1	Encodes a calcium binding protein whose mRNA is induced upon treatment with NaCl, ABA and in response to desiccation. mRNA expression under drought conditions is apparent particularly in leaves and flowers. Isoform of caleosin with a role as a peroxygenase involved in oxylipin metabolism during biotic and abiotic stress. Involved in the production of 2-hydroxy-octadecatrienoic acid. The peroxygen…	protein_coding	RESPONSIVE TO DESICCATION 20 (RD20)	PEROXYGENASE 3 (PXG3); (ATRD20);CALEOSIN 3 (CLO3);CALEOSIN 3 (CLO-3);RESPONSIVE TO DESICCATION 20 (RD20);ARABIDOPSIS THALIANA CALEOSIN 3 (AtCLO3)	other intracellular components|other intracellular components|vacuole|endoplasmic reticulum|other membranes
AT4G00110	AT4G00110.1	Encodes a putative membrane-anchored UDP-D-glucuronate 4-epimerase.	protein_coding	UDP-D-GLUCURONATE 4-EPIMERASE 3 (GAE3)	UDP-D-GLUCURONATE 4-EPIMERASE 3 (GAE3)	other membranes		(PSLKRAR,RRSLRTSWGGPAWEKRVR)
AT4G31530	AT4G31530.2	Atypical short-chain dehydrogenase-reductase that functions as a qH-relaxation factor.	protein_coding	RELAXATION OF QH (ROQH)	RELAXATION OF QH (ROQH)	other membranes |chloroplast|other intracellular components |plastid
AT3G08530	AT3G08530.1	CHC2 heavy chain subunit of clathrin. Involved in vesicle mediated trafficking. Mutants show reduced rates of endocytosis and defects clathrin mediated exocytosis Mutants have increased drought tolerance due to defects in stomatal movement.	protein_coding	CLATHRIN HEAVY CHAIN 2 (CHC2)	(ATCHC2);CLATHRIN HEAVY CHAIN 2 (CHC2)	other membranes |Golgi apparatus|other membranes |other cellular components|plasma membrane|cytoplasm |cytoplasm |chloroplast
AT1G79040	AT1G79040.1	Encodes for the 10 kDa PsbR subunit of photosystem II (PSII). This subunit appears to be involved in the stable assembly of PSII, particularly that of the oxygen-evolving complex subunit PsbP. Mutants defective in this gene have reduced amounts of subunits PsbP and PsbQ in PSII. In turn, assembly of PsbR is dependent on the presence of PsbJ.	protein_coding	PHOTOSYSTEM II SUBUNIT R (PSBR)	PHOTOSYSTEM II SUBUNIT R (PSBR)	other membranes |mitochondrion|chloroplast|thylakoid|chloroplast |plastid
AT3G26290	AT3G26290.2	putative cytochrome P450	protein_coding	CYTOCHROME P450, FAMILY 71, SUBFAMILY B, POLYPEPTIDE 26 (CYP71B26)	CYTOCHROME P450, FAMILY 71, SUBFAMILY B, POLYPEPTIDE 26 (CYP71B26)	other membranes|chloroplast		(RKNHGKHRR,KKVQAEIRNQIKNKER)
AT5G42020	AT5G42020.3	Luminal binding protein (BiP2) involved in polar nuclei fusion during proliferation of endosperm nuclei.	protein_coding	(BIP2)	(HSP70-12);LUMINAL BINDING PROTEIN (BIP); (BIP2)	other membranes|chloroplast|nucleus|plastid|endoplasmic reticulum|endoplasmic reticulum |other intracellular components |nucleolus|nucleus|cell wall|endoplasmic reticulum|vacuole|cytoplasm|other cellular components|other intracellular components		(KRLIGRKFEDKEVQKDRKL,KKHQKDISKDNKALGKLRR)
AT1G11580	AT1G11580.2	Pectin methylesterase involved in root growth, plant-pathogen interactions.	protein_coding	METHYLESTERASE PCR A (PMEPCRA)	PECTIN METHYL ESTERASE INHIBITOR-PECTIN METHYLESTERASE 18 (PMEI-PME18); (ATPMEPCRA);METHYLESTERASE PCR A (PMEPCRA)	other membranes|extracellular region|cell wall|vacuole		(KKGVKETIDIGKKKKNL)
AT4G27585	AT4G27585.1	Encodes a stomatin-like protein that is present in a mitochondrial membrane-bound 3 MDa protein complex and is involved in the assembly of mitochondrial respiratory supercomplexes. There is an observed increase in abundance of respiratory complex III2 in SLP1 single and double knockout mutants. The protein is not redundant with Arabidopsis SLP2 (At5g54100).	protein_coding	STOMATIN-LIKE PROTEIN 1 (SLP1)	(ATSLP1);STOMATIN-LIKE PROTEIN 1 (SLP1)	other membranes|mitochondrion|cytosol		(RKKR)
AT1G19880	AT1G19880.1	Encodes a regulator of chromatin condensation 1 (RCC1) family protein; confers plasticity of rosette diameter in response to changes in N availability.	protein_coding	PLASTICITY OF ROSETTE TO NITROGEN 1 (PROTON1)	PLASTICITY OF ROSETTE TO NITROGEN 1 (PROTON1)	other membranes|nucleus		(KKRK,KKQSARGRGRGRGARGRGGRTSNGKAPPVKTGGRRGRPRKS)
AT2G26540	AT2G26540.1	Encodes a uroporphyrinogen-III synthase involved in tetrapyrrole biosynthesis. The protein localizes to the chloroplast. Member of the plant-specific DUF724 protein family. Arabidopsis has 10 DUF724 proteins. Loss of function mutant has a WT phenotype	protein_coding	(HEMD)	DOMAIN OF UNKNOWN FUNCTION 724 3 (ATDUF3);DOMAIN OF UNKNOWN FUNCTION 724 3 (DUF3);ARABIDOPSIS THALIANA UROPORPHYRINOGEN III SYNTHASE (ATUROS); (HEMD);UROPORPHYRINOGEN III SYNTHASE (UROS)	peroxisome|chloroplast
AT5G09660	AT5G09660.4	encodes a microbody NAD-dependent malate dehydrogenase encodes an peroxisomal NAD-malate dehydrogenase that is involved in fatty acid beta-oxidation through providing NAD to the process of converting fatty acyl CoA to acetyl CoA.	protein_coding	PEROXISOMAL NAD-MALATE DEHYDROGENASE 2 (PMDH2)	PEROXISOMAL NAD-MALATE DEHYDROGENASE 2 (PMDH2)	peroxisome|extracellular region|vacuole|chloroplast|cytoplasm|chloroplast |other intracellular components |plasma membrane		(KRIR)
AT4G28440	AT4G28440.1	Nucleic acid-binding, OB-fold-like protein;(source:Araport11)	protein_coding			plasma membrane
AT4G22740	AT4G22740.1	glycine-rich protein;(source:Araport11)	protein_coding			plasma membrane		(RRNRQMQSMNVNAERRNRE)
AT3G17611	AT3G17611.1	RHOMBOID-like protein 14;(source:Araport11)	protein_coding	RHOMBOID-LIKE PROTEIN 14 (RBL14)	RHOMBOID-LIKE PROTEIN 10 (RBL10);RHOMBOID-LIKE PROTEIN 14 (RBL14);RHOMBOID-LIKE PROTEIN 10 (ATRBL10);RHOMBOID-LIKE PROTEIN 14 (ATRBL14)	plasma membrane		(KRLFLSAF,RRRRITGRG)
AT5G05200	AT5G05200.1	ABC1- atypical kinase	protein_coding			plasma membrane|chloroplast |plastid |chloroplast
AT2G16600	AT2G16600.1	Encodes cytosolic cyclophilin ROC3. The mRNA is cell-to-cell mobile.	protein_coding	ROTAMASE CYP 3 (ROC3)	(ATCYP19-1);CYCLOPHILIN 19 (CYP19);ROTAMASE CYP 3 (ROC3)	plasma membrane|chloroplast|cytosol|cytoplasm|mitochondrion|cytoplasm |other cellular components|Golgi apparatus
AT4G29350	AT4G29350.1	Encodes profilin2, a low-molecular weight, actin monomer-binding protein that regulates the organization of actin cytoskeleton. Expressed in vegetative organs. The first intron of PRF2 enhances gene expression. The mRNA is cell-to-cell mobile.	protein_coding	PROFILIN 2 (PFN2)	(ATPRF2);PROFILIN 2 (PRO2);PROFILIN 2 (PFN2);PROFILIN 2 (PRF2)	plasma membrane|cytoplasm |cytoplasm|chloroplast|cytosol|cytoplasm
AT1G65980	AT1G65980.1	thioredoxin-dependent peroxidase	protein_coding	THIOREDOXIN-DEPENDENT PEROXIDASE 1 (TPX1)	THIOREDOXIN-DEPENDENT PEROXIDASE 1 (TPX1)	plasma membrane|cytoplasm|chloroplast|cytosol|nucleus
AT5G58070	AT5G58070.1	Encodes a temperature-induced lipocalin that is involved in thermotolerance and is required for retinal-mediated de novo root organogenesis. Peripherally associated with plasma membrane.	protein_coding	TEMPERATURE-INDUCED LIPOCALIN (TIL)	TEMPERATURE-INDUCED LIPOCALIN (ATTIL);TEMPERATURE-INDUCED LIPOCALIN (TIL)	plasma membrane|cytoplasm|endoplasmic reticulum|extracellular region|plastid |cytosol|plastid|other membranes |vacuole|Golgi apparatus|other cellular components|mitochondrion
AT1G11260	AT1G11260.1	Encodes a H+/hexose cotransporter. The mRNA is cell-to-cell mobile.	protein_coding	SUGAR TRANSPORTER 1 (STP1)	SUGAR TRANSPORTER 1 (STP1);SUGAR TRANSPORTER 1 (ATSTP1)	plasma membrane|cytoplasm|extracellular region|other cellular components|vacuole
AT5G10470	AT5G10470.2	Kinesin that binds cyclin-dependent kinase CDKA;1 as homodimer or as heterodimer with KCA2. Demarcates the division site in plant cells.	protein_coding	KINESIN LIKE PROTEIN FOR ACTIN BASED CHLOROPLAST MOVEMENT 1 (KAC1)	KINESIN LIKE PROTEIN FOR ACTIN BASED CHLOROPLAST MOVEMENT 1 (KAC1)	plasma membrane|cytoplasm|other intracellular components|cytosol|nucleus|other intracellular components |cytoplasm		(KRRK)
AT4G38800	AT4G38800.1	Encodes one of the 5'-methylthioadenosine nucleosidases (AT4G38800/MTN1; AT4G34840/MTN2). Double mutant, mtn1-1mtn2-1, retains approximately 14% of the MTN enzyme activity present in the wild type and displays a pleiotropic phenotype that includes altered vasculature and impaired fertility.	protein_coding	METHYLTHIOADENOSINE NUCLEOSIDASE 1 (MTN1)	METHYLTHIOADENOSINE NUCLEOSIDASE 1 (MTN1);METHYLTHIOADENOSINE NUCLEOSIDASE 1 (MTAN1);ARABIDOPSIS METHYLTHIOADENOSINE NUCLEOSIDASE 1 (ATMTAN1);ARABIDOPSIS METHYLTHIOADENOSINE NUCLEOSIDASE 1 (ATMTN1)	plasma membrane|cytosol|cytoplasm		(FKVK)
AT3G61260	AT3G61260.1	Lipid raft regulatory protein, crucial for plasma membrane nanodomain assembly to control plasmodesmata aperture and functionality. Negatively regulates the cell-to-cell movement of TuMV via competition with PCaP1 for binding actin filaments.	protein_coding	REMORIN 1.2 (REM1.2)	REMORIN 1.2 (REM1.2)	plasma membrane|cytosol|other cellular components|vacuole|cytoplasm
AT2G37180	AT2G37180.1	a member of the plasma membrane intrinsic protein PIP2. functions as aquaporin and is involved in desiccation.	protein_coding	RESPONSIVE TO DESICCATION 28 (RD28)	PLASMA MEMBRANE INTRINSIC PROTEIN 2C (PIP2C);RESPONSIVE TO DESICCATION 28 (RD28);PLASMA MEMBRANE INTRINSIC PROTEIN 2;3 (PIP2;3)	plasma membrane|endoplasmic reticulum
AT1G10590	AT1G10590.3	Nucleic acid-binding, OB-fold-like protein;(source:Araport11)	protein_coding			plasma membrane|extracellular region
AT1G64760	AT1G64760.1	ZERZAUST is an atypical &#946;-1,3 glucanase. The protein is localized to punctate regions of the apoplast, near cellular junctions. Mutants in Ler background display aberrant floral morphology and twisted siliques and stems. Biochemcial analysis of mutant cell wall composition indicates cell wall defects. However, in Col background, there is no phenotype due to compensatory effect of ZETH gene e…	protein_coding	ZERZAUST (ZET)	HYPERSENSITIVE TO EXCESS BORON 1 (HEB1);ZERZAUST (ZET)	plasma membrane|extracellular region|extracellular region|other membranes|nucleus|other cellular components
AT1G09070	AT1G09070.1	SRC2 specifically binds the peptide PIEPPPHH, and moves from ER to a vacuole fraction where it gets internalized. Involved in Protein Storage Vacuole targeting. The mRNA is cell-to-cell mobile.	protein_coding	SOYBEAN GENE REGULATED BY COLD-2 (SRC2)	SOYBEAN GENE REGULATED BY COLD-2 ((AT)SRC2);SOYBEAN GENE REGULATED BY COLD-2 (SRC2); (ATSRC2)	plasma membrane|extracellular region|vacuole|endoplasmic reticulum		(KPQKPKKHGK)
AT1G62020	AT1G62020.1	Member of the Coat Protein I (COPI) complex is a seven-subunit coatomer complex consisting of the &#945;, &#946;, &#946;&#8242;, &#947;, &#948;, &#949;, and &#950; proteins. COPI is required for retrograde transport from the Golgi to the endoplasmic reticulum, Golgi maintenance, and cell plate formation. Required for the acceptance of compatible pollen.	protein_coding	ALPHA1 COAT PROTEIN (alpha1-COP)	ALPHA1 COAT PROTEIN (alpha1-COP)	plasma membrane|Golgi apparatus |nucleus|other cellular components|cytoplasm
AT1G33970	AT1G33970.1	IAN9 is a member of a small family of proteins. It's expression is repressed upon pathogen infection and loss of function mutants show increased resistance to bacterial pathogens.	protein_coding	IMMUNE ASSOCIATED NUCLEOTIDE BINDING 9 (IAN9)	IMMUNE ASSOCIATED NUCLEOTIDE BINDING 9 (IAN9)	plasma membrane|mitochondrion		(KVKK,KRANEVQKRSSDEIKKLRE)
AT1G30070	AT1G30070.2	SGS domain-containing protein;(source:Araport11)	protein_coding			plasma membrane|nucleus		(KRPR)
AT5G56140	AT5G56140.1	Member of the K-homologous (KH) family, members have a type of nucleic acid-binding protein containing the KH domain and has been found to affect splicing and transcriptional regulation.	protein_coding	(KH29)	(KH29)	plasma membrane|nucleus|cytoplasm
AT4G34150	AT4G34150.1	Calcium-dependent lipid-binding (CaLB domain) family protein;(source:Araport11)	protein_coding			plasma membrane|other cellular components
AT3G09440	AT3G09440.1	Heat shock protein 70 isoform.	protein_coding	HEAT SHOCK PROTEIN 70-3 (HSP70-3)	HEAT SHOCK PROTEIN 70-3 (HSP70-3)	plasma membrane|other cellular components|cytoplasm|chloroplast|cell wall|vacuole|cytoplasm |extracellular region|cytosol|vacuole|cytosol |nucleus |Golgi apparatus		(KRKNKKDISGNPRALRRLR,RKNKKDISGNPRALRRLRT)
AT4G29410	AT4G29410.1	Ribosomal L28e protein family;(source:Araport11)	protein_coding	RIBOSOMAL PROTEIN EL28Y (EL28Y)	RIBOSOMAL PROTEIN EL28Y (EL28Y)	plasma membrane|other cellular components|cytosol |ribosome		(SKGLRVAKSGPKRRNRQA)
AT1G17620	AT1G17620.1	Late embryogenesis abundant (LEA) hydroxyproline-rich glycoprotein family;(source:Araport11)	protein_coding			plasma membrane|other cellular components|nucleus		(KKAVAIKIVLNSKVKVK)
AT2G01210	AT2G01210.1	ZAR1 encodes a plasma membrane localized leucine-rich repeat receptor-like kinase (LRR-RLK) that contains a putative CaM-binding domain and a G&#946;-binding motif within its intracellular kinase region. Homozygous of function mutations are embryo-lethal and fail to properly make the first asymmetric division of the zygote. ZAR1 interacts with both CaM and G&#946; in vivo and that interaction act…	protein_coding	ZYGOTIC ARREST 1 (ZAR1)	(ORPK1);ZYGOTIC ARREST 1 (ZAR1)	plasma membrane|plastid |chloroplast|other cellular components|extracellular region|other intracellular components |cell wall
AT5G22640	AT5G22640.1	EMB1211 is a MORN (multiple membrane occupation and recognition nexus) motif containing protein involved in embryo development and chloroplast biogenesis. The mRNA is cell-to-cell mobile.	protein_coding	EMBRYO DEFECTIVE 1211 (emb1211)	EMBRYO DEFECTIVE 1211 (emb1211);TRANSLOCON AT THE INNER ENVELOPE MEMBRANE OF CHLOROPLASTS 100 (TIC100)	plasma membrane|plastid|other membranes |other intracellular components|plastid |nucleus|other intracellular components |plastid |chloroplast		(RRFNRVLDGKRVKRM)
AT5G62350	AT5G62350.1	Plant invertase/pectin methylesterase inhibitor superfamily protein;(source:Araport11)	protein_coding			plastid
AT5G40490	AT5G40490.1	HLP1 is a member of the conserved hnRNP A/B family and contains RNA Recognition Motifs (RRM).It binds mRNA and appears to be involved in targeting alternative polyadenylation (APA). APA targets include genes involved in flowering. Loss of HLP1 function results causes late flowering under long and short day conditions. This phenotype is suppressed by loss of FLC.	protein_coding	(HLP1)	(HLP1);RNA-BINDING GLYCINE-RICH PROTEIN D5 (RBGD5)	plastid		(PKPS,KRTIPRGSMSSNDFKTKKI)
AT4G34090	AT4G34090.3	cyclin delta-3;(source:Araport11)	protein_coding	PROTEIN IN CHLOROPLAST ATPASE BIOGENESIS (PAB)	PROTEIN IN CHLOROPLAST ATPASE BIOGENESIS (PAB)	plastid |chloroplast |chloroplast		(KKVGLFPDLLERKVLR)
AT1G76080	AT1G76080.1	Encodes a thioredoxin like protein. Localizes to the chloroplast and is redistributed to the chloroplast envelope under heat stress. It is involved in non host resistance and thermotolerance.	protein_coding	CHLOROPLASTIC DROUGHT-INDUCED STRESS PROTEIN OF 32 KD (CDSP32)	TRX-LIKE 1 (TRXL1);ARABIDOPSIS THALIANA CHLOROPLASTIC DROUGHT-INDUCED STRESS PROTEIN OF 32 KD (ATCDSP32);CHLOROPLASTIC DROUGHT-INDUCED STRESS PROTEIN OF 32 KD (CDSP32)	plastid |chloroplast |chloroplast|plastid |other intracellular components |mitochondrion
AT4G18440	AT4G18440.1	L-Aspartase-like family protein;(source:Araport11)	protein_coding			plastid |chloroplast|chloroplast
AT5G67030	AT5G67030.1	Encodes a single copy zeaxanthin epoxidase gene that functions in first step of the biosynthesis of the abiotic stress hormone abscisic acid (ABA). Mutants in this gene are unable to express female sterility in response to beta-aminobutyric acid, as wild type plants do.	protein_coding	ABA DEFICIENT 1 (ABA1)	ARABIDOPSIS THALIANA ZEAXANTHIN EPOXIDASE (ATZEP);IMPAIRED IN BABA-INDUCED STERILITY 3 (IBS3);ZEAXANTHIN EPOXIDASE (ZEP);ABA DEFICIENT 1 (ABA1);NON-PHOTOCHEMICAL QUENCHING 2 (NPQ2);LOW EXPRESSION OF OSMOTIC STRESS-RESPONSIVE GENES 6 (LOS6);ARABIDOPSIS THALIANA ABA DEFICIENT 1 (ATABA1)	plastid |chloroplast|chloroplast |plastid|other membranes		(KKKK,KKAAFRVKVIRKTPKSTRK)
AT3G22960	AT3G22960.1	encodes a chloroplast pyruvate kinase alpha subunit. Important for seed oil biosynthesis. Ubiquitously expressed, with significantly increased expression in maturing seeds. The mRNA is cell-to-cell mobile.	protein_coding	(PKP-ALPHA)	PLASTIDIAL PYRUVATE KINASE 1 (PKP1); (PKP-ALPHA)	plastid |chloroplast|cytoplasm|chloroplast
AT5G20140	AT5G20140.2	Encodes a haem-binding protein, HBP5. HBP5 binds haem and interacts with the haem oxygenase, HY1. Disrupting the binding of HBP5 to HY1 leads to oxidative stress.	protein_coding	HAEM-BINDING PROTEIN 5 (HBP5)	(ATHBP5);HAEM-BINDING PROTEIN 5 (HBP5)	plastid |chloroplast|cytoplasm|plastid|chloroplast |plastid
AT3G05350	AT3G05350.1	Metallopeptidase M24 family protein;(source:Araport11)	protein_coding			plastid |chloroplast|cytosol
AT4G18480	AT4G18480.1	Encodes the CHLI subunit of magnesium chelatase which is required for chlorophyll biosynthesis. All four cysteine residues of the protein form two disulfide bonds (Cys102-Cys193 and Cys354-Cys396) under oxidized conditions but are fully reduced by reduction. It was suggested that the redox state of CHLI is regulated in vivo by the change of the redox environment in the chloroplasts probably via t…	protein_coding	(CHLI1)	CHLORINA 42 (CH42);CHLORINA 42 (CH-42); (CHL11); (CHLI-1);LOW TEMPERATURE WITH OPEN-STOMATA 1 (LOST1); (CHLI1)	plastid |chloroplast|cytosol|chloroplast |cell wall|chloroplast
AT1G03475	AT1G03475.1	Encodes coproporphyrinogen III oxidase, a key enzyme in the biosynthetic pathway of chlorophyll and heme, a tetrapyrrole pathway. Mutants express cytological and molecular markers associated with the defense responses, usually activated by pathogen infection.	protein_coding	LESION INITIATION 2 (LIN2)	(ATCPO-I); (HEMF1);LESION INITIATION 2 (LIN2)	plastid |chloroplast|extracellular region|chloroplast |plastid|cytoplasm|extracellular region		(KKWCDDFIKHRDERR)
AT5G51820	AT5G51820.1	Encodes a plastid isoform of the enzyme phosphoglucomutase involved in controlling photosynthetic carbon flow. Effective petiole movement against the direction of the gravity requires functional PGM activity that is required for full development of amyloplasts.	protein_coding	PHOSPHOGLUCOMUTASE (PGM)	STARCH-FREE 1 (STF1);PHOSPHOGLUCOMUTASE (PGM);ARABIDOPSIS THALIANA PHOSPHOGLUCOMUTASE (ATPGMP); (PGM1)	plastid |chloroplast|other intracellular components |cytosol|chloroplast |extracellular region|chloroplast		(RKRK)
AT4G26900	AT4G26900.1	encodes a glutamine amidotransferase and cyclase, catalyzes the fifth and sixth steps of the histidine biosynthetic pathway	protein_coding	HIS HF (AT-HF)	(HISN4);HIS HF (AT-HF)	plastid |chloroplast|plastid
AT5G35970	AT5G35970.1	P-loop containing nucleoside triphosphate hydrolases superfamily protein;(source:Araport11)	protein_coding			plastid |chloroplast|plastid		(KKRP,RRKSNVSDKLRFKKIEKR,RKVFCSGVNGGSSVTKKKP,KKKPRRKSNVSDKLRFKKIEK)
AT2G34460	AT2G34460.1	Rossmann-fold protein located in chloroplast.	protein_coding			plastid |chloroplast|plastid |endoplasmic reticulum|thylakoid |other intracellular components |other intracellular components
AT5G55220	AT5G55220.1	Contains with HP22 a protein that is related to the bacterial trigger factor chaperone. Plants depleted of either HP22 or HP65b or even both were increasingly delayed in leaf senescence and retained much longer stromal chloroplast constituents than wild-type plants.	protein_coding	(TIG1)	(TIG1); (HP65B)	plastid |chloroplast|plastid|plastid |chloroplast		(KKHK)
AT5G65620	AT5G65620.2	Zincin-like metalloproteases family protein;(source:Araport11)	protein_coding	ORGANELLAR OLIGOPEPTIDASE (OOP)	ORGANELLAR OLIGOPEPTIDASE (OOP);THIMET METALLOENDOPEPTIDASE 1 (TOP1)	plastid |mitochondrion|chloroplast |chloroplast|plastid		(KRIR)
AT4G01800	AT4G01800.2	Encodes the ATPase subunit of the chloroplast Sec translocation machinery which plays an essential role in chloroplast biogenesis and the regulation of photosynthesis, the absence of which triggers a retrograde signal, eventually leading to a reprogramming of chloroplast and mitochondrial gene expression.	protein_coding	ALBINO OR GLASSY YELLOW 1 (AGY1)	(SECA1);ALBINO OR GLASSY YELLOW 1 (AGY1)	plastid |plastid |chloroplast		(RRNVISIQFQPVRVKKD)
AT5G43780	AT5G43780.1	sulfate adenylyltransferase, ATP sulfurylase	protein_coding	(APS4)	(APS4); (ATPS4)	plastid|chloroplast|mitochondrion|chloroplast
AT3G63410	AT3G63410.1	Encodes a MPBQ/MSBQ methyltransferase located in the chloroplast inner envelope membrane. Mutant plants lack plastoquinone (PQ), suggesting that the APG1 protein is involved in the methylation step of PQ biosynthesis. The gene product is also involved in tocopherol (vitamin E) biosynthesis.	protein_coding	ALBINO OR PALE GREEN MUTANT 1 (APG1)	(E37);ALBINO OR PALE GREEN MUTANT 1 (APG1);VITAMIN E DEFECTIVE 3 (VTE3);INNER ENVELOPE PROTEIN 37 (IEP37)	plastid|chloroplast|other intracellular components |chloroplast |cytosol|plastid |other membranes
AT5G48180	AT5G48180.1	Encodes a nitrile-specifier protein NSP5. NSP5 is one out of five (At3g16400/NSP1, At2g33070/NSP2, At3g16390/NSP3, At3g16410/NSP4 and At5g48180/NSP5) A. thaliana epithiospecifier protein (ESP) homologues that promote simple nitrile, but not epithionitrile or thiocyanate formation.	protein_coding	NITRILE SPECIFIER PROTEIN 5 (NSP5)	NITRILE SPECIFIER PROTEIN 5 (NSP5); (ATNSP5)	plastid|cytoplasm|cytosol|nucleus		(RDDKRR)
AT5G41950	AT5G41950.1	Tetratricopeptide repeat (TPR)-like superfamily protein;(source:Araport11)	protein_coding	HYPERSENSITIVE TO LATRUNCULIN B 1 (HLB1)	HYPERSENSITIVE TO LATRUNCULIN B 1 (HLB1)	plastid|endosome|Golgi apparatus |nucleus
AT5G41970	AT5G41970.1	Metal-dependent protein hydrolase;(source:Araport11)	protein_coding			plastid|mitochondrion|nucleus|cytosol|cytoplasm
AT5G55160	AT5G55160.2	Encodes a small ubiquitin-like modifier (SUMO) polypeptide that becomes covalently attached to various intracellular protein targets, much like ubiquitination, leading to post-translational modification of those targets. SUMO2 can form SUMO chains through lysine residue 10 during in vitro assays.	protein_coding	SMALL UBIQUITIN-LIKE MODIFIER 2 (SUMO2)	SMALL UBIQUITIN-LIKE MODIFIER 2 (SUMO 2);SMALL UBIQUITIN-LIKE MODIFIER 2 (SUMO2); (ATSUMO2);SMALL UBIQUITIN-LIKE MODIFIER 2 (SUM2)	plastid|nucleus|cytoplasm|cytosol
AT5G52470	AT5G52470.1	Encodes a fibrillarin, a key nucleolar protein in eukaryotes which associates with box C/D small nucleolar RNAs (snoRNAs) directing 2'-O-ribose methylation of the rRNA. This gene also encodes a novel box C/D snoRNA, U60.1f in its fifth intron that accumulates in seedlings and that their targeted residue on the 25 S rRNA is methylated.	protein_coding	FIBRILLARIN 1 (FIB1)	SKP1/ASK1-INTERACTING PROTEIN (SKIP7); (ATFBR1);FIBRILLARIN 1 (FIB1);FIBRILLARIN 1 (FBR1); (ATFIB1)	plastid|nucleus|nucleolus|other cellular components|other cellular components		(GGGFRGGRDGGGRGFGGGRSFGGGRSGDRGRSGPRGRGRGAPRGRGGPPRGGMKGGSK)
AT5G56010	AT5G56010.1	A member of heat shock protein 90 (HSP90) gene family. Expressed in all tissues and abundant in root apical meristem, pollen and tapetum. Expression is NOT heat-induced but induced by IAA and NaCl. Overexpression reduced tolerance to heat and conferred higher tolerance to calcium. The mRNA is cell-to-cell mobile.	protein_coding	HEAT SHOCK PROTEIN 81-3 (HSP81-3)	HEAT SHOCK PROTEIN 81-3 (HSP81-3);HEAT SHOCK PROTEIN 81.3 (Hsp81.3);HEAT SHOCK PROTEIN 90-3 (AtHsp90-3);HEAT SHOCK PROTEIN 90.3 (AtHsp90.3)	plastid|plasma membrane|nucleolus|other cellular components|Golgi apparatus|cytoplasm |cytosol|cytoplasm|cytoplasm		(KEEKKKKKIK,KRAPFDLFDTKKKPN,KKAVENSPFLEKLKKKGI,KKTMEINPENSIMDELRKR)
AT4G30580	AT4G30580.1	Encodes a plastidic lysophosphatidic acid acyltransferase (LPAAT). Is critical for chloroplasts phosphatidic acid biosynthesis. The null allele is embryo lethal.	protein_coding	(ATS2)	LYSOPHOSPHATIDIC ACID ACYLTRANSFERASE 1 (LPAT1); (ATS2);EMBRYO DEFECTIVE 1995 (EMB1995)	plastid|plastid |other intracellular components |chloroplast|other intracellular components |plasma membrane
AT5G48570	AT5G48570.1	Encodes one of the 36 carboxylate clamp (CC)-tetratricopeptide repeat (TPR) proteins (Prasad 2010, Pubmed ID: 20856808) with potential to interact with Hsp90/Hsp70 as co-chaperones.	protein_coding	(ROF2)	(ROF2); (FKBP65); (ATFKBP65)	plastid|vacuole|nucleus|cytoplasm		(KKLKEKVKENKKDAK)
AT5G64670	AT5G64670.1	Ribosomal protein L18e/L15 superfamily protein;(source:Araport11)	protein_coding	RIBOSOMAL PROTEIN UL15M (UL15M)	RIBOSOMAL PROTEIN UL15M (UL15M)	ribosome |mitochondrion|ribosome		(KKGRLLPKAARPPPK)
AT4G21280	AT4G21280.2	Encodes the PsbQ subunit of the oxygen evolving complex of photosystem II.	protein_coding	PHOTOSYSTEM II SUBUNIT QA (PSBQA)	PHOTOSYSTEM II SUBUNIT Q-1 (PSBQ-1);PHOTOSYSTEM II SUBUNIT QA (PSBQA);PHOTOSYSTEM II SUBUNIT Q (PSBQ)	thylakoid |chloroplast|chloroplast |thylakoid|chloroplast |thylakoid|thylakoid |cytosol|plastid |thylakoid |other membranes|plastid |plastid
ATCG00560	ATCG00560.1	PSII L protein	protein_coding	PHOTOSYSTEM II REACTION CENTER PROTEIN L (PSBL)	PHOTOSYSTEM II REACTION CENTER PROTEIN L (PSBL)	thylakoid |thylakoid|chloroplast|chloroplast |other intracellular components |thylakoid
AT5G01920	AT5G01920.1	Chloroplast thylakoid protein kinase STN8 is specific in phosphorylation of N-terminal threonine residues in D1, D2 and CP43 proteins, and Thr-4 in PsbH protein of photosystem II. Phosphorylation of Thr-4 in the wild type required both light and prior phosphorylation at Thr-2.	protein_coding	STATE TRANSITION 8 (STN8)	STATE TRANSITION 8 (STN8)	thylakoid|nucleus|chloroplast
AT5G66190	AT5G66190.1	Encodes a leaf-type ferredoxin:NADP(H) oxidoreductase. It is present in both chloroplast stroma and thylakoid membranes but is more abundant in the thylakoid. The affinity of this enzyme for ferredoxin is slightly, but significantly, higher than AtLFNR2, an isoform of the same enzyme. AtLFNR1 forms a heterodimer with AtFNR2 and is also a prerequisite to attach AtFNR2 to the thylakoid membrane.	protein_coding	FERREDOXIN-NADP(+)-OXIDOREDUCTASE 1 (FNR1)	LEAF-TYPE CHLOROPLAST-TARGETED FNR 1 (LFNR1);LEAF FNR 1 (ATLFNR1);FERREDOXIN-NADP(+)-OXIDOREDUCTASE 1 (FNR1)	thylakoid|plastid|chloroplast|thylakoid |thylakoid |chloroplast |other membranes |other membranes |other intracellular components |extracellular region|plastid |chloroplast |thylakoid|plastid		(KKQEEGIVVNKFKPK)
AT5G18970	AT5G18970.1	AWPM-19-like family protein;(source:Araport11)	protein_coding			unknown cellular components
AT2G41250	AT2G41250.1	Haloacid dehalogenase-like hydrolase (HAD) superfamily protein;(source:Araport11)	protein_coding			unknown cellular components
AT4G29070	AT4G29070.1	Phospholipase A2 family protein;(source:Araport11)	protein_coding			unknown cellular components
AT5G10830	AT5G10830.1	S-adenosyl-L-methionine-dependent methyltransferases superfamily protein;(source:Araport11)	protein_coding			unknown cellular components
AT2G35810	AT2G35810.1	ureidoglycolate hydrolase;(source:Araport11)	protein_coding			unknown cellular components
AT3G44380	AT3G44380.1	Late embryogenesis abundant (LEA) hydroxyproline-rich glycoprotein family;(source:Araport11)	protein_coding			unknown cellular components
AT3G14660	AT3G14660.1	putative cytochrome P450 The mRNA is cell-to-cell mobile.	protein_coding	CYTOCHROME P450, FAMILY 72, SUBFAMILY A, POLYPEPTIDE 13 (CYP72A13)	CYTOCHROME P450, FAMILY 72, SUBFAMILY A, POLYPEPTIDE 13 (CYP72A13)	unknown cellular components		(RKAIIPGRFPTKGNRR)
AT1G02000	AT1G02000.1	UDP-D-glucuronate 4-epimerase The mRNA is cell-to-cell mobile.	protein_coding	UDP-D-GLUCURONATE 4-EPIMERASE 2 (GAE2)	UDP-D-GLUCURONATE 4-EPIMERASE 2 (GAE2)	unknown cellular components		(KRSR,RRSLRTSWGGPAWEKRVR)
AT4G20850	AT4G20850.1	Tripeptidyl Peptidase II. Ser protease that assembles into a large oligomeric complex containing two proteins of 153 and 142 kD that are derived from a single TPP2 gene, with the smaller version missing part of the C-terminal end. Not essential, based on the lack of phenotype of a T-DNA disruption mutant.	protein_coding	TRIPEPTIDYL PEPTIDASE II (TPP2)	TRIPEPTIDYL PEPTIDASE II (TPP2)	vacuole|chloroplast|cytosol |cytosol|cytoplasm|vacuole		(RRFIDTLQVCPLRRPIK,RRLRRRSCSRSRGIRLRRS)
AT1G74020	AT1G74020.1	Encodes AtSS-2 strictosidine synthase.	protein_coding	STRICTOSIDINE SYNTHASE 2 (SS2)	STRICTOSIDINE SYNTHASE 2 (SS2)	vacuole|chloroplast|Golgi apparatus|mitochondrion|plasma membrane|other cellular components
AT5G61820	AT5G61820.1	stress up-regulated Nod 19 protein;(source:Araport11)	protein_coding			vacuole|chloroplast|plasma membrane
AT4G17530	AT4G17530.1	AtRabD2c encodes a Rab GTPase, which plays important roles in pollen development, germination and tube elongation.	protein_coding	RAB GTPASE HOMOLOG 1C (RAB1C)	RAB GTPASE HOMOLOG 1C (RAB1C); (RAB1C);RAB GTPASE HOMOLOG 1C (ATRAB1C); (ATRABD2C)	vacuole|cytosol|plasma membrane|Golgi apparatus|other cellular components
AT1G77510	AT1G77510.1	Encodes a protein disulfide isomerase-like (PDIL) protein, a member of a multigene family within the thioredoxin (TRX) superfamily. Transcript levels for this gene are up-regulated in response to three different chemical inducers of ER stress (dithiothreitol, beta-mercaptoethanol, and tunicamycin). AtIRE1-2 does not appear to be required for this response, but the atbzip60 mutant has a diminished…	protein_coding	PDI-LIKE 1-2 (PDIL1-2)	PDI-LIKE 1-2 (PDIL1-2);PDI-LIKE 1-2 (ATPDIL1-2);PROTEIN DISULFIDE ISOMERASE 6 (PDI6);PROTEIN DISULFIDE ISOMERASE 6 (ATPDI6)	vacuole|Golgi apparatus|cytoplasm |mitochondrion|endoplasmic reticulum|chloroplast |plasma membrane|chloroplast
AT5G22650	AT5G22650.1	Encodes a member of a plant-specific class of histone deacetylases. Controls the development of adaxial/abaxial leaf polarity. Its mRNA is widely expressed in stems, leaves, flowers and young siliques. Plant lines expressing RNAi constructs directed against this gene showed a marked reduction in agrobacterium-mediated root transformation.	protein_coding	HISTONE DEACETYLASE 2B (HD2B)	(ATHD2B); (HDT2); (HDT02); (HDA4);ARABIDOPSIS HISTONE DEACETYLASE 2 (ATHD2);HISTONE DEACETYLASE 2 (HD2);HISTONE DEACETYLASE 2B (HD2B)	vacuole|nucleus|cell wall|nucleolus|plastid|mitochondrion		(GSNNKGSNKGKGKGRA,KKKGGHTATPHPAKKGGK,KKRPNESVSKTPVSGKKAK,KRPNESVSKTPVSGKKAKP)
AT3G19820	AT3G19820.1	Involved in the conversion of the early brassinosteroid precursor 24-methylenecholesterol to campesterol. Brassinosteroids affect cellular elongation. Mutants have dwarf phenotype. DWF1 is a Ca2+-dependent calmodulin-binding protein.	protein_coding	DWARF 1 (DWF1)	CABBAGE 1 (CBB1);DIMINUTO 1 (DIM1);DWARF 1 (DWF1);DIMINUTIA (DIM);ENHANCED VERY-LOW-FLUENCE RESPONSES 1 (EVE1)	vacuole|vacuole|cytosol|nucleus|cytoplasm		(KRQKEHDENVKKVIKRLKG,RKPWIAVGMRNVDKRARH,RKKRAIGTFMSVKSKK,KKRAIGTFMSVKSKKG)
