# Supplementary material for: Proteomic profiling of Arabidopsis nuclei reveals distinct protein accumulation kinetics upon heat stress
Source: Sci Rep. 2024 Aug 14;14:18914. doi: 10.1038/s41598-024-65558-4 (PMC11324732; doi:10.1038/s41598-024-65558-4)
Supplement: Supplementary file 25 — Supplementary Information 25. [file 41598_2024_65558_MOESM25_ESM.xlsx]

## Sheet: Table S5
Table S5: Statistical criteria and list of proteins from the Early Group (EG), Late Group (LG), Transient Group (TG), Early Persistent Group (EPG), Late Persistent Group (LPG) and Recovery Group (RG).

## Sheet: statistical_criteria
	37ºC 4 h vs. 22ºC	37ºC 24 h vs. 22ºC	R22ºC vs. 22ºC	37ºC 24 h vs. 37ºC 4 h	R22ºC vs. 37ºC 4 h	R22ºC vs. 37ºC 24 h
Early Group (EG)	< 0.00501	< 0.00132	ns	ns	< 0.00692	< 0.00479
Late Group (LG)	ns	< 0.00132	ns	< 0.00389	ns	< 0.00479
Transient Group (TG)	< 0.00501	ns	ns	< 0.00389	< 0.00692	ns
Early Persistent Group (EPG)	< 0.00501	< 0.00132	< 0.00955	ns	ns	ns
Late Persistent Group (LPG)	ns	< 0.00132	< 0.00955	< 0.00389	ns	ns
Recovery Group (RG)	ns	ns	< 0.00955	ns	< 0.00692	< 0.00479

## Sheet: EG
Locus Identifier	Gene Model Name	Gene Model Description	Gene Model Type	Primary Gene Symbol	All Gene Symbols
AT2G35810	AT2G35810.1	ureidoglycolate hydrolase;(source:Araport11)	protein_coding
AT5G41970	AT5G41970.1	Metal-dependent protein hydrolase;(source:Araport11)	protein_coding
AT5G53310	AT5G53310.1	myosin heavy chain-like protein;(source:Araport11)	protein_coding
AT2G35830	AT2G35830.2	ureidoglycolate hydrolase;(source:Araport11)	protein_coding
AT4G28440	AT4G28440.1	Nucleic acid-binding, OB-fold-like protein;(source:Araport11)	protein_coding
AT1G51510	AT1G51510.1	This gene is predicted to encode a protein involved in the exon junction complex. Though there is a predicted RNA binding motif, in the Drosophila ortholog (33% identity), this motif mediates interactions with Mago and is not available for RNA binding. The Arabidopsis Y14 protein appears to be predominantly nucleolar, but there is also some evidence for its presence in the cytoplasm.	protein_coding	(Y14)	(Y14)
AT5G16840	AT5G16840.2	Binds to ACD11 and fungal elicitor RxLR207. Regulates ROS mediated defense response.	protein_coding	BINDING PARTNER OF ACD11 1 (BPA1)	BINDING PARTNER OF ACD11 1 (BPA1)
AT4G39800	AT4G39800.1	** Referred to as MIPS2 in Mitsuhashi et al 2008. myo-inositol-1-phosphate synthase isoform 1.Expressed in leaf, root and silique. Immunolocalization experiments with an antibody recognizing MIPS1, MIPS2, and MIPS3 showed endosperm localization.	protein_coding	D-MYO-INOSITOL 3-PHOSPHATE SYNTHASE 1 (MIPS1)	MYO-INOSITOL-1-PHOSPHATE SYNTHASE 1 (MIPS1); (MI-1-P SYNTHASE);MYO-INOSITOL-1-PHOSPHATE SYNTHASE 1 (ATMIPS1);MYO-INOSITOL-1-PHOSTPATE SYNTHASE 2 (ATMIPS2);MYO-INOSITOL-1-PHOSPHATE SYNTHASE 2 (MIPS2);INOSITOL 3-PHOSPHATE SYNTHASE 1 (ATIPS1);D-MYO-INOSITOL 3-PHOSPHATE SYNTHASE 1 (MIPS1)
AT3G45640	AT3G45640.1	Encodes a mitogen-activated kinase whose mRNA levels increase in response to touch, cold, salinity stress and chitin oligomers.Also functions in ovule development. Heterozygous MPK3 mutants in a homozygous MPK6 background are female sterile due to defects in integument development. MPK3 can be dephosphorylated by MKP2 in vitro. The mRNA is cell-to-cell mobile.	protein_coding	MITOGEN-ACTIVATED PROTEIN KINASE 3 (MPK3)	(ATMAPK3);MITOGEN-ACTIVATED PROTEIN KINASE 3 (MPK3);MITOGEN-ACTIVATED PROTEIN KINASE 3 (ATMPK3)
AT1G50670	AT1G50670.1	OTU-like cysteine protease family protein;(source:Araport11)	protein_coding	OVARIAN TUMOR DOMAIN (OTU)-CONTAINING DUB (DEUBIQUITILATING ENZYME) 2 (OTU2)	OVARIAN TUMOR DOMAIN (OTU)-CONTAINING DUB (DEUBIQUITILATING ENZYME) 2 (OTU2)
AT4G26840	AT4G26840.1	Encodes a small ubiquitin-like modifier (SUMO) polypeptide that becomes covalently attached to various intracellular protein targets, much like ubiquitination, leading to post-translational modification of those targets.	protein_coding	SMALL UBIQUITIN-LIKE MODIFIER 1 (SUMO1)	SMALL UBIQUITIN-LIKE MODIFIER 1 (SUM1);SMALL UBIQUITIN-LIKE MODIFIER 1 (SUMO1);SMALL UBIQUITIN-LIKE MODIFIER 1 (SUMO 1);ARABIDOPSIS THALIANA SMALL UBIQUITIN-LIKE MODIFIER 1 (ATSUMO1)
AT4G37510	AT4G37510.1	Ribonuclease III family protein;(source:Araport11)	protein_coding
AT4G02290	AT4G02290.1	glycosyl hydrolase 9B13;(source:Araport11)	protein_coding	GLYCOSYL HYDROLASE 9B13 (GH9B13)	GLYCOSYL HYDROLASE 9B13 (GH9B13);GLYCOSYL HYDROLASE 9B13 (AtGH9B13)
AT4G34980	AT4G34980.1	Serine protease similar to subtilisin.	protein_coding	SUBTILISIN-LIKE SERINE PROTEASE 2 (SLP2)	SUBTILISIN-LIKE SERINE PROTEASE 2 (SLP2)

## Sheet: LG
Locus Identifier	Gene Model Name	Gene Model Description	Gene Model Type	Primary Gene Symbol	All Gene Symbols
AT5G13070	AT5G13070.1	MSF1-like family protein;(source:Araport11)	protein_coding
AT4G22740	AT4G22740.1	glycine-rich protein;(source:Araport11)	protein_coding
AT2G04520	AT2G04520.1	Nucleic acid-binding, OB-fold-like protein;(source:Araport11)	protein_coding
AT1G21550	AT1G21550.1	Calcium-binding EF-hand family protein;(source:Araport11)	protein_coding
AT2G46220	AT2G46220.1	DUF2358 family protein (DUF2358);(source:Araport11)	protein_coding
AT1G63780	AT1G63780.1	Small nucleolar ribonucleoprotein protein involved in ribosomal RNA processing. Located in nucleolus and cajal bodies.	protein_coding	(IMP4)	(IMP4)
AT5G56140	AT5G56140.1	Member of the K-homologous (KH) family, members have a type of nucleic acid-binding protein containing the KH domain and has been found to affect splicing and transcriptional regulation.	protein_coding	(KH29)	(KH29)
AT5G54580	AT5G54580.1	Encodes an RNA recognition motif (RRM) and is involved in C-> U RNA editing in mitochondria.	protein_coding	(ORRM2)	(ORRM2)
AT1G01940	AT1G01940.1	Heat stress induced cyclophilin involved in splicing of retained introns.Modulates phosphorylation status of PRP18 to modulate the splicosome activity under heat stress.	protein_coding	CYCLOPHILIN 18-1 (CYP18-1)	CYCLOPHILIN 18-1 (CYP18-1)
AT1G51360	AT1G51360.1	Involved in defense against fungal pathogens and located in cytosol.	protein_coding	DIMERIC A/B BARREL DOMAINS-PROTEIN 1 (DABB1)	DIMERIC A/B BARREL DOMAINS-PROTEIN 1 (DABB1);DIMERIC A/B BARREL DOMAINS-PROTEIN 1 (ATDABB1)
AT1G56280	AT1G56280.2	Encodes a gene whose transcript level in root and leaves increases to progressive drought stress. The increase in transcript level is independent from abscisic acid level. Sequence is not similar to any protein of known function. It appears to be a member of plant-specific gene family. It's phosphorylated by AtCPK11 in a Ca(2+)-dependent manner at Thr105 and Ser107 within the AtDi19 bipartite nuc…	protein_coding	DROUGHT-INDUCED 19 (DIL9)	DROUGHT-INDUCED 19-1 (DIL9-1);DROUGHT-INDUCED LIKE 19 (ATDIL9);DROUGHT-INDUCED 19 (DIL9)
AT1G20696	AT1G20696.2	Encodes a protein belonging to the subgroup of HMGB (high mobility group B) proteins that have a distinctive DNA-binding motif, the HMG-box domain. The motif confers non-sequence specific interaction with linear DNA and structure-specific binding to distorted DNA sites. The HMGB proteins are involved in the assembly of nucleoprotein complexes. Can be phosphorylated by CK2alpha. The mRNA is cell-t…	protein_coding	HIGH MOBILITY GROUP B3 (HMGB3)	(NFD03); (NFD3);HIGH MOBILITY GROUP B3 (HMGB3)
AT4G20020	AT4G20020.1	Encodes a protein involved in RNA editing in mitochondria. Member of MORF family consisting of of nine full-length proteins encoded in the nuclear genome. MORF proteins are required for all RNA editing events in plastids and for many, possibly also all, sites in mitochondria. Potential link between the RNA binding PPR protein and the protein contributing the enzymatic activity in RNA editing.	protein_coding	MULTIPLE ORGANELLAR RNA EDITING FACTOR 1 (MORF1)	MULTIPLE ORGANELLAR RNA EDITING FACTOR 1 (MORF1)
AT1G74560	AT1G74560.3	Double nrp1-1 nrp2-1 mutants show arrest of cell cycle progression at G2/M and disordered cellular organization occurred in root tips. Localize in the nucleus and can form homomeric and heteromeric protein complexes with NRP2. Bind histones Histone2A and Histone2B and associate with chromatin in vivo. Plant mutated in both NRP1 and NRP2 genes show hypersensitivity to genotoxic stresses including …	protein_coding	NAP1-RELATED PROTEIN 1 (NRP1)	NAP1-RELATED PROTEIN 1 (NRP1)
AT1G18800	AT1G18800.1	Double nrp1-1 nrp2-1 mutants show arrest of cell cycle progression at G2/M and disordered cellular organization occurred in root tips. Localize in the nucleus and can form homomeric and heteromeric protein complexes with NRP1. Bind histones Histone2A and Histone2B and associate with chromatin in vivo. Plant mutated in both NRP1 and NRP2 genes show hypersensitivity to genotoxic stresses including …	protein_coding	NAP1-RELATED PROTEIN 2 (NRP2)	NAP1-RELATED PROTEIN 2 (NRP2)
AT2G40830	AT2G40830.1	Encodes an E3 ubiquitin ligase for the GA-receptor GID1 that functions as a negative regulator of GA signaling in seedlings and seeds by inducing ubiquitin-dependent proteolysis of GID1s. Tyr321 phosphorylation of GARU by TAGK2 inactivates GARU.	protein_coding	RING-H2 FINGER C1A (RHC1A)	ABA-INSENSITIVE RING PROTEIN 5 (AIRP5);BCA2A ZINC FINGER ATL 1 (BTL01);GA RECEPTOR RING E3 UBIQUITIN LIGASE (GARU);RING-H2 FINGER C1A (RHC1A)
AT5G55160	AT5G55160.2	Encodes a small ubiquitin-like modifier (SUMO) polypeptide that becomes covalently attached to various intracellular protein targets, much like ubiquitination, leading to post-translational modification of those targets. SUMO2 can form SUMO chains through lysine residue 10 during in vitro assays.	protein_coding	SMALL UBIQUITIN-LIKE MODIFIER 2 (SUMO2)	SMALL UBIQUITIN-LIKE MODIFIER 2 (SUMO 2);SMALL UBIQUITIN-LIKE MODIFIER 2 (SUMO2); (ATSUMO2);SMALL UBIQUITIN-LIKE MODIFIER 2 (SUM2)
AT4G03430	AT4G03430.1	Encodes a nuclear protein similar to the human U5 small ribonucleoprotein-associated 102-kD protein and to the yeast pre-mRNA splicing factors Prp1p and Prp6p. STA1 expression is upregulated by cold stress, and the sta1-1 mutant is defective in the splicing of the cold-induced COR15A gene. Luciferase imaging was used to isolate a recessive mutant, sta1-1, with enhanced stability of the normally u…	protein_coding	STABILIZED 1 (STA1)	EMBRYO DEFECTIVE 2770 (EMB2770);STABILIZED 1 (STA1);STARIK 1 (STA1)
AT2G41630	AT2G41630.1	Encodes a transcription factor, TFIIB1, that plays important roles in pollen tube growth, guidance, and reception as well as endosperm development and is partially functionally different from AtTFIIB2 and AtTFIIB3/AtpBRP2.	protein_coding	TRANSCRIPTION FACTOR IIB 1 (TFIIB1)	(ATTFIIB1);TRANSCRIPTION FACTOR IIB (TFIIB);TRANSCRIPTION FACTOR IIB 1 (TFIIB1)
AT2G21390	AT2G21390.1	Coatomer subunit alpha-2. Part of endomembrane trafficking system. Interacts with SINAT1.	protein_coding	ALPHA2-COP (A2-COP)	ALPHA2-COP (A2-COP)
AT4G20850	AT4G20850.1	Tripeptidyl Peptidase II. Ser protease that assembles into a large oligomeric complex containing two proteins of 153 and 142 kD that are derived from a single TPP2 gene, with the smaller version missing part of the C-terminal end. Not essential, based on the lack of phenotype of a T-DNA disruption mutant.	protein_coding	TRIPEPTIDYL PEPTIDASE II (TPP2)	TRIPEPTIDYL PEPTIDASE II (TPP2)
AT2G05920	AT2G05920.1	Subtilase family protein;(source:Araport11)	protein_coding	SUBTILASE 1.8 (SBT1.8)	SUBTILASE 1.8 (SBT1.8)
AT5G51550	AT5G51550.1	EXORDIUM like 3;(source:Araport11)	protein_coding	EXORDIUM LIKE 3 (EXL3)	EXORDIUM LIKE 3 (EXL3)
AT1G02150	AT1G02150.1	Tetratricopeptide repeat (TPR)-like superfamily protein;(source:Araport11)	protein_coding	(CCR16)	(CCR16)

## Sheet: TG
Locus Identifier	Gene Model Name	Gene Model Description	Gene Model Type	Primary Gene Symbol	All Gene Symbols
AT3G03980	AT3G03980.1	NAD(P)-binding Rossmann-fold superfamily protein;(source:Araport11)	protein_coding
AT4G34920	AT4G34920.1	PLC-like phosphodiesterases superfamily protein;(source:Araport11)	protein_coding
AT4G39970	AT4G39970.1	Haloacid dehalogenase-like hydrolase (HAD) superfamily protein;(source:Araport11)	protein_coding
AT2G26540	AT2G26540.1	Encodes a uroporphyrinogen-III synthase involved in tetrapyrrole biosynthesis. The protein localizes to the chloroplast. Member of the plant-specific DUF724 protein family. Arabidopsis has 10 DUF724 proteins. Loss of function mutant has a WT phenotype	protein_coding	(HEMD)	DOMAIN OF UNKNOWN FUNCTION 724 3 (ATDUF3);DOMAIN OF UNKNOWN FUNCTION 724 3 (DUF3);ARABIDOPSIS THALIANA UROPORPHYRINOGEN III SYNTHASE (ATUROS); (HEMD);UROPORPHYRINOGEN III SYNTHASE (UROS)
AT3G59400	AT3G59400.1	GUN, genomes uncoupled, is necessary for coupling the expression of some nuclear genes to the functional state of the chloroplast. Binds to the magnesium chelatase complex and promotes formation of the substrate,a tetrapyrrole signaling molecule. Porphyrin-binding protein that enhances the activity of Mg-chelatase. Although required for chlorophyll accumulation under normal growth conditions, GUN…	protein_coding	GENOMES UNCOUPLED 4 (GUN4)	GENOMES UNCOUPLED 4 (GUN4)
AT1G66080	AT1G66080.1	Encodes a glucose-regulated protein that binds to the promoters of glucose-regulated heat shock responsive genes and promotes chromatin acetylation. HLP1 is required in maintaining histone H3K acetylation and H3K4 methylation marks at the promoters of heat shock protein genes in providing thermotolerance/thermomemory response.	protein_coding	HIKESHI-LIKE PROTEIN1 (HLP1)	HIKESHI-LIKE (HKL);HIKESHI-LIKE PROTEIN1 (HLP1)
AT4G21210	AT4G21210.1	Encodes a PPDK regulatory protein that has both protein kinase and protein phosphatase activities towards PPDK (pyruvate orthophosphate dikinase).	protein_coding	PPDK REGULATORY PROTEIN (RP1)	PPDK REGULATORY PROTEIN (RP1);PPDK REGULATORY PROTEIN (ATRP1)
AT1G75750	AT1G75750.1	GA-responsive GAST1 protein homolog regulated by BR and GA antagonistically. Possibly involved in cell elongation based on expression data The mRNA is cell-to-cell mobile.	protein_coding	GAST1 PROTEIN HOMOLOG 1 (GASA1)	GAST1 PROTEIN HOMOLOG 1 (GASA1)
AT2G27710	AT2G27710.1	60S acidic ribosomal protein family;(source:Araport11)	protein_coding	RIBOSOMAL PROTEIN P2Y (P2Y)	RIBOSOMAL PROTEIN P2Y (P2Y)

## Sheet: EPG
Locus Identifier	Gene Model Name	Gene Model Description	Gene Model Type	Primary Gene Symbol	All Gene Symbols
AT1G23130	AT1G23130.1	Polyketide cyclase/dehydrase and lipid transport superfamily protein;(source:Araport11)	protein_coding
AT4G34150	AT4G34150.1	Calcium-dependent lipid-binding (CaLB domain) family protein;(source:Araport11)	protein_coding
AT2G41250	AT2G41250.1	Haloacid dehalogenase-like hydrolase (HAD) superfamily protein;(source:Araport11)	protein_coding
AT3G12050	AT3G12050.1	Aha1 domain-containing protein;(source:Araport11)	protein_coding
AT5G62140	AT5G62140.1	ATP-dependent Clp protease ATP-binding subunit;(source:Araport11)	protein_coding
AT1G44414	AT1G44414.1	zinc-ribbon domain protein;(source:Araport11)	protein_coding
AT4G10250	AT4G10250.1	Columbia endomembrane-localized small heat shock protein	protein_coding	(ATHSP22.0)	(ATHSP22.0); (HSP22)
AT4G39520	AT4G39520.1	Encodes a member of the DRG (developmentally regulated G-protein) family. Has GTPase activity.	protein_coding	(DRG1-1)	(DRG1-1)
AT5G37670	AT5G37670.1	HSP20-like chaperones superfamily protein;(source:Araport11)	protein_coding	(HSP15.7)	(HSP15.7)
AT1G59860	AT1G59860.1	HSP20-like chaperones superfamily protein;(source:Araport11)	protein_coding	(HSP17.6A)	(HSP17.6A)
AT1G07400	AT1G07400.1	HSP20-like chaperones superfamily protein;(source:Araport11)	protein_coding	(HSP17.8)	(HSP17.8)
AT1G52560	AT1G52560.1	HSP20-like chaperones superfamily protein;(source:Araport11)	protein_coding	(HSP26.5)	(HSP26.5)
AT5G48570	AT5G48570.1	Encodes one of the 36 carboxylate clamp (CC)-tetratricopeptide repeat (TPR) proteins (Prasad 2010, Pubmed ID: 20856808) with potential to interact with Hsp90/Hsp70 as co-chaperones.	protein_coding	(ROF2)	(ROF2); (FKBP65); (ATFKBP65)
AT5G15450	AT5G15450.1	Encodes a chloroplast-targeted Hsp101 homologue. Functions as a molecular chaperone involved in plastid differentiation mediating internal thylakoid membrane formation and conferring thermotolerance to chloroplasts during heat stress. APG6 is constitutively expressed in the root tips, the organ boundary region, the reproductive tissues of mature plants where plastids exist as proplastids, and sli…	protein_coding	CASEIN LYTIC PROTEINASE B3 (CLPB3)	(ATCLPB3);CASEIN LYTIC PROTEINASE B-P (CLPB-P);CASEIN LYTIC PROTEINASE B3 (CLPB3);ALBINO AND PALE GREEN 6 (APG6)
AT2G44650	AT2G44650.1	Encodes a chloroplast-localized chaperonin 10 whose mRNA is expressed in leaves and stems but not roots.	protein_coding	CHLOROPLAST CHAPERONIN 10 (CHL-CPN10)	CHLOROPLAST CHAPERONIN 10 (CHL-CPN10);CHLOROPLAST CHAPERONIN 10 (CPN10)
AT2G20560	AT2G20560.1	DNAJ heat shock family protein;(source:Araport11)	protein_coding	DNAJ PROTEIN (DNAJ)	DNAJ PROTEIN (DNAJ)
AT2G18510	AT2G18510.1	Essential gene (embryo lethal) that is similar to component of splicosome. Regulates embryonic pattern formation through Pol II-Mediated transcription of WOX2 an PIN7 (DOI:10.1016/j.isci.2019.09.004). JANUS positively regulates PLT1 expression in the root meristem by recruiting RNA polymerase II (Pol II) to PLT1 and by interacting with PLT1. Nuclear accumulation of JANUS in root meristem depends …	protein_coding	EMBRYO DEFECTIVE 2444 (emb2444)	EMBRYO DEFECTIVE 2444 (emb2444); (JANUS)
AT3G09350	AT3G09350.1	Encodes one of the Arabidopsis orthologs of the human Hsp70-binding protein 1 (HspBP-1) and yeast Fes1p: Fes1A (AT3G09350), Fes1B (AT3G53800), Fes1C (AT5G02150). Fes1A is cytosolic and associates with cytosolic Hsp70. Mutants showed increased heat-sensitive phenotype suggestion the involvement of Fes1A in acquired thermotolerance. Does not have nucleotide exchange factor activity in vitro.	protein_coding	FES1A (Fes1A)	FES1A (Fes1A)
AT4G35860	AT4G35860.1	GTP-binding protein ATGB2	protein_coding	GTP-BINDING 2 (GB2)	GTP-BINDING 2 (GB2); (ATRABB1B);GTP-BINDING 2 (ATGB2); (ATRAB2C)
AT3G12580	AT3G12580.1	Cytoplasmically localized member of the heat shock protein 70 family. Forms complex(heat shock granule) with J3. Mutants are heat sensitive and show increased accummulation of insoluble proteins suggesting a role in thermotolerance.	protein_coding	HEAT SHOCK 70 KDA PROTEIN 4 (HSP70-4)	HEAT SHOCK 70 KDA PROTEIN 4 (HSP70-4);HEAT SHOCK PROTEIN 70 (HSP70);ARABIDOPSIS HEAT SHOCK PROTEIN 70 (ATHSP70); (HSC70-4)
AT1G74310	AT1G74310.1	Encodes ClpB1, which belongs to the Casein lytic proteinase/heat shock protein 100 (Clp/Hsp100) family. Involved in refolding of proteins which form aggregates under heat stress. Also known as AtHsp101. AtHsp101 is a cytosolic heat shock protein required for acclimation to high temperature.	protein_coding	HEAT SHOCK PROTEIN 101 (HSP101)	(HOT1);HEAT SHOCK PROTEIN 101 (HSP101);HEAT SHOCK PROTEIN 101 (ATHSP101)
AT1G16030	AT1G16030.1	heat shock protein 70B;(source:Araport11)	protein_coding	HEAT SHOCK PROTEIN 70B (Hsp70b)	HEAT SHOCK PROTEIN 70B (Hsp70b);HEAT SHOCK PROTEIN 70-5 (HSP70-5)
AT5G52640	AT5G52640.1	Encodes a cytosolic heat shock protein AtHSP90.1. AtHSP90.1 interacts with disease resistance signaling components SGT1b and RAR1 and is required for RPS2-mediated resistance. The mRNA is cell-to-cell mobile.	protein_coding	HEAT SHOCK PROTEIN 90.1 (HSP90.1)	HEAT SHOCK PROTEIN 83 (HSP83); (HSP81.1); (ATHS83);HEAT SHOCK PROTEIN 90.1 (ATHSP90.1);HEAT SHOCK PROTEIN 90.1 (HSP90.1);HEAT SHOCK PROTEIN 90-1 (AtHsp90-1);HEAT SHOCK PROTEIN 81-1 (HSP81-1)
AT2G32120	AT2G32120.1	heat-shock protein 70T-2;(source:Araport11)	protein_coding	HEAT-SHOCK PROTEIN 70T-2 (HSP70T-2)	HEAT-SHOCK PROTEIN 70T-2 (HSP70T-2);HEAT SHOCK 70 KDA PROTEIN 8 (HSP70-8)
AT1G67360	AT1G67360.1	Encodes a small rubber particle protein homolog. Plays dual roles as positive factors for tissue growth and development and in drought stress responses.	protein_coding	LD-ASSOCIATED PROTEIN 1 (LDAP1)	SMALL RUBBER PARTICLE PROTEIN (SRP1);LD-ASSOCIATED PROTEIN 1 (LDAP1)
AT5G09590	AT5G09590.1	heat shock protein 70 (Hsc70-5); nuclear	protein_coding	MITOCHONDRIAL HSO70 2 (MTHSC70-2)	HEAT SHOCK PROTEIN 70-10 (HSP70-10);MITOCHONDRIAL HSO70 2 (MTHSC70-2);HEAT SHOCK COGNATE (HSC70-5)
AT4G25200	AT4G25200.1	AtHSP23.6-mito mRNA, nuclear gene encoding mitochondrial	protein_coding	MITOCHONDRION-LOCALIZED SMALL HEAT SHOCK PROTEIN 23.6 (HSP23.6-MITO)	MITOCHONDRION-LOCALIZED SMALL HEAT SHOCK PROTEIN 23.6 (ATHSP23.6-MITO);MITOCHONDRION-LOCALIZED SMALL HEAT SHOCK PROTEIN 23.6 (HSP23.6-MITO)
AT3G16050	AT3G16050.1	Encodes a protein with pyridoxal phosphate synthase activity whose transcripts were detected mostly in roots and accumulate during senescence. The protein was found in very low abundance, which prevented a specific localisation.	protein_coding	PYRIDOXINE BIOSYNTHESIS 1.2 (PDX1.2)	PYRIDOXINE BIOSYNTHESIS 1.2 (PDX1.2); (A37);ARABIDOPSIS THALIANA PYRIDOXINE BIOSYNTHESIS 1.2 (ATPDX1.2)
AT4G17170	AT4G17170.1	member of RAB gene family	protein_coding	RAB GTPASE HOMOLOG B1C (RABB1C)	RAB GTPASE HOMOLOG B1B (RAB-B1B);ARABIDOPSIS RAB GTPASE HOMOLOG B1B (ATRAB-B1B);RAB GTPASE HOMOLOG B1C (RABB1C); (AT-RAB2); (ATRAB2A); (ATRABB1C); (RAB2A)
AT4G34730	AT4G34730.1	ribosome-binding factor A family protein;(source:Araport11)	protein_coding	RBFA DOMAIN-CONTAINING PROTEIN 1 (RBF1)	RBFA DOMAIN-CONTAINING PROTEIN 1 (RBF1)
AT3G25230	AT3G25230.2	Encodes a a high molecular weight member of the FK506 binding protein (FKBP) family. It has three FKBP12-like domains, tetratricopeptide repeats, and a putative calmodulin binding domain. Modulates thermotolerance by interacting with HSP90.1 and affecting the accumulation of HsfA2-regulated sHSPs. Belongs to one of the 36 carboxylate clamp (CC)-tetratricopeptide repeat (TPR) proteins (Prasad 2010…	protein_coding	ROTAMASE FKBP 1 (ROF1)	(ATFKBP62);FK506 BINDING PROTEIN 62 (FKBP62);ROTAMASE FKBP 1 (ROF1)
AT3G01910	AT3G01910.1	Encodes a homodimeric Mo-enzyme with molybdopterin as organic component of the molybdenum cofactor. It lacks the heme domain that other eukaryotic Mo-enzymes possess and has no redox-active centers other than the molybdenum. SO protein has been found in all parts of the plant. The plant SO combines its enzymatic sulfite oxidation with a subsequent nonenzymatic step using its reaction product H2O2…	protein_coding	SULFITE OXIDASE (SOX)	(AT-SO);SULFITE OXIDASE (SOX); (AtSO)
AT5G58070	AT5G58070.1	Encodes a temperature-induced lipocalin that is involved in thermotolerance and is required for retinal-mediated de novo root organogenesis. Peripherally associated with plasma membrane.	protein_coding	TEMPERATURE-INDUCED LIPOCALIN (TIL)	TEMPERATURE-INDUCED LIPOCALIN (ATTIL);TEMPERATURE-INDUCED LIPOCALIN (TIL)
AT1G64760	AT1G64760.1	ZERZAUST is an atypical &#946;-1,3 glucanase. The protein is localized to punctate regions of the apoplast, near cellular junctions. Mutants in Ler background display aberrant floral morphology and twisted siliques and stems. Biochemcial analysis of mutant cell wall composition indicates cell wall defects. However, in Col background, there is no phenotype due to compensatory effect of ZETH gene e…	protein_coding	ZERZAUST (ZET)	HYPERSENSITIVE TO EXCESS BORON 1 (HEB1);ZERZAUST (ZET)
AT1G62330	AT1G62330.1	O-fucosyltransferase family protein;(source:Araport11)	protein_coding
AT3G04340	AT3G04340.1	Functions in maintaining the cellular redox balance and regulates photorespiratory metabolism.Strong interaction with TIC inner envelope protein translocon which consists of Tic20/Tic56/Tic100/Tic214(Ycf1)(DOI:10.1105/tpc.18.00357).	protein_coding	EMBRYO DEFECTIVE 2458 (emb2458)	THERMO-SENSITIVE MUTANT IN LEAF COLOR 2 (TSL2);EMBRYO DEFECTIVE 2458 (emb2458);(FILAMENTATION TEMPERATURE-SENSITIVE H)-LIKE 5 (FTSHI5)
AT5G11060	AT5G11060.1	A member of Class II KN1-like homeodomain transcription factors (together with KNAT3 and KNAT5), with greatest homology to the maize knox1 homeobox protein. Expression regulated by light. Detected in all tissues examined, but most prominent in leaves and young siliques. Transient expression of GFP translational fusion protein suggests bipartite localization in nucleus and cytoplasm. KNAT4 promote…	protein_coding	KNOTTED1-LIKE HOMEOBOX GENE 4 (KNAT4)	KNOTTED1-LIKE HOMEOBOX GENE 4 (KNAT4)
AT3G60240	AT3G60240.4	protein synthesis initiation factor 4G (EIF4G). A mutation in this gene (cum2-1) results in decreased accumulation of CMV coat protein in upper, uninoculated leaves. Likely affects cell-to-cell movement of the virus, also affects TCV multiplication.	protein_coding	EUKARYOTIC TRANSLATION INITIATION FACTOR 4G (EIF4G)	CUCUMOVIRUS MULTIPLICATION 2 (CUM2);EUKARYOTIC TRANSLATION INITIATION FACTOR 4G (EIF4G)
AT1G11580	AT1G11580.2	Pectin methylesterase involved in root growth, plant-pathogen interactions.	protein_coding	METHYLESTERASE PCR A (PMEPCRA)	PECTIN METHYL ESTERASE INHIBITOR-PECTIN METHYLESTERASE 18 (PMEI-PME18); (ATPMEPCRA);METHYLESTERASE PCR A (PMEPCRA)
AT1G70320	AT1G70320.1	encodes a ubiquitin-protein ligase-like protein containing a HECT domain. There are six other HECT-domain UPLs in Arabidopsis.	protein_coding	UBIQUITIN-PROTEIN LIGASE 2 (UPL2)	UBIQUITIN-PROTEIN LIGASE 2 (UPL2)
AT1G70070	AT1G70070.1	Allelic to ISE2(increased size exclusion limit of plasmodesmata 2). Mutants maintain dilated plasmodesmata at the embryonic torpedo stage.	protein_coding	EMBRYO DEFECTIVE 25 (EMB25)	EMBRYO DEFECTIVE 25 (EMB25);INCREASED SIZE EXCLUSION LIMIT 2 (ISE2); (115J-4A);PIGMENT DEFECTIVE 317 (PDE317)
AT3G07320	AT3G07320.1	O-Glycosyl hydrolases family 17 protein;(source:Araport11)	protein_coding
AT3G19170	AT3G19170.1	Zinc metalloprotease pitrilysin subfamily A. Signal peptide degrading enzyme targeted to mitochondria and chloroplasts. Expressed only in siliques and flowers	protein_coding	PRESEQUENCE PROTEASE 1 (PREP1)	(ATZNMP);PRESEQUENCE PROTEASE 1 (ATPREP1);PRESEQUENCE PROTEASE 1 (PREP1)
AT1G70710	AT1G70710.1	endo-1,4-beta-glucanase. Involved in cell elongation.	protein_coding	GLYCOSYL HYDROLASE 9B1 (GH9B1)	GLYCOSYL HYDROLASE 9B1 (GH9B1);CELLULASE 1 (CEL1);GLYCOSYL HYDROLASE 9B1 (ATGH9B1)

## Sheet: LPG
Locus Identifier	Gene Model Name	Gene Model Description	Gene Model Type	Primary Gene Symbol	All Gene Symbols
AT2G35900	AT2G35900.1	Mal d 1-associated protein;(source:Araport11)	protein_coding
AT1G10590	AT1G10590.3	Nucleic acid-binding, OB-fold-like protein;(source:Araport11)	protein_coding
AT5G07340	AT5G07340.2	Calreticulin family protein;(source:Araport11)	protein_coding
AT1G30070	AT1G30070.2	SGS domain-containing protein;(source:Araport11)	protein_coding
AT5G37720	AT5G37720.1	Encodes a member of a family of proteins involved in export of RNAs from the nucleus and transcriptional coactivation.	protein_coding	(ALY4)	INTERACTING WITH DNA-BINDING DOMAIN OF ZN-FINGER PARP 1 (DIP2); (ATALY4); (ALY4)
AT5G28540	AT5G28540.1	Encodes the luminal binding protein BiP, an ER-localized member of the HSP70 family. BiP is composed of an N-terminal ATP binding domain and a C-terminal domain that binds to hydrophobic patches on improperly/incompletely folded proteins in an ATP-dependent manner. Involved in polar nuclei fusion during proliferation of endosperm nuclei.	protein_coding	(BIP1)	(HSP70-11); (BIP1)
AT5G42020	AT5G42020.3	Luminal binding protein (BiP2) involved in polar nuclei fusion during proliferation of endosperm nuclei.	protein_coding	(BIP2)	(HSP70-12);LUMINAL BINDING PROTEIN (BIP); (BIP2)
AT5G03030	AT5G03030.2	Chaperone DnaJ-domain superfamily protein;(source:Araport11)	protein_coding	(PAM18-3)	(PAM18-3)
AT1G06460	AT1G06460.1	ACD32.1 encodes an alpha-crystallin domain containing protein with homology to small heat shock proteins.	protein_coding	ALPHA-CRYSTALLIN DOMAIN 32.1 (ACD32.1)	ALPHA-CRYSTALLIN DOMAIN 32.1 (ACD32.1);ALPHA-CRYSTALLIN DOMAIN 31.2 (ACD31.2)
AT5G61790	AT5G61790.1	Calnexin is a conserved endoplasmic reticulum (ER) chaperone protein.	protein_coding	CALNEXIN 1 (CNX1)	(CNX1);CALNEXIN 1 (CNX1); (ATCNX1)
AT2G22360	AT2G22360.1	Essential for chloroplast iron?sulfur cluster biogenesis.	protein_coding	DNA J PROTEIN A6 (DJA6)	DNA J PROTEIN A6 (DJA6)
AT4G21320	AT4G21320.1	Encodes heat-stress-associated 32-kD protein. Up-regulated by heat shock. Thermotolerance in a knockout mutant was compromised following a long recovery period (> 24 h) after acclimation heat shock treatment.	protein_coding	HEAT-STRESS-ASSOCIATED 32 (HSA32)	HEAT-STRESS-ASSOCIATED 32 (HSA32)
AT1G04980	AT1G04980.1	Encodes a protein disulfide isomerase-like (PDIL) protein, a member of a multigene family within the thioredoxin (TRX) superfamily. Transcript levels for this gene are up-regulated in response to three different chemical inducers of ER stress (dithiothreitol, beta-mercaptoethanol, and tunicamycin). AtIRE1-2 does not appear to be required for this response, but the atbzip60 mutant has a diminished…	protein_coding	PDI-LIKE 2-2 (PDIL2-2)	PDI-LIKE 2-2 (PDIL2-2);PDI-LIKE 2-2 (ATPDIL2-2);ARABIDOPSIS THALIANA PROTEIN DISULFIDE ISOMERASE 10 (ATPDI10);PROTEIN DISULFIDE ISOMERASE (PDI10)
AT2G32920	AT2G32920.1	Encodes a protein disulfide isomerase-like (PDIL) protein, a member of a multigene family within the thioredoxin (TRX) superfamily. Transcript levels for this gene are up-regulated in response to three different chemical inducers of ER stress (dithiothreitol, beta-mercaptoethanol, and tunicamycin). AtIRE1-2 does not appear to be required for this response, but the atbzip60 mutant has a diminished…	protein_coding	PDI-LIKE 2-3 (PDIL2-3)	PDI-LIKE 2-3 (PDIL2-3);PDI-LIKE 2-3 (ATPDIL2-3);PROTEIN DISULFIDE ISOMERASE 9 (PDI9);ARABIDOPSIS THALIANA PROTEIN DISULFIDE ISOMERASE 9 (ATPDI9)
AT1G41830	AT1G41830.1	SKU5-similar 6;(source:Araport11)	protein_coding	SKU5-SIMILAR 6 (SKS6)	SKU5-SIMILAR 6 (SKS6);SKU5 SIMILAR 6 (sks6)
AT5G42890	AT5G42890.1	sterol carrier protein 2;(source:Araport11)	protein_coding	STEROL CARRIER PROTEIN 2 (SCP2)	STEROL CARRIER PROTEIN 2 (ATSCP2);STEROL CARRIER PROTEIN 2 (SCP2)
AT2G25110	AT2G25110.1	Encodes an endoplasmic reticulum protein SDF2 (stromal-derived factor-2). Forms a complex SDF2-ERdj3B-BiP that is required for the proper accumulation of the surface-exposed leucine-rich repeat receptor kinases EFR. EFR is involved in PAMP (pathogen associated molecular patterns) triggered immunity.	protein_coding	STROMAL CELL-DERIVED FACTOR 2-LIKE PROTEIN PRECURSOR (SDF2)	ARABIDOPSIS THALIANA STROMAL CELL-DERIVED FACTOR 2-LIKE PROTEIN PRECURSOR (AtSDF2);STROMAL CELL-DERIVED FACTOR 2-LIKE PROTEIN PRECURSOR (SDF2);ATSDF2-LIKE (ATSDL)
AT5G26280	AT5G26280.3	TRAF-like family protein;(source:Araport11)	protein_coding
AT1G37130	AT1G37130.1	Identified as a mutant resistant to chlorate. Encodes nitrate reductase structural gene. Involved in nitrate assimilation. Has nitrate reductase activity. Up-regulated by the fungus P. indica. Binds transcription factor At2g35940. The mRNA is cell-to-cell mobile.	protein_coding	NITRATE REDUCTASE 2 (NIA2)	ARABIDOPSIS NITRATE REDUCTASE 2 (ATNR2);NITRATE REDUCTASE 2 (NR2);NITRATE REDUCTASE (NR);NITRATE REDUCTASE 2 (NIA2); (NIA2-1); (B29);CHLORATE RESISTANT 3 (CHL3)
AT5G10540	AT5G10540.1	Zincin-like metalloproteases family protein;(source:Araport11)	protein_coding	THIMET METALLOENDOPEPTIDASE 2 (TOP2)	THIMET METALLOENDOPEPTIDASE 2 (TOP2)
AT5G01220	AT5G01220.1	Encodes a UDP-sulfoquinovose:DAG sulfoquinovosyltransferase that is involved in sulfolipid biosynthesis and whose expression is responsive to both phosphate (Pi) and phosphite (Phi) in both roots and shoots.	protein_coding	SULFOQUINOVOSYLDIACYLGLYCEROL 2 (SQD2)	SULFOQUINOVOSYLDIACYLGLYCEROL 2 (SQD2)
AT5G55220	AT5G55220.1	Contains with HP22 a protein that is related to the bacterial trigger factor chaperone. Plants depleted of either HP22 or HP65b or even both were increasingly delayed in leaf senescence and retained much longer stromal chloroplast constituents than wild-type plants.	protein_coding	(TIG1)	(TIG1); (HP65B)
AT5G67030	AT5G67030.1	Encodes a single copy zeaxanthin epoxidase gene that functions in first step of the biosynthesis of the abiotic stress hormone abscisic acid (ABA). Mutants in this gene are unable to express female sterility in response to beta-aminobutyric acid, as wild type plants do.	protein_coding	ABA DEFICIENT 1 (ABA1)	ARABIDOPSIS THALIANA ZEAXANTHIN EPOXIDASE (ATZEP);IMPAIRED IN BABA-INDUCED STERILITY 3 (IBS3);ZEAXANTHIN EPOXIDASE (ZEP);ABA DEFICIENT 1 (ABA1);NON-PHOTOCHEMICAL QUENCHING 2 (NPQ2);LOW EXPRESSION OF OSMOTIC STRESS-RESPONSIVE GENES 6 (LOS6);ARABIDOPSIS THALIANA ABA DEFICIENT 1 (ATABA1)
AT1G08520	AT1G08520.1	Encodes the CHLD subunit of the Mg-chelatase enzyme involved in chlorophyll biosynthesis. Lines carrying recessive mutations of this locus are white and seedling lethal.	protein_coding	ALBINA 1 (ALB1)	(CHLD);PIGMENT DEFECTIVE EMBRYO 166 (PDE166); (V157); (ALB-1V);ALBINA 1 (ALB1)

## Sheet: RG
Locus Identifier	Gene Model Name	Gene Model Description	Gene Model Type	Primary Gene Symbol	All Gene Symbols
AT3G18600	AT3G18600.1	P-loop containing nucleoside triphosphate hydrolases superfamily protein;(source:Araport11)	protein_coding
AT5G61820	AT5G61820.1	stress up-regulated Nod 19 protein;(source:Araport11)	protein_coding
AT1G29320	AT1G29320.2	Transducin/WD40 repeat-like superfamily protein;(source:Araport11)	protein_coding
AT2G37870	AT2G37870.1	Bifunctional inhibitor/lipid-transfer protein/seed storage 2S albumin superfamily protein;(source:Araport11)	protein_coding
AT4G19610	AT4G19610.1	nucleotide/nucleic acid binding protein;(source:Araport11)	protein_coding
AT1G06720	AT1G06720.2	P-loop containing nucleoside triphosphate hydrolases superfamily protein;(source:Araport11)	protein_coding
AT5G54910	AT5G54910.1	DEA(D/H)-box RNA helicase family protein;(source:Araport11)	protein_coding
AT1G60850	AT1G60850.1	DNA-directed RNA polymerase family protein;(source:Araport11)	protein_coding	(ATRPAC42)	(AAC42); (ATRPAC42)
AT1G50920	AT1G50920.1	Putative GTPase involved in HA - and ABA-mediated signaling pathways, particularly during defense respnses to pathogens. Has paralog NOG1-2.	protein_coding	(NOG1-1)	(NOG1-1)
AT1G52930	AT1G52930.1	Encodes one of two Arabidopsis orthologs of yeast BRX1, a protein involved in maturation of the large ribosomal subunit. The proteins are mainly localized in nucleolus. Mutant plants are affected in pre-rRNA processing.	protein_coding	ARABIDOPSIS HOMOLOGUE OF YEAST BRX1 2 (ATBRX1-2)	ARABIDOPSIS HOMOLOGUE OF YEAST BRX1 2 (ATBRX1-2)
AT2G37770	AT2G37770.2	Encodes an NADPH-dependent aldo-keto reductase that can act on a wide variety of substrates in vitro including saturated and unsaturated aldehydes, steroids, and sugars. GFP-tagged AKR4C9 localizes to the chloroplast where it may play a role in detoxifying reactive carbonyl compounds that threaten to impair the photosynthetic process. Transcript levels for this gene are up-regulated in response t…	protein_coding	CHLOROPLASTIC ALDO-KETO REDUCTASE (ChlAKR)	ALDO-KETO REDUCTASE FAMILY 4 MEMBER C9 (AKR4C9);CHLOROPLASTIC ALDO-KETO REDUCTASE (ChlAKR)
AT1G64950	AT1G64950.1	member of CYP89A The mRNA is cell-to-cell mobile.	protein_coding	CYTOCHROME P450, FAMILY 89, SUBFAMILY A, POLYPEPTIDE 5 (CYP89A5)	CYTOCHROME P450, FAMILY 89, SUBFAMILY A, POLYPEPTIDE 5 (CYP89A5)
AT2G36800	AT2G36800.1	Encodes a DON-Glucosyltransferase. The UGT73C5 glucosylates both brassinolide and castasterone in the 23-O position. The enzyme is presumably involved in the homeostasis of those steroid hormones hence regulating BR activity. Transgenic plants overexpressing UGT73C5 show a typical BR-deficient phenotype.	protein_coding	DON-GLUCOSYLTRANSFERASE 1 (DOGT1)	UDP-GLUCOSYL TRANSFERASE 73C5 (UGT73C5);DON-GLUCOSYLTRANSFERASE 1 (DOGT1)
AT3G55620	AT3G55620.1	Translation initiation factor IF6;(source:Araport11)	protein_coding	EUKARYOTIC INITIATION FACOR 6A (eIF6A)	EUKARYOTIC INITIATION FACOR 6A (eIF6A);EMBRYO DEFECTIVE 1624 (emb1624)
AT5G48030	AT5G48030.1	encodes a mitochondrially targeted DNAJ protein involved in female gametophyte development.	protein_coding	GAMETOPHYTIC FACTOR 2 (GFA2)	GAMETOPHYTIC FACTOR 2 (GFA2)
AT2G19540	AT2G19540.1	Transducin family protein / WD-40 repeat family protein;(source:Araport11)	protein_coding	HEAT STRESS TOLERANT DWD 1 (HTD1)	HEAT STRESS TOLERANT DWD 1 (HTD1)
AT1G33970	AT1G33970.1	IAN9 is a member of a small family of proteins. It's expression is repressed upon pathogen infection and loss of function mutants show increased resistance to bacterial pathogens.	protein_coding	IMMUNE ASSOCIATED NUCLEOTIDE BINDING 9 (IAN9)	IMMUNE ASSOCIATED NUCLEOTIDE BINDING 9 (IAN9)
AT4G01560	AT4G01560.1	Ribosomal RNA processing Brix domain protein;(source:Araport11)	protein_coding	MATERNAL EFFECT EMBRYO ARREST 49 (MEE49)	MATERNAL EFFECT EMBRYO ARREST 49 (MEE49)
AT1G52980	AT1G52980.1	Encodes a GTPase that belongs to the subfamily of YlqF/YawG GTPases. Functions in Pre-60S ribosomal subunit maturation. The mRNA is cell-to-cell mobile.	protein_coding	NUCLEAR/NUCLEOLAR GTPASE 2 (AtNug2)	NUCLEAR/NUCLEOLAR GTPASE 2 (AtNug2);NUCLEAR/NUCLEOLAR GTPASE 2 (Nug2)
AT3G07050	AT3G07050.1	Arabidopsis NSN1 encodes a nucleolar GTP- binding protein and is required for maintenance of inflorescence meristem identity, floral organ development and megaspore mother cell specification. Functions downstream of BZR1 family transcription factors to restrict MMC specification to a single cell.	protein_coding	NUCLEOSTEMIN-LIKE 1 (NSN1)	NUCLEOSTEMIN-LIKE 1 (NSN1)
AT5G55920	AT5G55920.1	Encodes a homolog of the S. cerevisiae Nop2 that is involved in ribosome biogenesis and plays a role on organ size control by promoting cell proliferation and preventing compensation in normal leaf development.	protein_coding	OLIGOCELLULA 2 (OLI2)	OLIGOCELLULA 2 (OLI2); (ATTRM4C);TRNA METHYLTRANSFERASE 4C (TRM4C); (NOP2A)
AT5G61770	AT5G61770.2	A single-copy gene encoding a 346 aa protein with a single Brix domain. Similar to yeast ribosome biogenesis proteins Ssf1/2.	protein_coding	PETER PAN-LIKE PROTEIN (PPAN)	(SNAIL1);PETER PAN-LIKE PROTEIN (PPAN)
ATCG00560	ATCG00560.1	PSII L protein	protein_coding	PHOTOSYSTEM II REACTION CENTER PROTEIN L (PSBL)	PHOTOSYSTEM II REACTION CENTER PROTEIN L (PSBL)
AT3G22310	AT3G22310.1	Sequence similarity ot DEAD-box RNA helicases. Binds RNA and DNA. Involved in drought, salt and cold stress responses. The mRNA is cell-to-cell mobile.	protein_coding	PUTATIVE MITOCHONDRIAL RNA HELICASE 1 (PMH1)	RNA HELICASE 9 (ATRH9);PUTATIVE MITOCHONDRIAL RNA HELICASE 1 (PMH1)
AT3G22330	AT3G22330.1	DEAD-box protein required for efficient group II intron splicing in mitochondria.	protein_coding	PUTATIVE MITOCHONDRIAL RNA HELICASE 2 (PMH2)	(ATRH53);PUTATIVE MITOCHONDRIAL RNA HELICASE 2 (PMH2)
AT2G33380	AT2G33380.1	Encodes a calcium binding protein whose mRNA is induced upon treatment with NaCl, ABA and in response to desiccation. mRNA expression under drought conditions is apparent particularly in leaves and flowers. Isoform of caleosin with a role as a peroxygenase involved in oxylipin metabolism during biotic and abiotic stress. Involved in the production of 2-hydroxy-octadecatrienoic acid. The peroxygen…	protein_coding	RESPONSIVE TO DESICCATION 20 (RD20)	PEROXYGENASE 3 (PXG3); (ATRD20);CALEOSIN 3 (CLO3);CALEOSIN 3 (CLO-3);RESPONSIVE TO DESICCATION 20 (RD20);ARABIDOPSIS THALIANA CALEOSIN 3 (AtCLO3)
AT4G09730	AT4G09730.1	Encodes RH39, a DEAD-box protein involved in the introduction of the hidden break into the 23S rRNA in the chloroplasts. Recombinant RH39 binds to the 23S rRNA in a segment adjacent to the stem-loop creating the hidden break target loop in a sequence-dependent manner. Has ATP-hydrolyzing activity at a Kcat of 5.3 /min in the presence of rRNA sequence. Mutants have drastically reduced level of lev…	protein_coding	RH39 (RH39)	RH39 (RH39)
AT5G09420	AT5G09420.1	Encodes one of the 36 carboxylate clamp (CC)-tetratricopeptide repeat (TPR) proteins (Prasad 2010, Pubmed ID: 20856808) with potential to interact with Hsp90/Hsp70 as co-chaperones.	protein_coding	TRANSLOCON AT THE OUTER MEMBRANE OF CHLOROPLASTS 64-V (TOC64-V)	(AtmtOM64);OUTER MEMBRANE 64 (OM64);TRANSLOCON AT THE OUTER MEMBRANE OF CHLOROPLASTS 64-V (ATTOC64-V);ARABIDOPSIS THALIANA TRANSLOCON AT THE OUTER MEMBRANE OF CHLOROPLASTS 64-V (MTOM64);TRANSLOCON AT THE OUTER MEMBRANE OF CHLOROPLASTS 64-V (TOC64-V)
AT4G30440	AT4G30440.1	Encodes a UDP-D-glucuronate 4-epimerase involved in pectin biosynthesis in the cell wall and affects cell wall integrity and immunity to fungi and bacteria.	protein_coding	UDP-D-GLUCURONATE 4-EPIMERASE 1 (GAE1)	UDP-D-GLUCURONATE 4-EPIMERASE 1 (GAE1)
AT1G02000	AT1G02000.1	UDP-D-glucuronate 4-epimerase The mRNA is cell-to-cell mobile.	protein_coding	UDP-D-GLUCURONATE 4-EPIMERASE 2 (GAE2)	UDP-D-GLUCURONATE 4-EPIMERASE 2 (GAE2)
AT4G00110	AT4G00110.1	Encodes a putative membrane-anchored UDP-D-glucuronate 4-epimerase.	protein_coding	UDP-D-GLUCURONATE 4-EPIMERASE 3 (GAE3)	UDP-D-GLUCURONATE 4-EPIMERASE 3 (GAE3)
AT4G12250	AT4G12250.1	UDP-D-glucuronate 4-epimerase	protein_coding	UDP-D-GLUCURONATE 4-EPIMERASE 5 (GAE5)	UDP-D-GLUCURONATE 4-EPIMERASE 5 (GAE5)
AT3G52380	AT3G52380.1	Encodes a chloroplast RNA-binding protein that stabilizes chloroplast RNAs as evidenced by analyses of transcript accumulation in null mutants. Essential for seedling development (albino, strongly retarded growth even on sucrose-containing medium).	protein_coding	CHLOROPLAST RNA BINDING PROTEIN 33A (CP33A)	CHLOROPLAST RNA BINDING PROTEIN 33A (CP33A);CHLOROPLAST RNA-BINDING PROTEIN 33 (CP33);PIGMENT DEFECTIVE 322 (PDE322)
AT1G54520	AT1G54520.1	FLAP1 is a chloroplast membrane protein of unknown function. When grown in variable light mutants have reduced chloroplast number and size. NPQ is increased relative to wild type under low light.	protein_coding	FLUCTUATING-LIGHT- ACCLIMATION PROTEIN1 (FLAP1)	FLUCTUATING-LIGHT- ACCLIMATION PROTEIN1 (FLAP1)
