# Supplementary material for: Proteomic profiling of Arabidopsis nuclei reveals distinct protein accumulation kinetics upon heat stress
Source: Sci Rep. 2024 Aug 14;14:18914. doi: 10.1038/s41598-024-65558-4 (PMC11324732; doi:10.1038/s41598-024-65558-4)
Supplement: Supplementary file 27 — Supplementary Information 27. [file 41598_2024_65558_MOESM27_ESM.xlsx]

## Sheet: Samples
Table S7: RNAseq analysis of Arabidopsis plants untreated (22°C), heat treated (37°C, 2h, 5h, 24h) and recovered after 24h at 37°C (5h and 24h).
Conditions	Replicat	Sample
22°C-24h-A	R1	JSV1
22°C-24h-B	R2	JSV2
22°C-24h-C	R3	JSV3
22-->37°C-2h-A	R1	JSV4
22-->37°C-2h-B	R2	JSV5
22-->37°C-2h-C	R3	JSV6
22-->37°C-5h-A	R1	JSV7
22-->37°C-5h-B	R2	JSV8
22-->37°C-5h-C	R3	JSV9
22-->37°C-24h-A	R1	JSV10
22-->37°C-24h-D	R2	JSV11
22-->37°C-24h-E	R3	JSV12
R37-22°C-5h-A	R1	JSV13
R37-22°C-5h-B	R2	JSV14
R37-22°C-5h-C	R3	JSV15
R37-22°C-24h-A	R1	JSV16
R37-22°C-24h-B	R2	JSV17
R37-22°C-24h-C	R3	JSV18

## Sheet: Comptage_rpkm_nofiltre_DESeq_ss
gene_id	JSV1	JSV2	JSV3	JSV4	JSV5	JSV6	JSV7	JSV8	JSV9	JSV10	JSV11	JSV12	JSV13	JSV14	JSV15	JSV16	JSV17	JSV18	log2FC_37_2hvs22	padj_37_2hvs22	DEG_37_2hvs22	log2FC_37_5hvs22	padj_37_5hvs22	DEG_37_5hvs22	log2FC_37_24hvs22	padj_37_24hvs22	DEG_37_24hvs22	log2FC_R22_5hvs22	padj_R22_5hvs22	DEG_R22_5hvs22	log2FC_R22_24hvs22	padj_R22_24hvs22	DEG_R22_24hvs22
AT1G01010	16.049	5.37128	5.55218	4.31275	3.29896	3.95324	3.6149	3.11322	3.2658	4.28264	9.47486	8.77989	20.5037	18.5142	20.6087	23.8384	21.3904	24.4758	0.698142	0.0129748	noDEG	0.452645	0.114236	noDEG	0.592374	0.0349236	noDEG	1.81202	1.80515e-22	UP	1.75854	7.67027e-20	UP
AT1G01020	14.7989	14.9099	14.667	5.16632	5.27834	3.85911	3.45059	4.5072	4.10859	3.50867	23.9849	27.0264	9.19651	9.28473	9.91654	16.7953	17.8625	16.2468	-0.433397	0.0884987	noDEG	-0.707308	0.00209414	noDEG	0.637926	0.000235749	noDEG	-0.696818	0.000138177	noDEG	-0.135306	0.427657	noDEG
AT1G01030	3.78496	8.38105	7.07903	0.718792	0.801176	0.80006	1.04065	0.557592	1.21151	1.96073	1.35355	1.17719	3.11576	2.98438	2.49298	4.7406	6.51982	6.41434	-2.12456	1.41084e-08	DOWN	-1.90129	1.28575e-06	DOWN	-2.76378	1.23673e-13	DOWN	-1.48594	6.57562e-08	DOWN	-0.727399	0.00648144	noDEG
AT1G01040	109.067	52.5552	52.4219	13.7469	15.4109	14.9188	11.8306	12.8711	14.222	59.699	147.321	143.127	158.853	158.946	146.477	95.128	71.1822	82.2048	-0.637211	2.48899e-05	noDEG	-0.851124	1.3148e-10	noDEG	1.31967	2.44951e-46	UP	1.50664	7.40717e-46	UP	0.329461	0.111409	noDEG
AT1G01046	0.499061	0.138912	0.138805	0.224622	0.188512	0.141187	0	0.23233	0.263371	1.18676	0.866273	0.931944	0.351779	0.607929	0.553997	0.135446	0.178625	0.126599	1.613	0.229608	noDEG	1.41578	0.392174	noDEG	2.5466	0.0253216	UP	1.80369	0.0827736	noDEG	-0.255663	0.861891	noDEG
AT1G01050	33.0072	40.3309	39.0966	33.6484	40.3416	31.9553	39.7639	38.7526	42.35	26.7278	29.5616	31.5389	26.4337	26.2515	26.5918	35.3513	42.6468	40.8492	1.03007	2.44864e-10	UP	1.18563	1.44063e-28	UP	-0.527125	9.36565e-05	noDEG	-0.640861	1.12282e-06	noDEG	-0.337942	0.023459	noDEG
AT1G01060	56.2407	148.081	123.073	13.118	13.9499	11.8127	13.1999	13.1963	15.3809	5.10821	1.35355	1.37339	8.09092	12.1033	10.8029	127.816	114.856	127.991	-2.1901	3.65943e-39	DOWN	-2.12272	1.31505e-48	DOWN	-6.78646	1.0883e-189	DOWN	-3.77276	2.51509e-94	DOWN	-0.466522	0.00711038	noDEG
AT1G01070	9.22028	8.05692	6.75515	1.61728	1.27246	1.78837	1.25974	1.25458	1.47488	0.619177	2.32811	1.96199	4.77415	4.53183	3.43478	22.0325	18.1751	19.876	-1.04986	0.00220808	DOWN	-1.31637	8.09227e-05	DOWN	-1.94025	1.88988e-08	DOWN	-0.856343	0.00174658	noDEG	1.10365	3.72081e-07	UP
AT1G01080	23.2879	58.7599	54.689	27.7184	29.832	27.4374	35.0536	34.7566	37.8201	18.9365	20.6823	22.3176	15.7296	16.2483	16.6753	14.8087	28.3568	21.0998	0.197137	0.216736	noDEG	0.503377	1.34807e-05	noDEG	-1.54859	2.04034e-32	DOWN	-1.86048	8.58176e-42	DOWN	-1.74578	2.11125e-10	DOWN
AT1G01090	136.792	202.164	204.228	187.425	214.904	176.154	247.347	243.482	253.099	145.507	116.893	125.665	125.635	119.928	127.862	123.752	136.961	133.857	1.12445	5.99514e-17	UP	1.45416	1.0593e-70	UP	-0.892922	2.45578e-28	noDEG	-0.759319	3.27884e-13	noDEG	-0.960828	8.75659e-22	noDEG
AT1G01100	211.039	179.799	198.676	134.729	151.941	133.469	152.045	161.33	164.659	116.612	301.246	299.399	118.6	110.975	115.785	239.468	283.657	291.599	0.767182	8.54958e-10	noDEG	0.920013	8.42358e-25	noDEG	0.518942	7.17463e-12	noDEG	-0.768261	7.75345e-13	noDEG	0.188422	0.215361	noDEG
AT1G01110	1.28965	5.74171	5.13577	1.07819	1.13107	0.282374	1.36928	0.69699	0.737438	0.515981	1.51598	1.66769	0.402033	0.663195	0.609396	0.135446	0.491219	0.464196	-1.51272	0.00583746	DOWN	-1.38226	0.00176222	DOWN	-1.92138	1.17661e-06	DOWN	-3.34751	1.40256e-15	DOWN	-4.23349	1.63564e-18	DOWN
AT1G01120	36.2684	87.0517	77.3141	12.5339	5.18408	10.6361	6.46301	5.57592	4.58265	3.40547	3.68166	2.69773	36.3338	18.2931	17.2847	36.164	69.1726	60.5986	-1.923	1.78504e-09	DOWN	-2.7218	1.45377e-46	DOWN	-4.84488	8.9834e-158	DOWN	-1.83028	0.000136344	DOWN	-0.911461	0.00185506	noDEG
AT1G01130	0.706592	0.78717	0.832827	0.089849	0.094256	0.188249	0.109543	0.092932	0.158023	0.412785	0.378994	0.245248	0.351779	0.165799	0.166199	0.857823	1.429	1.39259	-1.50791	0.163223	noDEG	-1.59816	0.134719	noDEG	-1.52827	0.1354	noDEG	-1.86842	0.0293066	DOWN	0.264408	0.662345	noDEG
AT1G01140	46.5856	69.8266	77.1291	32.7949	34.592	26.449	30.9458	30.2494	33.3954	18.9365	34.1095	30.3618	26.1824	21.6644	21.7721	57.1129	73.7722	74.3979	-0.0311467	0.887512	noDEG	-0.0542309	0.671638	noDEG	-1.33672	7.00088e-30	DOWN	-1.71305	1.00781e-32	DOWN	-0.43624	0.0134545	noDEG
AT1G01150	0.074118	0.0926082	0.185073	0.0449245	0	0.0470624	0.0547713	0.046466	0.105348	0.25799	0.054142	0.147149	0.100508	0.0552662	0.0553997	0	0	0.0421996	-0.965651	0.712106	noDEG	0.143089	0.944533	noDEG	-0.599425	0.798747	noDEG	-1.01685	0.57307	noDEG	-3.46633	0.147314	noDEG
AT1G01160	30.675	23.0131	22.5326	14.0164	13.5729	15.3894	16.3766	15.659	14.0113	11.1452	53.2758	56.7505	20.1519	19.6195	22.4369	32.3264	32.5098	33.4643	0.531062	0.00173895	noDEG	0.60095	0.000422508	noDEG	1.12382	2.24392e-18	UP	-0.187815	0.259095	noDEG	0.192582	0.186397	noDEG
AT1G01170	15.6389	41.72	40.3459	26.5504	25.7319	26.4961	28.5906	30.3888	29.2868	11.0936	20.7905	23.6419	7.03558	11.3296	13.1297	7.04318	13.5755	9.66371	0.555501	5.2099e-05	noDEG	0.688034	5.23217e-08	noDEG	-1.03346	2.42714e-13	DOWN	-2.02213	2.3792e-17	DOWN	-2.36375	8.48212e-18	DOWN
AT1G01180	4.85226	20.1423	22.255	3.23456	3.29896	3.20024	2.90288	3.94961	2.42301	3.30228	1.78669	2.06009	3.46754	4.14497	4.04418	1.71565	2.23282	2.74297	-1.5067	9.61491e-13	DOWN	-1.59526	1.25643e-09	DOWN	-3.60698	4.24614e-45	DOWN	-2.50217	7.80083e-36	DOWN	-3.57738	1.15385e-47	DOWN
AT1G01183	0.0098824	0	0	0	0.047128	0	0	0	0	0	0	0.0490497	0	0	0	0	0	0	2.16419	NA	NA	NA	NA	NA	1.42634	NA	NA	NA	NA	NA	NA	NA	NA
AT1G01190	1.61577	2.2226	2.26714	1.57236	1.93225	0.894185	0.87634	0.882854	0.842787	0.619177	1.62426	1.52054	0.60305	0.331597	0.387798	3.79248	2.59007	1.89898	0.585322	0.255861	noDEG	-0.203276	0.709423	noDEG	-0.662505	0.230032	noDEG	-2.39092	1.55157e-05	DOWN	-0.0332344	0.949226	noDEG
AT1G01200	0.474355	0.926082	0.832827	0.134773	0.047128	0.141187	0.109543	0	0.263371	0.25799	0.27071	0.245248	0.150762	0.828994	0.553997	0.31604	0.84847	0.548595	-1.82811	0.0934699	noDEG	-1.71387	0.161226	noDEG	-1.92041	0.0584297	noDEG	-0.850624	0.303079	noDEG	-0.964323	0.177546	noDEG
AT1G01210	25.8474	9.44604	9.48498	4.94169	4.61855	5.27098	5.86052	5.29712	5.26742	5.3662	55.0083	56.2109	13.0661	12.656	11.9663	28.8951	30.0537	32.1983	0.262981	0.304979	noDEG	0.377357	0.101972	noDEG	2.4062	6.14518e-62	UP	0.355873	0.061566	noDEG	1.35046	1.5007e-17	UP
AT1G01220	27.2359	27.4583	26.4191	4.85185	4.94844	5.03567	4.16262	4.18194	4.84602	2.32191	49.4858	50.6683	16.1316	13.0428	14.8471	27.0891	35.6357	33.4221	-1.24634	3.88643e-11	DOWN	-1.45171	1.92833e-15	DOWN	0.745582	7.39964e-09	noDEG	-0.92784	4.33687e-08	noDEG	-0.0847239	0.670238	noDEG
AT1G01225	1.47248	3.00977	2.35968	0.808641	0.659792	0.564748	0.43817	0.69699	0.790113	0.619177	1.6784	1.32434	1.80915	1.43692	1.60659	1.39961	1.83091	0.928391	-0.788082	0.144845	noDEG	-0.900036	0.100031	noDEG	-0.991475	0.0593303	noDEG	-0.783569	0.0550416	noDEG	-1.29551	0.00432686	DOWN
AT1G01230	13.6081	20.0034	23.643	8.53565	5.84387	8.0006	5.42235	5.71532	3.73987	3.45707	3.89823	3.82588	15.7798	13.3744	13.3513	19.2333	20.5419	18.3146	-0.346137	0.17132	noDEG	-0.957703	0.000190795	noDEG	-2.64552	6.52487e-33	DOWN	-0.672773	0.000140938	noDEG	-0.504847	0.00172007	noDEG
AT1G01240	23.9401	42.0904	40.5772	32.4804	34.7333	34.8732	35.7656	36.5223	34.3962	23.9415	23.9308	22.7591	17.0362	27.3568	29.4726	18.7367	18.3537	17.8504	0.918945	8.56375e-12	noDEG	0.95158	7.82945e-14	noDEG	-0.973518	1.42779e-12	noDEG	-0.802185	0.000511715	noDEG	-1.50731	2.68977e-29	DOWN
AT1G01250	4.38779	7.03823	6.15367	3.99828	6.31515	3.48261	6.29869	4.08901	6.74229	6.50136	1.24527	1.61864	3.81932	5.30556	7.70055	3.79248	3.97441	5.02175	0.677392	0.0545699	noDEG	0.946107	0.000643483	noDEG	-2.35026	8.01172e-10	DOWN	-0.289076	0.41152	noDEG	-0.961179	0.00051223	noDEG
AT1G01260	19.1521	16.9473	15.9625	2.42592	2.07363	2.54137	2.73856	2.23037	1.94894	10.3712	9.47486	9.80994	21.3078	23.3224	23.3233	26.5474	24.6056	24.2226	-1.6103	6.397e-11	DOWN	-1.66815	7.92658e-11	DOWN	-0.920093	7.34587e-06	noDEG	0.406944	0.0107919	noDEG	0.27819	0.100541	noDEG
AT1G01270	0	0	0	0	0	0	0	0	0	0	0	0	0	0	0	0	0	0	NA	NA	NA	NA	NA	NA	NA	NA	NA	NA	NA	NA	NA	NA	NA
AT1G01280	0.0543532	0	0	0	0.094256	0	0.0547713	0.046466	0	0.154794	0	0.0490497	0.0502542	0.0552662	0.166199	0	0.0446563	0.0421996	3.08328	NA	NA	3.18984	NA	NA	1.42634	NA	NA	3.35999	0.227798	noDEG	1.42245	NA	NA
AT1G01290	15.1349	13.8912	14.6207	5.07647	6.2209	4.80036	5.36758	6.22644	6.74229	5.88218	12.9399	14.1263	12.061	10.0032	8.91935	22.0325	24.2484	22.408	-0.209423	0.420055	noDEG	-0.0549973	0.818884	noDEG	-0.222715	0.301838	noDEG	-0.515761	0.0128443	noDEG	0.350334	0.0210607	noDEG
AT1G01300	15.8711	26.8564	26.0027	3.45919	2.6863	3.48261	3.28628	3.15969	4.05591	2.27032	21.332	21.3366	3.41728	3.9239	4.09958	10.1133	35.9037	21.6906	-1.8418	2.4196e-17	DOWN	-1.75567	2.89922e-19	DOWN	-0.457918	0.00406928	noDEG	-2.84862	4.36773e-49	DOWN	-0.575275	0.250781	noDEG
AT1G01305	0.0395296	0	0	0	0.141384	0.141187	0	0	0.0526742	0.103196	0.054142	0.0490497	0	0.110532	0.110799	0	0	0	4.6686	0.1021	noDEG	2.2733	NA	NA	2.45084	NA	NA	3.0522	NA	NA	NA	NA	NA
AT1G01310	0.592944	0.0926082	0	0.808641	1.46097	0.941247	0.712026	0.511126	1.21151	1.59954	0.595562	1.12814	0.804067	0.828994	0.830995	0.0451486	0.178625	0.0421996	5.72722	2.65451e-06	UP	5.27246	3.03977e-05	UP	4.06268	0.00767858	UP	4.09165	0.0013336	UP	0.571398	0.818688	noDEG
AT1G01320	280.023	576.81	543.466	155.394	165.655	143.823	176.309	188.141	206.851	73.2177	358.095	355.512	117.142	123.852	126.976	262.945	434.64	364.225	-0.655121	2.66294e-07	noDEG	-0.393208	5.95328e-05	noDEG	-0.799975	3.57983e-28	noDEG	-2.24496	4.12226e-100	DOWN	-1.0012	9.91482e-06	DOWN
AT1G01335	0.0148236	0	0	0	0	0	0	0	0	0	0	0.0980994	0	0	0	0	0	0.0421996	NA	NA	NA	NA	NA	NA	2.37755	NA	NA	NA	NA	NA	0.555518	NA	noDEG
AT1G01340	14.3789	2.03738	2.35968	1.07819	0.895432	1.08243	0.657255	0.743456	2.84441	13.5187	9.529	13.6849	27.5393	26.9699	25.65	12.3256	7.99348	8.35552	0.0922746	0.872095	noDEG	0.493313	0.506773	noDEG	2.25335	7.56404e-13	UP	3.5513	1.49651e-64	UP	1.79281	1.46653e-07	UP
AT1G01350	54.5657	16.901	20.5893	6.91837	5.93813	7.90648	7.50366	7.75982	10.3241	54.7972	65.8367	64.8927	76.6879	82.8441	70.5238	45.1937	36.5289	41.2712	-0.234633	0.349777	noDEG	0.026632	0.9131	noDEG	1.65534	1.83804e-36	UP	1.98051	3.38493e-46	UP	0.801078	4.77154e-05	noDEG
AT1G01355	0.770827	0.0463041	0.277609	0.134773	0.094256	0	0.0547713	0.046466	0.0526742	0.670775	0.216568	0.343348	1.00508	1.38166	2.21599	0.63208	0.535876	0.717393	0.134811	0.956436	noDEG	-0.477201	0.83086	noDEG	0.656278	0.716719	noDEG	3.19781	0.000116363	UP	1.63428	0.107995	noDEG
AT1G01360	11.5723	13.3356	14.9446	11.5905	9.66124	10.9185	10.4613	11.8024	15.6969	15.3762	9.74557	9.95709	14.4732	16.8562	15.5673	8.08159	6.07326	7.08953	0.802477	1.91882e-05	noDEG	1.00049	1.88546e-07	UP	-0.66866	0.00192204	noDEG	0.0916509	0.625793	noDEG	-1.32635	5.81335e-09	DOWN
AT1G01370	1.96166	2.2226	3.09997	1.12311	1.5081	1.22362	1.58837	1.30105	1.89627	0.825569	1.13698	1.32434	3.56805	3.26071	3.21318	0.993268	1.78625	1.26599	0.152871	0.772431	noDEG	0.423279	0.333343	noDEG	-1.25643	0.019735	DOWN	0.281998	0.427388	noDEG	-1.31616	0.00283724	DOWN
AT1G01380	0.78071	1.25021	1.0179	0.224622	0.188512	0.0470624	0.0547713	0.139398	0.579416	0.619177	0.27071	0.392397	0.854321	1.05006	0.720196	0.993268	0.759157	0.886191	-1.6854	0.0833841	noDEG	-1.01186	0.340597	noDEG	-1.9207	0.0316954	DOWN	-0.431242	0.466539	noDEG	-0.698487	0.20311	noDEG
AT1G01390	1.04259	3.65803	3.37758	0.494169	0.94256	0.141187	0.328628	0.23233	0.948135	0.670775	0.216568	0.196199	1.70864	1.10532	1.60659	1.12871	0.625188	0.928391	-1.54421	0.0247331	DOWN	-1.67425	0.00737896	DOWN	-4.24348	1.55953e-09	DOWN	-1.30451	0.000804793	DOWN	-2.3052	4.60075e-08	DOWN
AT1G01400	0.0098824	0	0	0	0	0	0	0	0	0.103196	0	0	0	0	0	0	0	0	NA	NA	NA	NA	NA	NA	NA	NA	NA	NA	NA	NA	NA	NA	NA
AT1G01410	0.0098824	0	0	0	0	0	0	0	0	0.0515981	0	0	0.0502542	0	0	0	0	0	NA	NA	NA	NA	NA	NA	NA	NA	NA	1.12018	NA	NA	NA	NA	NA
AT1G01420	4.45202	12.0854	13.0939	1.34773	1.27246	0.80006	0.87634	1.71924	1.15883	2.11552	2.00326	2.79583	4.2716	3.64757	4.09958	2.52832	5.04616	5.06395	-2.26265	9.98647e-13	DOWN	-2.145	7.52622e-11	DOWN	-2.53455	8.45164e-19	DOWN	-1.70209	1.50277e-14	DOWN	-1.91479	2.07849e-08	DOWN
AT1G01430	39.1788	163.778	150.649	22.3275	15.4109	19.5779	15.4455	15.3338	13.748	6.44976	38.3867	43.1637	12.3625	10.8322	10.9137	26.5925	51.2654	38.9924	-1.84241	8.02088e-24	DOWN	-2.23615	1.16926e-58	DOWN	-2.09602	6.06301e-93	DOWN	-3.84185	9.39958e-172	DOWN	-2.3541	2.16757e-18	DOWN
AT1G01440	21.2867	26.0229	25.2162	6.6039	7.11633	6.54167	8.48955	8.82854	9.11263	8.1525	20.6823	21.3857	22.4636	20.7248	22.7693	22.0776	21.3011	22.408	-0.724155	8.74523e-05	noDEG	-0.373589	0.0260105	noDEG	-0.433301	0.00738627	noDEG	-0.2731	0.0795128	noDEG	-0.556441	0.000156744	noDEG
AT1G01448	8.50875	8.33474	7.49545	1.97668	2.78055	1.97662	1.86222	1.71924	2.26499	1.54794	19.8701	23.1024	4.47262	5.63716	5.20757	6.50139	6.20723	4.81075	-0.620446	0.0609634	noDEG	-0.863081	0.00420801	noDEG	1.29149	2.03679e-10	UP	-0.688886	0.00524701	noDEG	-0.773869	0.00252832	noDEG
AT1G01450	0	0	0	0	0	0	0	0	0	0	0	0	0	0	0	0	0	0	NA	NA	NA	NA	NA	NA	NA	NA	NA	NA	NA	NA	NA	NA	NA
AT1G01453	0.919063	0.0926082	0	0.0449245	0.141384	0	0	0	0	0.412785	0.324852	0.343348	1.50762	1.32639	1.05259	1.6705	1.11641	1.26599	1.60036	0.587288	noDEG	-1.16088	NA	NA	2.69003	0.184762	noDEG	4.75154	8.01181e-05	UP	4.53561	0.000207054	UP
AT1G01460	0.177883	0	0	0	0	0	0	0	0	0.154794	0	0	0.150762	0.44213	0.221599	0.270891	0.267938	0.253198	NA	NA	NA	NA	NA	NA	NA	NA	NA	4.93235	0.0149074	UP	4.62189	0.0205012	UP
AT1G01470	93.7889	29.4494	32.7579	38.2757	46.4682	39.6265	49.4037	40.1931	49.303	63.414	36.6	35.3648	116.59	109.925	114.4	146.597	133.165	130.566	1.61607	2.44435e-26	UP	1.73876	1.00099e-41	UP	0.0626733	0.691739	noDEG	1.81799	1.50125e-55	UP	1.80609	4.2242e-39	UP
AT1G01480	11.429	0.370433	0.694023	0.269547	0.377024	0.329436	0.273856	0.418194	0.421393	0.309589	0.54142	0.441447	1.65839	1.82379	1.10799	36.6606	29.3838	30.1727	0.495805	0.619077	noDEG	0.65647	0.473142	noDEG	-0.258478	0.825687	noDEG	1.47374	0.0136026	UP	5.58439	2.4725e-51	UP
AT1G01490	62.6594	92.2841	103.687	31.7616	36.0058	28.1903	33.52	35.5	32.4473	21.9292	28.1539	31.4899	40.8064	50.237	48.8625	96.5728	89.6252	95.8353	-0.413686	0.0123339	noDEG	-0.363116	0.00573987	noDEG	-1.86273	2.72507e-63	DOWN	-1.12379	1.80798e-16	DOWN	-0.38987	0.00409687	noDEG
AT1G01500	36.2388	16.299	17.1655	5.48079	8.2474	6.40048	8.59909	10.269	11.641	46.9027	13.4272	13.6849	48.9978	44.1577	43.8211	44.9228	41.7983	44.816	-0.117951	0.69233	noDEG	0.44668	0.0155436	noDEG	-0.451641	0.0210772	noDEG	1.3965	9.74046e-24	UP	1.05893	3.17583e-13	UP
AT1G01510	42.2423	43.7111	47.0547	33.5586	30.916	31.2494	38.1756	36.4293	35.9238	30.5977	55.7122	56.0638	36.0322	33.8229	33.9046	38.6472	45.6834	43.2546	0.692613	1.02472e-07	noDEG	0.868372	4.49605e-13	noDEG	0.15263	0.220449	noDEG	-0.443526	0.000535589	noDEG	-0.427065	0.00161251	noDEG
AT1G01520	9.30428	13.3356	10.7342	5.61556	8.53017	4.65917	5.64144	6.31938	7.90113	3.30228	2.32811	3.09013	6.5833	6.96355	8.14375	19.0978	14.5133	17.5128	0.25541	0.487739	noDEG	0.29638	0.238703	noDEG	-2.29912	4.05405e-15	DOWN	-0.790772	0.000569112	noDEG	0.170906	0.527044	noDEG
AT1G01530	0.172942	0	0	0	0.047128	0	0	0	0.0526742	0.25799	0.054142	0.147149	0.402033	0.331597	0.498597	0.135446	0	0	2.16419	NA	NA	2.2733	NA	NA	3.41531	NA	NA	5.54155	0.00242791	UP	2.09829	NA	NA
AT1G01540	58.6619	74.0403	77.7768	17.5206	16.9661	16.9895	16.5957	15.8449	17.0664	45.2515	68.0024	71.0239	50.0029	52.9451	50.4137	46.3676	58.991	53.8889	-0.944732	3.70749e-13	noDEG	-1.0355	2.2737e-19	DOWN	-0.274903	0.00823274	noDEG	-0.623196	1.79165e-08	noDEG	-0.850536	3.268e-09	noDEG
AT1G01550	129.756	166.232	165.177	70.5764	62.3504	65.4167	67.5877	57.9431	69.6353	96.024	52.3554	52.6794	135.284	137.502	130.632	170.436	167.997	161.793	-0.126024	0.373001	noDEG	-0.18549	0.110078	noDEG	-1.80643	1.12373e-91	DOWN	-0.354599	0.000421277	noDEG	-0.323507	0.00252006	noDEG
AT1G01560	1.30448	0.324129	0.601486	0.673867	0.754048	0.517686	0.492941	0.325262	0.63209	1.18676	0.378994	0.0980994	1.60813	3.53704	2.10519	0.857823	1.29503	1.35039	1.69229	0.0188298	UP	1.21995	0.141352	noDEG	-1.10728	0.421881	noDEG	2.32889	6.47178e-05	UP	1.00494	0.131834	noDEG
AT1G01570	7.13509	2.31521	2.49848	0.359396	0.329896	0.329436	0.219085	0.23233	0.263371	16.9758	0.920415	1.37339	10.3021	12.8218	10.5813	6.00476	5.76066	6.11894	-1.62391	0.00681317	DOWN	-2.16995	0.000985773	DOWN	-1.21388	0.0316819	DOWN	2.16848	2.18577e-18	UP	0.977342	0.00033059	noDEG
AT1G01580	2.38166	15.5119	22.2087	1.93175	3.2047	2.16487	1.58837	2.27683	2.94975	1.54794	0.27071	0	0.904575	1.05006	0.830995	0.406337	0.223282	0.253198	-1.74993	1.03714e-08	DOWN	-1.88592	8.82284e-11	DOWN	-7.2799	1.34999e-05	DOWN	-4.39421	1.35249e-46	DOWN	-6.33458	5.79669e-50	DOWN
AT1G01590	0.074118	0.231521	0.138805	0.0449245	0.047128	0	0.0547713	0	0.0526742	0.154794	0.054142	0	0	0.110532	0.110799	0.0902971	0.0446563	0.0421996	-1.39624	0.554399	noDEG	-1.26169	0.579346	noDEG	-2.97719	0.264213	noDEG	-1.40743	0.42489	noDEG	-1.98709	0.209549	noDEG
AT1G01600	1.75413	3.65803	5.0895	2.60562	3.39322	2.25899	2.46471	2.4627	2.42301	1.44475	1.29941	1.07909	1.25635	1.65799	1.60659	0.857823	2.54541	1.13939	0.53562	0.150416	noDEG	0.335878	0.343708	noDEG	-2.02605	9.00016e-06	DOWN	-1.59021	1.40771e-05	DOWN	-1.87387	0.000451887	DOWN
AT1G01610	38.6797	76.9574	71.9933	41.4204	34.0736	43.768	35.6561	35.1283	29.6556	26.7278	68.3273	71.3673	20.8555	20.338	20.1655	18.4206	33.3583	31.6075	0.293237	0.10577	noDEG	0.017718	0.929663	noDEG	-0.241821	0.0289579	noDEG	-1.91794	1.39101e-50	DOWN	-1.76025	1.29982e-10	DOWN
AT1G01620	259.507	653.953	680.744	308.946	236.441	285.01	230.587	212.675	178.618	253.863	222.903	237.253	184.734	172.818	166.753	174.183	208.545	212.137	-0.0696446	0.712839	noDEG	-0.512771	0.00125654	noDEG	-1.68442	1.4752e-138	DOWN	-1.98534	1.62835e-88	DOWN	-2.08431	6.65845e-57	DOWN
AT1G01630	25.7782	46.6282	45.2503	13.9715	12.0176	15.4835	11.8306	13.9398	13.8533	7.9977	13.9145	13.8811	19.4986	13.0428	15.1795	36.5703	44.0311	39.7942	-0.532929	0.00319469	noDEG	-0.630832	1.72178e-05	noDEG	-1.87391	2.93234e-39	DOWN	-1.58033	2.01548e-16	DOWN	-0.529778	0.000116795	noDEG
AT1G01640	5.38591	2.45412	2.49848	1.97668	2.45066	2.54137	2.35516	3.53142	2.79173	3.66346	2.27397	2.10914	5.42745	6.41088	5.81696	9.66179	8.61867	7.00513	1.10749	0.00177649	UP	1.39909	4.9789e-05	UP	-0.325063	0.532073	noDEG	1.19464	2.17728e-05	UP	1.43422	5.6266e-07	UP
AT1G01650	58.7953	23.291	23.3654	12.3542	8.15315	12.1421	8.7634	7.75982	9.7974	46.7479	39.5778	44.5371	92.4174	95.7211	85.7587	55.5327	54.9719	58.1932	0.0999648	0.728771	noDEG	-0.249493	0.165781	noDEG	0.701986	6.01552e-07	noDEG	1.91508	8.08802e-59	UP	0.937516	5.18899e-13	noDEG
AT1G01660	1.06236	0.601954	0.647755	0.269547	0.282768	0.188249	0	0.23233	0.0526742	0.103196	2.00326	2.15819	0.854321	0.773727	0.997194	0.902971	1.25038	0.843992	-0.138698	0.899315	noDEG	-1.48568	0.301438	noDEG	1.5878	0.0154976	UP	0.434529	0.514487	noDEG	0.339994	0.595289	noDEG
AT1G01670	1.39342	1.38912	1.48058	0.539094	0.518408	0.517686	0.328628	0.371728	0.316045	0.25799	2.27397	2.35438	1.15585	1.21586	1.55119	1.26416	1.51831	1.22379	-0.249487	0.724035	noDEG	-0.909262	0.203504	noDEG	0.541798	0.339962	noDEG	-0.187063	0.719014	noDEG	-0.438371	0.344432	noDEG
AT1G01680	0.148236	0.277825	0.138805	0	0.047128	0.0470624	0.109543	0	0.0526742	0	0	0	0.0502542	0.0552662	0.276998	0.496634	0.133969	0.168798	-1.54902	0.499241	noDEG	-0.82956	0.694872	noDEG	-4.61408	0.0866912	noDEG	-0.771175	0.620663	noDEG	0.0252779	0.987649	noDEG
AT1G01690	7.08074	4.86193	4.53428	1.12311	1.46097	1.03537	0.931111	1.44045	1.05348	0.567579	18.3	19.1784	6.5833	6.74248	6.48176	2.88951	3.97441	4.21996	-0.762978	0.0578185	noDEG	-0.863082	0.0356315	noDEG	1.84696	1.36433e-16	UP	0.437271	0.0795843	noDEG	-0.680255	0.0280518	noDEG
AT1G01695	1.05248	0.231521	0.370145	0	0.047128	0.0941247	0.109543	0.046466	0.0526742	0.103196	2.97781	3.43348	0.904575	0.552662	1.49579	0.270891	0.401907	0.464196	-1.47816	0.442166	noDEG	-0.952651	0.565254	noDEG	3.26778	6.13693e-07	UP	1.66521	0.0367998	UP	0.00447104	0.997593	noDEG
AT1G01700	1.21059	2.77825	1.66565	0.539094	0.565536	0.188249	0.0547713	0.185864	0.210697	0.361187	1.40769	1.81484	1.35686	0.939526	1.44039	1.12871	1.29503	1.09719	-1.17261	0.101082	noDEG	-2.71307	0.000991976	DOWN	-0.616205	0.291311	noDEG	-0.889725	0.0720938	noDEG	-1.25946	0.00678198	DOWN
AT1G01710	38.912	33.3853	30.3519	23.9448	25.2606	24.3783	22.2919	23.3724	23.9667	23.6835	45.5335	47.431	45.7815	46.7552	48.0869	34.6289	35.5018	35.3633	0.820902	3.37629e-08	noDEG	0.708147	1.66571e-07	noDEG	0.395053	0.0035713	noDEG	0.50273	0.000184356	noDEG	-0.191412	0.197019	noDEG
AT1G01715	7.64404	2.91716	2.40595	1.52743	1.27246	1.27068	1.58837	1.57984	1.05348	5.57259	13.6438	15.2054	6.6838	9.1742	8.80855	4.6503	6.51982	5.52815	0.226208	0.644456	noDEG	0.254528	0.609131	noDEG	2.28847	3.56743e-17	UP	1.57061	2.15038e-08	UP	0.727361	0.0197947	noDEG
AT1G01720	502.965	89.0891	102.253	536.982	539.286	482.907	420.205	453.369	350.178	339.877	183.542	198.063	803.062	907.251	899.414	647.34	473.759	512.809	3.64324	3.49247e-218	UP	3.26843	1.42135e-96	UP	0.848857	2.21659e-21	noDEG	3.13313	1.58421e-173	UP	2.18177	6.02607e-28	UP
AT1G01725	7.33274	4.30628	5.32084	3.59396	5.0427	3.34143	4.32693	4.55367	4.52998	5.77899	2.32811	3.38443	11.4579	14.0929	15.2349	7.08832	6.0286	5.35935	0.932458	0.00311898	noDEG	1.06343	2.50581e-05	UP	-0.896885	0.0226149	noDEG	1.44594	2.54963e-10	UP	0.0248308	0.939146	noDEG
AT1G01730	43.3837	17.6419	18.0909	12.2644	17.3431	11.9068	15.1169	13.0569	13.2739	28.2242	31.0234	31.637	63.9735	78.3123	86.1465	39.0535	33.6709	32.3671	0.831638	0.000294703	noDEG	0.796574	1.36246e-06	noDEG	0.66207	1.8364e-05	noDEG	2.03875	9.78609e-36	UP	0.640236	0.000277375	noDEG
AT1G01740	22.2008	6.80671	6.29247	2.96502	3.01619	2.07074	2.46471	2.4627	2.21232	12.2287	13.5897	13.5868	35.9317	48.9106	52.5743	19.5945	13.3076	14.8543	-0.088079	0.822611	noDEG	-0.291735	0.369452	noDEG	0.903621	0.000127083	noDEG	2.75181	8.74751e-41	UP	0.952183	0.000536231	noDEG
AT1G01750	0.953652	0.463041	1.1567	0.449245	0.70692	0.0941247	0.383399	0.092932	0.895461	1.70274	0.54142	0.294298	1.50762	1.60272	1.93899	0.677228	0.401907	0.253198	0.251997	0.832431	noDEG	0.309419	0.790111	noDEG	-1.09828	0.2879	noDEG	1.00962	0.0741429	noDEG	-1.19286	0.167895	noDEG
AT1G01760	6.30003	4.07476	4.62682	2.47085	2.07363	2.4943	1.80745	1.39398	1.47488	14.9634	3.89823	3.04108	9.14626	8.73207	8.47615	3.74733	4.06372	4.09336	0.310882	0.386572	noDEG	-0.31518	0.429114	noDEG	-0.475126	0.230904	noDEG	0.96241	2.57563e-05	noDEG	-0.464489	0.0892801	noDEG
AT1G01770	40.6908	29.1716	31.3236	18.9132	15.7408	17.6484	14.1858	16.5419	16.2236	25.9538	93.8282	97.707	22.3128	27.3015	28.143	26.6377	28.7587	29.2865	0.405995	0.0155999	noDEG	0.218465	0.171209	noDEG	1.51491	1.61984e-45	UP	-0.276001	0.0995651	noDEG	-0.4318	0.00170627	noDEG
AT1G01780	12.5951	14.9562	12.4924	6.73867	6.97495	6.8711	6.84641	6.17998	5.58346	8.46209	20.1408	25.9963	7.8899	9.78213	9.80574	9.84239	11.1194	10.0857	0.197359	0.427574	noDEG	0.021645	0.939675	noDEG	0.599073	0.00309924	noDEG	-0.640105	0.00289964	noDEG	-0.742656	0.000156946	noDEG
AT1G01790	39.075	191.931	172.673	84.9971	80.4475	82.3121	62.7131	66.8646	74.4813	16.5114	29.2908	29.4789	24.1723	21.3328	25.1514	16.5695	24.6056	19.5806	0.0557731	0.729608	noDEG	-0.259893	0.0316582	noDEG	-2.78311	7.46516e-161	DOWN	-3.00544	1.92072e-105	DOWN	-3.50849	2.85668e-76	DOWN
AT1G01800	39.2233	52.9256	56.3546	45.5984	49.2959	43.9562	45.022	46.9307	52.6215	26.057	47.1036	44.7333	23.72	25.1461	26.9242	38.9632	52.2479	46.5884	0.961277	4.23836e-14	noDEG	0.98398	1.60607e-22	noDEG	-0.398946	0.000717046	noDEG	-1.16541	1.03377e-18	DOWN	-0.585446	0.000433883	noDEG
AT1G01810	10.3321	0.231521	0.323877	0.224622	0.188512	0.0470624	0.712026	0.650524	1.4222	13.3639	4.43965	4.80687	16.0311	22.9355	23.0463	8.30734	6.65379	7.04733	0.349188	0.819427	noDEG	2.89008	6.98074e-05	UP	3.91039	9.32423e-11	UP	6.16433	1.67638e-38	UP	4.39375	2.92648e-18	UP
AT1G01820	64.0923	41.257	43.3533	39.2191	40.1531	41.3207	42.393	40.5648	41.2965	54.1264	90.4172	93.0473	55.3801	59.9639	62.7678	63.208	60.7772	60.1344	1.12814	4.81965e-20	UP	1.13736	1.1519e-24	UP	0.968596	4.85378e-21	noDEG	0.436374	0.000630682	noDEG	0.205105	0.113836	noDEG
AT1G01830	35.5766	18.1049	19.2938	105.258	94.1146	107.537	93.5493	93.1179	79.2746	46.0771	24.2015	22.9062	28.1926	35.2599	41.0512	44.2907	41.3071	48.4029	3.65254	1.50344e-172	UP	3.41817	1.55521e-117	UP	0.184886	0.303988	noDEG	0.845209	1.06758e-05	noDEG	0.926064	1.21458e-08	noDEG
AT1G01840	0.326119	0.416737	0.462682	0.0449245	0	0	0.164314	0	0.105348	0.0515981	0.162426	0.588596	0.351779	0.221065	0.332398	0.31604	0.580532	0.253198	-3.5251	0.0791223	noDEG	-1.16682	0.448584	noDEG	-0.369246	0.78222	noDEG	-0.590208	0.538153	noDEG	-0.540605	0.552751	noDEG
AT1G01860	7.3871	11.2056	12.0297	2.24622	2.54491	1.97662	2.84811	3.11322	3.58184	7.06894	7.41746	8.14225	7.58838	8.89787	7.97755	4.33426	6.43051	6.11894	-1.16391	1.39287e-05	DOWN	-0.703042	0.00338207	noDEG	-0.725766	0.00230387	noDEG	-0.564423	0.00481761	noDEG	-1.37972	1.76373e-08	DOWN
AT1G01870	0.0296472	0	0	0	0	0	0	0	0	0	0.054142	0.147149	0	0	0.0553997	0.0451486	0	0	NA	NA	NA	NA	NA	NA	3.41531	NA	NA	1.12018	NA	NA	0.555518	NA	noDEG
AT1G01880	4.99555	2.63933	2.59102	0.808641	0.659792	0.80006	1.42405	1.11518	0.790113	2.6831	8.12131	9.85899	5.12592	5.47136	5.70617	3.1604	3.61716	4.05116	-0.589888	0.255988	noDEG	-0.0640925	0.910622	noDEG	1.63317	2.25831e-07	UP	1.00173	0.000428009	UP	0.133059	0.705882	noDEG
AT1G01890	0.0049412	0	0	0	0	0	0	0	0	0.0515981	0	0	0	0	0	0	0	0	NA	NA	NA	NA	NA	NA	NA	NA	NA	NA	NA	NA	NA	NA	NA
AT1G01900	15.2782	3.05607	2.22087	1.12311	0.659792	0.705935	1.36928	1.02225	1.26418	43.7036	5.19764	4.65972	21.7098	37.1942	31.3562	4.28911	4.86754	4.38876	-0.471794	0.412636	noDEG	0.0425155	0.936967	noDEG	0.749627	0.0627359	noDEG	3.4531	1.13228e-36	UP	0.439011	0.179511	noDEG
AT1G01910	112.951	35.2837	36.1817	20.7102	17.9086	18.7308	22.4562	22.9077	29.1815	205.773	61.5595	63.7155	170.161	198.295	182.874	86.008	73.5489	81.825	0.297804	0.0653319	noDEG	0.637113	3.21312e-06	noDEG	0.661554	1.11207e-08	noDEG	2.30908	2.6828e-89	UP	0.840986	5.34655e-08	noDEG
AT1G01920	28.1451	19.3551	15.7775	10.8717	8.95432	10.9185	10.2422	9.99019	11.799	16.047	37.6287	38.5531	22.0616	21.6644	22.3261	31.5588	38.0472	34.9835	0.419726	0.066303	noDEG	0.442147	0.0226236	noDEG	0.966063	1.47268e-09	noDEG	0.270967	0.131029	noDEG	0.652654	0.000360693	noDEG
AT1G01930	34.9639	17.4103	18.461	18.9132	12.8188	18.2131	15.1716	14.8227	16.4343	31.7328	47.1036	40.8584	44.2237	47.75	42.9347	30.9268	26.0346	26.0793	1.09313	5.1831e-07	UP	0.95282	9.01422e-12	noDEG	1.14596	6.81848e-15	UP	1.27304	4.53595e-22	UP	0.295574	0.121127	noDEG
AT1G01940	199.728	9.16822	7.81932	59.9293	36.1943	68.5228	40.476	40.1466	38.2941	235.39	522.741	540.528	182.573	171.381	169.634	88.3106	69.7978	74.6933	3.88961	4.06151e-47	UP	3.38998	1.57244e-109	UP	5.8189	0	UP	4.30716	2.03454e-213	UP	2.86066	2.35483e-45	UP
AT1G01950	28.5503	26.347	28.3161	10.1979	10.2739	9.36541	10.7899	10.873	10.5875	37.615	31.5648	33.1085	26.685	32.1097	30.8022	21.5359	23.0873	23.3786	-0.25757	0.161439	noDEG	-0.177143	0.301737	noDEG	0.0949435	0.553174	noDEG	0.0745344	0.649258	noDEG	-0.602017	1.43711e-05	noDEG
AT1G01960	119.706	98.3499	104.797	44.9245	32.4712	40.9442	42.2286	46.5589	64.3678	107.066	166.595	152.005	115.886	122.415	115.342	99.1011	108.47	107.018	-0.164119	0.418487	noDEG	0.165489	0.358696	noDEG	0.501433	3.4639e-08	noDEG	0.162144	0.130806	noDEG	-0.286611	0.00957609	noDEG
AT1G01970	19.1027	32.4592	32.5728	10.6471	11.1222	10.2125	13.6928	13.7539	17.1718	18.5753	23.1728	23.9853	18.7448	18.9011	15.6781	12.2353	18.2198	14.6433	-0.409006	0.015045	noDEG	0.0333051	0.853223	noDEG	-0.612036	2.52277e-05	noDEG	-0.924492	1.37777e-09	noDEG	-1.45001	5.74705e-13	DOWN
AT1G01980	1.91224	0.0463041	0	0.718792	0.094256	0.423561	0.43817	0.46466	0.263371	4.17944	0.108284	0.0490497	3.6183	6.24509	5.42917	0.270891	0.223282	0.337597	5.35149	0.00488894	UP	5.2485	0.00325108	UP	1.60273	NA	NA	7.72631	4.05365e-07	UP	3.25234	0.0961418	noDEG
AT1G01990	55.2624	29.6346	29.7967	21.0247	17.9558	22.3546	26.4545	25.0916	25.2309	41.2269	117.597	131.306	45.48	44.2683	47.9761	37.067	34.4747	34.8569	0.660615	8.97632e-05	noDEG	0.952062	1.01218e-13	noDEG	1.91779	9.20112e-74	UP	0.575143	1.06791e-05	noDEG	-0.0764906	0.626616	noDEG
AT1G02000	34.1338	14.3543	14.6207	10.2428	6.40941	12.095	6.29869	6.8305	7.26904	38.7502	22.3607	23.74	51.0582	50.4581	45.1507	36.5252	27.4636	33.2533	0.60407	0.0484187	noDEG	0.075235	0.735975	noDEG	0.521792	0.00325418	noDEG	1.70173	3.34367e-35	UP	0.833226	9.15468e-05	noDEG
AT1G02010	10.6779	18.3827	16.7028	4.08813	3.95875	4.47092	3.45059	3.25262	3.2658	5.98538	6.71361	7.45555	11.1564	12.8218	11.7447	12.145	12.6377	10.2967	-0.873336	8.54455e-05	noDEG	-1.23502	2.06873e-08	DOWN	-1.45695	8.97013e-12	DOWN	-0.614266	0.000558197	noDEG	-0.920402	8.20095e-07	noDEG
AT1G02020	31.1147	21.2536	19.5252	12.6238	12.2533	14.4481	14.5692	14.9156	14.7488	24.6123	38.3326	39.1417	42.2638	37.4705	33.7938	27.2246	24.9182	27.5985	0.561576	0.00263283	noDEG	0.699076	6.76923e-06	noDEG	0.776553	1.06052e-07	noDEG	0.838684	1.60589e-07	noDEG	0.05084	0.79123	noDEG
AT1G02030	0.736239	0.185216	0.462682	0.089849	0.047128	0.141187	0.109543	0.092932	0.105348	1.39315	0.216568	0.0980994	1.15585	1.27112	1.38499	0.541783	0.446563	0.675193	-0.59365	0.718042	noDEG	-0.484758	0.753667	noDEG	-1.18776	0.467144	noDEG	1.92357	0.00455193	UP	0.453003	0.622748	noDEG
AT1G02040	0.647297	0	0.0462682	0	0	0.0470624	0.0547713	0	0	0.154794	0.433136	0.539547	0.804067	1.76852	1.05259	0.767526	0.491219	0.548595	0.73041	NA	noDEG	0.839602	NA	noDEG	4.24831	0.0426669	UP	5.64766	0.000554088	UP	4.37446	0.01253	UP
AT1G02050	15.1349	8.65887	8.46708	3.23456	2.6863	3.20024	3.94353	3.62435	4.63533	3.14748	16.8923	18.0993	15.1265	16.3035	12.6865	20.4523	19.9614	19.243	-0.293863	0.325306	noDEG	0.0869347	0.759675	noDEG	0.882269	2.15755e-05	noDEG	0.726026	0.000229979	noDEG	0.882909	1.20484e-07	noDEG
AT1G02060	14.5617	10.2332	9.39244	4.26783	3.2047	4.18855	4.43647	4.55367	4.79335	3.30228	16.3509	14.764	14.8752	13.0981	13.4621	19.7751	19.4701	18.7788	-0.136806	0.668142	noDEG	0.0704933	0.795422	noDEG	0.515175	0.0188769	noDEG	0.440582	0.0230089	noDEG	0.645798	0.000151041	noDEG
AT1G02065	0.528708	1.75956	1.06417	0.763716	0.424152	1.08243	0.821569	1.30105	1.05348	0.103196	0.54142	0.784795	0.251271	0.165799	0.110799	0.31604	1.29503	0.548595	0.294548	0.701793	noDEG	0.753326	0.187269	noDEG	-1.24127	0.104294	noDEG	-3.05076	0.000120889	DOWN	-1.32487	0.0879578	noDEG
AT1G02067	0	0	0	0	0.047128	0	0	0	0	0	0	0	0	0	0	0	0	0	2.16419	NA	NA	NA	NA	NA	NA	NA	NA	NA	NA	NA	NA	NA	NA
AT1G02070	0.177883	0.277825	0.185073	0.179698	0.282768	0.0941247	0.43817	0.185864	0.263371	0.154794	0.054142	0.196199	0.0502542	0.165799	0.166199	0.406337	0.223282	0.168798	0.875861	0.51645	noDEG	1.50752	0.164946	noDEG	-1.03051	0.585923	noDEG	-0.930603	0.509095	noDEG	-0.133663	0.913332	noDEG
AT1G02080	299.14	144.469	143.94	52.0675	49.4844	54.4982	39.8735	41.9588	44.615	190.449	287.061	269.577	461.233	449.757	446.133	291.163	248.2	253.704	-0.271191	0.0368956	noDEG	-0.608848	4.66398e-10	noDEG	0.800117	4.76933e-24	noDEG	1.59647	8.63171e-65	UP	0.543691	0.000290399	noDEG
AT1G02090	177.903	29.9125	27.946	134.863	117.207	130.692	104.997	104.27	99.8702	129.924	414.133	428.106	163.577	159.941	161.324	128.719	100.611	106.47	3.33974	1.25928e-143	UP	3.0008	3.38804e-141	UP	3.7146	0	UP	2.42854	2.37174e-103	UP	1.62178	2.42475e-18	UP
AT1G02100	49.1995	41.9515	40.9011	34.1426	27.7113	28.8022	29.0288	29.2271	27.0218	29.1013	88.3598	87.848	40.2033	42.3892	44.6521	42.9814	39.4762	42.7482	0.744079	2.25092e-06	noDEG	0.625902	4.959e-06	noDEG	0.939863	5.33058e-19	noDEG	-0.0192973	0.896263	noDEG	-0.320664	0.0296322	noDEG
AT1G02110	36.7329	36.9507	32.434	24.3042	24.8836	26.2137	26.7284	27.6473	26.4424	35.9639	49.1068	53.1208	38.8465	38.2442	40.331	27.0891	29.7858	25.6574	0.733197	3.10468e-06	noDEG	0.801906	2.8241e-08	noDEG	0.409226	0.00259926	noDEG	0.119951	0.43359	noDEG	-0.670016	1.78611e-05	noDEG
AT1G02120	75.7684	99.878	94.5259	43.9362	43.452	40.9913	40.0378	41.0759	42.9821	54.0748	76.7193	75.1441	79.8036	88.7576	92.2958	72.1474	70.8696	66.0424	0.0153294	0.928843	noDEG	-0.0671534	0.600199	noDEG	-0.50555	3.73777e-07	noDEG	-0.214596	0.101997	noDEG	-0.81332	2.9692e-11	noDEG
AT1G02130	46.0223	48.3415	47.4712	26.0562	23.6111	22.4017	28.262	25.6957	26.9165	19.4009	50.0814	52.6794	31.6601	35.9231	35.1788	64.6979	56.4902	58.995	0.203666	0.211589	noDEG	0.336743	0.00977089	noDEG	-0.0476417	0.726981	noDEG	-0.537955	4.64574e-05	noDEG	-0.0048592	0.979895	noDEG
AT1G02136	0.182824	0	0	0	0	0.0470624	0.164314	0	0	0.464383	0	0	0.150762	0.663195	0.443197	0.0451486	0.0893126	0.0843992	2.16419	NA	NA	3.86861	0.357631	noDEG	NA	NA	NA	5.55842	0.00335337	UP	2.7629	NA	NA
AT1G02140	235.028	89.0891	94.5722	87.3332	88.8834	84.2416	107.461	104.549	108.772	166.713	538.226	562.502	171.668	175.139	167.085	175.131	168.399	168.081	1.11973	3.29454e-25	UP	1.38714	1.57847e-54	UP	2.43536	3.85847e-253	UP	0.846953	4.37455e-18	noDEG	0.561619	4.1044e-07	noDEG
AT1G02145	17.1608	22.5501	20.5431	7.63716	8.76581	8.0006	7.17503	6.64464	6.21555	5.57259	16.3509	17.756	9.49804	10.8875	10.3043	23.9739	27.8655	24.1382	-0.206904	0.345619	noDEG	-0.52253	0.00927061	noDEG	-0.486626	0.00675509	noDEG	-1.12998	7.19373e-11	DOWN	-0.10219	0.560463	noDEG
AT1G02150	87.8941	130.855	125.942	62.445	62.7274	65.7461	71.3122	71.7435	73.4805	56.3451	164.538	161.766	55.5309	51.5081	56.7293	56.21	83.418	72.5833	0.186764	0.164042	noDEG	0.335321	0.00112199	noDEG	0.196576	0.028563	noDEG	-1.28658	1.83471e-27	DOWN	-1.19735	4.16398e-10	DOWN
AT1G02160	13.6278	13.0115	13.6954	6.46913	8.95432	6.25929	6.68209	8.73561	7.53241	6.34656	13.6979	13.8811	9.95032	13.2639	12.1325	15.7568	19.2022	17.0064	0.314722	0.242991	noDEG	0.368751	0.0959367	noDEG	-0.101624	0.655513	noDEG	-0.235385	0.257967	noDEG	0.0411931	0.834554	noDEG
AT1G02170	32.2907	23.3373	22.9953	14.8251	18.7098	15.7188	19.9915	17.7965	19.3314	19.3493	29.345	28.5469	33.7205	35.8125	36.7854	39.821	36.4395	37.4732	0.702949	0.000117429	noDEG	0.882302	2.18353e-10	noDEG	0.172534	0.292854	noDEG	0.560012	4.84719e-05	noDEG	0.379001	0.0120308	noDEG
AT1G02180	2.91037	3.3802	3.28504	0.988339	0.94256	0.80006	0.602484	0.69699	0.368719	1.03196	2.7071	4.21827	1.25635	1.87905	1.55119	3.38614	4.28701	4.26216	-0.672195	0.144322	noDEG	-1.40184	0.00731133	DOWN	-0.0918215	0.849622	noDEG	-1.15105	0.00258213	DOWN	-0.0779742	0.815885	noDEG
AT1G02190	1.28965	0.740866	0.555218	0.584018	0.188512	0.658873	0.164314	0.092932	0.368719	0.670775	1.62426	1.27529	1.80915	2.59751	1.55119	1.17386	0.893126	0.717393	0.756071	0.403438	noDEG	-0.504591	0.656734	noDEG	1.00987	0.185543	noDEG	1.55684	0.00314353	UP	0.183294	0.792193	noDEG
AT1G02205	60.6582	77.5594	78.4246	54.9876	38.5507	58.5456	38.7781	40.2396	31.3938	5.88218	23.8225	24.672	23.72	9.89266	11.6339	65.2848	191.218	135.84	0.578447	0.00677682	noDEG	0.0907225	0.654191	noDEG	-1.83375	4.93609e-58	DOWN	-2.42002	4.11099e-06	DOWN	0.401492	0.356766	noDEG
AT1G02210	0.0049412	0	0	0	0	0	0	0	0	0	0	0	0	0	0	0.0451486	0	0	NA	NA	NA	NA	NA	NA	NA	NA	NA	NA	NA	NA	0.555518	NA	noDEG
AT1G02220	56.9375	3.4265	3.70145	1.79698	2.3564	2.16487	1.36928	2.55563	2.52836	6.39816	63.1838	62.7836	45.48	49.4633	56.0091	100.456	84.1771	83.3864	0.441288	0.242096	noDEG	0.44154	0.291158	noDEG	3.99545	1.65865e-119	UP	3.7675	1.42527e-88	UP	4.31759	3.6231e-100	UP
AT1G02228	0.0049412	0	0	0	0	0	0	0	0	0	0	0	0	0	0.0553997	0	0	0	NA	NA	NA	NA	NA	NA	NA	NA	NA	1.12018	NA	NA	NA	NA	NA
AT1G02230	6.54709	0.138912	0.138805	0.089849	0.047128	0.0470624	0.109543	0.185864	0.0526742	0.619177	14.0228	15.4997	7.38736	5.74769	5.98316	7.04318	3.92975	5.57035	0.0246777	0.992034	noDEG	0.938948	0.570923	noDEG	6.58392	3.49564e-24	UP	5.46965	1.37872e-16	UP	4.98593	5.628e-12	UP
AT1G02250	0.350825	0	0	0	0	0	0.0547713	0	0.105348	0.25799	0.324852	0.196199	1.05534	0.718461	0.498597	0.225743	0.267938	0.0843992	NA	NA	NA	3.76537	NA	NA	4.7868	0.0630923	noDEG	6.42534	0.000153758	UP	4.1589	0.0657226	noDEG
AT1G02260	12.8422	13.2893	14.2506	2.96502	3.01619	3.05905	1.58837	1.67278	2.42301	2.47671	11.424	10.2514	12.0107	7.46094	8.30995	18.6012	20.4079	18.0192	-0.991356	2.52456e-05	noDEG	-1.70126	1.69684e-10	DOWN	-0.493889	0.0238218	noDEG	-0.620784	0.0142855	noDEG	0.131758	0.445168	noDEG
AT1G02270	42.5388	19.3088	19.2013	10.0182	7.82325	10.2125	8.27046	9.1538	12.9578	69.5542	30.9151	30.8523	64.3253	60.1297	56.1753	34.042	35.2338	33.0423	0.158016	0.509851	noDEG	0.23054	0.310089	noDEG	0.533003	0.000582614	noDEG	1.59196	3.28445e-33	UP	0.491666	0.00024066	noDEG
AT1G02280	61.3005	76.587	79.5813	51.2588	41.8025	48.0036	45.8435	50.3691	50.6726	41.0721	129.616	134.151	32.9667	35.3151	36.3976	35.0353	50.417	46.7571	0.468519	0.00150233	noDEG	0.494204	3.95711e-06	noDEG	0.608044	1.00577e-11	noDEG	-1.21496	2.28516e-24	DOWN	-1.16083	7.67108e-10	DOWN
AT1G02290	19.0039	9.30713	9.53125	21.2493	13.3372	21.7899	14.0762	12.964	12.5891	27.347	34.1636	32.8142	14.7747	14.9219	16.3429	14.0864	14.0667	14.2213	2.19655	1.02008e-18	UP	1.65657	8.17058e-22	UP	1.68168	7.27111e-24	UP	0.6517	0.000329265	noDEG	0.252458	0.167997	noDEG
AT1G02300	18.6234	18.0586	18.8312	9.38922	11.4521	8.18885	7.22981	8.22448	7.21636	6.65615	33.8929	36.6892	4.62338	6.52142	7.86675	18.6464	30.6342	22.7878	0.269601	0.257251	noDEG	-0.115665	0.596248	noDEG	0.788129	1.359e-07	noDEG	-1.59624	3.43e-11	DOWN	0.0427705	0.882683	noDEG
AT1G02305	76.4651	75.9851	79.3962	54.4036	50.9925	56.5689	43.0502	43.4457	40.3484	33.4356	103.953	109.675	48.6963	50.1265	48.7517	91.0646	98.3778	93.7253	0.675489	4.05735e-08	noDEG	0.292434	0.0232211	noDEG	0.311259	0.00119966	noDEG	-0.711987	8.22643e-11	noDEG	-0.0520305	0.654152	noDEG
AT1G02310	1.68989	1.01869	1.0179	0.179698	0.282768	0.141187	0.0547713	0.092932	0	1.23835	0	0.245248	1.7589	1.71325	1.82819	3.02495	3.34922	2.57418	-1.14082	0.211345	noDEG	-3.153	0.0149518	DOWN	-3.16798	0.00669287	DOWN	0.742439	0.118124	noDEG	1.2153	0.00219543	UP
AT1G02320	0	0	0	0	0	0	0	0	0	0	0	0	0	0	0	0	0	0	NA	NA	NA	NA	NA	NA	NA	NA	NA	NA	NA	NA	NA	NA	NA
AT1G02330	47.0551	22.3186	21.6998	7.54732	8.53017	7.20054	8.21569	7.99215	9.27065	19.7621	40.0651	42.9185	69.9538	63.943	58.0034	54.9007	48.8093	51.6945	-0.304793	0.142174	noDEG	-0.210471	0.245491	noDEG	0.766033	4.54636e-08	noDEG	1.48608	1.69982e-26	UP	0.903677	2.16556e-09	noDEG
AT1G02335	3.1179	3.98215	3.1925	2.381	1.64948	2.96493	0.931111	1.53338	1.4222	0.619177	1.0287	0.833845	1.65839	1.49219	1.55119	7.85585	5.22479	5.27495	0.576074	0.17024	noDEG	-0.300079	0.525824	noDEG	-2.09939	3.15117e-05	DOWN	-1.24846	0.000775657	DOWN	0.439275	0.234545	noDEG
AT1G02340	17.8871	65.7518	60.9352	25.9664	23.1399	17.9778	33.9582	27.8331	23.5454	30.1333	4.1148	3.82588	19.4986	25.1461	28.5308	7.22377	6.16257	7.30053	-0.304201	0.157837	noDEG	0.0173032	0.944533	noDEG	-4.14714	3.45893e-128	DOWN	-1.43143	2.51943e-15	DOWN	-3.53057	1.0874e-93	DOWN
AT1G02350	1.11177	2.12999	3.00743	0.89849	0.848304	0.517686	0.985883	0.92932	1.05348	0.361187	1.08284	1.52054	0.402033	0.773727	0.720196	0.722377	1.20572	0.675193	-0.561732	0.324907	noDEG	-0.207806	0.693738	noDEG	-1.12296	0.0410118	DOWN	-2.08114	5.2591e-05	DOWN	-1.90289	6.46415e-05	DOWN
AT1G02360	0.765886	2.87086	4.71935	1.16804	0.754048	0.847122	0.219085	0.418194	0.579416	0.567579	0.487278	0.882894	0.251271	0.44213	0.166199	0.270891	0.267938	0.253198	-0.831757	0.0945493	noDEG	-2.05419	0.000374752	DOWN	-2.60484	1.89698e-06	DOWN	-3.78054	3.93436e-11	DOWN	-4.17467	1.72569e-14	DOWN
AT1G02370	11.5624	4.39889	4.9507	1.30281	1.69661	1.64718	2.40994	1.48691	1.89627	1.96073	12.182	10.889	6.73406	6.13455	5.59537	19.4139	20.3186	22.0704	-0.3932	0.322633	noDEG	-0.114169	0.787648	noDEG	1.15541	1.15407e-05	UP	0.345971	0.189345	noDEG	1.80849	5.44544e-21	UP
AT1G02380	2.27789	4.63041	4.25667	1.70713	1.69661	1.83543	2.40994	1.39398	2.10697	1.23835	1.46184	1.17719	1.45737	1.76852	1.77279	1.62535	2.90266	2.32098	-0.148542	0.719979	noDEG	-0.0179789	0.968241	noDEG	-1.90382	1.414e-05	DOWN	-1.47159	1.5764e-05	DOWN	-1.29845	0.000241869	DOWN
AT1G02390	13.0695	3.79694	5.50591	4.26783	2.96906	3.48261	3.2315	2.3233	2.58103	2.88949	1.57012	1.81484	13.3676	6.79775	7.92215	30.2947	30.0537	22.7034	0.824346	0.0122901	noDEG	0.390708	0.285788	noDEG	-1.60173	0.000163239	DOWN	0.964305	0.00539308	noDEG	2.24213	3.96096e-19	UP
AT1G02400	9.37346	2.36151	2.96116	1.21296	1.22533	1.55306	1.47882	0.92932	1.26418	1.96073	2.0574	1.61864	11.86	9.94792	9.03015	18.24	15.6744	15.9514	0.202158	0.686367	noDEG	0.0405882	0.939269	noDEG	-0.681756	0.185715	noDEG	1.89959	2.49039e-13	UP	2.31306	2.96245e-22	UP
AT1G02405	1.98142	0.138912	0.185073	0.0449245	0.047128	0.141187	0.109543	0.046466	0.0526742	0.206392	0.324852	0.294298	1.60813	0.994792	0.720196	5.37268	4.19769	4.30436	0.142301	0.946115	noDEG	-0.0599036	0.976448	noDEG	0.78808	0.632322	noDEG	2.72641	0.00129809	UP	4.50545	3.4542e-12	UP
AT1G02410	26.4354	20.5127	19.9879	9.25445	9.09571	8.28297	7.94183	9.89726	11.1669	13.9831	20.953	22.6119	28.7454	30.2859	28.143	31.8749	31.9293	32.4093	0.00988578	0.968298	noDEG	0.097453	0.656489	noDEG	-0.043339	0.825687	noDEG	0.467337	0.00100124	noDEG	0.330883	0.0197347	noDEG
AT1G02420	1.53671	1.01869	0.462682	0.089849	0.047128	0	0	0	0.158023	0.515981	1.51598	0.980994	3.0655	2.15538	2.82538	1.4899	1.16106	1.30819	-2.81904	0.0585607	noDEG	-2.72068	0.0921341	noDEG	0.596119	0.478447	noDEG	1.80121	0.000288662	UP	0.49813	0.436876	noDEG
AT1G02430	0.78071	0.0463041	0.0925364	0.089849	0.047128	0.0470624	0	0	0.0526742	0.103196	0.487278	0.343348	1.90966	1.98958	1.44039	0.857823	0.491219	0.337597	1.03065	0.656498	noDEG	-0.745478	NA	noDEG	2.4361	0.151442	noDEG	4.62799	2.65586e-06	UP	2.68901	0.0330978	UP
AT1G02440	1.35883	0	0.0925364	0.0449245	0	0.0941247	0.0547713	0.046466	0.0526742	0.103196	0.703847	0.784795	3.0655	3.64757	4.09958	0.857823	0.312594	0.590794	1.22595	0.704672	noDEG	1.33286	0.621564	noDEG	3.86776	0.0139156	UP	6.23103	2.00357e-08	UP	3.34854	0.0221681	UP
AT1G02450	0.508944	0.0926082	0	0.089849	0	0.0470624	0	0.046466	0.158023	0.103196	1.62426	1.56959	0.351779	0.221065	0.166199	0.541783	0.267938	0.253198	1.15999	0.719541	noDEG	1.66248	0.553985	noDEG	4.9552	0.000160997	UP	2.35276	0.166216	noDEG	2.60073	0.103538	noDEG
AT1G02460	3.74543	0.277825	0.323877	0.134773	0.094256	0.188249	0.0547713	0.185864	0.210697	0	1.24527	1.32434	0.854321	0.44213	0.110799	8.35248	10.6282	10.7187	0.0889216	0.954588	noDEG	0.172233	0.906148	noDEG	1.94726	0.0267982	UP	0.595896	0.589573	noDEG	4.7068	2.80278e-23	UP
AT1G02470	3.30072	1.25021	1.06417	0.628943	1.27246	1.1295	1.1502	1.06872	1.05348	0.619177	3.35681	2.59963	0.804067	1.21586	1.38499	6.36595	7.59157	6.11894	1.0013	0.0887475	noDEG	1.0805	0.0327967	UP	1.21326	0.0227847	UP	-0.086429	0.885026	noDEG	2.19602	6.342e-12	UP
AT1G02475	30.8874	49.8232	47.101	39.3539	41.4255	38.4029	57.0169	48.6964	56.3087	31.7328	23.2269	20.5028	29.4992	29.3464	32.298	28.5339	32.3312	34.0973	0.912351	4.44308e-12	noDEG	1.32017	9.86404e-29	UP	-1.29824	4.68038e-21	DOWN	-0.72696	9.74069e-08	noDEG	-0.947842	1.76179e-10	noDEG
AT1G02480	0	0	0	0	0	0	0	0	0	0	0	0	0	0	0	0	0	0	NA	NA	NA	NA	NA	NA	NA	NA	NA	NA	NA	NA	NA	NA	NA
AT1G02490	0.0395296	0.0463041	0.138805	0	0	0	0.0547713	0	0	0.154794	0	0	0.100508	0.0552662	0.0553997	0	0	0	-2.22566	NA	NA	-1.15569	NA	NA	-3.42443	NA	NA	-0.430036	0.834152	noDEG	-3.83956	NA	NA
AT1G02500	296.941	429.517	436.864	253.105	270.609	257.855	319.207	308.581	317.994	236.216	358.42	378.467	191.016	200.285	210.02	308.274	328.001	313.248	0.466645	1.37396e-05	noDEG	0.708909	7.71453e-17	noDEG	-0.382009	3.5126e-08	noDEG	-1.16445	1.63815e-30	DOWN	-0.7858	7.05092e-20	noDEG
AT1G02510	0.390355	0	0	0.763716	0.094256	0.376499	0.43817	0.789922	0.316045	0.412785	0.595562	0.637646	0.502542	0.939526	0.720196	0.0451486	0.133969	0.126599	6.79438	0.000376416	UP	7.10849	4.64664e-05	UP	6.03	0.00244099	UP	6.34546	0.000187345	UP	3.24329	0.231869	noDEG
AT1G02520	12.3728	3.65803	3.60892	1.57236	1.46097	2.63549	1.20497	1.39398	1.05348	3.92145	10.0163	9.36849	14.2219	16.3588	14.7363	18.7818	15.7637	16.5844	0.256593	0.59332	noDEG	-0.402667	0.357856	noDEG	1.26673	1.07865e-05	UP	2.00156	6.59959e-22	UP	1.89905	1.33983e-17	UP
AT1G02530	1.61083	0.0463041	0.231341	0.0449245	0	0	0.109543	0	0.0526742	0.619177	0.866273	0.931944	1.80915	1.21586	0.997194	3.34099	2.27747	3.33377	-1.84477	0.551783	noDEG	-0.2123	0.931964	noDEG	2.55589	0.0301056	UP	3.2277	0.000154485	UP	4.10175	5.51485e-08	UP
AT1G02540	0.0098824	0	0	0	0	0	0	0	0	0	0	0	0.0502542	0	0.0553997	0	0	0	NA	NA	NA	NA	NA	NA	NA	NA	NA	2.00951	NA	NA	NA	NA	NA
AT1G02550	0	0	0	0	0	0	0	0	0	0	0	0	0	0	0	0	0	0	NA	NA	NA	NA	NA	NA	NA	NA	NA	NA	NA	NA	NA	NA	NA
AT1G02560	178.822	271.296	260.12	201.531	198.88	202.509	245.704	230.89	250.518	177.343	261.181	257.315	144.682	126.504	144.095	126.281	155.449	149.555	0.796391	1.08998e-13	noDEG	1.03261	2.86606e-31	UP	-0.184582	0.0218877	noDEG	-0.993061	3.92956e-16	noDEG	-1.22108	1.43092e-19	DOWN
AT1G02570	0.543532	0.277825	0.231341	0	0.094256	0	0	0.092932	0	0.0515981	0	0.0980994	1.00508	0.607929	0.553997	1.5802	0.35725	0.886191	-1.83199	0.432686	noDEG	-1.77576	0.434854	noDEG	-2.49728	0.247632	noDEG	1.45578	0.0841217	noDEG	1.5663	0.109866	noDEG
AT1G02575	0.0098824	0.0463041	0.0462682	0	0	0	0	0	0.0526742	0.0515981	0	0	0.0502542	0	0	0	0	0	-1.24049	NA	NA	-0.169522	NA	noDEG	-2.43629	NA	NA	-1.32259	NA	NA	-2.84901	NA	NA
AT1G02580	0.212472	0	0	0	0.047128	0	0	0.046466	0.0526742	0	0.378994	0.980994	0.100508	0.110532	0.0553997	0.0902971	0.178625	0.126599	2.16419	NA	NA	3.11829	NA	NA	6.17138	0.00177332	UP	3.32834	0.226688	noDEG	3.6134	0.138917	noDEG
AT1G02590	0.0098824	0	0	0.0449245	0	0	0.0547713	0	0.0526742	0	0	0	0	0.0552662	0.0553997	0	0	0	2.16419	NA	NA	3.20341	NA	NA	NA	NA	NA	2.0515	NA	NA	NA	NA	NA
AT1G02600	0	0	0	0	0	0	0	0	0	0	0	0	0	0	0	0	0	0	NA	NA	NA	NA	NA	NA	NA	NA	NA	NA	NA	NA	NA	NA	NA
AT1G02610	5.18332	11.9465	21.4222	2.51577	2.6863	2.35312	3.17673	2.50916	3.16045	1.08356	0.487278	0.637646	1.45737	1.93432	3.10238	3.65703	3.48319	3.37597	-1.51976	1.94415e-06	DOWN	-1.33029	1.80413e-05	DOWN	-5.02597	1.09718e-33	DOWN	-2.99485	1.40473e-17	DOWN	-2.57778	1.19574e-16	DOWN
AT1G02620	0.681886	1.94477	2.0358	0.269547	0.282768	0.0941247	0	0.371728	0.263371	0.154794	0.378994	0.245248	0.351779	0.221065	0.332398	0.451486	0.535876	0.506395	-2.00481	0.00689352	DOWN	-2.03622	0.0206058	DOWN	-2.82835	0.000142921	DOWN	-2.76818	6.07271e-06	DOWN	-2.33162	1.88887e-06	DOWN
AT1G02630	0.187766	0.694562	0.740291	0.224622	0.141384	0.0941247	0.383399	0.185864	0.0526742	0.154794	0	0.0490497	0.100508	0	0.166199	0.0902971	0	0	-1.02138	0.347201	noDEG	-0.614469	0.59343	noDEG	-4.95444	0.00814071	DOWN	-3.05637	0.0069187	DOWN	-4.93038	0.000622121	DOWN
AT1G02640	14.3147	32.5055	47.5174	12.2195	11.1693	9.27128	8.21569	8.17802	6.58427	5.3662	12.4527	13.2925	4.2716	4.80816	5.53997	7.901	5.67135	6.96293	-0.672714	0.00362628	noDEG	-1.20651	8.69612e-08	DOWN	-1.77992	5.80445e-23	DOWN	-3.08726	1.07253e-45	DOWN	-2.87238	9.42745e-29	DOWN
AT1G02650	2.68801	1.80586	2.1746	0.359396	0.282768	0.235312	0.43817	0.604058	0.948135	4.23104	1.51598	1.32434	3.97008	5.36083	4.76437	0.993268	1.07175	0.464196	-1.56205	0.0194439	DOWN	-0.425024	0.492887	noDEG	-0.634427	0.281361	noDEG	1.18518	0.000264939	UP	-1.57784	0.00338437	DOWN
AT1G02660	44.4412	15.9749	35.9966	11.0964	9.04858	7.29466	7.50366	6.8305	9.376	71.1022	17.163	15.0092	63.1192	78.4228	73.1276	19.143	14.558	15.4451	-0.295743	0.464859	noDEG	-0.546024	0.112508	noDEG	-0.830126	0.169334	noDEG	1.41704	1.45917e-07	UP	-0.987318	0.00896484	noDEG
AT1G02670	2.19883	2.73194	2.45221	0.808641	1.31958	1.41187	1.47882	1.44045	1.15883	0.877167	4.71036	4.36542	1.95991	2.04485	1.82819	1.21901	1.51831	1.22379	0.0621282	0.915609	noDEG	0.239589	0.613906	noDEG	0.658099	0.104924	noDEG	-0.469048	0.225641	noDEG	-1.30922	0.000589384	DOWN
AT1G02680	13.8749	10.5573	9.48498	5.21124	6.64505	5.83573	6.07961	6.17998	6.21555	5.4178	12.561	14.3225	16.1818	14.5903	16.1767	14.4475	17.9965	14.9387	0.433357	0.0869756	noDEG	0.463637	0.0334938	noDEG	0.274447	0.250742	noDEG	0.590178	0.00165039	noDEG	0.320156	0.118417	noDEG
AT1G02681	0.785651	0	0.0462682	0.134773	0	0.0941247	0.109543	0.185864	0.105348	0.773971	2.38225	2.06009	0.60305	0.994792	0.997194	0.225743	0.0893126	0.168798	2.92905	0.306407	noDEG	3.7173	0.0891325	noDEG	6.43719	8.59311e-05	UP	5.169	0.00192487	UP	2.47985	0.263559	noDEG
AT1G02690	12.8965	10.0017	10.2253	7.36762	7.35197	6.68285	5.64144	7.15576	7.37438	7.63652	17.5962	14.3716	14.7245	14.0376	12.0771	12.6416	12.6824	13.2507	0.696754	0.000703405	noDEG	0.57864	0.00739188	noDEG	0.511501	0.020814	noDEG	0.376298	0.0534288	noDEG	0.0145752	0.944226	noDEG
AT1G02700	46.3583	2.68564	2.86863	11.905	10.8394	13.0833	11.2829	11.7559	8.37519	13.5703	4.27722	3.92397	29.5494	29.899	34.0708	119.553	93.0191	103.516	3.30526	2.12266e-49	UP	3.0917	1.819e-31	UP	0.414002	0.325317	noDEG	3.43673	1.23887e-64	UP	4.91676	2.62925e-105	UP
AT1G02705	0.0938828	0.0463041	0.0462682	0.089849	0	0.0470624	0.0547713	0.046466	0.105348	0.103196	0.108284	0.196199	0	0	0.110799	0.0451486	0.312594	0.0421996	1.18447	0.682497	noDEG	1.7199	0.4474	noDEG	1.57089	0.540127	noDEG	-0.381556	NA	noDEG	1.16567	0.588237	noDEG
AT1G02710	0	0	0	0	0	0	0	0	0	0	0	0	0	0	0	0	0	0	NA	NA	NA	NA	NA	NA	NA	NA	NA	NA	NA	NA	NA	NA	NA
AT1G02720	7.4958	9.86278	9.48498	3.54904	2.26214	2.4943	2.51948	2.3233	2.68638	2.47671	11.6405	10.0061	5.27669	4.4213	3.98878	8.12674	9.24386	9.49491	-0.604719	0.0549338	noDEG	-0.783757	0.00290445	noDEG	0.0124124	0.966263	noDEG	-1.13533	2.26319e-06	DOWN	-0.444367	0.0288719	noDEG
AT1G02730	6.05791	23.6151	25.4475	3.50411	3.44035	2.02368	3.66967	3.99608	5.63614	1.80593	2.76124	2.79583	1.25635	1.54745	1.16339	1.5802	12.9503	8.73532	-1.83549	4.08549e-12	DOWN	-1.30768	2.96742e-10	DOWN	-3.28991	4.98368e-48	DOWN	-4.26762	2.55067e-67	DOWN	-2.01055	0.0571279	noDEG
AT1G02740	12.4568	9.90908	8.83722	5.03154	6.17377	4.51799	5.97007	5.66885	6.42625	8.97807	13.6438	14.8621	11.7092	10.7217	12.0771	13.0028	15.8976	11.8581	0.359464	0.198194	noDEG	0.524475	0.0161116	noDEG	0.455219	0.0465334	noDEG	0.242269	0.249028	noDEG	0.198495	0.401153	noDEG
AT1G02750	27.1865	13.2893	12.2148	4.80692	5.70249	4.09442	5.1485	5.43652	6.3209	10.4228	31.24	27.7621	44.9775	47.1421	37.7826	23.2967	18.711	20.8044	-0.190873	0.50841	noDEG	-0.0153103	0.953009	noDEG	1.06053	7.50254e-10	UP	1.70888	6.54827e-27	UP	0.384683	0.0717161	noDEG
AT1G02760	0	0	0	0	0	0	0	0	0	0	0	0	0	0	0	0	0	0	NA	NA	NA	NA	NA	NA	NA	NA	NA	NA	NA	NA	NA	NA	NA
AT1G02770	4.21484	1.57434	1.48058	1.34773	0.94256	1.36481	1.31451	1.34751	1.36953	3.14748	1.57012	2.25629	3.71881	3.37124	4.43197	7.7204	5.93929	7.30053	0.873744	0.0759676	noDEG	0.981856	0.0278039	noDEG	0.177179	0.782796	noDEG	1.27805	0.000362686	UP	1.86406	6.49044e-09	UP
AT1G02780	654.111	650.665	669.778	418.876	471.469	414.243	491.079	496.536	516.207	405.561	704.171	725.298	415.099	380.563	399.265	849.831	970.248	954.639	0.598023	6.35901e-07	noDEG	0.769494	3.35243e-24	noDEG	-0.0338298	0.647386	noDEG	-0.781107	9.79405e-15	noDEG	0.152938	0.188941	noDEG
AT1G02790	0.024706	0	0	0	0	0	0	0	0	0	0	0	0	0.165799	0.110799	0	0	0	NA	NA	NA	NA	NA	NA	NA	NA	NA	3.37042	0.276421	noDEG	NA	NA	NA
AT1G02800	0.790592	2.77825	2.26714	0.40432	0.329896	0.658873	0.87634	0.789922	0.368719	0.0515981	1.0287	1.47149	0.351779	0.165799	0.276998	0.180594	0.759157	0.886191	-1.24506	0.0385354	DOWN	-0.71673	0.237168	noDEG	-1.16091	0.0355024	DOWN	-3.29567	5.74984e-08	DOWN	-2.38701	0.000324902	DOWN
AT1G02810	1.60589	3.05607	7.68052	0.449245	0.23564	0.235312	0.109543	0.092932	0.105348	0.464383	4.27722	3.43348	0.100508	0.0552662	0.110799	0.496634	0.982439	1.09719	-2.91275	4.36799e-06	DOWN	-4.53506	2.97431e-08	DOWN	-0.616854	0.169239	noDEG	-5.95367	2.46921e-13	DOWN	-2.96918	1.24501e-07	DOWN
AT1G02813	0.108706	0	0	0	0	0	0	0	0	0	0.108284	0	0.150762	0.0552662	0.110799	0.270891	0.133969	0.210998	NA	NA	NA	NA	NA	NA	2.52074	NA	NA	3.58821	0.169716	noDEG	4.26634	0.048548	UP
AT1G02816	24.0439	18.1512	16.4252	13.9266	7.68187	14.8717	7.88706	7.38809	6.16288	16.2018	18.6249	18.4917	18.3428	21.4986	16.1767	34.1775	33.8941	35.8275	0.690683	0.028534	noDEG	-0.104236	0.68677	noDEG	-0.0473734	0.82445	noDEG	0.0552681	0.788467	noDEG	0.669687	1.2808e-05	noDEG
AT1G02820	59.6699	38.9881	41.225	14.1512	27.24	12.7068	31.0005	23.8371	43.4035	81.4734	1.19112	1.27529	91.3621	88.7576	92.739	76.888	60.286	66.169	0.0478755	0.910204	noDEG	0.860805	4.19771e-05	noDEG	-5.16967	5.70128e-90	DOWN	1.12935	8.31466e-24	UP	0.428026	0.0238277	noDEG
AT1G02830	0.563297	0	0.0462682	0	0	0	0	0.046466	0.368719	0.154794	0	0	0.904575	0.663195	0.609396	1.30931	1.07175	0.717393	-0.230862	NA	noDEG	3.69005	0.157105	noDEG	-1.42834	NA	NA	4.92229	0.0035996	UP	5.14712	0.0020943	UP
AT1G02840	149.837	134.606	133.114	88.5462	96.8481	79.6766	84.0739	85.451	87.8605	109.285	232.648	251.38	146.742	152.48	151.85	110.298	114.767	118.412	0.600219	1.69429e-05	noDEG	0.524793	2.11077e-08	noDEG	0.705595	2.20618e-18	noDEG	0.114452	0.288439	noDEG	-0.558058	2.80202e-07	noDEG
AT1G02850	204.106	50.1011	52.9308	24.4389	16.6362	22.3546	17.5816	13.8469	13.8006	10.5776	117.109	124.243	108.901	97.2133	87.9747	435.458	437.676	456.515	-0.0844198	0.734521	noDEG	-0.603784	0.000486479	noDEG	1.0801	1.83293e-29	UP	0.87593	5.84055e-11	noDEG	2.77331	1.83296e-151	UP
AT1G02860	34.6477	14.7247	16.9804	11.0514	7.54048	10.4949	9.31111	8.82854	7.9538	42.0524	35.8962	33.9914	45.5303	44.6551	42.8793	35.6222	24.6056	27.8517	0.492615	0.0444028	noDEG	0.305846	0.142436	noDEG	0.993091	1.72774e-10	noDEG	1.43289	8.40414e-26	UP	0.562151	0.0254989	noDEG
AT1G02870	35.5668	10.9741	12.076	5.03154	4.24152	4.09442	4.65556	5.06479	6.26823	33.6935	31.5648	31.1956	40.5551	38.2442	36.8962	40.6337	44.0311	44.394	-0.169431	0.536995	noDEG	0.0509628	0.846808	noDEG	1.29744	3.50208e-15	UP	1.69083	2.08047e-31	UP	1.56805	2.41283e-28	UP
AT1G02880	22.9914	8.79778	10.5029	4.89677	5.13695	5.69454	5.20327	5.15773	4.26661	12.3835	16.8923	17.805	24.725	26.0304	24.9852	33.2745	28.5354	31.3543	0.321814	0.209529	noDEG	0.189334	0.495364	noDEG	0.699507	0.000791266	noDEG	1.33576	9.12873e-17	UP	1.35709	3.54734e-13	UP
AT1G02890	344.288	104.925	94.5259	100.092	92.2295	98.125	90.4273	88.6107	103.241	368.462	360.911	340.307	575.159	641.033	573.387	243.757	170.676	197.874	1.15549	1.80209e-19	UP	1.07797	6.70286e-24	UP	1.66424	2.77259e-81	UP	2.52541	1.25475e-110	UP	0.704163	0.00158508	noDEG
AT1G02900	2.42119	6.89931	10.2715	1.57236	1.60235	1.78837	0.657255	0.882854	0.790113	0.361187	0.866273	0.784795	1.80915	2.10012	1.44039	1.80594	3.61716	2.32098	-1.1705	0.000519277	DOWN	-2.28703	4.08698e-09	DOWN	-3.52466	5.29651e-18	DOWN	-2.31692	3.26051e-13	DOWN	-2.07052	3.47149e-08	DOWN
AT1G02910	56.5422	62.418	61.6292	44.0709	45.1486	45.8858	50.9373	47.5812	54.0964	85.1368	60.206	66.3642	58.7471	70.9066	61.6598	36.5703	39.2975	37.3044	0.738014	1.46679e-09	noDEG	0.878248	1.87591e-18	noDEG	-0.119479	0.321839	noDEG	-0.0144919	0.922633	noDEG	-1.05072	5.94798e-21	DOWN
AT1G02920	8.47416	26.347	29.9818	7.14299	6.12664	9.78897	6.35347	13.5681	6.42625	3.25068	2.27397	2.64868	4.07059	4.64236	2.60378	9.3006	9.46714	8.77752	-0.671334	0.00768439	noDEG	-0.495004	0.193057	noDEG	-3.66057	1.85434e-58	DOWN	-2.95245	5.08674e-38	DOWN	-1.94917	4.0172e-35	DOWN
AT1G02930	18.6283	30.6996	37.6623	8.9849	7.82325	8.94185	7.17503	11.4306	7.53241	1.49634	3.14024	3.82588	8.89499	9.94792	5.65077	24.6963	44.2544	33.7175	-0.790634	1.93134e-05	noDEG	-0.791353	0.0021203	noDEG	-3.43766	3.44684e-62	DOWN	-2.11807	2.75856e-20	DOWN	-0.335759	0.247372	noDEG
AT1G02940	0.148236	0	0	0.0449245	0.047128	0	0	0	0	0	0	0	0.0502542	0.0552662	0.110799	0.0451486	0.84847	0.126599	3.0487	NA	NA	NA	NA	NA	NA	NA	NA	3.02997	NA	NA	4.95332	0.0402985	UP
AT1G02950	1.27483	2.17629	2.12834	1.66221	1.69661	1.64718	1.75268	1.39398	1.6329	2.06392	0.649705	0.343348	1.15585	1.65799	1.16339	1.39961	1.16106	1.09719	0.832513	0.0368796	noDEG	0.72837	0.0769833	noDEG	-2.27322	0.000741921	DOWN	-0.756223	0.0918	noDEG	-1.15286	0.00513001	DOWN
AT1G02952	0.0098824	0	0	0	0.141384	0	0	0.046466	0	0.0515981	0	0	0	0	0	0.0451486	0	0	3.66862	0.413709	noDEG	2.2733	NA	NA	NA	NA	NA	NA	NA	NA	0.555518	NA	noDEG
AT1G02960	19.75	22.7816	18.1834	9.74862	10.6981	9.1301	11.8306	9.0144	8.90193	10.526	21.9817	24.1815	22.7149	28.6279	24.8744	17.0662	15.3171	14.9809	0.141727	0.572156	noDEG	0.118876	0.661236	noDEG	0.0215381	0.919825	noDEG	0.253507	0.19001	noDEG	-0.709369	0.000566533	noDEG
AT1G02965	0.0889416	0	0	0	0	0	0	0	0	0	0.108284	0.0980994	0.100508	0.276331	0.276998	0.0451486	0	0.0421996	NA	NA	NA	NA	NA	NA	3.45087	NA	NA	4.61888	0.0299889	UP	1.46313	NA	NA
AT1G02970	5.17838	2.12999	1.98953	1.21296	1.03682	1.69424	0.87634	1.11518	2.00162	7.22373	11.045	11.821	5.12592	5.47136	5.15217	1.39961	2.41144	2.23658	0.551442	0.26662	noDEG	0.520724	0.324101	noDEG	2.32384	1.03141e-14	UP	1.29589	1.29042e-05	UP	-0.366936	0.417034	noDEG
AT1G02980	60.6878	0.0463041	0.0462682	5.52571	2.63917	4.7533	4.65556	3.99608	6.79497	78.1195	105.577	99.2766	88.1458	72.454	72.4628	43.6587	28.714	34.3505	7.7398	7.6643e-12	UP	7.9516	3.53694e-13	UP	10.9636	7.2294e-26	UP	10.6611	2.77833e-24	UP	9.25885	1.04506e-17	UP
AT1G02990	53.0043	31.3479	30.4907	5.07647	3.58173	4.84742	4.27216	4.55367	4.74068	21.3616	49.2151	44.9786	95.6337	89.4208	82.9887	45.7806	38.3598	41.229	-1.57983	1.68141e-13	DOWN	-1.60681	7.89881e-20	DOWN	0.458122	0.000615045	noDEG	1.47772	2.63018e-32	UP	0.103985	0.581679	noDEG
AT1G03000	23.2385	38.062	38.819	15.454	18.0029	14.7776	20.0463	18.7723	17.4878	12.8479	41.0938	35.9044	14.7245	14.314	15.0133	17.1113	21.8816	21.1842	-0.0574965	0.784285	noDEG	0.135381	0.426048	noDEG	-0.146513	0.318511	noDEG	-1.44078	1.11201e-24	DOWN	-1.27243	4.73681e-15	DOWN
AT1G03010	0.345884	0.555649	0.50895	0.224622	0.188512	0.329436	0.164314	0.046466	0.0526742	0.206392	0.324852	0.637646	0.150762	0.497396	0.166199	0.135446	0.446563	0.295397	0.0940409	0.935858	noDEG	-1.45322	0.283309	noDEG	-0.291364	0.80352	noDEG	-1.03922	0.293385	noDEG	-1.20456	0.186646	noDEG
AT1G03020	1.19083	3.05607	2.08207	0.988339	1.08394	0.752998	1.64314	1.48691	1.68557	1.39315	0.974557	0.833845	1.50762	1.49219	2.21599	0.496634	0.446563	0.717393	-0.252808	0.664654	noDEG	0.480946	0.27717	noDEG	-1.66095	0.00399409	DOWN	-0.620206	0.163289	noDEG	-2.54437	6.3074e-07	DOWN
AT1G03030	17.1756	12.3169	14.0655	8.89505	9.4256	7.71823	9.5302	10.3155	10.6402	8.51368	7.8506	10.9871	14.825	13.8166	14.2931	28.3081	27.2403	28.6535	0.597635	0.00368421	noDEG	0.792137	3.66135e-06	noDEG	-0.631595	0.00913096	noDEG	0.0667501	0.729982	noDEG	0.758642	1.57879e-06	noDEG
AT1G03040	54.8671	34.0798	35.025	24.978	23.564	22.7782	22.9492	23.8835	26.1791	29.3593	81.1589	80.8829	55.0283	45.9263	47.3113	59.9121	57.1154	56.1677	0.660774	1.94415e-06	noDEG	0.659883	2.94092e-08	noDEG	1.08126	2.25931e-23	UP	0.464822	0.00143532	noDEG	0.408738	0.00153482	noDEG
AT1G03050	1.06236	0	0	0	0	0.0470624	0	0	0.0526742	0.25799	0.108284	0.343348	1.50762	0.607929	1.10799	2.70891	1.25038	2.19438	2.16419	NA	NA	2.2733	NA	NA	4.58111	0.0952269	noDEG	6.93394	2.79338e-05	UP	7.58884	2.92867e-06	UP
AT1G03055	3.85908	9.81647	8.69842	5.57064	6.64505	4.32974	7.83229	6.78404	8.95461	5.93378	1.19112	1.17719	3.91982	3.20544	3.98878	3.20555	3.12594	3.46037	0.450751	0.123055	noDEG	0.922299	7.2654e-06	noDEG	-3.1171	2.0281e-18	DOWN	-1.37344	5.5414e-08	DOWN	-1.83632	1.08984e-14	DOWN
AT1G03060	78.7282	76.3092	77.1291	47.1707	31.1516	44.8975	27.057	29.0877	28.9181	20.3296	73.4708	65.7756	83.4219	67.8117	66.9782	106.776	107.041	108.622	0.298211	0.19485	noDEG	-0.26828	0.0255542	noDEG	-0.288663	0.0089562	noDEG	-0.128872	0.40967	noDEG	0.154241	0.179216	noDEG
AT1G03070	112.096	1.48173	1.1567	1341.63	827.851	1469.57	805.302	833.6	541.174	313.046	46.4539	44.0466	158.049	169.502	176.67	105.286	59.7055	77.2675	11.0429	1.64467e-287	UP	10.2822	1.43834e-150	UP	4.95126	1.11243e-91	UP	6.9402	1.99945e-208	UP	5.6089	4.70362e-58	UP
AT1G03080	98.5424	77.1427	75.1395	19.0031	12.6303	16.5189	14.2953	15.1944	15.4862	19.0913	94.911	94.1263	96.3875	81.6835	89.1935	130.344	142.454	139.892	-1.04685	1.4471e-07	DOWN	-1.17774	9.75135e-22	DOWN	0.163056	0.118133	noDEG	0.174397	0.208147	noDEG	0.519873	1.72048e-06	noDEG
AT1G03090	36.3475	87.7463	84.3006	41.4204	42.1796	27.3432	40.9141	40.1002	35.7131	29.9269	32.7559	31.9804	20.1017	29.07	34.6802	16.8856	16.8801	18.4412	-0.0196094	0.947054	noDEG	0.0255682	0.886179	noDEG	-1.55941	1.04501e-45	DOWN	-1.67575	2.52413e-15	DOWN	-2.63748	1.49387e-85	DOWN
AT1G03100	2.43107	0.926082	1.34178	0.269547	0.188512	0.141187	0.219085	0.185864	0.474068	0.619177	1.84083	1.96199	2.11067	2.32118	1.82819	2.43802	5.13548	4.17776	-1.29747	0.145322	noDEG	-0.803325	0.351928	noDEG	0.600933	0.347852	noDEG	0.829023	0.0691759	noDEG	1.45179	0.00257777	UP
AT1G03103	0.0345884	0	0	0	0.047128	0.0941247	0	0	0.0526742	0	0	0	0.0502542	0.221065	0	0.0451486	0.0446563	0	3.66838	0.319433	noDEG	2.2733	NA	NA	NA	NA	NA	3.33695	0.295059	noDEG	1.47009	NA	NA
AT1G03106	0.459532	1.1576	1.61939	0.314471	0.989688	0.376499	0.43817	0.511126	0.684764	0.877167	0.054142	0.0490497	0.402033	0.828994	0.775595	0.225743	0.401907	0.421996	-0.106966	0.906529	noDEG	-0.184611	0.799054	noDEG	-4.89796	0.000201871	DOWN	-1.11127	0.069282	noDEG	-2.31712	0.00022716	DOWN
AT1G03110	13.8996	10.5573	10.5954	3.68381	3.91163	2.96493	3.06719	3.76375	3.73987	2.42511	18.9497	18.3936	9.79956	7.84781	8.25455	18.7367	20.6759	19.7072	-0.387222	0.163225	noDEG	-0.416725	0.101317	noDEG	0.671422	0.000664281	noDEG	-0.34342	0.116849	noDEG	0.564538	0.000401133	noDEG
AT1G03120	0.484238	0.879778	0.601486	0.539094	1.03682	0.235312	0.657255	0.511126	1.00081	0.619177	0.054142	0.0980994	0.60305	1.21586	0.830995	0.31604	0.312594	0.337597	0.899404	0.309121	noDEG	1.11153	0.100109	noDEG	-3.42354	0.0122063	DOWN	0.190767	0.78928	noDEG	-1.53572	0.03767	DOWN
AT1G03130	402.322	1279.52	1166.56	795.478	1065.85	755.115	1078.28	1040.14	1199.07	899.974	50.0814	53.4151	430.527	496.954	594.383	89.4844	155.091	111.027	0.710812	0.000202738	noDEG	1.01701	1.44984e-27	UP	-4.71226	0	DOWN	-1.32287	3.85372e-17	DOWN	-3.70798	1.91365e-56	DOWN
AT1G03140	85.2752	58.2969	60.4262	57.5034	47.0338	64.3813	49.4037	53.9006	47.2487	93.9085	121.062	124.831	88.9499	94.0079	93.1268	68.1292	57.3387	59.4592	1.12434	5.06086e-11	UP	0.928919	1.70299e-12	noDEG	0.902283	2.43635e-22	noDEG	0.579765	8.16662e-08	noDEG	-0.275851	0.0990402	noDEG
AT1G03150	21.2916	18.4753	19.1088	10.0182	12.2062	9.55366	11.5567	11.4306	10.5875	15.531	27.45	26.2416	18.192	17.9063	19.3899	22.1228	22.998	24.6868	0.373114	0.0750057	noDEG	0.422087	0.0155865	noDEG	0.366233	0.0270228	noDEG	-0.0751742	0.6627	noDEG	-0.0234454	0.897028	noDEG
AT1G03160	34.0943	63.344	58.1591	21.1145	22.9985	20.7545	21.5799	23.0471	26.2844	29.8753	29.9406	25.9963	38.1932	49.187	43.8765	17.6079	33.0457	23.7162	-0.291826	0.0711844	noDEG	-0.199269	0.164439	noDEG	-1.26939	2.69077e-22	DOWN	-0.529262	0.00049166	noDEG	-1.63439	1.47542e-09	DOWN
AT1G03165	0.28659	0	0.138805	0.134773	0.094256	0	0	0	0.105348	0.103196	0.108284	0.147149	0.703558	1.05006	0.941794	0	0	0.0421996	1.36026	0.61139	noDEG	0.13492	NA	noDEG	0.751434	0.785393	noDEG	3.64464	0.00109604	UP	-2.45344	NA	NA
AT1G03170	1.80848	0.601954	0.370145	0.269547	0.47128	0.0941247	0.219085	0.139398	0.158023	2.42511	1.57012	1.32434	2.06042	5.13976	5.15217	0.406337	0.580532	0.295397	0.388663	0.748921	noDEG	-0.342735	0.780195	noDEG	1.42117	0.0740916	noDEG	3.0227	5.1174e-08	UP	-0.529233	0.542618	noDEG
AT1G03180	15.0904	2.12999	2.86863	3.50411	3.62886	5.03567	3.06719	3.62435	3.73987	12.074	34.2719	38.7493	12.262	12.877	12.0217	10.2487	9.42248	9.19951	1.90204	6.2429e-09	UP	1.64657	6.95948e-08	UP	3.72187	2.09512e-66	UP	2.25787	1.44622e-21	UP	1.61474	4.40597e-10	UP
AT1G03190	49.1205	11.1593	11.0118	4.49245	5.46685	5.03567	4.21739	5.11126	5.32009	42.104	40.3358	40.515	86.4372	79.8045	73.183	48.2187	35.1445	41.4822	0.0502015	0.865397	noDEG	-0.0156568	0.954814	noDEG	1.718	6.37428e-29	UP	2.79492	2.30144e-86	UP	1.57979	4.52644e-13	UP
AT1G03200	1.50707	0.78717	0.925364	0.179698	0.329896	0.235312	0.164314	0.046466	0.263371	0.515981	1.51598	1.07909	1.70864	2.43171	2.60378	1.5802	1.429	1.51919	-0.586295	0.536851	noDEG	-1.30698	0.219769	noDEG	0.451379	0.560769	noDEG	1.3381	0.00476247	UP	0.487356	0.33741	noDEG
AT1G03210	11.0386	9.58495	11.7521	5.16632	6.36228	5.83573	4.49124	5.20419	5.68881	8.0493	8.8793	10.2514	10.9554	12.7665	12.3541	13.1834	11.9679	10.7609	0.320107	0.21314	noDEG	0.111528	0.6736	noDEG	-0.303253	0.235162	noDEG	0.120619	0.5719	noDEG	-0.164693	0.483596	noDEG
AT1G03220	248.676	80.7081	112.894	21.3841	15.8821	18.5426	13.2546	17.6571	16.1183	63.5688	433.786	421.484	176.643	201.667	150.521	300.915	323.624	319.873	-1.17487	5.25858e-09	DOWN	-1.45225	5.75067e-15	DOWN	1.99907	6.83353e-20	UP	0.813944	2.42797e-06	noDEG	1.37158	2.6828e-15	UP
AT1G03230	34.5983	16.8084	23.2729	5.48079	2.26214	5.69454	2.24562	2.13744	1.73825	28.9981	50.3521	43.409	43.8719	34.7625	27.6444	27.4503	38.6724	36.4182	-0.956804	0.0166022	noDEG	-2.12013	3.99187e-15	DOWN	1.08098	3.06168e-11	UP	0.7728	0.000677506	noDEG	0.437589	0.0756077	noDEG
AT1G03240	0.0592944	0.0463041	0.0462682	0	0	0	0	0	0	0	0	0	0.0502542	0.110532	0.166199	0.180594	0.0446563	0.0421996	-1.24049	NA	NA	-1.13139	NA	NA	-2.43629	NA	NA	1.17638	0.568576	noDEG	0.617725	0.782716	noDEG
AT1G03250	28.3872	28.8475	23.643	10.5573	13.3844	9.60072	13.6928	10.3155	12.9052	20.4844	17.0006	14.4697	31.8109	33.9887	29.6388	34.4935	36.8861	35.9541	-0.0342239	0.908	noDEG	0.0669146	0.779953	noDEG	-0.889608	1.33386e-06	noDEG	0.22155	0.192608	noDEG	0.112163	0.546144	noDEG
AT1G03260	17.2349	10.0943	10.0865	3.86351	2.78055	4.04736	3.28628	3.85668	3.2658	13.1059	18.3	19.6199	28.4941	25.7541	19.6115	14.1315	12.2805	13.5883	-0.301144	0.326272	noDEG	-0.367762	0.168694	noDEG	0.761624	0.000115684	noDEG	1.23358	9.79114e-10	UP	0.0713266	0.748465	noDEG
AT1G03270	2.00613	3.00977	3.09997	0.584018	0.70692	0.752998	0.383399	0.46466	0.526742	0.154794	3.62752	3.09013	0.60305	0.718461	0.664796	1.89624	2.94732	2.61637	-0.965566	0.0495799	noDEG	-1.56952	0.00289112	DOWN	-0.0121758	0.981728	noDEG	-2.26117	5.46649e-07	DOWN	-0.631904	0.0802046	noDEG
AT1G03280	61.7304	47.3691	42.2891	8.17626	8.29453	9.03597	9.03726	7.89922	9.74472	80.0802	64.9705	62.7836	64.9786	61.5666	54.9011	64.7882	61.0005	58.8684	-1.20036	4.46801e-12	DOWN	-1.17341	1.98347e-13	DOWN	0.361029	0.00353855	noDEG	0.377617	0.00880723	noDEG	0.124274	0.444446	noDEG
AT1G03290	50.6226	29.4957	27.6684	11.4557	10.0854	10.1184	10.6804	11.9882	14.1167	21.31	36.221	35.3648	72.1147	66.5406	66.5904	67.6777	53.5429	56.9273	-0.23834	0.218902	noDEG	-0.0586202	0.766864	noDEG	0.175264	0.250425	noDEG	1.20605	2.57266e-21	UP	0.724518	0.000130786	noDEG
AT1G03300	0	0	0	0	0	0	0	0	0	0	0	0	0	0	0	0	0	0	NA	NA	NA	NA	NA	NA	NA	NA	NA	NA	NA	NA	NA	NA	NA
AT1G03310	42.8056	62.3716	54.8278	27.0895	28.0412	30.3082	33.5748	32.6656	36.3452	26.5214	41.0397	39.1907	28.1423	27.3568	30.8022	43.3426	67.3417	62.5398	0.157206	0.384367	noDEG	0.385801	0.00321566	noDEG	-0.696957	3.40591e-08	noDEG	-1.08042	1.06019e-13	DOWN	-0.359325	0.141865	noDEG
AT1G03320	0.202589	0.0463041	0.138805	0	0	0.0470624	0.0547713	0.046466	0	0.309589	0.324852	0.196199	0.0502542	0.110532	0.276998	0.225743	0.35725	0.168798	-1.26501	0.714818	noDEG	-0.247724	0.93015	noDEG	1.35169	0.484401	noDEG	0.607817	0.732375	noDEG	1.10033	0.43735	noDEG
AT1G03325	0.0049412	0	0	0	0	0	0	0	0	0.0515981	0	0	0	0	0	0	0	0	NA	NA	NA	NA	NA	NA	NA	NA	NA	NA	NA	NA	NA	NA	NA
AT1G03330	29.835	20.6979	20.3117	15.3193	15.6465	12.9892	16.4861	17.75	16.0656	17.079	45.5335	44.8805	21.1067	23.4329	20.6087	33.9066	34.564	31.9451	0.714599	4.41549e-05	noDEG	0.879498	1.46218e-08	noDEG	0.991853	3.81663e-13	noDEG	0.0286688	0.86721	noDEG	0.373746	0.00742864	noDEG
AT1G03340	2.98449	2.68564	1.897	0.763716	1.27246	0.611811	0.87634	0.511126	1.15883	0.980364	2.59882	2.35438	3.21627	3.15018	2.38219	3.65703	3.43854	4.93735	-0.18185	0.785993	noDEG	-0.290444	0.639406	noDEG	-0.0403531	0.942823	noDEG	0.291968	0.464276	noDEG	0.476204	0.236133	noDEG
AT1G03350	58.9436	39.3585	39.2817	10.108	10.8866	11.4362	11.3924	11.1983	13.8533	38.1826	34.9216	38.2097	85.7336	80.0808	81.3267	69.1224	60.0627	63.5526	-0.663124	4.8867e-05	noDEG	-0.53253	0.000238544	noDEG	-0.253082	0.0650597	noDEG	1.01453	2.30624e-18	UP	0.377558	0.0149302	noDEG
AT1G03360	35.5865	6.66779	7.54171	5.66049	5.84387	5.60042	4.49124	5.90118	6.26823	28.2758	62.9131	63.5684	31.5094	27.5226	26.0932	35.0804	36.8415	37.2622	0.883914	8.68523e-05	noDEG	0.812544	0.000755331	noDEG	3.00641	3.25542e-91	UP	1.94669	1.9959e-28	UP	2.02505	5.59319e-39	UP
AT1G03365	27.1815	22.5038	21.6998	8.67043	9.47273	7.38879	7.72275	7.34163	7.9538	7.17213	40.3358	40.4169	28.3433	24.9803	25.8716	27.6309	26.2579	26.4169	-0.17761	0.436927	noDEG	-0.361623	0.0423117	noDEG	0.720453	2.8827e-07	noDEG	0.204	0.201051	noDEG	-0.0559089	0.739264	noDEG
AT1G03370	41.1207	20.096	20.867	8.26611	6.17377	8.3771	6.79164	4.786	6.1102	52.9396	32.1062	31.5389	64.6269	66.6511	60.718	32.4167	26.6598	28.9489	-0.228501	0.348905	noDEG	-0.635341	0.00258204	noDEG	0.487519	0.00138089	noDEG	1.59074	1.57796e-38	UP	0.188723	0.3337	noDEG
AT1G03380	52.52	80.2913	75.6022	17.835	16.5891	18.1661	16.7052	19.0046	20.1742	21.9808	39.3613	34.0895	73.9741	73.062	74.6787	47.722	43.5846	44.1408	-0.953637	2.01153e-11	noDEG	-0.9	3.81603e-12	noDEG	-1.2356	3.61941e-25	DOWN	-0.130289	0.288763	noDEG	-1.11994	1.89668e-16	DOWN
AT1G03390	0.177883	0	0.0462682	0	0	0	0	0	0	0.0515981	0.108284	0	0.201017	0.939526	0.387798	0.0902971	0.0446563	0.0843992	-0.230862	NA	noDEG	-0.121576	NA	noDEG	1.08036	NA	NA	4.39703	0.0171154	UP	1.33845	0.616275	noDEG
AT1G03395	0	0	0	0	0	0	0	0	0	0	0	0	0	0	0	0	0	0	NA	NA	NA	NA	NA	NA	NA	NA	NA	NA	NA	NA	NA	NA	NA
AT1G03400	15.1201	31.7646	31.3698	16.4424	22.5272	17.8366	22.1276	20.445	23.44	21.2068	7.09261	7.5046	14.1717	15.3088	18.6143	10.4745	8.39539	12.7021	0.462515	0.0236168	noDEG	0.643219	3.19049e-07	noDEG	-2.26088	4.95177e-38	DOWN	-1.03069	3.29664e-09	DOWN	-1.91278	6.0395e-16	DOWN
AT1G03410	1.99625	4.81563	2.82236	1.07819	1.13107	1.27068	1.1502	1.71924	0.790113	1.70274	2.0574	2.64868	1.90966	3.48177	1.93899	0.812674	1.33969	1.26599	-0.526458	0.294359	noDEG	-0.467018	0.412801	noDEG	-0.85164	0.0666788	noDEG	-0.709284	0.105144	noDEG	-2.08401	4.79792e-06	DOWN
AT1G03420	0.0444708	0.185216	0.138805	0	0	0	0	0	0	0.0515981	0	0.0490497	0.0502542	0	0	0.0451486	0.0446563	0.0843992	-3.05205	0.359341	noDEG	-2.94305	NA	NA	-2.81928	0.311574	noDEG	-3.13319	0.172375	noDEG	-1.80592	0.26673	noDEG
AT1G03430	12.1257	16.5306	17.3043	7.18792	9.14283	7.43585	8.21569	7.85275	9.21798	7.32693	17.9752	16.4807	10.0508	11.3848	13.0743	9.79724	9.46714	10.7609	0.105722	0.677426	noDEG	0.158829	0.406054	noDEG	-0.122212	0.551066	noDEG	-0.60967	0.00155323	noDEG	-1.08799	7.05046e-10	DOWN
AT1G03440	23.2039	51.2587	49.2756	10.9616	7.96463	9.55366	8.54432	6.87697	9.42868	15.9438	40.011	39.0926	16.1316	12.7112	11.4677	15.1248	15.5404	14.0525	-1.20518	9.26522e-11	DOWN	-1.44294	1.23532e-19	DOWN	-0.494987	5.56448e-05	noDEG	-1.95492	1.35861e-28	DOWN	-2.08761	7.52838e-54	DOWN
AT1G03445	1.15624	0.277825	0.185073	0.089849	0.094256	0.141187	0.164314	0.139398	0.263371	0.515981	2.21982	2.89393	1.30661	1.65799	1.71739	0.451486	0.491219	0.506395	0.1006	0.954337	noDEG	0.854929	0.503621	noDEG	3.31553	8.36964e-06	UP	2.69698	6.97729e-05	UP	0.72708	0.431857	noDEG
AT1G03457	5.74662	8.10322	9.57751	4.17798	3.72311	5.03567	4.43647	3.11322	3.16045	1.90913	8.93344	9.31944	3.91982	4.20023	4.54277	4.33426	5.58204	4.26216	0.166565	0.592219	noDEG	-0.139818	0.67417	noDEG	-0.100714	0.72269	noDEG	-1.11861	3.50471e-06	DOWN	-1.23815	2.61974e-07	DOWN
AT1G03470	10.7076	4.4452	4.9507	3.41426	3.2047	3.34143	3.50536	3.76375	3.00243	4.95342	34.2178	35.4139	5.32694	7.01881	6.64796	2.84436	4.5996	3.96676	0.70053	0.0140658	noDEG	0.718031	0.015396	noDEG	2.74198	5.43087e-49	UP	0.376148	0.165013	noDEG	-0.639911	0.0482691	noDEG
AT1G03475	103.82	121.178	121.13	106.561	110.232	98.8309	124.988	127.828	131.369	83.8469	188.414	189.577	67.4913	65.2142	68.9172	59.3704	102.263	87.0578	0.996129	7.73147e-18	noDEG	1.24668	8.62736e-46	UP	0.492947	1.29485e-09	noDEG	-0.902681	1.15305e-16	noDEG	-0.885874	0.000295838	noDEG
AT1G03490	0.103765	0.0463041	0	0	0	0	0	0	0	0.0515981	0	0.0490497	0.100508	0.386864	0.166199	0.0451486	0.0893126	0.168798	-0.263274	NA	noDEG	-0.154603	NA	noDEG	-0.0331297	NA	noDEG	3.16478	0.132118	noDEG	1.79477	0.4762	noDEG
AT1G03495	11.8194	5.51019	6.9865	6.51405	5.08983	7.81235	6.57255	8.27095	4.79335	3.71506	16.784	20.7971	17.6895	15.9719	14.2377	8.26219	7.99348	9.15731	1.25401	5.14691e-06	UP	1.25101	5.73122e-05	UP	1.44239	1.7804e-10	UP	1.30327	2.48858e-10	UP	0.109831	0.679495	noDEG
AT1G03502	0	0	0	0	0	0	0	0	0	0	0	0	0	0	0	0	0	0	NA	NA	NA	NA	NA	NA	NA	NA	NA	NA	NA	NA	NA	NA	NA
AT1G03506	0.0938828	0.0463041	0	0	0	0	0	0.046466	0	0	0.054142	0.0980994	0.251271	0.221065	0.110799	0	0.0893126	0.0421996	-0.263274	NA	noDEG	0.80991	NA	noDEG	1.55853	NA	NA	3.01382	0.153113	noDEG	0.560979	NA	noDEG
AT1G03510	2.85601	1.48173	0.832827	0.134773	0.094256	0.235312	0.43817	0.23233	0.263371	0.567579	2.86953	3.48253	2.21118	1.93432	1.10799	4.56	4.86754	4.89515	-1.71092	0.0776977	noDEG	-0.742506	0.387614	noDEG	1.30333	0.015423	UP	0.540111	0.33363	noDEG	1.70889	4.88044e-06	UP
AT1G03515	0.0148236	0	0	0	0	0	0	0.046466	0	0.0515981	0	0	0	0.0552662	0.0553997	0	0	0	NA	NA	NA	2.2733	NA	NA	NA	NA	NA	2.0515	NA	NA	NA	NA	NA
AT1G03520	10.4408	18.3827	20.0804	1.43758	1.60235	0.894185	1.20497	1.30105	1.58023	2.7863	9.85385	10.0552	7.28685	6.79775	8.08835	11.0162	11.7	12.0269	-2.67266	2.25666e-20	DOWN	-2.65401	9.04708e-25	DOWN	-1.09757	1.20973e-08	DOWN	-1.43097	1.45355e-14	DOWN	-1.06337	2.59442e-11	DOWN
AT1G03530	47.3812	13.5671	14.7133	3.86351	4.00588	4.7533	5.64144	5.29712	6.42625	23.2707	53.9796	49.0497	66.4863	48.579	46.0925	59.0543	53.4983	55.7879	-0.547991	0.0224002	noDEG	-0.125095	0.57863	noDEG	1.71736	2.18661e-33	UP	1.87463	2.45796e-22	UP	1.65797	7.34604e-29	UP
AT1G03540	4.61014	1.94477	1.43431	0.269547	0.141384	0.282374	0.219085	0.371728	0.63209	4.17944	6.17219	3.97302	7.08584	6.30035	5.31837	4.56	3.1706	4.09336	-1.67238	0.0286682	DOWN	-0.899325	0.214991	noDEG	1.43425	0.00105644	UP	1.82948	9.64585e-09	UP	0.891733	0.0243925	noDEG
AT1G03545	0.479296	0.463041	0.416414	0.0449245	0	0	0.0547713	0	0.0526742	0.0515981	0.216568	0.784795	0.60305	0.773727	0.387798	0.677228	0.446563	0.506395	-3.52812	0.0788962	noDEG	-2.51057	0.155966	noDEG	0.0422041	0.975879	noDEG	0.363232	0.664325	noDEG	-0.0254274	0.977752	noDEG
AT1G03550	3.00425	2.2226	2.68355	0.628943	1.03682	0.470624	0.492941	0.650524	0.316045	1.96073	2.97781	3.04108	3.0655	2.65278	2.99158	3.47644	3.12594	2.95397	-0.583117	0.333034	noDEG	-1.14587	0.0556587	noDEG	0.148315	0.768026	noDEG	0.193444	0.603057	noDEG	0.0456431	0.904332	noDEG
AT1G03560	9.51675	8.89039	9.94766	0.628943	0.754048	1.31775	1.75268	0.789922	1.6329	10.4228	6.8219	7.65175	13.0158	14.8666	11.6893	7.08832	8.39539	6.92073	-2.18778	1.3481e-08	DOWN	-1.60907	8.22972e-06	DOWN	-0.526977	0.0456874	noDEG	0.432607	0.0313702	noDEG	-0.668935	0.00131428	noDEG
AT1G03570	0.0049412	0	0	0	0	0	0	0	0	0	0	0	0	0.0552662	0	0	0	0	NA	NA	NA	NA	NA	NA	NA	NA	NA	1.12018	NA	NA	NA	NA	NA
AT1G03580	1.47248	3.4265	3.65519	0.134773	0.094256	0.470624	0.766798	0.278796	0.316045	0.980364	0.324852	0.686696	1.50762	1.82379	1.49579	1.26416	0.714501	1.01279	-2.72704	8.1292e-05	DOWN	-1.80912	0.0019402	DOWN	-2.94343	2.71052e-07	DOWN	-1.19221	0.000983677	DOWN	-2.15635	1.51197e-07	DOWN
AT1G03590	22.2552	31.9035	36.5981	15.4091	18.6156	13.8834	17.5268	15.3338	16.487	8.2041	9.63728	9.76089	15.9808	13.8166	17.0077	30.6559	34.296	32.4093	0.100864	0.665063	noDEG	0.109454	0.515884	noDEG	-1.9672	1.41162e-32	DOWN	-1.18428	7.04069e-13	DOWN	-0.410129	0.00340145	noDEG
AT1G03600	225.175	623.253	608.01	429.343	518.173	406.619	599.417	594.393	643.784	368.926	148.403	151.907	228.104	252.456	288.577	68.2195	90.8309	76.2125	0.751822	6.89687e-07	noDEG	1.15771	2.64062e-51	UP	-2.18451	1.34764e-211	DOWN	-1.31649	4.08663e-23	DOWN	-3.30914	3.78314e-113	DOWN
AT1G03610	34.6477	70.5675	100.911	28.8865	33.6494	25.9314	33.1914	29.6918	38.0308	38.6986	17.3255	18.786	27.1875	31.6676	33.683	17.6079	19.2915	17.0064	-0.334609	0.132096	noDEG	-0.183006	0.332799	noDEG	-2.39135	3.74504e-57	DOWN	-1.52377	1.00161e-17	DOWN	-2.58495	1.92813e-40	DOWN
AT1G03620	1.87766	2.82455	3.00743	1.48251	1.74374	1.74131	1.36928	1.02225	1.00081	2.11552	2.00326	2.79583	1.8594	1.65799	2.16059	1.21901	0.982439	0.886191	0.383766	0.356753	noDEG	-0.200452	0.686379	noDEG	-0.427321	0.380256	noDEG	-0.674957	0.0754716	noDEG	-1.83561	3.08189e-06	DOWN
AT1G03630	113.218	222.677	203.025	238.235	255.387	261.573	279.279	289.669	318.942	173.679	124.689	111.294	98.1966	91.1893	101.16	53.501	105.746	81.403	1.44082	6.17886e-31	UP	1.63859	8.46764e-65	UP	-1.00089	5.05228e-26	DOWN	-1.18935	1.3211e-22	DOWN	-1.74929	4.10988e-10	DOWN
AT1G03640	0.024706	0	0	0	0	0	0.219085	0	0.0526742	0.0515981	0	0	0.0502542	0	0.166199	0	0	0	NA	NA	NA	4.57148	0.127186	noDEG	NA	NA	NA	3.04117	NA	NA	NA	NA	NA
AT1G03650	4.36802	2.2689	2.77609	2.381	2.0265	2.16487	2.35516	2.27683	1.8436	2.27032	4.1148	4.02207	3.0655	3.53704	3.04698	6.54654	6.92173	6.41434	0.99911	0.00515954	noDEG	0.949708	0.010609	noDEG	0.54294	0.203969	noDEG	0.298115	0.397307	noDEG	1.06144	5.58674e-05	UP
AT1G03660	0.676945	1.01869	0.601486	0.853565	0.801176	0.564748	1.1502	0.789922	0.421393	0.619177	0.216568	0.441447	1.40712	1.10532	0.720196	0.63208	0.491219	0.421996	1.06377	0.11074	noDEG	1.13145	0.122116	noDEG	-1.44791	0.164504	noDEG	0.35664	0.589589	noDEG	-0.990447	0.160589	noDEG
AT1G03670	0.049412	0	0	0.0449245	0	0.0941247	0	0.046466	0	0	0.108284	0	0.100508	0.110532	0.0553997	0	0	0.126599	3.6463	0.324692	noDEG	2.2733	NA	NA	2.52074	NA	NA	3.32834	0.226688	noDEG	1.99804	NA	NA
AT1G03680	108.741	260.368	242.862	208.854	237.619	210.133	263.505	247.989	276.75	182.502	60.6391	59.0558	118.198	119.099	131.685	55.2618	67.8329	61.8646	0.997791	1.47604e-14	noDEG	1.22645	6.12577e-41	UP	-2.22147	4.77539e-140	DOWN	-1.08596	4.50301e-20	DOWN	-2.3644	2.66559e-72	DOWN
AT1G03687	10.3765	11.4371	11.2894	5.07647	5.08983	4.98861	6.18915	5.29712	6.74229	3.76666	16.2426	17.5598	6.83457	6.02402	6.81416	10.7454	13.3969	10.0435	0.0301884	0.914623	noDEG	0.257756	0.248333	noDEG	0.424319	0.0399417	noDEG	-0.84486	5.34786e-05	noDEG	-0.332253	0.126925	noDEG
AT1G03700	0.217413	0.277825	0.416414	0.269547	0.23564	0.141187	0.0547713	0.139398	0.210697	0.0515981	0	0.147149	0.201017	0	0.221599	0.31604	0.35725	0.421996	0.517395	0.671362	noDEG	-0.197095	0.893798	noDEG	-2.3557	0.20086	noDEG	-1.33471	0.322804	noDEG	-0.255362	0.788341	noDEG
AT1G03710	0.177883	0.277825	0.323877	0.179698	0.094256	0.0470624	0.273856	0.046466	0.263371	0	0.27071	0.245248	0	0.165799	0	0.180594	0.223282	0.421996	-0.285404	0.862998	noDEG	0.507617	0.709264	noDEG	-0.369432	0.810345	noDEG	-2.53079	0.150194	noDEG	-0.452252	0.677055	noDEG
AT1G03720	0	0	0	0	0	0	0	0	0	0	0	0	0	0	0	0	0	0	NA	NA	NA	NA	NA	NA	NA	NA	NA	NA	NA	NA	NA	NA	NA
AT1G03730	11.4043	4.58411	7.35664	0.494169	0.377024	0.376499	0.219085	0.371728	0.63209	9.23606	8.06716	8.82894	17.3879	19.3432	17.2293	9.34575	10.7175	7.97572	-2.63505	7.99415e-08	DOWN	-2.70602	2.30862e-07	DOWN	0.357298	0.266079	noDEG	1.5416	3.67036e-12	UP	0.314935	0.320521	noDEG
AT1G03740	50.5979	24.7727	28.3624	6.19958	5.41972	7.01229	4.98418	6.78404	9.32333	63.414	30.2654	30.558	97.8449	87.8733	88.1409	31.9652	30.0984	26.3747	-0.894929	1.01566e-05	noDEG	-0.758202	0.00182081	noDEG	0.0478537	0.781336	noDEG	1.72978	1.96572e-41	UP	-0.181507	0.324042	noDEG
AT1G03743	0.0197648	0	0	0	0	0	0	0	0	0	0	0	0	0.0552662	0.0553997	0.0451486	0.0446563	0	NA	NA	NA	NA	NA	NA	NA	NA	NA	2.0515	NA	NA	1.47009	NA	NA
AT1G03746	0.0395296	0	0	0	0	0.0470624	0	0	0	0	0	0	0.0502542	0.0552662	0.110799	0.0451486	0.0893126	0.0421996	2.16419	NA	NA	NA	NA	NA	NA	NA	NA	3.02997	NA	NA	2.44676	NA	NA
AT1G03750	22.6851	6.25106	5.55218	1.52743	2.07363	1.506	1.31451	1.85864	2.05429	22.1872	42.2849	43.8504	23.5189	21.9407	27.4782	16.7501	12.861	15.2763	-0.596015	0.105661	noDEG	-0.59448	0.0966972	noDEG	2.71821	6.29149e-57	UP	1.98988	5.64146e-24	UP	1.01206	3.02158e-05	UP
AT1G03760	22.6307	5.92693	6.43128	2.5607	2.0265	3.34143	3.2315	3.90314	3.84521	5.67579	36.8166	36.9344	23.1672	18.1826	18.4481	28.9402	24.0251	26.2059	-0.0240435	0.956673	noDEG	0.41423	0.13352	noDEG	2.42937	2.99385e-44	UP	1.63915	5.31138e-16	UP	1.76487	5.73276e-19	UP
AT1G03770	15.9008	5.6491	4.62682	2.0216	1.88512	2.68255	2.35516	1.90511	2.10697	2.37351	14.4559	16.4807	18.4935	19.3985	18.7251	22.8452	19.1576	20.298	-0.02873	0.950626	noDEG	-0.114192	0.770462	noDEG	1.43998	2.77495e-09	UP	1.82227	2.45937e-21	UP	1.6831	2.29656e-14	UP
AT1G03780	3.7899	7.77909	7.07903	1.61728	2.59204	1.45893	1.75268	2.4627	3.52917	0.928766	5.03521	4.51257	2.66347	3.20544	2.99158	2.25743	4.46563	3.79796	-0.777583	0.038143	noDEG	-0.368209	0.310815	noDEG	-0.788355	0.00913747	noDEG	-1.38692	2.18174e-07	DOWN	-1.42139	4.17183e-05	DOWN
AT1G03790	3.49343	3.10238	3.47011	0.134773	0.282768	0.329436	0.273856	0.185864	0.368719	0.619177	0.649705	0.833845	2.06042	3.70284	3.26858	7.22377	6.69845	7.04733	-2.52637	4.39012e-05	DOWN	-2.423	4.96562e-05	DOWN	-2.29141	1.80827e-05	DOWN	-0.183296	0.642929	noDEG	0.757958	0.00265716	noDEG
AT1G03800	0.662121	0.833474	0.694023	0.089849	0.141384	0.0941247	0.109543	0	0.0526742	0.103196	1.84083	1.27529	0.100508	0.497396	0.221599	0.541783	0.759157	0.675193	-1.62064	0.148021	noDEG	-2.71335	0.0535467	noDEG	0.877277	0.229246	noDEG	-1.55541	0.0876315	noDEG	-0.549088	0.398693	noDEG
AT1G03810	0	0	0	0	0	0	0	0	0	0	0	0	0	0	0	0	0	0	NA	NA	NA	NA	NA	NA	NA	NA	NA	NA	NA	NA	NA	NA	NA
AT1G03820	5.07955	7.64018	7.86559	0.718792	0.989688	0.705935	0.87634	0.882854	1.00081	0.103196	1.19112	0.980994	0.150762	0.110532	0.166199	8.44278	17.148	11.1829	-2.06911	1.90649e-08	DOWN	-1.90996	3.21963e-08	DOWN	-2.98748	3.47201e-15	DOWN	-5.81576	1.65469e-22	DOWN	0.319514	0.383117	noDEG
AT1G03830	32.3896	8.47365	8.282	1.66221	1.83799	2.21193	2.68379	3.39202	2.58103	5.21141	47.9157	47.7253	47.5404	40.8418	36.73	31.6943	30.5449	29.5819	-0.938619	0.00227072	noDEG	-0.36265	0.235344	noDEG	2.36437	4.79826e-53	UP	2.26287	6.92499e-39	UP	1.5368	1.24366e-22	UP
AT1G03840	0.420002	0.879778	1.29551	0.0449245	0.188512	0.517686	0.219085	0.092932	0.158023	0.154794	0.27071	0.343348	0.301525	0.110532	0.332398	0.722377	0.625188	0.379796	-0.915789	0.409047	noDEG	-1.643	0.0843659	noDEG	-1.96632	0.0329154	DOWN	-2.17239	0.00629864	DOWN	-1.25141	0.0501219	noDEG
AT1G03850	3.53296	7.45496	12.076	3.95336	5.27834	7.43585	3.34105	3.99608	2.79173	4.85022	2.21982	2.50153	2.26144	2.04485	2.54838	2.66377	1.83091	2.82737	0.394073	0.318744	noDEG	-0.348862	0.332198	noDEG	-2.19044	4.65151e-11	DOWN	-2.14221	3.45317e-12	DOWN	-2.32308	6.7699e-11	DOWN
AT1G03860	193.077	46.0726	47.0085	105.393	84.5948	117.044	94.3709	98.3685	82.3297	127.808	493.017	486.279	113.373	103.182	95.4536	158.291	155.27	161.709	2.33716	1.40688e-43	UP	2.15084	6.5312e-52	UP	3.24695	0	UP	1.10743	8.24273e-19	UP	1.43552	3.04132e-38	UP
AT1G03870	21.7561	83.9031	86.5678	21.5188	11.4992	18.9191	11.2829	7.66689	4.8987	7.68811	17.9752	17.3636	3.36703	2.54225	2.93618	6.1402	21.435	15.6982	-1.09995	2.1006e-05	DOWN	-2.24026	4.15199e-06	DOWN	-2.41891	1.69407e-94	DOWN	-4.90124	1.05846e-172	DOWN	-2.90736	4.31071e-11	DOWN
AT1G03880	0.0197648	0	0.0462682	0	0.047128	0.0470624	0	0.046466	0	0.0515981	0	0	0	0	0	0	0	0.0843992	1.64441	NA	NA	0.83974	NA	noDEG	-1.42834	NA	NA	-1.27647	NA	NA	-0.0196425	NA	noDEG
AT1G03890	0.0345884	0	0	0	0	0	0	0	0	0.0515981	0	0	0.0502542	0.110532	0.0553997	0	0	0.0843992	NA	NA	NA	NA	NA	NA	NA	NA	NA	3.02052	NA	NA	1.41478	NA	NA
AT1G03900	68.9298	60.288	60.5188	47.1707	48.1648	48.4272	43.817	44.9326	41.4546	35.1383	112.236	111.686	57.1892	53.4425	56.6739	66.9102	69.128	66.2112	0.866023	2.2697e-13	noDEG	0.692798	2.82983e-08	noDEG	0.741795	5.83991e-15	noDEG	-0.167446	0.18401	noDEG	-0.174414	0.126663	noDEG
AT1G03905	17.9366	2.45412	2.12834	0.853565	1.83799	1.27068	1.42405	1.25458	2.52836	25.6958	10.8284	10.9871	29.7505	42.3339	37.7272	11.4677	8.44004	7.93352	0.402318	0.46872	noDEG	0.746591	0.105509	noDEG	2.10167	2.53691e-12	UP	3.9422	8.41894e-64	UP	1.68689	1.06007e-07	UP
AT1G03910	216.998	49.8232	51.589	24.3491	14.2327	24.3783	18.0745	19.9339	26.6531	212.171	178.236	165.101	379.017	424.168	387.299	169.939	129.414	136.895	-0.0725885	0.823918	noDEG	-0.0748845	0.697607	noDEG	1.6113	9.80338e-68	UP	2.91494	8.64306e-177	UP	1.19096	2.7676e-10	UP
AT1G03920	13.1189	1.29652	1.20297	0.494169	0.801176	0.752998	0.602484	0.418194	0.368719	34.4675	3.35681	4.26732	20.7047	32.7729	30.5252	5.01149	2.50075	3.96676	0.325566	0.63581	noDEG	-0.266731	0.725967	noDEG	1.46036	0.00223695	UP	4.43057	5.30315e-51	UP	1.28911	0.00713311	UP
AT1G03930	33.6298	47.2765	43.5846	10.1979	10.4624	8.70654	8.98249	10.3619	11.957	31.578	35.7879	37.8173	34.9769	38.2442	36.0652	26.4571	28.4014	28.1893	-1.01586	4.38096e-09	DOWN	-0.959607	1.47677e-09	noDEG	-0.453171	0.000544787	noDEG	-0.373172	0.00548919	noDEG	-1.04833	3.82179e-15	DOWN
AT1G03935	0.197648	0.185216	0.231341	0.089849	0.23564	0.282374	0.164314	0.046466	0.0526742	0.103196	0.54142	0.196199	0.251271	0.110532	0.221599	0	0.0893126	0.210998	1.1605	0.371993	noDEG	-0.0893952	0.961087	noDEG	0.674714	0.659799	noDEG	-0.141876	0.915966	noDEG	-1.3774	0.415033	noDEG
AT1G03940	23.9302	3.88955	4.0716	4.4026	3.81737	5.03567	4.21739	4.73953	4.37196	6.55296	57.174	61.6064	22.4134	22.1618	20.3871	14.7184	17.282	17.0064	1.35129	8.36663e-07	UP	1.32901	2.19627e-07	UP	3.75108	2.37011e-107	UP	2.39106	6.77201e-37	UP	1.7038	3.89174e-17	UP
AT1G03950	15.713	10.6499	12.77	7.54732	7.58761	6.72992	7.33935	7.20223	7.37438	7.22373	10.5036	11.4776	19.8504	19.3432	18.1711	20.7232	18.1751	19.2008	0.518107	0.0163649	noDEG	0.488377	0.015029	noDEG	-0.237746	0.325222	noDEG	0.656471	0.000124942	noDEG	0.39627	0.0449756	noDEG
AT1G03960	30.3983	10.7889	10.4566	3.72873	4.57142	3.71793	3.88876	4.18194	4.52998	21.4132	45.1545	45.8124	46.4851	44.6551	42.2145	20.5426	18.711	17.0908	-0.207826	0.4661	noDEG	-0.173061	0.495962	noDEG	1.94948	2.13218e-38	UP	2.01208	7.92955e-45	UP	0.489567	0.0106489	noDEG
AT1G03970	41.1503	12.3632	14.8984	21.6985	17.3431	26.3549	21.9085	22.2107	18.436	83.4857	21.2778	20.6499	49.2491	52.0608	49.4165	45.2389	37.2434	37.9374	1.88022	1.32377e-17	UP	1.78822	4.45226e-23	UP	0.474294	0.0127743	noDEG	1.83044	1.22576e-39	UP	1.22929	2.15782e-10	UP
AT1G03980	1.53177	0.138912	0.323877	0.089849	0.047128	0	0	0.092932	0.105348	1.28995	1.89497	1.66769	2.56296	3.70284	2.54838	0.902971	0.580532	0.843992	-1.12393	0.599242	noDEG	-0.62165	0.753802	noDEG	2.80088	0.000818377	UP	3.61281	3.59693e-09	UP	1.42208	0.095064	noDEG
AT1G03982	0.256942	0	0	0	0	0	0	0.046466	0	0.0515981	0.162426	0	0.753812	0.607929	0.886395	0.0902971	0.0446563	0.126599	NA	NA	NA	2.2733	NA	NA	3.10591	NA	NA	6.40916	0.000138817	UP	3.03471	0.284063	noDEG
AT1G03987	0.0592944	0.463041	0.138805	0	0	0	0	0	0	0	0.054142	0	0	0.0552662	0	0.0451486	0.178625	0.0843992	-3.95688	0.128873	noDEG	-3.84813	0.135806	noDEG	-3.69003	0.114272	noDEG	-4.03554	0.0407871	DOWN	-1.90335	0.170038	noDEG
AT1G03990	13.2424	6.25106	4.58055	0.449245	0.848304	0.705935	0.87634	0.650524	1.10616	4.33424	9.25829	9.51564	18.4433	14.8114	18.4481	20.4071	15.3171	15.4451	-1.82681	8.33698e-05	DOWN	-1.47666	0.000553771	DOWN	0.641948	0.0290693	noDEG	1.61625	2.16523e-12	UP	1.32279	2.02224e-06	UP
AT1G03993	0	0	0	0	0	0	0	0	0	0	0	0	0	0	0	0	0	0	NA	NA	NA	NA	NA	NA	NA	NA	NA	NA	NA	NA	NA	NA	NA
AT1G03997	0.0098824	0	0	0	0	0	0	0	0	0	0	0	0.0502542	0.0552662	0	0	0	0	NA	NA	NA	NA	NA	NA	NA	NA	NA	1.98937	NA	NA	NA	NA	NA
AT1G04000	7.47604	15.8823	12.8163	3.23456	1.93225	2.68255	2.08131	2.13744	2.84441	2.11552	4.71036	5.39547	10.3524	11.2743	10.0827	6.45624	6.56448	6.79413	-1.25763	3.23152e-05	DOWN	-1.44994	6.59396e-08	DOWN	-1.65568	2.78227e-11	DOWN	-0.497122	0.0143964	noDEG	-1.45342	7.17348e-12	DOWN
AT1G04003	0	0	0	0	0	0	0	0	0	0	0	0	0	0	0	0	0	0	NA	NA	NA	NA	NA	NA	NA	NA	NA	NA	NA	NA	NA	NA	NA
AT1G04007	1.1513	1.01869	1.1567	0.494169	0.377024	0.564748	0.492941	0.371728	0.368719	0.412785	1.13698	1.12814	1.45737	1.05006	1.44039	1.30931	0.982439	1.01279	0.0176254	0.985621	noDEG	-0.237263	0.766836	noDEG	-0.089018	0.910277	noDEG	0.226331	0.682993	noDEG	-0.312304	0.570581	noDEG
AT1G04010	13.0052	6.85301	6.9865	4.13305	3.58173	4.28267	2.68379	3.06676	3.10778	7.12054	23.7684	26.2416	8.79448	9.61633	7.31276	13.6349	13.1736	13.4195	0.409371	0.137858	noDEG	-0.0603875	0.85315	noDEG	1.70526	7.82479e-19	UP	0.255583	0.281596	noDEG	0.622562	0.000898139	noDEG
AT1G04013	0.0444708	0.277825	0.185073	0.0449245	0.141384	0.141187	0.109543	0.139398	0.105348	0	0	0.0490497	0.0502542	0	0	0	0.0446563	0.0421996	0.107597	0.952648	noDEG	0.200749	0.899147	noDEG	-3.33336	0.18193	noDEG	-3.6491	0.0770785	noDEG	-3.32854	0.0631193	noDEG
AT1G04017	0	0	0	0	0	0	0	0	0	0	0	0	0	0	0	0	0	0	NA	NA	NA	NA	NA	NA	NA	NA	NA	NA	NA	NA	NA	NA	NA
AT1G04020	2.40142	8.47365	8.18947	2.11145	2.54491	1.78837	2.95765	2.88089	3.79254	0.825569	0.866273	0.882894	1.30661	1.21586	1.38499	1.53505	4.51029	2.91177	-0.756345	0.014868	noDEG	-0.215661	0.456737	noDEG	-3.40071	2.4266e-18	DOWN	-2.73014	2.18615e-19	DOWN	-1.82423	4.19033e-05	DOWN
AT1G04023	0	0	0	0	0	0	0	0	0	0	0	0	0	0	0	0	0	0	NA	NA	NA	NA	NA	NA	NA	NA	NA	NA	NA	NA	NA	NA	NA
AT1G04027	1.32918	0.185216	0.138805	0	0.047128	0	0.0547713	0	0	1.28995	0.433136	0.735745	2.71372	2.87384	3.82258	0.812674	0.625188	0.421996	-2.09	0.452593	noDEG	-1.98096	0.460974	noDEG	1.7014	0.194921	noDEG	4.22202	3.70921e-10	UP	1.60089	0.0949222	noDEG
AT1G04030	6.12709	3.47281	3.0537	1.30281	1.03682	1.69424	1.09543	1.62631	0.948135	1.59954	10.666	9.90804	5.4777	5.30556	4.81977	6.81743	6.69845	6.75193	-0.0806471	0.879776	noDEG	-0.234556	0.648428	noDEG	1.50671	1.97702e-07	UP	0.618883	0.0302094	noDEG	0.716871	0.0048658	noDEG
AT1G04033	0.0395296	0	0	0	0	0	0	0	0	0	0.108284	0.0980994	0.0502542	0.0552662	0	0	0.0446563	0.0421996	NA	NA	NA	NA	NA	NA	3.45087	NA	NA	1.98937	NA	NA	1.42245	NA	NA
AT1G04037	0.172942	0.0926082	0.231341	0.0449245	0	0	0.0547713	0.046466	0.0526742	0.103196	0.27071	0.196199	0.201017	0.221065	0.221599	0.0451486	0.133969	0.0843992	-2.07396	0.466167	noDEG	-0.485206	0.8205	noDEG	0.385753	0.837374	noDEG	0.358797	0.792757	noDEG	-1.21619	0.441996	noDEG
AT1G04040	5.68732	17.0399	19.0625	9.47907	7.21059	7.95354	6.35347	5.62239	5.42544	2.47671	4.71036	5.05212	1.7589	2.37645	1.77279	3.29584	9.33317	6.37214	0.0657461	0.80139	noDEG	-0.468771	0.0240121	noDEG	-2.03339	4.70243e-20	DOWN	-3.25174	2.34421e-41	DOWN	-1.8533	5.98753e-06	DOWN
AT1G04043	0	0	0	0	0	0	0	0	0	0	0	0	0	0	0	0	0	0	NA	NA	NA	NA	NA	NA	NA	NA	NA	NA	NA	NA	NA	NA	NA
AT1G04047	5.88003	0.601954	0.277609	0.943414	2.30927	0.988309	0.985883	1.02225	1.26418	3.92145	0.378994	0.441447	11.7092	16.8009	16.8969	4.92119	3.25991	2.86957	2.8775	2.55902e-05	UP	2.46681	5.5175e-05	UP	-0.255728	0.844332	noDEG	5.04875	1.6423e-34	UP	2.73306	1.1631e-06	UP
AT1G04050	10.0949	3.24129	3.23877	1.93175	1.79086	1.55306	0.985883	1.48691	1.47488	12.6415	8.82515	9.80994	13.7696	23.1013	18.1711	5.68872	4.73357	4.68415	0.318684	0.437199	noDEG	-0.129666	0.787826	noDEG	1.37569	3.7187e-06	UP	2.44512	1.04245e-20	UP	0.304548	0.318277	noDEG
AT1G04053	0	0	0	0	0	0	0	0	0	0	0	0	0	0	0	0	0	0	NA	NA	NA	NA	NA	NA	NA	NA	NA	NA	NA	NA	NA	NA	NA
AT1G04057	0.0148236	0	0	0	0	0	0	0	0.0526742	0.0515981	0	0	0	0.0552662	0.0553997	0	0	0	NA	NA	NA	2.2733	NA	NA	NA	NA	NA	2.0515	NA	NA	NA	NA	NA
AT1G04063	0.232236	0	0	0	0.188512	0.141187	0.0547713	0.092932	0	0.154794	0	0	0.402033	0.607929	0.553997	0.270891	0.133969	0.253198	4.89103	0.0736213	noDEG	3.74662	NA	NA	NA	NA	NA	5.88006	0.000840228	UP	4.36313	0.0407511	UP
AT1G04067	0.0049412	0	0	0	0	0	0	0	0	0	0	0	0	0	0	0	0	0	NA	NA	NA	NA	NA	NA	NA	NA	NA	NA	NA	NA	NA	NA	NA
AT1G04070	16.0984	3.4265	3.47011	1.70713	1.64948	2.02368	1.69791	1.99804	2.05429	15.3246	10.5577	10.889	24.3733	24.6487	24.4867	17.8337	15.2725	15.4029	0.256828	0.534534	noDEG	0.320752	0.396839	noDEG	1.48849	9.86745e-08	UP	2.77629	1.71514e-49	UP	1.89829	1.65681e-17	UP
AT1G04073	0.108706	0.138912	0.0462682	0.089849	0.047128	0	0.0547713	0	0.0526742	0.103196	0.054142	0.196199	0.100508	0.331597	0.221599	0	0.0893126	0.0421996	0.172468	0.952648	noDEG	-0.263227	0.925985	noDEG	0.281652	0.91097	noDEG	1.16402	0.443554	noDEG	-1.43271	0.531631	noDEG
AT1G04077	0	0	0	0	0	0	0	0	0	0	0	0	0	0	0	0	0	0	NA	NA	NA	NA	NA	NA	NA	NA	NA	NA	NA	NA	NA	NA	NA
AT1G04080	155.845	125.067	129.088	77.9889	74.7922	77.3234	77.1727	79.4104	78.5372	110.059	223.011	215.573	133.324	110.864	110.356	175.267	172.016	172.934	0.471926	1.96557e-05	noDEG	0.470912	1.98607e-06	noDEG	0.638973	7.24469e-16	noDEG	-0.156592	0.269799	noDEG	0.116605	0.30143	noDEG
AT1G04083	3.30072	0	0.138805	0.359396	0.282768	0.282374	0.273856	0.371728	0.895461	18.7301	1.35355	1.22624	2.91474	4.86343	4.21037	0.541783	0.312594	0.548595	3.36246	0.013076	UP	4.0395	0.0014633	UP	4.07534	0.000920657	UP	5.79324	5.68658e-10	UP	2.43494	0.0732002	noDEG
AT1G04087	0.256942	0	0	0	0	0	0	0	0	0.206392	0	0.0980994	0.653304	0.88426	0.553997	0.0902971	0.0893126	0.126599	NA	NA	NA	NA	NA	NA	2.37755	NA	NA	6.29941	0.000207391	UP	3.25445	0.215149	noDEG
AT1G04090	1.50213	0.231521	0.370145	0.314471	0.282768	0.470624	0.328628	0.278796	0.158023	1.39315	1.78669	1.27529	2.01017	2.92911	2.65918	1.21901	0.937782	0.928391	1.44708	0.132298	noDEG	0.94487	0.396019	noDEG	2.20177	0.00862999	UP	3.01985	1.52107e-07	UP	1.44427	0.0415877	UP
AT1G04093	0.0197648	0	0	0	0	0	0	0	0	0.0515981	0.054142	0	0	0.0552662	0.0553997	0	0	0	NA	NA	NA	NA	NA	NA	1.50642	NA	NA	2.0515	NA	NA	NA	NA	NA
AT1G04097	0.0395296	0.0926082	0	0	0.047128	0	0	0	0	0	0	0	0.0502542	0.110532	0.110799	0.0451486	0.0446563	0.0421996	-0.305691	NA	noDEG	-1.16088	NA	NA	-2.46013	NA	NA	0.892222	0.700302	noDEG	-0.419698	0.87946	noDEG
AT1G04100	6.41862	2.31521	2.68355	1.43758	1.60235	1.31775	2.02654	1.39398	3.0551	9.59724	3.51923	4.12017	9.29702	12.6007	11.1907	5.23723	3.66182	4.17776	0.418499	0.346413	noDEG	0.938087	0.027723	noDEG	0.465359	0.290216	noDEG	2.08762	4.65286e-16	UP	0.474162	0.188298	noDEG
AT1G04103	0.0543532	0.0463041	0	0	0	0	0.0547713	0	0	0	0	0	0.0502542	0.0552662	0.166199	0.0902971	0.133969	0.0421996	-0.263274	NA	noDEG	0.81063	NA	noDEG	-1.4552	NA	NA	1.90786	0.461945	noDEG	1.59075	0.537312	noDEG
AT1G04105	0.0296472	0	0	0	0	0	0	0	0	0.0515981	0	0	0.201017	0	0.0553997	0	0	0	NA	NA	NA	NA	NA	NA	NA	NA	NA	3.29189	0.305835	noDEG	NA	NA	NA
AT1G04110	4.12096	3.88955	3.47011	0.224622	0.47128	0.235312	0.602484	0.650524	0.210697	7.79131	1.46184	1.56959	4.42237	8.01361	5.70617	1.44475	4.77822	3.20717	-2.37269	4.12461e-05	DOWN	-1.72862	0.00253321	DOWN	-1.42886	0.00173439	DOWN	0.657584	0.0470787	noDEG	-0.572556	0.310817	noDEG
AT1G04117	0.074118	0	0.0925364	0	0	0	0	0.046466	0	0	0.054142	0.147149	0.100508	0.165799	0.110799	0.0451486	0.0446563	0.0421996	-1.21107	NA	NA	-0.141474	NA	noDEG	0.993672	0.753182	noDEG	1.39765	0.498515	noDEG	-0.392364	NA	noDEG
AT1G04120	153.538	59.9638	59.7785	18.2393	12.3475	18.2602	11.6115	14.3115	15.1702	101.081	169.248	157.646	161.517	136.563	142.71	193.868	198.229	197.156	-0.678796	0.00167699	noDEG	-0.961827	3.09531e-11	noDEG	1.30038	2.52169e-45	UP	1.24305	9.71592e-23	UP	1.38142	4.18125e-44	UP
AT1G04123	0	0	0	0	0	0	0	0	0	0	0	0	0	0	0	0	0	0	NA	NA	NA	NA	NA	NA	NA	NA	NA	NA	NA	NA	NA	NA	NA
AT1G04127	0.0296472	0	0.138805	0	0	0	0	0	0	0	0	0	0.0502542	0	0.110799	0	0	0.0421996	-1.79509	NA	NA	-1.68541	NA	NA	-2.99694	NA	NA	-0.393767	0.887696	noDEG	-2.45344	NA	NA
AT1G04130	49.4861	7.50127	7.77305	39.0843	27.3342	38.9676	23.935	29.9706	22.0178	69.2446	41.9601	40.2207	44.0729	49.0212	49.1395	65.962	60.2414	62.6242	3.40174	1.1673e-59	UP	2.90369	3.37039e-46	UP	2.27949	3.38645e-44	UP	2.58109	2.46128e-65	UP	2.71192	1.53492e-67	UP
AT1G04133	0	0	0	0	0	0	0	0	0	0	0	0	0	0	0	0	0	0	NA	NA	NA	NA	NA	NA	NA	NA	NA	NA	NA	NA	NA	NA	NA
AT1G04137	0	0	0	0	0	0	0	0	0	0	0	0	0	0	0	0	0	0	NA	NA	NA	NA	NA	NA	NA	NA	NA	NA	NA	NA	NA	NA	NA
AT1G04140	130.759	117.242	111.044	57.2338	51.7937	60.0986	63.206	62.4968	69.1085	155.465	104.927	108.204	139.707	161.377	147.751	129.396	127.315	127.147	0.181406	0.242947	noDEG	0.350321	0.000565333	noDEG	-0.248284	0.00978504	noDEG	0.335813	0.00473854	noDEG	-0.167962	0.170554	noDEG
AT1G04143	0.0049412	0	0	0	0	0	0	0	0	0	0	0	0	0	0	0	0	0.0421996	NA	NA	NA	NA	NA	NA	NA	NA	NA	NA	NA	NA	0.555518	NA	noDEG
AT1G04147	0.256942	0.324129	0.185073	0.224622	0.23564	0.188249	0.219085	0.092932	0.316045	0.515981	0.162426	0.147149	0.452287	0.386864	0.387798	0.180594	0	0.210998	0.95841	0.425905	noDEG	0.850402	0.505268	noDEG	-0.873072	0.616802	noDEG	0.628494	0.530416	noDEG	-1.28034	0.419481	noDEG
AT1G04150	0.434826	0.324129	0.231341	0.269547	0.047128	0.0941247	0.0547713	0	0.158023	2.37351	0.378994	0.245248	0.402033	0.276331	0.443197	0.0451486	0.0893126	0.126599	0.180226	0.913364	noDEG	-0.864519	0.646133	noDEG	0.014338	0.994059	noDEG	0.376604	0.714841	noDEG	-2.00299	0.125421	noDEG
AT1G04153	0.558356	0.0926082	0.0462682	0.0449245	0	0.0470624	0	0	0.105348	1.75433	0.162426	0.490497	0.904575	0.718461	1.05259	0.180594	0.178625	0.295397	0.0169879	0.996145	noDEG	0.102635	0.975669	noDEG	2.08163	0.267208	noDEG	3.63082	0.000879474	UP	1.32193	0.383538	noDEG
AT1G04157	0.0148236	0	0.0925364	0	0	0	0.109543	0	0	0	0.054142	0.0490497	0	0	0	0	0	0	-1.21107	NA	NA	0.851544	NA	noDEG	0.0283935	NA	noDEG	-2.26005	NA	NA	-2.82968	NA	NA
AT1G04160	20.6295	7.36235	8.37454	3.27949	2.07363	1.78837	2.19085	2.0445	4.4773	26.573	34.9758	35.8553	24.9763	29.899	27.312	8.39763	8.26142	8.90411	-0.522422	0.1641	noDEG	-0.290191	0.479681	noDEG	2.02284	1.08138e-32	UP	1.74671	6.4483e-25	UP	-0.215716	0.330795	noDEG
AT1G04163	0	0	0	0	0	0	0	0	0	0	0	0	0	0	0	0	0	0	NA	NA	NA	NA	NA	NA	NA	NA	NA	NA	NA	NA	NA	NA	NA
AT1G04167	0.0197648	0	0.0462682	0	0	0	0	0	0	0.0515981	0	0.0490497	0	0.0552662	0.0553997	0	0	0	-0.230862	NA	noDEG	-0.121576	NA	noDEG	-0.00806879	NA	noDEG	0.610544	NA	noDEG	-1.84273	NA	NA
AT1G04170	147.994	80.847	84.4857	45.7781	50.3798	44.8975	60.0293	59.9876	62.5769	76.4684	188.035	194.188	123.977	94.9474	101.603	195.177	189.834	204.035	0.386436	0.00362227	noDEG	0.725353	9.87885e-15	noDEG	1.06097	9.74946e-38	UP	0.318977	0.042057	noDEG	0.916835	2.32315e-15	noDEG
AT1G04173	0.321178	0.185216	0	0.089849	0.094256	0.0941247	0	0	0.0526742	0.103196	0.162426	0.0490497	1.00508	0.773727	0.664796	0.225743	0.133969	0.0843992	1.18058	0.581427	noDEG	-1.19876	NA	NA	0.0179578	0.995811	noDEG	3.07741	0.00399511	UP	0.33069	0.869519	noDEG
AT1G04177	0.0098824	0	0	0	0	0	0	0	0	0	0	0	0	0.0552662	0.0553997	0	0	0	NA	NA	NA	NA	NA	NA	NA	NA	NA	2.0515	NA	NA	NA	NA	NA
AT1G04180	4.59038	0.463041	1.0179	2.87517	2.73342	3.48261	1.75268	1.85864	2.52836	3.14748	1.40769	1.66769	7.08584	5.74769	6.20476	7.22377	6.20723	5.31715	3.23869	3.56004e-14	UP	2.63242	2.89117e-08	UP	0.91323	0.227497	noDEG	3.0521	2.5399e-15	UP	2.7486	6.13634e-11	UP
AT1G04183	0.133412	0.231521	0.185073	0.0449245	0.141384	0.0470624	0.0547713	0.046466	0.0526742	0.154794	0.27071	0.0490497	0.150762	0.165799	0.221599	0.0902971	0.133969	0.0421996	-0.227357	0.906407	noDEG	-0.861736	0.65531	noDEG	-0.541145	0.781254	noDEG	-0.272158	0.838186	noDEG	-1.57639	0.26712	noDEG
AT1G04187	0.20753	0	0.185073	0.089849	0.23564	0.141187	0.164314	0.185864	0.0526742	0.0515981	0.162426	0.196199	0.452287	0.276331	0.221599	0.135446	0.223282	0.168798	1.96765	0.265307	noDEG	1.7509	0.353022	noDEG	0.825599	0.728469	noDEG	1.74096	0.225765	noDEG	0.60155	0.739604	noDEG
AT1G04190	36.7181	22.3186	22.1625	11.7253	10.2739	11.5303	11.502	11.2448	12.9052	10.268	35.1923	35.0215	30.0017	25.7541	27.4782	53.9074	57.9192	60.4298	0.207216	0.288651	noDEG	0.25972	0.106631	noDEG	0.509936	0.000495541	noDEG	0.267264	0.0924136	noDEG	1.0357	6.12553e-15	UP
AT1G04193	0	0	0	0	0	0	0	0	0	0	0	0	0	0	0	0	0	0	NA	NA	NA	NA	NA	NA	NA	NA	NA	NA	NA	NA	NA	NA	NA
AT1G04197	0.108706	0.0926082	0.231341	0.0449245	0.141384	0	0	0.046466	0.210697	0.154794	0.054142	0	0.301525	0.0552662	0.166199	0.0451486	0.0446563	0.168798	-0.175125	0.943276	noDEG	0.216057	0.922131	noDEG	-2.76667	0.323475	noDEG	0.0760265	0.961364	noDEG	-1.21986	0.465459	noDEG
AT1G04200	18.7667	18.9384	20.7744	6.10973	5.37259	6.11811	5.47713	5.90118	7.69043	9.39085	13.1565	12.802	20.6042	19.3985	19.3899	20.046	25.7667	24.307	-0.557594	0.00604117	noDEG	-0.481134	0.017004	noDEG	-0.761169	3.62631e-05	noDEG	-0.0556679	0.743216	noDEG	-0.0985368	0.618267	noDEG
AT1G04203	0.0049412	0	0	0	0	0	0	0	0	0	0	0	0	0	0.0553997	0	0	0	NA	NA	NA	NA	NA	NA	NA	NA	NA	1.12018	NA	NA	NA	NA	NA
AT1G04207	0	0	0	0	0	0	0	0	0	0	0	0	0	0	0	0	0	0	NA	NA	NA	NA	NA	NA	NA	NA	NA	NA	NA	NA	NA	NA	NA
AT1G04210	97.0551	58.0191	59.7322	11.5456	8.76581	11.6244	7.17503	7.52749	9.74472	70.2766	93.2326	90.2024	130.862	132.86	116.838	99.372	90.7416	92.8391	-1.26697	1.46014e-12	DOWN	-1.69127	1.15327e-29	DOWN	0.491253	1.06867e-06	noDEG	1.05419	6.10715e-21	UP	0.348738	0.00896033	noDEG
AT1G04213	0	0	0	0	0	0	0	0	0	0	0	0	0	0	0	0	0	0	NA	NA	NA	NA	NA	NA	NA	NA	NA	NA	NA	NA	NA	NA	NA
AT1G04217	0.474355	0.185216	0.555218	0.134773	0.23564	0.329436	0.492941	0.418194	0.368719	0.515981	0.866273	0.784795	0.402033	0.88426	0.498597	0.180594	0.133969	0.295397	0.544193	0.669214	noDEG	1.38495	0.130885	noDEG	1.01743	0.333745	noDEG	0.632504	0.492473	noDEG	-1.18032	0.297225	noDEG
AT1G04220	5.5885	1.75956	1.94326	1.07819	1.13107	0.988309	0.547713	0.418194	0.737438	0.980364	3.57337	3.04108	3.46754	4.03444	3.26858	10.023	10.8515	11.9425	0.404439	0.432931	noDEG	-0.551388	0.372144	noDEG	0.688866	0.151231	noDEG	0.901848	0.00904458	noDEG	2.2313	1.18407e-17	UP
AT1G04223	0	0	0	0	0	0	0	0	0	0	0	0	0	0	0	0	0	0	NA	NA	NA	NA	NA	NA	NA	NA	NA	NA	NA	NA	NA	NA	NA
AT1G04227	0	0	0	0	0	0	0	0	0	0	0	0	0	0	0	0	0	0	NA	NA	NA	NA	NA	NA	NA	NA	NA	NA	NA	NA	NA	NA	NA
AT1G04230	16.1824	10.6499	9.39244	4.762	4.99557	4.32974	4.32693	5.25066	5.16207	11.3	16.784	15.4016	16.5336	16.8562	15.1241	18.827	19.1576	18.9054	0.104605	0.721567	noDEG	0.138664	0.607087	noDEG	0.533333	0.0142455	noDEG	0.635998	0.000498798	noDEG	0.58668	0.000748943	noDEG
AT1G04233	0	0	0	0	0	0	0	0	0	0	0	0	0	0	0	0	0	0	NA	NA	NA	NA	NA	NA	NA	NA	NA	NA	NA	NA	NA	NA	NA
AT1G04237	0.024706	0.0926082	0.138805	0	0	0	0	0	0	0	0	0	0	0.0552662	0	0	0.0446563	0	-2.55651	NA	NA	-2.44728	NA	NA	-3.7535	0.269394	noDEG	-2.64009	0.299913	noDEG	-3.20568	0.200592	noDEG
AT1G04240	3.80967	15.7434	15.5924	2.15638	2.78055	2.25899	1.58837	1.90511	1.15883	1.18676	2.32811	2.79583	1.25635	1.32639	2.27139	1.35446	2.41144	1.73018	-1.50866	1.71835e-09	DOWN	-2.15699	1.05942e-13	DOWN	-2.75846	3.91345e-26	DOWN	-3.33247	1.68207e-31	DOWN	-3.43334	1.07546e-36	DOWN
AT1G04243	0.0444708	0	0	0	0	0	0	0	0	0.103196	0	0	0.0502542	0.0552662	0.0553997	0	0.0893126	0.0843992	NA	NA	NA	NA	NA	NA	NA	NA	NA	2.60187	NA	NA	2.42172	NA	NA
AT1G04247	1.20071	0.648258	0.416414	0.134773	0	0.0470624	0.109543	0.046466	0.210697	0.25799	0.920415	0.686696	1.50762	1.05006	0.886395	1.62535	1.7416	2.57418	-1.92884	0.217293	noDEG	-0.996564	0.441709	noDEG	0.440182	0.659976	noDEG	1.05623	0.1049	noDEG	1.56388	0.00600074	UP
AT1G04250	26.5392	62.9736	65.9784	59.7945	66.8275	59.7221	71.6408	66.0747	69.0558	46.5931	15.7553	15.0583	29.1977	31.0044	38.5582	11.4677	10.4942	12.8287	1.14679	6.68723e-20	UP	1.26379	1.02014e-34	UP	-2.21382	9.37967e-67	DOWN	-1.02157	2.00647e-10	DOWN	-2.80481	1.59462e-67	DOWN
AT1G04253	0	0	0	0	0	0	0	0	0	0	0	0	0	0	0	0	0	0	NA	NA	NA	NA	NA	NA	NA	NA	NA	NA	NA	NA	NA	NA	NA
AT1G04257	0.0938828	0	0	0.089849	0	0	0	0	0	0.0515981	0	0.0490497	0.251271	0.221065	0.387798	0	0	0.0421996	3.01116	NA	NA	NA	NA	NA	1.42634	NA	NA	5.02265	0.0106399	UP	0.555518	NA	noDEG
AT1G04260	14.3048	12.178	12.8626	3.68381	3.77024	4.47092	3.94353	3.20615	2.47569	4.59223	9.31243	10.4476	12.9656	12.6007	13.8499	21.0844	20.14	19.9604	-0.454826	0.0700962	noDEG	-0.791507	0.00563953	noDEG	-0.489074	0.0319521	noDEG	0.0175962	0.931139	noDEG	0.372201	0.0237867	noDEG
AT1G04263	0.098824	0.0463041	0.138805	0	0.188512	0.0470624	0	0	0	0.103196	0	0	0.150762	0.0552662	0.166199	0.135446	0.223282	0.0843992	0.970583	0.687524	noDEG	-2.11624	NA	NA	-3.42443	NA	NA	0.386205	0.83115	noDEG	0.336451	0.844001	noDEG
AT1G04267	0.405178	0.463041	0.323877	0.089849	0	0.0941247	0.0547713	0	0	0.619177	0.162426	0.392397	0.502542	0.44213	0.553997	0.541783	0.133969	0.506395	-1.48158	0.3746	noDEG	-3.2622	0.110691	noDEG	-0.651068	0.641599	noDEG	0.289825	0.742849	noDEG	-0.319669	0.770757	noDEG
AT1G04270	238.517	232.4	250.635	120.487	144.07	114.503	135.449	139.444	147.962	75.8492	271.252	291.453	114.529	106.056	100.218	331.797	390.564	388.278	0.266419	0.101047	noDEG	0.389924	2.67897e-06	noDEG	0.0725001	0.392075	noDEG	-1.2273	6.25105e-29	DOWN	0.283078	0.0312846	noDEG
AT1G04273	0.583062	0.277825	0.277609	0	0	0.188249	0.0547713	0.092932	0.105348	0.773971	0.433136	0.588596	0.502542	0.44213	0.664796	0.541783	0.982439	0.548595	-0.948261	0.676617	noDEG	-0.549842	0.735328	noDEG	0.7319	0.563678	noDEG	0.898182	0.312305	noDEG	0.974017	0.245735	noDEG
AT1G04277	0.899299	0.509345	0.462682	0.134773	0.518408	0.188249	0.383399	0.185864	0.210697	0.928766	0.433136	0.686696	0.804067	0.773727	0.941794	1.03842	1.25038	1.18159	0.403096	0.733587	noDEG	0.255912	0.817038	noDEG	0.056854	0.962768	noDEG	0.735919	0.288182	noDEG	0.917026	0.126826	noDEG
AT1G04280	14.705	59.2693	59.686	9.70369	12.3004	7.15348	10.4613	9.06087	10.2188	10.3712	2.54468	2.50153	7.94016	10.169	10.3043	11.6935	17.4606	12.5333	-1.4139	1.24693e-09	DOWN	-1.42109	2.69686e-25	DOWN	-4.70828	2.11394e-131	DOWN	-2.7063	2.78152e-64	DOWN	-2.43563	6.67707e-34	DOWN
AT1G04283	0.0049412	0	0	0	0	0	0	0	0	0	0	0	0.0502542	0	0	0	0	0	NA	NA	NA	NA	NA	NA	NA	NA	NA	1.12018	NA	NA	NA	NA	NA
AT1G04287	0.0197648	0	0	0	0	0	0	0	0	0	0	0.0490497	0	0	0	0.0451486	0.0893126	0	NA	NA	NA	NA	NA	NA	1.42634	NA	NA	NA	NA	NA	2.04176	NA	NA
AT1G04290	3.52308	2.82455	3.28504	2.0216	2.96906	1.78837	2.57425	2.88089	2.79173	2.6831	1.46184	1.56959	2.51271	2.87384	2.43759	4.92119	5.26944	6.66754	0.766264	0.0544982	noDEG	1.01829	0.00117355	UP	-1.15749	0.0178461	DOWN	-0.280928	0.430096	noDEG	0.549784	0.080315	noDEG
AT1G04293	0.0049412	0	0	0	0	0	0	0	0	0	0	0	0	0	0.0553997	0	0	0	NA	NA	NA	NA	NA	NA	NA	NA	NA	1.12018	NA	NA	NA	NA	NA
AT1G04295	0	0	0	0	0	0	0	0	0	0	0	0	0	0	0	0	0	0	NA	NA	NA	NA	NA	NA	NA	NA	NA	NA	NA	NA	NA	NA	NA
AT1G04297	0.153177	0	0.0925364	0.089849	0.047128	0	0	0.046466	0	0.103196	0.378994	0.441447	0.0502542	0.165799	0.110799	0	0.0893126	0.126599	1.20448	0.709517	noDEG	-0.141474	NA	noDEG	3.01164	0.1121	noDEG	1.187	0.590413	noDEG	0.317256	0.915314	noDEG
AT1G04300	133.857	85.4774	87.0767	40.5668	38.0323	40.9913	39.8735	37.6839	43.0348	169.809	99.4589	102.661	176.04	215.925	189.411	118.425	101.593	103.98	0.0862537	0.560388	noDEG	0.0625071	0.59707	noDEG	0.0798403	0.443721	noDEG	1.11338	4.74908e-20	UP	-0.00661445	0.971488	noDEG
AT1G04303	0.336002	0.0926082	0.0462682	0.0449245	0	0	0	0	0.105348	0.412785	0.054142	0	0.954829	0.939526	0.997194	0	0.0893126	0.0421996	-0.872439	NA	noDEG	0.102635	0.975669	noDEG	-1.54962	NA	NA	3.74095	0.00045835	UP	-1.01528	0.677843	noDEG
AT1G04307	0	0	0	0	0	0	0	0	0	0	0	0	0	0	0	0	0	0	NA	NA	NA	NA	NA	NA	NA	NA	NA	NA	NA	NA	NA	NA	NA
AT1G04310	12.5556	8.56626	8.09693	2.11145	2.12076	1.60012	1.58837	1.62631	1.26418	4.54063	10.6118	13.4887	15.9306	15.9167	14.9579	13.2737	12.5931	14.1369	-0.900048	0.00356093	noDEG	-1.30838	4.08432e-05	DOWN	0.383959	0.132684	noDEG	0.851649	2.13682e-06	noDEG	0.346991	0.0888928	noDEG
AT1G04313	0.049412	0.138912	0	0	0	0	0	0	0	0	0	0.196199	0.100508	0.0552662	0.0553997	0.0451486	0	0	-1.85528	NA	NA	-1.74674	NA	NA	0.333767	0.918002	noDEG	-0.0446211	0.985417	noDEG	-2.49071	NA	NA
AT1G04320	0	0	0	0	0	0	0	0	0	0	0	0	0	0	0	0	0	0	NA	NA	NA	NA	NA	NA	NA	NA	NA	NA	NA	NA	NA	NA	NA
AT1G04323	0.0642356	0.0463041	0.0925364	0	0	0	0.0547713	0	0	0	0	0.0490497	0.0502542	0.0552662	0.166199	0.0451486	0.0446563	0.0421996	-1.81562	NA	NA	-0.745548	NA	noDEG	-1.58992	NA	NA	0.33406	0.872684	noDEG	-0.986749	0.65213	noDEG
AT1G04327	0	0	0	0	0	0	0	0	0	0	0	0	0	0	0	0	0	0	NA	NA	NA	NA	NA	NA	NA	NA	NA	NA	NA	NA	NA	NA	NA
AT1G04330	0.429884	0.370433	0.925364	0.179698	0.565536	0.376499	0.273856	0.418194	0.263371	0.206392	0.108284	0.294298	0.351779	0.663195	0.387798	0.541783	0.535876	0.590794	0.415895	0.697869	noDEG	0.167547	0.875022	noDEG	-1.81579	0.144804	noDEG	-0.521801	0.545224	noDEG	-0.545354	0.490884	noDEG
AT1G04333	0	0	0	0	0	0	0	0	0	0	0	0	0	0	0	0	0	0	NA	NA	NA	NA	NA	NA	NA	NA	NA	NA	NA	NA	NA	NA	NA
AT1G04337	0.0049412	0	0	0	0	0	0	0	0.0526742	0	0	0	0	0	0	0	0.0446563	0	NA	NA	NA	2.2733	NA	NA	NA	NA	NA	NA	NA	NA	0.555518	NA	noDEG
AT1G04340	21.8599	14.2617	15.4536	4.67215	3.67599	5.1298	4.27216	4.6466	4.10859	9.64884	13.8604	15.5488	28.9967	24.4829	25.8162	27.9018	27.4636	29.3709	-0.524259	0.0369444	noDEG	-0.602723	0.00621793	noDEG	-0.162185	0.45374	noDEG	0.780296	1.58539e-06	noDEG	0.595721	9.995e-05	noDEG
AT1G04343	0	0	0	0	0	0	0	0	0	0	0	0	0	0	0	0	0	0	NA	NA	NA	NA	NA	NA	NA	NA	NA	NA	NA	NA	NA	NA	NA
AT1G04347	0.37059	0.185216	0.0925364	0.179698	0.094256	0.0941247	0.109543	0.185864	0.0526742	0.25799	0.433136	0.588596	0.301525	0.552662	0.553997	0.180594	0.35725	0.379796	1.01675	0.535742	noDEG	0.931453	0.580416	noDEG	1.7261	0.220891	noDEG	1.69494	0.117254	noDEG	0.801783	0.517065	noDEG
AT1G04350	33.946	102.101	89.1125	53.55	55.3754	48.7095	60.6866	57.6643	67.897	29.3077	11.3157	11.87	27.3885	26.7489	33.5722	32.2812	36.2163	35.8275	0.334085	0.0342258	noDEG	0.538373	1.01227e-05	noDEG	-3.19362	2.7396e-126	DOWN	-1.76302	2.22368e-28	DOWN	-1.79371	2.25333e-36	DOWN
AT1G04353	0.0049412	0	0	0	0	0	0	0	0.0526742	0	0	0	0	0	0	0.0451486	0	0	NA	NA	NA	2.2733	NA	NA	NA	NA	NA	NA	NA	NA	0.555518	NA	noDEG
AT1G04357	0.217413	0.0926082	0.370145	0	0.047128	0	0	0	0	0	0.27071	0.294298	0.201017	0.110532	0.166199	0.361188	0.267938	0.295397	-2.58334	0.318097	noDEG	-3.43496	0.238921	noDEG	0.151889	0.927739	noDEG	-0.573712	0.68317	noDEG	0.0910669	0.941088	noDEG
AT1G04360	1.9073	3.79694	4.76562	0.089849	0.094256	0.141187	0.219085	0.046466	0.0526742	0.361187	0.595562	0.441447	1.25635	2.87384	1.27419	1.6705	2.32213	2.78517	-4.10305	1.8838e-08	DOWN	-4.20638	6.48296e-08	DOWN	-3.19743	1.97781e-09	DOWN	-1.30824	0.0028503	DOWN	-1.25181	0.000509452	DOWN
AT1G04363	0	0	0	0	0	0	0	0	0	0	0	0	0	0	0	0	0	0	NA	NA	NA	NA	NA	NA	NA	NA	NA	NA	NA	NA	NA	NA	NA
AT1G04367	0.128471	0.370433	0.231341	0	0	0	0	0	0.0526742	0.0515981	0.162426	0.0980994	0.100508	0.110532	0	0.31604	0.223282	0.0843992	-3.94774	0.11784	noDEG	-2.87673	0.197271	noDEG	-1.36624	0.417872	noDEG	-2.14865	0.158403	noDEG	-0.875263	0.458769	noDEG
AT1G04370	0.0395296	0	0	0	0	0	0	0.046466	0	0	0.054142	0	0	0.110532	0	0.0451486	0	0.168798	NA	NA	NA	2.2733	NA	NA	1.50642	NA	NA	2.03287	NA	NA	2.75581	NA	NA
AT1G04373	0	0	0	0	0	0	0	0	0	0	0	0	0	0	0	0	0	0	NA	NA	NA	NA	NA	NA	NA	NA	NA	NA	NA	NA	NA	NA	NA
AT1G04377	0	0	0	0	0	0	0	0	0	0	0	0	0	0	0	0	0	0	NA	NA	NA	NA	NA	NA	NA	NA	NA	NA	NA	NA	NA	NA	NA
AT1G04380	0.217413	0.277825	0.185073	0.089849	0.047128	0.0470624	0.109543	0	0	0.309589	0	0.0490497	0.402033	0.44213	0.221599	0.361188	0.133969	0.168798	-0.716796	0.704276	noDEG	-1.53613	0.512125	noDEG	-3.33336	0.18193	noDEG	0.561304	0.604178	noDEG	-0.395414	0.753332	noDEG
AT1G04383	0	0	0	0	0	0	0	0	0	0	0	0	0	0	0	0	0	0	NA	NA	NA	NA	NA	NA	NA	NA	NA	NA	NA	NA	NA	NA	NA
AT1G04387	0.0148236	0	0	0	0	0	0	0	0	0	0	0	0.0502542	0.0552662	0	0	0	0	NA	NA	NA	NA	NA	NA	NA	NA	NA	1.98937	NA	NA	NA	NA	NA
AT1G04390	29.6423	17.364	15.9163	2.78532	2.0265	2.8708	1.97177	2.6021	3.37115	14.9118	24.0391	27.3207	48.1937	54.9346	44.2643	26.7279	22.1495	22.0282	-1.50068	7.01659e-09	DOWN	-1.4902	6.29749e-09	DOWN	0.476824	0.00668006	noDEG	1.50666	1.87551e-23	UP	0.174626	0.416243	noDEG
AT1G04393	0.0790592	0.0463041	0	0	0	0.0470624	0	0	0	0.206392	0	0	0.0502542	0.221065	0.221599	0.0902971	0.0446563	0	0.701462	NA	noDEG	-0.154603	NA	noDEG	-1.4552	NA	NA	2.76018	0.21878	noDEG	0.612694	NA	noDEG
AT1G04397	0.0098824	0	0	0	0	0	0	0	0	0	0	0	0	0.0552662	0	0.0451486	0	0	NA	NA	NA	NA	NA	NA	NA	NA	NA	1.12018	NA	NA	0.555518	NA	noDEG
AT1G04400	96.5165	134.236	142.876	85.5812	82.4269	85.2299	87.0315	86.1015	96.0777	85.8076	148.024	139.694	64.8279	74.6647	73.5154	61.6278	89.8038	73.3007	0.485841	8.73323e-06	noDEG	0.538812	1.38216e-10	noDEG	-0.0936776	0.321153	noDEG	-1.01742	2.07369e-18	DOWN	-1.22379	1.44275e-11	DOWN
AT1G04403	0	0	0	0	0	0	0	0	0	0	0	0	0	0	0	0	0	0	NA	NA	NA	NA	NA	NA	NA	NA	NA	NA	NA	NA	NA	NA	NA
AT1G04407	0.0148236	0	0	0	0	0	0.0547713	0	0	0.0515981	0	0	0	0	0.0553997	0.0451486	0	0	NA	NA	NA	2.2733	NA	NA	NA	NA	NA	1.12018	NA	NA	0.555518	NA	noDEG
AT1G04410	514.488	487.86	543.235	307.059	364.158	293.951	328.682	339.806	348.598	305.306	431.35	426.144	317.908	288.324	307.357	723.415	817.255	826.395	0.521334	0.000399365	noDEG	0.563549	3.89832e-11	noDEG	-0.413195	5.08679e-09	noDEG	-0.810437	6.95264e-14	noDEG	0.281615	0.0245256	noDEG
AT1G04413	0.049412	0	0.0462682	0	0.047128	0	0	0	0	0	0.27071	0.0490497	0	0.110532	0.110799	0	0	0	0.730412	NA	noDEG	-0.121576	NA	noDEG	2.64339	0.374217	noDEG	1.6123	0.586525	noDEG	-1.84273	NA	NA
AT1G04417	0.508944	0	0.0462682	0	0	0.0470624	0.0547713	0	0	0.0515981	0.378994	0.343348	0.954829	1.27112	1.60659	0.270891	0.267938	0.210998	0.73041	NA	noDEG	0.839602	NA	noDEG	3.81923	0.0915085	noDEG	5.73342	0.000382498	UP	3.10069	0.117961	noDEG
AT1G04420	84.3512	114.603	121.038	106.426	111.835	101.325	117.101	127.456	132.37	63.8268	215.756	223.568	42.9673	44.213	47.8099	25.2832	45.5048	37.642	1.05527	5.25302e-21	UP	1.25945	5.76727e-44	UP	0.750741	1.46971e-21	noDEG	-1.44088	2.8299e-35	DOWN	-2.04309	2.53211e-16	DOWN
AT1G04423	0.261884	0.0926082	0.0925364	0	0	0	0	0	0	0.464383	0.216568	0.392397	0.150762	0.44213	0.387798	0.270891	0.178625	0.126599	-2.24049	NA	NA	-2.13139	NA	NA	1.57074	0.383068	noDEG	1.75884	0.182274	noDEG	0.719026	0.6296	noDEG
AT1G04425	0.261884	1.75956	1.98953	0.314471	0.424152	0.235312	0.328628	0.278796	0.63209	0.154794	0	0.0980994	0.0502542	0	0.110799	0.0902971	0.267938	0.210998	-1.32876	0.049098	DOWN	-1.03297	0.122086	noDEG	-5.34575	2.22952e-05	DOWN	-5.17895	6.01932e-07	DOWN	-3.63603	3.7577e-08	DOWN
AT1G04427	0.424943	0.138912	0.138805	0.0449245	0	0	0	0.046466	0	0.825569	0.433136	0.441447	0.904575	0.552662	0.664796	0.180594	0.0893126	0.253198	-1.86363	0.526783	noDEG	-1.75453	0.538479	noDEG	1.50655	0.306161	noDEG	2.30087	0.0150148	UP	0.00718995	0.997365	noDEG
AT1G04430	61.5328	79.4116	87.6782	34.2325	26.0147	38.2617	26.2902	23.7906	20.7536	12.9511	121.278	116.199	12.9656	12.3244	11.4677	45.7806	94.4481	76.8877	-0.145757	0.531938	noDEG	-0.650029	6.20669e-05	noDEG	0.359696	0.000166214	noDEG	-2.82044	3.05527e-98	DOWN	-0.546435	0.0855013	noDEG
AT1G04433	0	0	0	0	0	0	0	0	0	0	0	0	0	0	0	0	0	0	NA	NA	NA	NA	NA	NA	NA	NA	NA	NA	NA	NA	NA	NA	NA
AT1G04437	0.0642356	0	0	0	0	0	0	0.092932	0	0.0515981	0	0	0.0502542	0.221065	0.110799	0.0451486	0	0.126599	NA	NA	NA	3.09745	NA	NA	NA	NA	NA	3.83821	0.125837	noDEG	2.43903	NA	NA
AT1G04440	60.421	74.3181	73.2888	44.3405	46.8924	39.0147	40.1473	38.892	44.2463	38.0278	75.3116	84.6598	51.812	56.7032	57.2833	52.7335	53.6769	56.4631	0.433983	0.00329745	noDEG	0.319257	0.00254119	noDEG	-0.0325402	0.7934	noDEG	-0.470829	9.22676e-05	noDEG	-0.775232	6.69304e-11	noDEG
AT1G04443	0	0	0	0	0	0	0	0	0	0	0	0	0	0	0	0	0	0	NA	NA	NA	NA	NA	NA	NA	NA	NA	NA	NA	NA	NA	NA	NA
AT1G04445	0.128471	0.0926082	0.0925364	0	0.094256	0.0470624	0.273856	0.046466	0.105348	0.25799	0.162426	0.0980994	0.0502542	0.0552662	0.166199	0.225743	0.133969	0	0.2191	0.936908	noDEG	1.76762	0.291637	noDEG	0.341859	0.887915	noDEG	-0.0873948	0.964824	noDEG	0.034259	0.98947	noDEG
AT1G04447	0	0	0	0	0	0	0	0	0.0526742	0	0	0	0	0	0	0	0	0	NA	NA	NA	2.2733	NA	NA	NA	NA	NA	NA	NA	NA	NA	NA	NA
AT1G04450	0.0098824	0	0	0	0	0.0470624	0	0	0	0	0	0	0	0	0	0.0451486	0	0.0421996	2.16419	NA	NA	NA	NA	NA	NA	NA	NA	NA	NA	NA	1.46313	NA	NA
AT1G04453	0.0691768	0	0	0	0	0.0470624	0	0.092932	0	0.0515981	0	0	0.251271	0.165799	0.110799	0	0.0893126	0.0421996	2.16419	NA	NA	3.09745	NA	NA	NA	NA	NA	4.31997	0.0525582	noDEG	2.00934	NA	NA
AT1G04455	0	0	0	0	0	0	0	0	0	0	0	0	0	0	0	0	0	0	NA	NA	NA	NA	NA	NA	NA	NA	NA	NA	NA	NA	NA	NA	NA
AT1G04457	0	0	0	0	0	0	0	0	0	0	0	0	0	0	0	0	0	0	NA	NA	NA	NA	NA	NA	NA	NA	NA	NA	NA	NA	NA	NA	NA
AT1G04463	0	0	0	0	0	0	0	0	0	0	0	0	0	0	0	0	0	0	NA	NA	NA	NA	NA	NA	NA	NA	NA	NA	NA	NA	NA	NA	NA
AT1G04467	1.13648	0.231521	0.0925364	0.089849	0	0	0.109543	0	0.158023	2.01233	1.78669	0.490497	2.21118	1.98958	2.21599	0.541783	0.223282	0.337597	-1.23355	0.658883	noDEG	0.246286	0.907188	noDEG	2.65787	0.0171278	UP	3.66854	2.02797e-07	UP	0.851187	0.475448	noDEG
AT1G04470	0.24706	0.0463041	0.0462682	0	0	0	0.109543	0.092932	0	0.25799	0.054142	0.0490497	0.351779	0.331597	0.166199	0.451486	0.401907	0.337597	-1.24049	NA	NA	1.7436	0.474105	noDEG	0.00750183	NA	noDEG	2.56089	0.104831	noDEG	2.76723	0.0530945	noDEG
AT1G04473	0.20753	0.231521	0.185073	0	0.047128	0.0470624	0	0	0.0526742	0.0515981	0.162426	0.245248	0.251271	0.276331	0.166199	0.0902971	0.223282	0.421996	-1.5433	0.495937	noDEG	-2.34269	0.348352	noDEG	-0.17972	0.920584	noDEG	0.0956847	0.940319	noDEG	-0.0928971	0.945913	noDEG
AT1G04477	0.420002	0.324129	0.50895	0.0449245	0.047128	0.282374	0.109543	0.046466	0.158023	0.206392	0.812131	0.882894	0.402033	0.331597	0.387798	0.541783	0.223282	0.168798	-0.534879	0.734902	noDEG	-0.849669	0.54514	noDEG	0.880603	0.375466	noDEG	-0.202894	0.831388	noDEG	-0.747556	0.476758	noDEG
AT1G04480	231.792	110.852	125.294	93.8023	98.3562	88.7125	101.71	105.478	101.398	134.877	468.058	494.274	142.119	132.915	127.198	219.919	240.965	224.797	0.866876	4.8074e-13	noDEG	0.971314	5.71929e-20	noDEG	1.87957	1.25151e-134	UP	0.132017	0.280145	noDEG	0.620451	1.14906e-08	noDEG
AT1G04483	0.222354	0.0463041	0.0462682	0.0449245	0	0	0.0547713	0	0.0526742	0.206392	0.054142	0.196199	0.60305	0.331597	0.609396	0.0902971	0.133969	0.0843992	-0.278628	NA	noDEG	0.75136	NA	noDEG	1.29024	0.641431	noDEG	3.42763	0.0134905	UP	0.813988	0.684253	noDEG
AT1G04487	0	0	0	0	0	0	0	0	0	0	0	0	0	0	0	0	0	0	NA	NA	NA	NA	NA	NA	NA	NA	NA	NA	NA	NA	NA	NA	NA
AT1G04490	3.81461	0.78717	0.971632	0.089849	0.094256	0.141187	0.0547713	0.046466	0.105348	0.103196	0.27071	0.294298	1.70864	1.98958	1.82819	9.84239	8.97592	9.28391	-1.8188	0.0885538	noDEG	-2.52351	0.0367554	DOWN	-1.78366	0.0751643	noDEG	1.01404	0.0352362	UP	3.08229	7.46015e-22	UP
AT1G04493	0.0049412	0	0	0	0	0	0	0	0	0	0	0	0	0	0	0	0.0446563	0	NA	NA	NA	NA	NA	NA	NA	NA	NA	NA	NA	NA	0.555518	NA	noDEG
AT1G04497	0	0	0	0	0	0	0	0	0	0	0	0	0	0	0	0	0	0	NA	NA	NA	NA	NA	NA	NA	NA	NA	NA	NA	NA	NA	NA	NA
AT1G04500	0.187766	0	0.231341	0.134773	0	0.0941247	0	0.139398	0.0526742	0.154794	0	0	0.100508	0.0552662	0.0553997	0.541783	0.312594	0.421996	0.627121	0.81888	noDEG	0.376893	0.894353	noDEG	-3.73381	NA	NA	-0.741314	0.734	noDEG	1.56385	0.251909	noDEG
AT1G04503	0	0	0	0	0	0	0	0	0	0	0	0	0	0	0	0	0	0	NA	NA	NA	NA	NA	NA	NA	NA	NA	NA	NA	NA	NA	NA	NA
AT1G04507	0	0	0	0	0	0	0	0	0	0	0	0	0	0	0	0	0	0	NA	NA	NA	NA	NA	NA	NA	NA	NA	NA	NA	NA	NA	NA	NA
AT1G04510	98.0038	51.768	51.9129	20.8	18.1914	21.8369	23.0039	22.7683	23.282	28.1726	122.794	122.428	117.997	87.9286	92.4066	120.592	110.39	120.438	-0.15428	0.387083	noDEG	-0.0043715	0.977588	noDEG	1.09344	7.02811e-31	UP	0.888155	4.34981e-08	noDEG	0.845111	1.68195e-10	noDEG
AT1G04513	0	0	0	0	0	0	0	0	0	0	0	0	0	0	0	0	0	0	NA	NA	NA	NA	NA	NA	NA	NA	NA	NA	NA	NA	NA	NA	NA
AT1G04517	0.0592944	0	0	0	0	0	0.0547713	0	0	0.103196	0	0	0	0.110532	0.110799	0.0451486	0.0893126	0.126599	NA	NA	NA	2.2733	NA	NA	NA	NA	NA	3.0522	NA	NA	3.02189	0.286099	noDEG
AT1G04520	4.55579	13.8912	14.2969	1.57236	1.97938	1.64718	1.75268	1.57984	2.94975	0.309589	3.51923	3.43348	1.45737	1.21586	1.05259	3.47644	8.97592	6.83633	-1.82446	1.02644e-11	DOWN	-1.59862	3.03117e-08	DOWN	-2.16813	7.76372e-18	DOWN	-3.55189	1.00512e-37	DOWN	-1.47362	0.000188134	DOWN
AT1G04523	0.0148236	0	0	0	0	0	0	0	0	0	0	0	0.0502542	0	0	0.0451486	0	0.0421996	NA	NA	NA	NA	NA	NA	NA	NA	NA	1.12018	NA	NA	1.46313	NA	NA
AT1G04527	0.0148236	0.0463041	0	0	0	0	0	0	0	0	0	0	0	0	0	0.0902971	0.0446563	0	-0.263274	NA	noDEG	-0.154603	NA	noDEG	-1.4552	NA	NA	-1.30333	NA	NA	0.612694	NA	noDEG
AT1G04530	28.234	102.795	101.327	40.477	42.1324	38.5911	47.8701	50.1833	55.4132	19.2977	19.0039	19.718	22.9159	24.3724	28.42	15.9374	20.0953	18.6522	-0.137424	0.339038	noDEG	0.167971	0.124279	noDEG	-2.54668	1.64902e-114	DOWN	-2.06902	4.60023e-49	DOWN	-2.81969	1.07097e-88	DOWN
AT1G04533	0.0296472	0	0	0	0	0.0470624	0	0	0	0	0.054142	0.147149	0.0502542	0.0552662	0	0	0	0	2.16419	NA	NA	NA	NA	NA	3.41531	NA	NA	1.98937	NA	NA	NA	NA	NA
AT1G04537	0	0	0	0	0	0	0	0	0	0	0	0	0	0	0	0	0	0	NA	NA	NA	NA	NA	NA	NA	NA	NA	NA	NA	NA	NA	NA	NA
AT1G04540	2.18895	1.89847	1.98953	0.763716	0.329896	0.611811	0.383399	0.371728	0.210697	0.464383	1.24527	1.32434	2.46245	2.98438	2.60378	3.29584	3.34922	2.40538	-0.571144	0.385195	noDEG	-1.41621	0.0354369	DOWN	-0.745161	0.213153	noDEG	0.410689	0.280934	noDEG	0.29897	0.445911	noDEG
AT1G04547	0.350825	0.0463041	0	0	0	0	0.109543	0.046466	0.0526742	0.877167	0.216568	0.0490497	0.60305	0.773727	0.720196	0.135446	0.178625	0.126599	-0.263274	NA	noDEG	2.74101	0.299226	noDEG	2.36038	0.453515	noDEG	4.86016	0.00406249	UP	2.32547	0.29335	noDEG
AT1G04550	16.5333	32.737	30.2594	12.2644	12.9131	12.0009	14.7335	14.1257	15.4862	7.9977	11.9112	16.2354	14.3224	15.5851	16.2321	18.827	17.5053	15.0231	-0.147051	0.445731	noDEG	0.0725764	0.67291	noDEG	-1.31022	1.84871e-13	DOWN	-1.08873	2.13755e-12	DOWN	-1.21347	7.08088e-12	DOWN
AT1G04555	4.91155	5.09345	4.48801	2.06653	1.93225	2.35312	0.931111	1.81217	2.52836	2.47671	2.97781	3.67873	3.71881	3.97917	4.09958	7.7204	7.59157	6.83633	0.0203395	0.963075	noDEG	-0.290835	0.552816	noDEG	-0.674118	0.0756332	noDEG	-0.339633	0.243374	noDEG	0.289842	0.250077	noDEG
AT1G04557	0	0	0	0	0	0	0	0	0	0	0	0	0	0	0	0	0	0	NA	NA	NA	NA	NA	NA	NA	NA	NA	NA	NA	NA	NA	NA	NA
AT1G04560	6.3198	6.89931	7.07903	2.5607	5.84387	2.72962	4.27216	3.06676	5.21474	7.27533	1.08284	0.735745	10.3021	16.7457	14.3485	5.28238	3.97441	3.37597	0.287089	0.553807	noDEG	0.414425	0.164204	noDEG	-3.09769	4.02054e-14	DOWN	0.92547	0.000187823	noDEG	-1.06284	0.000435344	DOWN
AT1G04563	0.103765	0.0463041	0.0925364	0	0	0	0	0	0	0.154794	0.162426	0	0.100508	0	0.166199	0.0902971	0.267938	0.0421996	-1.81562	NA	NA	-1.70631	NA	NA	0.0761099	0.983072	noDEG	0.321183	0.885954	noDEG	0.593212	0.759165	noDEG
AT1G04567	0.168001	0	0	0.0449245	0	0.0470624	0	0.046466	0.0526742	0	0.433136	0.392397	0.201017	0.221065	0.387798	0.0451486	0	0.0421996	3.04994	NA	NA	3.11829	NA	NA	5.45089	0.0136758	UP	4.93443	0.0136003	UP	1.46313	NA	NA
AT1G04570	32.019	0.926082	1.48058	21.5638	22.3858	26.402	23.0039	21.2814	25.9684	32.4552	14.4018	15.2545	59.5009	41.505	54.9011	40.1371	30.7235	31.6075	5.48734	5.01977e-93	UP	5.44685	3.52826e-110	UP	3.47727	6.29456e-28	UP	5.38451	5.73391e-82	UP	4.49943	1.75922e-49	UP
AT1G04573	0.024706	0	0	0.0449245	0	0	0	0	0	0	0	0	0	0.0552662	0.0553997	0.0902971	0	0.0421996	2.16419	NA	NA	NA	NA	NA	NA	NA	NA	2.0515	NA	NA	2.06423	NA	NA
AT1G04577	1.02283	0	0.138805	0	0.047128	0.0470624	0.0547713	0	0.0526742	0.825569	0	0.588596	2.71372	2.81858	2.27139	0.63208	0.535876	0.253198	0.0769607	0.985527	noDEG	0.196001	0.954007	noDEG	1.95348	0.705072	noDEG	5.17717	5.09596e-08	UP	2.44349	0.08104	noDEG
AT1G04580	9.16593	0.0463041	0.0925364	0.0449245	0.094256	0.0941247	0	0.185864	0.0526742	0.877167	2.27397	3.04108	5.67872	6.13455	3.54558	23.703	19.2915	20.5512	1.36779	0.514149	noDEG	1.41714	0.537735	noDEG	5.11193	9.6931e-07	UP	6.15051	2.49186e-11	UP	7.92333	2.16952e-19	UP
AT1G04583	0	0	0	0	0	0	0	0	0	0	0	0	0	0	0	0	0	0	NA	NA	NA	NA	NA	NA	NA	NA	NA	NA	NA	NA	NA	NA	NA
AT1G04587	0.948711	0.277825	0.185073	0	0.047128	0	0.0547713	0.092932	0.158023	0.928766	0.162426	0.147149	2.06042	2.54225	1.60659	0.767526	0.401907	0.759593	-2.60625	0.292304	noDEG	-0.0318175	0.985558	noDEG	-0.733916	0.684782	noDEG	3.10388	1.62094e-06	UP	1.14737	0.206609	noDEG
AT1G04590	31.0505	19.031	20.2655	10.4674	8.10602	10.2125	9.5302	10.3155	10.4822	6.08857	43.4219	46.1558	22.2626	21.8302	21.9937	41.1755	42.1556	40.5538	0.166947	0.471119	noDEG	0.209446	0.235318	noDEG	1.04093	4.17012e-14	UP	0.112959	0.476004	noDEG	0.739248	6.52323e-09	noDEG
AT1G04593	0.0296472	0	0	0	0	0	0	0	0	0.0515981	0.054142	0	0.0502542	0	0.0553997	0.0451486	0.0446563	0	NA	NA	NA	NA	NA	NA	1.50642	NA	NA	2.00951	NA	NA	1.47009	NA	NA
AT1G04597	0.0098824	0	0	0	0	0	0	0	0	0	0	0	0	0	0	0	0.0446563	0.0421996	NA	NA	NA	NA	NA	NA	NA	NA	NA	NA	NA	NA	1.42245	NA	NA
AT1G04600	4.88685	0.231521	0.416414	0.269547	0.094256	0.0470624	0	0.185864	0.263371	2.6315	11.5864	10.4476	7.2366	6.24509	5.81696	2.48317	1.92022	1.85678	-0.0308302	0.987116	noDEG	0.0540341	0.97445	noDEG	4.94079	2.42999e-24	UP	4.26137	3.12088e-19	UP	2.35842	6.84938e-05	UP
AT1G04603	0.0197648	0	0	0	0	0	0	0	0	0	0.108284	0	0	0	0	0.0902971	0	0	NA	NA	NA	NA	NA	NA	2.52074	NA	NA	NA	NA	NA	1.5107	NA	NA
AT1G04607	0	0	0	0	0	0	0	0	0	0	0	0	0	0	0	0	0	0	NA	NA	NA	NA	NA	NA	NA	NA	NA	NA	NA	NA	NA	NA	NA
AT1G04610	0.217413	1.85216	1.94326	0.628943	0.848304	0.517686	0.43817	0.325262	1.00081	0.103196	0	0	0	0.110532	0.0553997	0	0	0	-0.313029	0.623509	noDEG	-0.550549	0.430353	noDEG	-7.79329	2.06422e-06	DOWN	-5.19472	5.15839e-07	DOWN	-8.20614	1.35414e-09	DOWN
AT1G04620	21.6029	9.44604	9.39244	6.7836	8.10602	7.81235	8.43477	7.85275	9.27065	8.61688	41.4728	43.8504	22.9662	22.6592	24.3205	14.6281	16.8801	13.5039	0.88389	3.12938e-05	noDEG	1.01831	2.36402e-08	UP	2.03081	1.25114e-38	UP	1.255	1.09983e-14	UP	0.336514	0.0888323	noDEG
AT1G04623	0.0098824	0	0	0	0	0	0	0	0	0	0	0	0	0	0.0553997	0	0.0446563	0	NA	NA	NA	NA	NA	NA	NA	NA	NA	1.12018	NA	NA	0.555518	NA	noDEG
AT1G04625	0.0049412	0.0463041	0	0	0	0	0	0	0	0	0	0	0	0	0	0.0451486	0	0	-0.263274	NA	noDEG	-0.154603	NA	noDEG	-1.4552	NA	NA	-1.30333	NA	NA	-0.901097	NA	noDEG
AT1G04630	24.7949	23.3373	22.8102	22.1478	25.4491	20.1897	25.4139	24.4411	26.7058	21.7228	36.221	36.1006	19.2473	16.0825	18.7251	19.5945	27.2403	25.4464	1.16926	3.73086e-12	UP	1.31044	1.01238e-26	UP	0.499388	0.000571097	noDEG	-0.408298	0.0169062	noDEG	-0.273191	0.19252	noDEG
AT1G04635	7.12027	1.1113	1.1567	0.224622	0.23564	0.0470624	0.383399	0.278796	0.579416	5.88218	9.47486	9.31944	10.5534	9.67159	8.64235	6.2305	4.86754	6.32994	-1.54287	0.108315	noDEG	-0.305008	0.702582	noDEG	2.90264	4.12353e-16	UP	3.033	6.80706e-24	UP	2.02837	9.7329e-09	UP
AT1G04640	15.6438	37.7379	40.3459	20.3508	22.7157	22.1193	24.7566	30.017	26.9165	16.821	2.97781	2.69773	12.262	16.1377	15.3457	13.9509	18.577	17.3018	0.355429	0.0203484	noDEG	0.650958	8.95204e-06	noDEG	-3.93239	4.61814e-84	DOWN	-1.4753	2.99647e-19	DOWN	-1.56714	3.41439e-20	DOWN
AT1G04643	0	0	0	0	0	0	0	0	0	0	0	0	0	0	0	0	0	0	NA	NA	NA	NA	NA	NA	NA	NA	NA	NA	NA	NA	NA	NA	NA
AT1G04645	0.0592944	0	0	0	0	0	0	0	0	0.0515981	0	0	0.201017	0.165799	0.110799	0.0451486	0	0.0421996	NA	NA	NA	NA	NA	NA	NA	NA	NA	4.17351	0.0670138	noDEG	1.46313	NA	NA
AT1G04647	0	0	0	0	0	0	0	0	0	0	0	0	0	0	0	0	0	0	NA	NA	NA	NA	NA	NA	NA	NA	NA	NA	NA	NA	NA	NA	NA
AT1G04650	9.53652	4.12107	4.76562	1.39266	1.60235	1.83543	1.36928	1.16165	2.37034	4.07625	12.182	12.4096	14.7747	14.4245	12.6311	8.30734	7.59157	6.41434	-0.263338	0.525145	noDEG	-0.292499	0.514369	noDEG	1.32127	2.9287e-07	UP	1.59818	1.70538e-14	UP	0.41112	0.129997	noDEG
AT1G04653	0	0	0	0	0	0	0	0	0	0	0	0	0	0	0	0	0	0	NA	NA	NA	NA	NA	NA	NA	NA	NA	NA	NA	NA	NA	NA	NA
AT1G04657	0	0	0	0	0	0	0	0	0	0	0	0	0	0	0	0	0	0	NA	NA	NA	NA	NA	NA	NA	NA	NA	NA	NA	NA	NA	NA	NA
AT1G04660	2.46566	1.99108	1.29551	0.314471	0.188512	0.517686	0.219085	0.185864	0.0526742	3.76666	0.108284	0.196199	5.22643	8.40047	5.65077	0.677228	0.491219	0.675193	-1.07779	0.165349	noDEG	-2.25372	0.0111375	DOWN	-3.57369	0.000125036	DOWN	1.90668	8.81733e-08	UP	-1.75123	0.00149519	DOWN
AT1G04667	0	0	0	0	0	0	0	0	0	0	0	0	0	0	0	0	0	0	NA	NA	NA	NA	NA	NA	NA	NA	NA	NA	NA	NA	NA	NA	NA
AT1G04670	0.0296472	0	0	0	0	0	0	0	0	0.103196	0	0	0.100508	0.110532	0	0	0	0	NA	NA	NA	NA	NA	NA	NA	NA	NA	2.9889	NA	NA	NA	NA	NA
AT1G04673	0.0098824	0	0	0	0	0	0	0	0	0.0515981	0	0	0	0	0	0	0	0	NA	NA	NA	NA	NA	NA	NA	NA	NA	NA	NA	NA	NA	NA	NA
AT1G04677	0.0098824	0	0	0	0	0	0	0	0	0.0515981	0	0	0	0	0.0553997	0	0	0	NA	NA	NA	NA	NA	NA	NA	NA	NA	1.12018	NA	NA	NA	NA	NA
AT1G04680	22.4429	46.8135	47.1935	14.7352	11.8291	12.5656	9.20157	10.0367	10.7455	2.94109	22.0358	21.9252	1.95991	3.20544	2.71458	15.5311	52.7838	37.9796	-0.649405	0.000110278	noDEG	-1.06722	1.549e-14	DOWN	-1.24512	2.5613e-21	DOWN	-4.22206	1.00019e-95	DOWN	-0.752744	0.111984	noDEG
AT1G04683	0.0148236	0	0	0.0449245	0	0	0	0	0	0.0515981	0	0	0	0	0	0.0902971	0	0	2.16419	NA	NA	NA	NA	NA	NA	NA	NA	NA	NA	NA	1.5107	NA	NA
AT1G04687	0	0	0	0	0	0	0	0	0	0	0	0	0	0	0	0	0	0	NA	NA	NA	NA	NA	NA	NA	NA	NA	NA	NA	NA	NA	NA	NA
AT1G04690	136.861	82.3287	89.5289	77.0006	91.9468	75.4409	96.9451	95.6735	105.243	113.774	115.377	109.773	124.128	102.077	105.536	189.082	196.086	196.608	1.12423	6.30589e-15	UP	1.37467	4.97254e-59	UP	0.24202	0.0133561	noDEG	0.312866	0.0258097	noDEG	0.842429	1.83613e-16	noDEG
AT1G04693	0	0	0	0	0	0	0	0	0	0	0	0	0	0	0	0	0	0	NA	NA	NA	NA	NA	NA	NA	NA	NA	NA	NA	NA	NA	NA	NA
AT1G04697	0.0395296	0	0.0925364	0	0	0	0	0	0	0	0	0	0	0	0.0553997	0.0451486	0	0	-1.21107	NA	NA	-1.10141	NA	NA	-2.41204	NA	NA	-1.30017	NA	NA	-1.86906	NA	NA
AT1G04700	4.05178	1.89847	1.897	0.269547	0.23564	0.282374	0.0547713	0.23233	0.368719	1.70274	2.86953	2.64868	5.72897	5.69242	5.26297	5.01149	5.04616	4.93735	-1.65359	0.0156183	DOWN	-1.95301	0.01351	DOWN	0.391051	0.451437	noDEG	1.49846	4.2725e-07	UP	1.0646	0.000281647	UP
AT1G04703	0	0	0	0	0	0	0	0	0	0	0	0	0	0	0	0	0	0	NA	NA	NA	NA	NA	NA	NA	NA	NA	NA	NA	NA	NA	NA	NA
AT1G04707	0	0	0	0	0	0	0	0	0	0	0	0	0	0	0	0	0	0	NA	NA	NA	NA	NA	NA	NA	NA	NA	NA	NA	NA	NA	NA	NA
AT1G04710	24.6862	24.0318	22.5326	19.2277	20.2179	18.2131	22.6753	20.8632	23.8087	15.4278	25.1761	25.1134	16.7849	15.4193	19.7223	30.701	37.6453	35.9541	0.92234	2.98174e-09	noDEG	1.11086	4.30327e-17	UP	-0.0382337	0.838007	noDEG	-0.4802	0.00881997	noDEG	0.24368	0.15123	noDEG
AT1G04713	0	0	0	0	0	0	0	0	0	0	0	0	0	0	0	0	0	0	NA	NA	NA	NA	NA	NA	NA	NA	NA	NA	NA	NA	NA	NA	NA
AT1G04717	0.0049412	0	0	0	0	0	0	0	0	0	0	0	0	0	0	0	0	0.0421996	NA	NA	NA	NA	NA	NA	NA	NA	NA	NA	NA	NA	0.555518	NA	noDEG
AT1G04720	0.0296472	0	0	0.0449245	0	0	0.0547713	0.23233	0	0.103196	0	0	0	0.0552662	0.166199	0	0	0	2.16419	NA	NA	4.71556	0.106261	noDEG	NA	NA	NA	3.06242	NA	NA	NA	NA	NA
AT1G04723	2.17907	0	0.0925364	0.0449245	0.141384	0.188249	0.0547713	0.185864	0.316045	2.27032	0.324852	0.588596	5.02542	6.90828	4.81977	1.39961	0.625188	0.928391	2.64631	0.194837	noDEG	3.16776	0.0818172	noDEG	3.1665	0.0853922	noDEG	6.86015	3.47314e-10	UP	4.09044	0.0019861	UP
AT1G04730	10.1986	5.18606	6.57008	2.69547	2.96906	3.20024	2.90288	3.43848	2.89708	17.3886	10.666	11.0362	11.4579	14.5903	14.5147	4.7406	7.18967	6.70974	0.210379	0.538623	noDEG	0.242759	0.45813	noDEG	0.73826	0.00522634	noDEG	1.14956	2.17381e-07	UP	-0.253448	0.425629	noDEG
AT1G04733	0	0	0	0	0	0	0	0	0	0	0	0	0	0	0	0	0	0	NA	NA	NA	NA	NA	NA	NA	NA	NA	NA	NA	NA	NA	NA	NA
AT1G04737	0.508944	0	0	0.89849	0.188512	0.752998	0.164314	0.325262	0.210697	3.09589	0.054142	0.245248	0.552796	0.331597	0.498597	0.270891	0.0446563	0.0421996	7.37099	3.34658e-05	UP	5.95758	0.00219616	UP	3.98803	0.219434	noDEG	5.71052	0.00149517	UP	3.48839	0.216865	noDEG
AT1G04743	0	0	0	0	0	0	0	0	0	0	0	0	0	0	0	0	0	0	NA	NA	NA	NA	NA	NA	NA	NA	NA	NA	NA	NA	NA	NA	NA
AT1G04747	0	0	0	0	0	0	0	0	0	0	0	0	0	0	0	0	0	0	NA	NA	NA	NA	NA	NA	NA	NA	NA	NA	NA	NA	NA	NA	NA
AT1G04750	127.616	59.3619	62.462	54.2688	55.0455	60.2398	52.3613	54.8299	53.833	150.408	202.383	195.12	127.796	118.215	123.707	107.454	103.067	100.857	1.09283	2.60231e-18	UP	0.98611	7.9817e-21	noDEG	1.55821	1.10856e-73	UP	0.964893	2.62411e-18	noDEG	0.43726	0.000214785	noDEG
AT1G04753	0.024706	0	0	0	0	0.0470624	0	0	0	0	0	0.0490497	0	0.110532	0.0553997	0.0451486	0	0	2.16419	NA	NA	NA	NA	NA	1.42634	NA	NA	2.63036	NA	NA	0.555518	NA	noDEG
AT1G04760	2.31742	1.57434	1.38805	0.494169	0.424152	0.188249	0.273856	0.325262	0.526742	1.28995	1.19112	1.81484	2.36195	2.48698	2.93618	4.42456	2.54541	2.48978	-0.805642	0.29304	noDEG	-0.825417	0.249817	noDEG	-0.126797	0.857749	noDEG	0.754712	0.0616146	noDEG	0.760715	0.11824	noDEG
AT1G04763	0.0296472	0	0	0.0449245	0	0	0	0	0	0	0	0	0.0502542	0.0552662	0.110799	0.0451486	0.0446563	0	2.16419	NA	NA	NA	NA	NA	NA	NA	NA	3.02997	NA	NA	1.47009	NA	NA
AT1G04767	0	0	0	0	0	0	0	0	0	0	0	0	0	0	0	0	0	0	NA	NA	NA	NA	NA	NA	NA	NA	NA	NA	NA	NA	NA	NA	NA
AT1G04770	34.1289	11.4371	20.5431	5.03154	4.57142	5.88279	5.36758	5.48299	7.69043	51.8561	33.1349	33.2557	25.4286	25.2567	22.7693	35.7577	41.9323	38.1906	-0.422728	0.20921	noDEG	-0.204993	0.540303	noDEG	0.912348	0.0271143	noDEG	0.56807	0.0180107	noDEG	0.943434	0.000561154	noDEG
AT1G04773	0	0	0	0	0	0	0	0	0	0	0	0	0	0	0	0	0	0	NA	NA	NA	NA	NA	NA	NA	NA	NA	NA	NA	NA	NA	NA	NA
AT1G04778	0.765886	0.370433	0.0462682	0.224622	0.23564	0.235312	0.219085	0.092932	0.263371	0.206392	1.6784	1.17719	0.552796	0.497396	0.720196	0.902971	0.714501	0.886191	1.33755	0.318143	noDEG	1.0062	0.500087	noDEG	2.61713	0.00732147	UP	1.43859	0.15861	noDEG	1.66406	0.0830287	noDEG
AT1G04780	134.845	50.5641	48.1652	13.9715	10.1797	14.5423	11.5567	11.4771	13.0105	83.7437	98.1595	93.6359	196.444	186.026	175.728	167.772	137.184	149.64	-0.737107	0.000349099	noDEG	-0.875075	1.21873e-10	noDEG	0.808942	1.0145e-14	noDEG	1.86072	1.0177e-60	UP	1.2877	4.77962e-15	UP
AT1G04783	0.098824	0	0	0	0	0	0	0	0	0	0	0.0490497	0.150762	0.276331	0.387798	0.0451486	0	0.126599	NA	NA	NA	NA	NA	NA	1.42634	NA	NA	4.93997	0.013989	UP	2.43903	NA	NA
AT1G04787	0	0	0	0	0	0	0	0	0	0	0	0	0	0	0	0	0	0	NA	NA	NA	NA	NA	NA	NA	NA	NA	NA	NA	NA	NA	NA	NA
AT1G04790	23.0952	28.1066	28.6863	11.4108	10.3682	11.1067	12.1592	10.966	13.1685	8.87487	16.3509	15.794	24.9261	21.8302	20.2763	31.5137	30.0537	30.4681	-0.172929	0.353893	noDEG	-0.0680351	0.698044	noDEG	-0.969737	1.0444e-09	noDEG	-0.397628	0.0131433	noDEG	-0.22026	0.126826	noDEG
AT1G04793	0.0444708	0	0	0	0	0	0	0	0	0	0	0.147149	0	0.110532	0	0.0902971	0.0446563	0.0421996	NA	NA	NA	NA	NA	NA	2.96234	NA	NA	2.03287	NA	NA	2.46555	NA	NA
AT1G04797	0.316237	0.0463041	0.138805	0.089849	0.047128	0.376499	0.0547713	0.139398	0.105348	0.309589	0.54142	0.784795	0	0.497396	0.387798	0.135446	0.312594	0.210998	2.09725	0.219436	noDEG	1.29961	0.480224	noDEG	2.69927	0.0515026	noDEG	1.61563	0.331632	noDEG	0.912364	0.537888	noDEG
AT1G04800	2.79178	13.1041	14.1118	3.09979	4.05301	2.11781	2.68379	2.88089	3.4765	1.59954	1.24527	1.42244	0.954829	0.939526	0.997194	0.406337	2.99197	2.02558	-0.9382	0.00281281	noDEG	-1.01027	1.34034e-05	DOWN	-3.49601	2.09292e-29	DOWN	-3.87178	7.94391e-40	DOWN	-3.25834	2.73408e-07	DOWN
AT1G04803	0.0098824	0	0	0	0	0	0	0	0	0.0515981	0	0	0	0	0.0553997	0	0	0	NA	NA	NA	NA	NA	NA	NA	NA	NA	1.12018	NA	NA	NA	NA	NA
AT1G04807	0	0	0	0	0	0	0	0	0	0	0	0	0	0	0	0	0	0	NA	NA	NA	NA	NA	NA	NA	NA	NA	NA	NA	NA	NA	NA	NA
AT1G04810	344.896	56.8615	60.1949	62.3103	45.29	65.3225	52.4161	55.6663	54.4651	267.02	498.269	483.385	440.679	311.978	317.828	430.717	290.713	349.244	1.17858	5.46387e-10	UP	1.0574	2.59124e-23	UP	2.92015	0	UP	2.55679	1.73121e-50	UP	2.28135	1.74521e-25	UP
AT1G04813	0	0	0	0	0	0	0	0	0	0	0	0	0	0	0	0	0	0	NA	NA	NA	NA	NA	NA	NA	NA	NA	NA	NA	NA	NA	NA	NA
AT1G04817	0.0148236	0	0	0	0	0	0	0	0	0	0	0.0490497	0	0	0	0.0902971	0	0	NA	NA	NA	NA	NA	NA	1.42634	NA	NA	NA	NA	NA	1.5107	NA	NA
AT1G04820	165.866	256.525	256.465	178.305	183.799	172.954	194.328	177.268	175.668	107.118	257.066	250.301	94.4276	91.4104	90.2461	131.202	201.132	171.457	0.67562	1.53238e-10	noDEG	0.677137	1.37818e-09	noDEG	-0.164459	0.0357939	noDEG	-1.5316	4.12871e-54	DOWN	-0.948506	2.03251e-06	noDEG
AT1G04823	0	0	0	0	0	0	0	0	0	0	0	0	0	0	0	0	0	0	NA	NA	NA	NA	NA	NA	NA	NA	NA	NA	NA	NA	NA	NA	NA
AT1G04827	1.87766	0.0926082	0.0925364	0.089849	0.094256	0.0941247	0.0547713	0.185864	0.263371	1.13516	0.595562	0.588596	4.07059	5.25029	4.43197	1.08357	1.11641	1.18159	1.20252	0.516793	noDEG	2.01929	0.189505	noDEG	2.52871	0.0741767	noDEG	5.57512	3.41601e-12	UP	3.27416	0.000440356	UP
AT1G04830	48.5868	20.1886	17.073	12.5789	13.1958	12.2833	16.4861	13.5681	19.3314	41.5365	27.829	31.637	78.4467	83.8942	84.3183	48.4444	38.0025	40.9336	0.643168	0.000634163	noDEG	0.977989	1.14118e-07	noDEG	0.524282	0.00232539	noDEG	2.08702	1.56104e-51	UP	0.857198	4.37856e-05	noDEG
AT1G04833	0	0	0	0	0	0	0	0	0	0	0	0	0	0	0	0	0	0	NA	NA	NA	NA	NA	NA	NA	NA	NA	NA	NA	NA	NA	NA	NA
AT1G04837	0.0691768	0	0	0	0	0	0.0547713	0	0	0.25799	0.108284	0.196199	0	0.110532	0	0.0451486	0	0	NA	NA	NA	2.2733	NA	NA	4.01224	0.206325	noDEG	2.03287	NA	NA	0.555518	NA	noDEG
AT1G04840	4.51132	1.38912	1.06417	0.314471	0.23564	0.517686	0.43817	0.325262	0.63209	1.54794	4.06065	4.65972	6.83457	6.68722	6.26016	5.14694	4.10838	4.93735	-0.588793	0.475897	noDEG	-0.251942	0.747068	noDEG	1.6793	0.000243806	UP	2.37237	7.2422e-14	UP	1.61643	8.15388e-06	UP
AT1G04847	0	0	0	0	0	0	0	0	0	0	0	0	0	0	0	0	0	0	NA	NA	NA	NA	NA	NA	NA	NA	NA	NA	NA	NA	NA	NA	NA
AT1G04850	137.617	67.4188	70.5127	55.931	57.3548	54.357	60.6866	56.5491	55.0445	53.8168	159.394	162.747	119.906	102.74	109.082	197.299	179.563	190.911	0.896964	4.62357e-15	noDEG	0.905281	2.42463e-14	noDEG	1.07568	1.63993e-35	UP	0.629598	5.04369e-07	noDEG	1.12575	3.85283e-19	UP
AT1G04853	0.0345884	0.185216	0.138805	0.0449245	0	0	0	0	0	0	0	0.0490497	0	0.0552662	0.0553997	0	0.0446563	0.0421996	-2.09	0.454335	noDEG	-2.94305	NA	NA	-2.81928	0.311574	noDEG	-2.21818	0.274622	noDEG	-2.81459	0.151656	noDEG
AT1G04857	0.0098824	0	0	0	0	0	0	0	0	0.103196	0	0	0	0	0	0	0	0	NA	NA	NA	NA	NA	NA	NA	NA	NA	NA	NA	NA	NA	NA	NA
AT1G04860	77.5571	38.062	36.5981	8.89505	6.50367	9.03597	6.46301	8.50328	11.2723	43.0328	76.4486	77.1061	110.308	96.3843	91.8526	87.814	77.2108	80.348	-0.996833	1.2017e-06	noDEG	-0.935263	1.0281e-05	noDEG	0.891416	9.33286e-16	noDEG	1.36154	2.86417e-24	UP	0.800314	5.69348e-08	noDEG
AT1G04863	0	0	0	0	0	0	0	0	0	0	0	0	0	0	0	0	0	0	NA	NA	NA	NA	NA	NA	NA	NA	NA	NA	NA	NA	NA	NA	NA
AT1G04867	0	0	0	0	0	0	0	0	0	0	0	0	0	0	0	0	0	0	NA	NA	NA	NA	NA	NA	NA	NA	NA	NA	NA	NA	NA	NA	NA
AT1G04870	49.3033	25.1894	25.4012	11.6354	12.2533	10.9655	12.7617	12.964	13.3266	12.7963	79.0474	77.8909	40.1531	31.2254	32.0764	63.6595	60.4646	64.7342	0.0774264	0.70636	noDEG	0.208508	0.187623	noDEG	1.48482	1.88544e-38	UP	0.395724	0.022406	noDEG	0.984026	1.23081e-13	noDEG
AT1G04873	0	0	0	0	0	0	0	0	0	0	0	0	0	0	0	0	0	0	NA	NA	NA	NA	NA	NA	NA	NA	NA	NA	NA	NA	NA	NA	NA
AT1G04877	0.168001	1.38912	1.06417	0	0.141384	0.0470624	0.109543	0.046466	0	0	0.324852	0.490497	0	0.110532	0.0553997	0	0	0	-3.10575	0.00941934	DOWN	-3.40701	0.00628269	DOWN	-1.73635	0.0399918	DOWN	-4.56643	4.8336e-05	DOWN	-7.57941	1.40789e-07	DOWN
AT1G04880	1.42307	0.324129	0.555218	0.134773	0.329896	0.564748	0.328628	0.371728	0.579416	0.722373	0.216568	0.294298	1.50762	1.27112	0.941794	2.79921	1.83091	3.24937	0.847483	0.431532	noDEG	1.11842	0.195369	noDEG	-0.92415	0.489957	noDEG	1.44862	0.0249742	UP	2.25563	9.58927e-05	UP
AT1G04883	0.0197648	0	0	0	0	0	0	0	0.0526742	0.0515981	0	0	0.0502542	0.0552662	0.0553997	0	0	0	NA	NA	NA	2.2733	NA	NA	NA	NA	NA	2.60187	NA	NA	NA	NA	NA
AT1G04887	0	0	0	0	0	0	0	0	0	0	0	0	0	0	0	0	0	0	NA	NA	NA	NA	NA	NA	NA	NA	NA	NA	NA	NA	NA	NA	NA
AT1G04890	0.148236	0	0	0.134773	0.094256	0.141187	0.0547713	0.185864	0.210697	0.25799	0	0.147149	0.201017	0.331597	0.387798	0.0451486	0.0446563	0.126599	5.05798	0.0254231	UP	5.3069	0.0162862	UP	2.96234	NA	NA	5.11544	0.00842317	UP	2.76003	NA	NA
AT1G04893	0.153177	0.138912	0.231341	0.089849	0.047128	0.0470624	0.0547713	0.046466	0.105348	0.412785	0.27071	0.147149	0.201017	0.0552662	0	0	0.0893126	0.0843992	-0.384003	0.853105	noDEG	-0.273499	0.888959	noDEG	0.0278894	0.9903	noDEG	-1.1403	0.52411	noDEG	-2.00554	0.247238	noDEG
AT1G04895	0.0197648	0	0	0	0	0	0	0	0	0.0515981	0	0	0.100508	0	0	0.0451486	0	0	NA	NA	NA	NA	NA	NA	NA	NA	NA	1.94165	NA	NA	0.555518	NA	noDEG
AT1G04897	0	0	0	0	0	0	0	0	0	0	0	0	0	0	0	0	0	0	NA	NA	NA	NA	NA	NA	NA	NA	NA	NA	NA	NA	NA	NA	NA
AT1G04900	13.2325	5.78801	6.43128	3.18964	3.2047	3.43555	2.68379	3.25262	2.89708	2.32191	17.921	17.0202	7.38736	7.46094	6.92496	20.4974	21.4797	21.5218	0.302259	0.317169	noDEG	0.119656	0.718005	noDEG	1.3681	3.91463e-10	UP	0.196489	0.412961	noDEG	1.46065	1.09105e-17	UP
AT1G04907	0.202589	0	0.138805	0	0	0	0.0547713	0.046466	0	0	0.108284	0.0980994	0.201017	0.386864	0.332398	0.31604	0.267938	0.295397	-1.79509	NA	NA	0.184387	0.956435	noDEG	0.443147	0.880716	noDEG	2.09793	0.159234	noDEG	1.75688	0.244108	noDEG
AT1G04910	36.4512	22.8742	23.1341	8.31103	6.64505	7.52998	5.5319	6.36584	5.63614	36.7378	29.8323	28.6941	51.9126	60.2402	55.0119	28.0373	29.9644	30.4681	-0.417479	0.0396967	noDEG	-0.805408	1.92962e-05	noDEG	0.198627	0.22116	noDEG	1.22246	8.21606e-21	UP	0.0257767	0.873666	noDEG
AT1G04913	2.86096	0.0463041	0.0462682	0.943414	0.754048	1.03537	0.657255	1.06872	1.00081	11.4548	4.06065	4.36542	2.91474	2.87384	2.76998	0.677228	0.35725	0.379796	5.4994	6.08336e-06	UP	5.46598	6.8735e-06	UP	6.35999	3.3215e-08	UP	5.89325	1.32373e-07	UP	3.02001	0.034165	UP
AT1G04917	0	0	0	0	0	0	0	0	0	0	0	0	0	0	0	0	0	0	NA	NA	NA	NA	NA	NA	NA	NA	NA	NA	NA	NA	NA	NA	NA
AT1G04920	4.92638	1.99108	2.45221	0.628943	0.801176	0.705935	0.602484	0.650524	0.737438	3.81826	7.79645	9.17229	5.3772	6.79775	6.81416	2.57347	3.52785	2.78517	-0.440006	0.440186	noDEG	-0.575677	0.297859	noDEG	1.78669	6.5645e-08	UP	1.45747	7.4087e-07	UP	0.0803731	0.841568	noDEG
AT1G04923	0.118589	0	0	0	0	0	0	0.046466	0	0.103196	0.108284	0.0490497	0.251271	0.0552662	0.0553997	0.31604	0.0446563	0.168798	NA	NA	NA	2.2733	NA	NA	3.05901	NA	NA	3.78427	0.145303	noDEG	4.05718	0.0980938	noDEG
AT1G04927	0.128471	0	0.0925364	0	0	0.0470624	0	0	0	0.103196	0.054142	0.147149	0.301525	0.276331	0.0553997	0	0.223282	0.0421996	-0.251254	NA	noDEG	-1.10141	NA	NA	0.993672	0.753182	noDEG	2.14878	0.247023	noDEG	0.585309	0.84725	noDEG
AT1G04930	16.3504	3.00977	3.28504	2.60562	2.40353	2.58843	2.95765	2.09097	2.63371	15.789	27.7749	27.7621	21.3078	20.7801	19.6115	12.2353	9.37782	10.5921	0.88751	0.00632309	noDEG	0.8644	0.0103825	noDEG	2.99336	1.52955e-44	UP	2.65593	1.91937e-40	UP	1.44108	5.18787e-08	UP
AT1G04933	0	0	0	0.0449245	0	0	0	0	0	0	0	0	0	0	0	0	0	0	2.16419	NA	NA	NA	NA	NA	NA	NA	NA	NA	NA	NA	NA	NA	NA
AT1G04937	0.0049412	0	0	0	0	0	0	0	0	0	0	0	0.0502542	0	0	0	0	0	NA	NA	NA	NA	NA	NA	NA	NA	NA	1.12018	NA	NA	NA	NA	NA
AT1G04940	4.5459	5.00084	6.33874	4.44753	5.0427	3.57674	4.81987	5.34359	5.05672	4.48903	6.49705	9.46659	2.91474	4.03444	4.48737	2.48317	3.5725	2.61637	0.822238	0.00447208	noDEG	1.0116	3.47735e-05	UP	0.348261	0.287046	noDEG	-0.625925	0.0444328	noDEG	-1.30689	1.67285e-05	DOWN
AT1G04943	0	0	0	0	0	0	0	0	0	0	0	0	0	0	0	0	0	0	NA	NA	NA	NA	NA	NA	NA	NA	NA	NA	NA	NA	NA	NA	NA
AT1G04945	20.9606	5.32497	4.85816	0.718792	1.36671	1.60012	1.09543	1.06872	1.26418	2.88949	14.3476	15.7449	20.3027	19.7853	17.8941	37.1121	35.2338	33.6331	-0.854002	0.0618196	noDEG	-0.993495	0.00788081	noDEG	1.41411	2.83582e-09	UP	1.87097	3.99471e-23	UP	2.46188	1.02742e-44	UP
AT1G04947	0	0	0	0	0	0	0	0	0	0	0	0	0	0	0	0	0	0	NA	NA	NA	NA	NA	NA	NA	NA	NA	NA	NA	NA	NA	NA	NA
AT1G04950	39.1689	28.4307	28.5475	18.0596	15.7408	17.366	18.1293	16.1237	16.5924	14.8087	56.6326	61.4102	37.9419	37.8574	36.2868	36.8864	40.414	39.8364	0.459838	0.00423902	noDEG	0.417598	0.00557216	noDEG	0.902444	2.02356e-13	noDEG	0.338254	0.00990963	noDEG	0.121696	0.384965	noDEG
AT1G04953	0	0	0	0	0	0	0	0	0	0	0	0	0	0	0	0	0	0	NA	NA	NA	NA	NA	NA	NA	NA	NA	NA	NA	NA	NA	NA	NA
AT1G04957	0.0840004	0	0	0	0	0	0	0	0	0	0.054142	0.0490497	0.251271	0.221065	0.332398	0	0	0	NA	NA	NA	NA	NA	NA	2.45084	NA	NA	4.92638	0.0131685	UP	NA	NA	NA
AT1G04960	40.3548	26.3007	25.0774	29.5154	27.4285	28.1903	28.6454	30.2958	28.1807	36.5314	43.0429	42.7223	36.8363	38.8522	38.0042	52.4626	43.8078	44.5206	1.3429	2.69456e-22	UP	1.34563	4.65343e-23	UP	0.590195	1.53748e-05	noDEG	0.507181	0.000146432	noDEG	0.538287	0.00243914	noDEG
AT1G04963	0	0	0	0	0	0	0	0	0	0	0	0	0	0	0	0	0	0	NA	NA	NA	NA	NA	NA	NA	NA	NA	NA	NA	NA	NA	NA	NA
AT1G04967	0.0049412	0	0	0	0	0	0	0.046466	0	0.0515981	0	0	0	0	0	0	0	0	NA	NA	NA	2.2733	NA	NA	NA	NA	NA	NA	NA	NA	NA	NA	NA
AT1G04970	64.8533	41.5811	40.8548	23.7651	16.4477	28.4257	15.9384	15.4732	18.0146	60.7825	112.507	105.113	49.7014	52.1161	50.8015	62.305	55.3738	60.6408	0.350647	0.195762	noDEG	-0.159637	0.269053	noDEG	1.25177	9.09916e-34	UP	0.250184	0.0431403	noDEG	0.197233	0.212335	noDEG
AT1G04973	2.79672	0.185216	0.277609	0.359396	0	0.141187	0.219085	0	0.263371	3.25068	2.86953	2.45248	5.32694	5.85822	5.04137	1.6705	0.982439	1.47699	0.735193	0.675041	noDEG	0.603183	0.718847	noDEG	3.37687	4.03596e-06	UP	4.49393	1.03769e-16	UP	2.24778	0.00206126	UP
AT1G04977	0	0	0	0	0	0	0	0	0	0	0	0	0	0	0	0	0	0	NA	NA	NA	NA	NA	NA	NA	NA	NA	NA	NA	NA	NA	NA	NA
AT1G04980	79.4496	9.39974	10.5029	23.0463	15.081	27.2491	13.8571	15.3802	12.7471	68.2643	165.187	167.554	62.868	63.0588	60.4964	67.452	62.6081	72.2879	2.33251	5.45667e-19	UP	1.66558	4.03363e-19	UP	3.91564	1.65052e-258	UP	2.59052	1.51833e-82	UP	2.43094	1.39704e-49	UP
AT1G04983	0	0.0463041	0	0	0	0	0	0	0	0	0	0	0	0	0	0	0	0	-0.263274	NA	noDEG	-0.154603	NA	noDEG	-1.4552	NA	NA	-1.30333	NA	NA	-1.86404	NA	NA
AT1G04985	54.5212	31.0701	30.2131	26.191	24.0353	27.155	28.2072	28.9948	27.1799	70.6894	53.6548	58.7615	70.8584	68.3643	70.413	45.1486	40.6819	43.0014	0.951133	5.58666e-11	noDEG	1.04531	4.51309e-15	UP	0.726585	6.28425e-09	noDEG	1.1365	1.48892e-21	UP	0.155567	0.332287	noDEG
AT1G04987	0	0	0	0	0	0	0	0	0	0	0	0	0	0	0	0	0	0	NA	NA	NA	NA	NA	NA	NA	NA	NA	NA	NA	NA	NA	NA	NA
AT1G04990	25.7239	5.92693	8.32827	4.53737	5.08983	4.3768	4.60079	4.41427	5.05672	3.25068	15.9719	17.2655	14.0712	12.5454	10.8029	52.9593	52.3818	54.3531	0.59344	0.0335188	noDEG	0.56461	0.0315518	noDEG	1.07617	3.21616e-06	UP	0.758338	0.00115866	noDEG	2.57124	5.62068e-44	UP
AT1G04993	0	0	0	0	0	0	0	0	0	0	0	0	0	0	0	0	0	0	NA	NA	NA	NA	NA	NA	NA	NA	NA	NA	NA	NA	NA	NA	NA
AT1G04997	0.0296472	0.0463041	0	0.089849	0	0.0470624	0.0547713	0.092932	0	0	0.108284	0.147149	0.0502542	0	0	0	0	0	2.17035	0.518781	noDEG	2.29215	0.470822	noDEG	2.30673	0.462166	noDEG	-0.339646	NA	noDEG	-1.86404	NA	NA
AT1G05000	17.2596	6.7604	6.75515	4.94169	4.19439	4.56505	4.7651	4.786	5.00405	11.9192	29.4533	30.8032	11.1564	12.656	12.5203	18.827	19.8274	17.5972	0.634951	0.011776	noDEG	0.688372	0.0028717	noDEG	2.00809	1.92026e-28	UP	0.7878	8.05876e-05	noDEG	1.13869	5.18618e-11	UP
AT1G05003	0	0	0	0	0	0	0	0	0	0	0	0	0	0	0	0	0	0	NA	NA	NA	NA	NA	NA	NA	NA	NA	NA	NA	NA	NA	NA	NA
AT1G05005	0.0148236	0	0	0	0	0	0	0	0	0	0	0	0	0	0	0.0902971	0.0446563	0	NA	NA	NA	NA	NA	NA	NA	NA	NA	NA	NA	NA	2.06891	NA	NA
AT1G05007	0.0098824	0	0	0	0.047128	0	0	0	0.105348	0	0.054142	0	0	0	0.0553997	0	0	0	2.16419	NA	NA	3.12874	NA	NA	1.50642	NA	NA	1.12018	NA	NA	NA	NA	NA
AT1G05010	285.31	279.399	306.064	165.232	188.748	133.892	180.8	174.526	169.295	109.956	699.948	649.173	151.114	123.133	112.129	220.822	235.83	225.641	0.352864	0.0590736	noDEG	0.42698	7.47283e-05	noDEG	1.05713	1.45273e-47	UP	-1.23609	7.72772e-17	DOWN	-0.69647	4.83247e-13	noDEG
AT1G05013	0.0098824	0	0	0	0	0	0	0	0	0	0	0	0	0	0	0.0451486	0.0446563	0	NA	NA	NA	NA	NA	NA	NA	NA	NA	NA	NA	NA	1.47009	NA	NA
AT1G05017	0.311296	0	0.0462682	1.21296	1.27246	0.752998	1.86222	1.48691	1.21151	0.980364	0	0	0.452287	0.44213	0.720196	0.180594	0.178625	0.253198	6.74458	3.55265e-05	UP	7.21079	5.23261e-06	UP	-1.42834	NA	NA	4.4895	0.0106199	UP	2.81436	0.174423	noDEG
AT1G05020	6.78427	2.40781	2.59102	0.0449245	0.23564	0.141187	0.383399	0.278796	0.316045	14.2411	0.866273	0.931944	13.0661	17.7957	14.1823	3.29584	1.78625	2.70077	-2.96071	0.000153848	DOWN	-1.77737	0.00340277	DOWN	-1.62211	0.0042103	DOWN	2.53177	3.88604e-25	UP	-0.27178	0.560793	noDEG
AT1G05023	0.281648	0.370433	0.740291	0.089849	0.047128	0.0941247	0	0	0.105348	0.464383	0	0.147149	0.0502542	0.276331	0.387798	0.135446	0.401907	0.379796	-1.63914	0.231357	noDEG	-2.86628	0.114365	noDEG	-3.02357	0.0539389	noDEG	-1.28015	0.230903	noDEG	-1.19129	0.206779	noDEG
AT1G05027	0.0592944	0.0463041	0	0	0	0	0	0	0	0.0515981	0	0.0490497	0	0.221065	0.110799	0.0451486	0	0.0843992	-0.263274	NA	noDEG	-0.154603	NA	noDEG	-0.0331297	NA	noDEG	2.17788	0.418186	noDEG	0.580713	NA	noDEG
AT1G05030	16.4888	15.0951	11.7984	6.6039	6.45654	5.97692	5.47713	5.57592	6.74229	10.9904	26.6379	27.0754	17.79	18.9563	17.1185	12.5062	10.7175	12.5333	0.113159	0.693126	noDEG	-0.0214922	0.939603	noDEG	0.847016	4.99219e-06	noDEG	0.360948	0.0640867	noDEG	-0.506363	0.0337107	noDEG
AT1G05033	0.0691768	0.0463041	0	0	0.047128	0	0	0	0.0526742	0.0515981	0	0	0.251271	0.110532	0.276998	0	0.0446563	0	0.701452	NA	noDEG	0.810028	NA	noDEG	-1.4552	NA	NA	3.15123	0.128747	noDEG	-0.901201	NA	noDEG
AT1G05035	0.0642356	0.185216	0.138805	0	0	0	0	0	0	0	0.108284	0.147149	0.0502542	0	0	0	0.0446563	0	-3.05205	0.359341	noDEG	-2.94305	NA	NA	-0.492594	0.816381	noDEG	-3.13319	0.172375	noDEG	-3.69708	0.0999429	noDEG
AT1G05037	0	0	0	0	0	0	0	0	0	0	0	0	0	0	0	0	0	0	NA	NA	NA	NA	NA	NA	NA	NA	NA	NA	NA	NA	NA	NA	NA
AT1G05040	0.133412	0	0	0	0	0	0	0	0.0526742	0.103196	0.162426	0.245248	0.0502542	0.221065	0.276998	0.135446	0.0446563	0.126599	NA	NA	NA	2.2733	NA	NA	4.43323	0.115908	noDEG	4.36492	0.0558148	noDEG	3.26541	0.228485	noDEG
AT1G05043	1.28965	0.185216	0.138805	1.25789	0.612664	1.31775	0.821569	0.789922	1.26418	3.30228	0.378994	0.637646	1.95991	3.31597	2.38219	0.586931	0.267938	0.590794	3.91309	1.06017e-06	UP	3.71893	1.86488e-06	UP	1.50009	0.275072	noDEG	3.91967	2.45392e-08	UP	1.24795	0.239517	noDEG
AT1G05047	0.0049412	0	0	0	0	0	0	0	0	0	0	0	0.0502542	0	0	0	0	0	NA	NA	NA	NA	NA	NA	NA	NA	NA	1.12018	NA	NA	NA	NA	NA
AT1G05053	0.0098824	0	0	0	0	0	0	0	0	0	0	0	0	0	0	0	0	0.0843992	NA	NA	NA	NA	NA	NA	NA	NA	NA	NA	NA	NA	1.41478	NA	NA
AT1G05055	19.4041	10.9278	10.179	4.31275	5.13695	4.47092	6.24392	6.36584	6.74229	8.61688	32.4852	30.8032	15.1768	16.6904	15.6781	21.1295	21.9262	20.8888	0.0132187	0.967435	noDEG	0.455097	0.0286723	noDEG	1.43503	2.19902e-17	UP	0.532247	0.0027432	noDEG	0.680689	2.03789e-05	noDEG
AT1G05057	0.350825	0.0463041	0.323877	0.0449245	0.094256	0.141187	0.0547713	0.139398	0.105348	0.25799	0.054142	0	0.251271	0.497396	0.553997	0.496634	0.625188	0.548595	0.230382	0.909586	noDEG	0.308129	0.871713	noDEG	-2.95219	0.283568	noDEG	1.18478	0.301798	noDEG	1.26265	0.232192	noDEG
AT1G05060	25.2495	14.0301	13.8805	12.5789	13.3372	11.6715	13.8024	12.7782	14.4854	16.0986	17.2172	14.9602	40.8566	38.189	39.9986	26.5022	22.864	22.9144	1.0442	1.77719e-09	UP	1.13635	6.10122e-14	UP	0.0560552	0.808052	noDEG	1.45529	4.04659e-25	UP	0.456525	0.012843	noDEG
AT1G05061	1.32918	0.833474	0.277609	0	0	0.0470624	0	0	0.0526742	0.0515981	1.40769	1.47149	2.76398	1.71325	1.55119	1.4899	1.29503	1.26599	-3.87822	0.0476566	DOWN	-3.76943	0.0517688	noDEG	1.21611	0.141151	noDEG	1.79753	0.00340146	UP	0.943136	0.169001	noDEG
AT1G05065	0.686827	1.25021	1.38805	0.134773	0.188512	0.0470624	0.109543	0.046466	0.0526742	0.154794	0.595562	0.931944	0.201017	0.607929	0.498597	0.812674	1.11641	0.717393	-2.21593	0.0189237	DOWN	-3.09799	0.00451723	DOWN	-0.932605	0.217182	noDEG	-1.66218	0.0146655	DOWN	-0.917717	0.0788123	noDEG
AT1G05067	0	0	0	0	0	0	0	0	0	0	0	0	0	0	0	0	0	0	NA	NA	NA	NA	NA	NA	NA	NA	NA	NA	NA	NA	NA	NA	NA
AT1G05070	14.794	20.7905	20.2192	13.2078	13.0545	13.2716	13.1451	13.3822	13.748	14.3959	16.2426	18.2465	14.2722	14.1482	13.9053	11.0614	13.1736	13.5883	0.561731	0.00064498	noDEG	0.555471	0.000237651	noDEG	-0.398189	0.0285755	noDEG	-0.592482	0.000197654	noDEG	-1.03491	3.08908e-09	DOWN
AT1G05073	0	0	0	0	0	0	0	0	0	0	0	0	0	0	0	0	0	0	NA	NA	NA	NA	NA	NA	NA	NA	NA	NA	NA	NA	NA	NA	NA
AT1G05077	0.0395296	0.0463041	0	0.089849	0	0	0	0	0	0	0	0	0.100508	0	0.0553997	0.0451486	0.133969	0.0421996	1.55654	NA	NA	-0.154603	NA	noDEG	-1.4552	NA	NA	1.12178	NA	NA	1.31744	0.629999	noDEG
AT1G05080	0.12353	0	0	0	0	0	0	0	0	0	0	0	0.100508	0.221065	0.0553997	0.361188	0.178625	0.253198	NA	NA	NA	NA	NA	NA	NA	NA	NA	3.82088	0.128246	noDEG	4.63049	0.0231414	UP
AT1G05083	0.024706	0.0463041	0.0925364	0	0	0	0	0	0	0	0	0.0490497	0.0502542	0	0.0553997	0	0	0	-1.81562	NA	NA	-1.70631	NA	NA	-1.58992	NA	NA	-1.01015	0.69974	noDEG	-3.42773	NA	NA
AT1G05085	0	0	0	0	0	0	0	0	0	0	0	0	0	0	0	0	0	0	NA	NA	NA	NA	NA	NA	NA	NA	NA	NA	NA	NA	NA	NA	NA
AT1G05087	1.17106	1.01869	1.0179	0.0449245	0	0.0941247	0	0.139398	0.158023	0.825569	1.24527	0.882894	2.16093	2.26592	1.38499	0.993268	0.714501	1.05499	-3.25721	0.012933	DOWN	-2.17597	0.0525156	noDEG	-0.0868374	0.915931	noDEG	0.874364	0.0736569	noDEG	-0.472834	0.414724	noDEG
AT1G05090	0.568238	0.0926082	0.462682	0	0	0.235312	0.0547713	0	0	0.361187	0.757989	0.735745	0.301525	0.607929	0.886395	0.63208	0.35725	0.548595	-0.604193	0.808228	noDEG	-2.73476	0.257288	noDEG	1.2911	0.267485	noDEG	1.06389	0.293144	noDEG	0.567606	0.600136	noDEG
AT1G05093	0.0049412	0	0	0.0449245	0	0	0	0	0	0	0	0	0	0	0.0553997	0	0	0	2.16419	NA	NA	NA	NA	NA	NA	NA	NA	1.12018	NA	NA	NA	NA	NA
AT1G05097	0	0	0	0	0	0	0	0	0	0	0	0	0	0	0	0	0	0	NA	NA	NA	NA	NA	NA	NA	NA	NA	NA	NA	NA	NA	NA	NA
AT1G05100	55.2723	0.555649	0.740291	0.808641	0.895432	0.517686	1.64314	0.836388	2.52836	5.15981	1.29941	0.735745	80.1051	63.9983	70.9116	128.944	93.555	86.256	1.39556	0.0340576	UP	2.51003	1.67037e-05	UP	0.503418	0.57398	noDEG	6.73862	3.76933e-102	UP	6.98301	5.86879e-81	UP
AT1G05103	0.024706	0.0463041	0	0	0	0.0470624	0	0	0	0	0	0.0490497	0.0502542	0	0.0553997	0	0	0.0421996	0.701462	NA	noDEG	-0.154603	NA	noDEG	-0.0331297	NA	noDEG	0.554789	NA	noDEG	-0.90122	NA	noDEG
AT1G05107	0.0395296	0	0	0	0	0	0	0	0	0.0515981	0	0.0490497	0.0502542	0.0552662	0.110799	0	0.0446563	0	NA	NA	NA	NA	NA	NA	1.42634	NA	NA	3.02997	NA	NA	0.555518	NA	noDEG
AT1G05113	0.0098824	0	0	0	0	0	0	0	0	0	0	0	0	0.0552662	0.0553997	0	0	0	NA	NA	NA	NA	NA	NA	NA	NA	NA	2.0515	NA	NA	NA	NA	NA
AT1G05117	0.0049412	0	0	0	0	0	0	0	0	0	0	0.0490497	0	0	0	0	0	0	NA	NA	NA	NA	NA	NA	1.42634	NA	NA	NA	NA	NA	NA	NA	NA
AT1G05120	43.7642	25.3284	24.0595	12.2195	10.5095	10.2596	11.2281	10.1761	13.5373	23.2707	37.4122	33.3047	66.8883	69.1933	64.6514	45.2389	38.2258	41.018	0.0320822	0.891671	noDEG	0.075223	0.702647	noDEG	0.368567	0.0162864	noDEG	1.38428	4.31341e-30	UP	0.417818	0.0169669	noDEG
AT1G05123	0.158118	0	0	0	0	0	0.0547713	0	0.0526742	0.412785	0	0.147149	0.201017	0.44213	0.221599	0.0902971	0.0446563	0.0421996	NA	NA	NA	3.20341	NA	NA	2.96234	NA	NA	5.02063	0.0113046	UP	2.46555	NA	NA
AT1G05127	0	0	0	0	0	0	0	0	0	0	0	0	0	0	0	0	0	0	NA	NA	NA	NA	NA	NA	NA	NA	NA	NA	NA	NA	NA	NA	NA
AT1G05133	0.0691768	0.185216	0.0462682	0	0	0	0	0	0	0	0	0	0	0.0552662	0	0.270891	0.0893126	0.210998	-2.58008	NA	NA	-2.47137	NA	NA	-3.77236	0.270779	noDEG	-2.658	0.308809	noDEG	0.388094	0.807835	noDEG
AT1G05135	9.27958	19.0773	25.2624	9.88339	6.31515	7.15348	6.90118	7.75982	4.16126	5.88218	19.0039	17.8541	6.0305	7.73727	4.93057	1.30931	2.99197	1.81458	-0.306342	0.290303	noDEG	-0.634514	0.0491129	noDEG	-0.412327	0.0297702	noDEG	-1.88304	2.6078e-16	DOWN	-3.78121	1.27473e-28	DOWN
AT1G05136	0.0197648	0.0926082	0	0	0	0	0	0	0	0.0515981	0	0	0	0.0552662	0.0553997	0	0.0446563	0	-1.26943	NA	NA	-1.16088	NA	NA	-2.46013	NA	NA	-0.41755	NA	noDEG	-1.90524	NA	NA
AT1G05137	0	0	0	0	0	0	0	0	0	0	0	0	0	0	0	0	0	0	NA	NA	NA	NA	NA	NA	NA	NA	NA	NA	NA	NA	NA	NA	NA
AT1G05140	39.6037	74.0403	71.7157	36.883	39.5404	39.1559	46.446	47.3024	55.1499	48.0894	48.6196	48.8535	33.7205	35.0941	35.0126	24.6511	28.714	27.8939	0.279873	0.0442185	noDEG	0.608593	1.08869e-08	noDEG	-0.729427	1.27479e-11	noDEG	-1.12792	1.40243e-21	DOWN	-1.76181	2.90763e-42	DOWN
AT1G05143	0.449649	0.416737	0.555218	0.179698	0.188512	0.0941247	0.273856	0.23233	0.526742	0.103196	0.974557	1.07909	0.201017	0.331597	0.332398	0.225743	0.267938	0.210998	-0.4527	0.721093	noDEG	0.652606	0.496657	noDEG	0.933628	0.297877	noDEG	-0.809466	0.388746	noDEG	-1.38226	0.11657	noDEG
AT1G05147	0	0	0	0	0	0	0	0	0	0	0	0	0	0	0	0	0	0	NA	NA	NA	NA	NA	NA	NA	NA	NA	NA	NA	NA	NA	NA	NA
AT1G05150	27.7597	40.0994	40.6697	6.51405	4.94844	6.40048	5.1485	5.52945	6.90032	10.9388	31.4024	28.2036	25.9814	26.6936	26.5918	26.9085	29.6518	28.1471	-1.56128	1.73754e-16	DOWN	-1.6222	5.99009e-23	DOWN	-0.587222	1.68013e-05	noDEG	-0.665005	2.19119e-07	noDEG	-0.849553	3.10348e-12	noDEG
AT1G05153	0.316237	0.0926082	0.138805	0	0.094256	0.0470624	0	0.046466	0.0526742	0.0515981	0	0.0490497	0	0	0	0.767526	1.07175	0.717393	-0.0983698	0.971748	noDEG	-0.623727	0.813045	noDEG	-2.32768	0.458693	noDEG	-3.60162	NA	NA	2.54422	0.00648001	UP
AT1G05160	8.92875	10.5573	10.5029	5.79526	4.80706	4.89448	4.05307	3.57788	3.52917	7.27533	11.8571	12.851	6.23152	7.51621	7.42355	7.35922	10.0923	7.72253	0.172692	0.518131	noDEG	-0.334389	0.193146	noDEG	0.0821716	0.744411	noDEG	-0.632222	0.00317003	noDEG	-0.664176	0.00323134	noDEG
AT1G05163	0.0889416	0.0926082	0.138805	0.134773	0.047128	0.0470624	0	0.046466	0.158023	0.103196	0.054142	0.294298	0.0502542	0.110532	0.110799	0.135446	0	0	0.608184	0.769312	noDEG	0.373894	0.87299	noDEG	0.451053	0.839895	noDEG	-0.412348	0.820708	noDEG	-1.67863	0.509166	noDEG
AT1G05170	45.8395	17.364	17.0267	35.8947	30.7746	36.9439	24.9209	26.7644	23.9141	42.2072	92.7995	94.1754	33.7708	35.3151	39.1122	43.0266	31.8399	37.1356	2.20589	1.75436e-46	UP	1.72153	4.7069e-31	UP	2.29414	1.82538e-86	UP	1.01568	1.07684e-11	UP	0.78952	0.000228952	noDEG
AT1G05173	0	0	0	0	0	0	0	0	0	0	0	0	0	0	0	0	0	0	NA	NA	NA	NA	NA	NA	NA	NA	NA	NA	NA	NA	NA	NA	NA
AT1G05177	0	0	0	0	0	0	0	0	0.0526742	0	0	0	0	0	0	0	0	0	NA	NA	NA	2.2733	NA	NA	NA	NA	NA	NA	NA	NA	NA	NA	NA
AT1G05180	47.2576	25.6525	26.8355	18.2393	20.0765	18.9191	19.3343	19.5622	18.6467	21.1036	62.2634	60.5273	40.4043	34.5967	34.6248	62.4856	62.8314	59.628	0.74043	7.43107e-07	noDEG	0.717032	3.02249e-07	noDEG	1.07803	5.8583e-19	UP	0.426115	0.00449947	noDEG	0.899693	4.00987e-14	noDEG
AT1G05183	0.118589	0	0	0	0.047128	0.0470624	0	0	0	0.515981	0	0	0.251271	0.165799	0.166199	0.0451486	0	0.0843992	3.08254	NA	NA	NA	NA	NA	NA	NA	NA	4.46413	0.0381164	UP	2.03225	NA	NA
AT1G05187	0	0	0	0	0	0	0	0	0	0	0	0	0	0	0	0	0	0	NA	NA	NA	NA	NA	NA	NA	NA	NA	NA	NA	NA	NA	NA	NA
AT1G05190	154.585	352.976	355.155	231.945	242.191	221.57	281.689	288.414	299.663	128.531	249.378	256.481	101.363	108.653	111.52	57.0678	105.344	87.3954	0.589381	5.98771e-08	noDEG	0.878046	2.51293e-28	noDEG	-0.633808	1.74616e-19	noDEG	-1.77704	4.55679e-67	DOWN	-2.42734	1.2042e-21	DOWN
AT1G05193	0.0049412	0	0	0	0	0	0	0	0	0	0	0	0	0	0	0.0451486	0	0	NA	NA	NA	NA	NA	NA	NA	NA	NA	NA	NA	NA	0.555518	NA	noDEG
AT1G05197	0.0148236	0	0	0	0	0	0.0547713	0.046466	0	0.0515981	0	0	0.0502542	0.0552662	0	0	0	0	NA	NA	NA	3.18984	NA	NA	NA	NA	NA	1.98937	NA	NA	NA	NA	NA
AT1G05200	24.9975	49.638	41.225	16.1728	13.1958	15.813	11.6115	14.6833	14.38	18.5237	45.0462	39.534	14.8752	14.535	12.5203	17.2016	22.2388	22.0704	-0.395795	0.05045	noDEG	-0.57972	0.00159862	noDEG	-0.254247	0.0946736	noDEG	-1.75579	1.02014e-25	DOWN	-1.48394	2.34168e-14	DOWN
AT1G05203	0.311296	0	0.0462682	0.089849	0.282768	0.282374	0.219085	0.046466	0.158023	0.773971	0.054142	0.0490497	0.351779	0.663195	0.997194	0.180594	0.0446563	0.126599	4.44039	0.0277077	UP	3.75905	0.0909387	noDEG	1.01468	NA	NA	4.80361	0.00575255	UP	2.02405	0.407005	noDEG
AT1G05205	8.19251	6.57518	5.32084	4.17798	4.33578	3.05905	3.88876	4.08901	4.4773	2.37351	5.36006	5.73881	5.32694	5.41609	5.81696	13.0479	15.853	13.1663	0.572371	0.0720514	noDEG	0.644118	0.016441	noDEG	-0.250535	0.463714	noDEG	-0.162831	0.556943	noDEG	0.90055	4.66348e-05	noDEG
AT1G05207	2.05554	9.21452	9.67005	5.93003	4.75993	5.78867	4.05307	4.3678	4.31928	5.4694	0.974557	0.980994	1.00508	1.54745	1.88359	0.225743	0.982439	1.09719	0.419268	0.0897139	noDEG	0.0159793	0.955156	noDEG	-3.41967	1.04391e-20	DOWN	-2.73432	2.67291e-18	DOWN	-3.95187	6.68439e-15	DOWN
AT1G05210	3.44402	2.91716	3.47011	2.11145	1.08394	2.63549	1.20497	1.67278	1.10616	0.773971	5.95562	6.37646	1.30661	0.828994	0.941794	3.1604	6.20723	5.19055	0.486384	0.33807	noDEG	-0.0843074	0.869088	noDEG	0.802455	0.0212744	noDEG	-1.68302	7.76025e-05	DOWN	0.266653	0.527362	noDEG
AT1G05213	2.8659	1.66695	1.80446	0.314471	0.329896	0.564748	0.328628	0.278796	1.10616	10.526	0.974557	1.22624	2.91474	2.48698	3.15778	2.30258	2.36678	1.94118	-0.906887	0.185587	noDEG	-0.471069	0.559637	noDEG	-0.803623	0.210193	noDEG	0.666437	0.0816906	noDEG	0.0103466	0.983	noDEG
AT1G05217	0.0049412	0	0.0462682	0	0	0	0	0	0	0	0	0	0	0	0	0	0.0446563	0	-0.230862	NA	noDEG	-0.121576	NA	noDEG	-1.42834	NA	NA	-1.27647	NA	NA	-0.881124	NA	noDEG
AT1G05220	0.291531	0.185216	0.277609	0.0449245	0.094256	0.329436	0.109543	0.23233	0.158023	0.309589	0.54142	0.637646	0.201017	0.110532	0.221599	0.31604	0.35725	0.126599	0.636443	0.693816	noDEG	0.713364	0.598323	noDEG	1.20455	0.326809	noDEG	-0.424835	0.745568	noDEG	-0.134672	0.913329	noDEG
AT1G05223	0.0049412	0	0	0	0	0	0	0	0	0	0	0	0	0	0	0.0451486	0	0	NA	NA	NA	NA	NA	NA	NA	NA	NA	NA	NA	NA	0.555518	NA	noDEG
AT1G05227	0.0148236	0	0	0	0	0	0	0	0	0	0	0	0	0	0.110799	0	0	0.0421996	NA	NA	NA	NA	NA	NA	NA	NA	NA	2.07438	NA	NA	0.555518	NA	noDEG
AT1G05230	9.34381	16.1601	14.1118	7.50239	8.01176	7.05935	7.50366	6.6911	8.26984	4.85022	9.96214	9.27039	7.83965	8.06887	7.03576	8.12674	10.137	11.7737	0.189691	0.426488	noDEG	0.144882	0.5175	noDEG	-0.804939	0.000208043	noDEG	-1.03943	1.38083e-07	DOWN	-0.929889	0.000112835	noDEG
AT1G05233	0	0	0	0	0	0	0	0	0	0	0	0	0	0	0	0	0	0	NA	NA	NA	NA	NA	NA	NA	NA	NA	NA	NA	NA	NA	NA	NA
AT1G05237	0.0345884	0	0	0	0	0	0	0	0	0	0	0	0.100508	0.110532	0.0553997	0.0902971	0	0	NA	NA	NA	NA	NA	NA	NA	NA	NA	3.32834	0.226688	noDEG	1.5107	NA	NA
AT1G05240	0.0840004	0.185216	0.0925364	0	0	0.0470624	0	0.046466	0	0	0.108284	0.147149	0.0502542	0.110532	0.166199	0.0451486	0.133969	0	-1.87285	0.526568	noDEG	-1.76395	0.539978	noDEG	-0.274315	0.90208	noDEG	-0.416824	0.807445	noDEG	-1.58298	0.427395	noDEG
AT1G05243	0	0	0	0	0	0	0	0	0	0	0	0	0	0	0	0	0	0	NA	NA	NA	NA	NA	NA	NA	NA	NA	NA	NA	NA	NA	NA	NA
AT1G05247	0	0	0	0	0	0	0	0	0	0	0	0	0	0	0	0	0	0	NA	NA	NA	NA	NA	NA	NA	NA	NA	NA	NA	NA	NA	NA	NA
AT1G05250	0	0	0	0	0	0	0	0	0	0	0	0	0	0	0	0	0	0	NA	NA	NA	NA	NA	NA	NA	NA	NA	NA	NA	NA	NA	NA	NA
AT1G05253	0	0	0	0	0	0	0	0	0	0	0	0	0	0	0	0	0	0	NA	NA	NA	NA	NA	NA	NA	NA	NA	NA	NA	NA	NA	NA	NA
AT1G05257	0	0	0	0	0	0	0	0	0	0	0	0	0	0	0	0	0	0	NA	NA	NA	NA	NA	NA	NA	NA	NA	NA	NA	NA	NA	NA	NA
AT1G05260	4.70402	9.30713	13.9267	7.41254	6.12664	6.96523	2.95765	2.97382	3.42382	0.619177	14.3476	15.4507	1.30661	1.32639	1.05259	1.17386	1.47366	1.56138	0.44014	0.105077	noDEG	-0.727761	0.010097	noDEG	0.214864	0.392309	noDEG	-3.28842	3.46983e-25	DOWN	-3.37777	1.70176e-26	DOWN
AT1G05263	0	0	0	0	0	0	0	0	0	0	0	0	0	0	0	0	0	0	NA	NA	NA	NA	NA	NA	NA	NA	NA	NA	NA	NA	NA	NA	NA
AT1G05267	0	0	0	0	0	0	0	0	0	0	0	0	0	0	0	0	0	0	NA	NA	NA	NA	NA	NA	NA	NA	NA	NA	NA	NA	NA	NA	NA
AT1G05270	41.4023	28.7086	30.9071	14.9149	16.8247	15.0129	15.3907	14.6368	16.171	41.7429	28.0997	26.8792	52.9176	62.1745	54.4025	44.8325	40.8159	40.0474	0.265203	0.126211	noDEG	0.213032	0.145092	noDEG	-0.264777	0.0831175	noDEG	0.869067	3.8366e-11	noDEG	0.160133	0.31541	noDEG
AT1G05273	0	0	0	0	0	0	0	0	0	0	0	0	0	0	0	0	0	0	NA	NA	NA	NA	NA	NA	NA	NA	NA	NA	NA	NA	NA	NA	NA
AT1G05277	1.70471	0.463041	0.555218	0.179698	0.70692	0.80006	0.492941	0.418194	0.579416	3.40547	0.866273	1.37339	2.51271	2.59751	2.99158	0.993268	0.982439	1.13939	1.34472	0.134522	noDEG	1.12559	0.141352	noDEG	0.991634	0.256871	noDEG	2.35528	1.03056e-06	UP	0.698346	0.262865	noDEG
AT1G05280	0.321178	0.277825	0.231341	0	0.188512	0.0941247	0.0547713	0.046466	0	0.412785	1.0287	0.735745	0.0502542	0.386864	0.221599	0.0451486	0.133969	0.126599	-0.241871	0.901329	noDEG	-1.72666	0.402274	noDEG	1.64229	0.116198	noDEG	-0.284633	0.831404	noDEG	-1.65502	0.204094	noDEG
AT1G05283	0.0049412	0	0	0	0	0	0	0	0	0	0	0	0	0	0	0.0451486	0	0	NA	NA	NA	NA	NA	NA	NA	NA	NA	NA	NA	NA	0.555518	NA	noDEG
AT1G05287	0.0543532	0	0	0	0	0	0	0	0	0	0	0	0.100508	0.165799	0.332398	0	0	0	NA	NA	NA	NA	NA	NA	NA	NA	NA	4.49713	0.0398144	UP	NA	NA	NA
AT1G05290	0	0	0	0	0	0	0	0	0	0	0	0	0	0	0	0	0	0	NA	NA	NA	NA	NA	NA	NA	NA	NA	NA	NA	NA	NA	NA	NA
AT1G05291	0	0	0	0	0	0	0	0	0	0	0	0	0	0	0	0	0	0	NA	NA	NA	NA	NA	NA	NA	NA	NA	NA	NA	NA	NA	NA	NA
AT1G05293	0.197648	0.0463041	0.0462682	0.089849	0.047128	0.141187	0.164314	0	0.316045	0.464383	0.433136	0.0980994	0.351779	0.276331	0.387798	0.0902971	0	0	2.203	0.29024	noDEG	2.90722	0.147375	noDEG	2.3701	0.272646	noDEG	2.82073	0.0592244	noDEG	-0.945265	NA	noDEG
AT1G05297	1.28471	0.277825	0.231341	0.089849	0	0.141187	0.109543	0.046466	0.210697	2.11552	0.703847	0.686696	2.31169	3.42651	2.71458	0.902971	0.267938	0.168798	-0.525291	0.786502	noDEG	0.0715559	0.965116	noDEG	1.29932	0.253483	noDEG	3.41139	6.98344e-09	UP	0.483895	0.699401	noDEG
AT1G05300	2.16919	2.73194	3.97906	0.673867	0.754048	0.847122	0.602484	0.511126	0.63209	1.75433	3.24852	3.04108	1.95991	2.98438	2.54838	1.21901	1.25038	1.60358	-0.941502	0.0554107	noDEG	-1.36171	0.0072365	DOWN	-0.238576	0.603747	noDEG	-0.479278	0.210917	noDEG	-1.63204	3.45513e-05	DOWN
AT1G05303	0	0	0	0	0	0	0	0	0	0	0	0	0	0	0	0	0	0	NA	NA	NA	NA	NA	NA	NA	NA	NA	NA	NA	NA	NA	NA	NA
AT1G05307	0.0049412	0	0	0	0	0	0	0	0	0	0	0	0	0	0	0	0.0446563	0	NA	NA	NA	NA	NA	NA	NA	NA	NA	NA	NA	NA	0.555518	NA	noDEG
AT1G05310	1.3786	5.51019	5.69099	0.584018	0.518408	0.564748	0.492941	0.278796	0.210697	1.13516	0.433136	0.245248	0.552796	1.16059	1.32959	1.21901	1.51831	1.01279	-2.13228	5.10464e-07	DOWN	-2.93708	1.22747e-08	DOWN	-4.20753	2.72651e-14	DOWN	-2.52767	2.4398e-10	DOWN	-2.50078	9.99026e-15	DOWN
AT1G05313	0	0	0	0	0	0	0	0	0	0	0	0	0	0	0	0	0	0	NA	NA	NA	NA	NA	NA	NA	NA	NA	NA	NA	NA	NA	NA	NA
AT1G05317	0.20753	0	0.0462682	0	0	0	0.0547713	0	0.0526742	0.103196	0	0	0.251271	0.386864	0.332398	0.31604	0.267938	0.379796	-0.230862	NA	noDEG	1.76339	NA	NA	-1.42834	NA	NA	3.75109	0.0473949	UP	3.46846	0.0683252	noDEG
AT1G05320	8.86451	25.9303	27.0206	3.63888	3.58173	2.40018	3.56013	2.83443	4.26661	3.30228	6.55119	5.88596	3.91982	5.25029	4.32117	7.53981	11.6553	11.1829	-1.84456	4.40685e-15	DOWN	-1.74041	1.46421e-17	DOWN	-2.23954	5.28552e-32	DOWN	-2.61367	4.995e-42	DOWN	-1.72169	8.29556e-14	DOWN
AT1G05323	0	0	0	0	0	0	0	0	0	0	0	0	0	0	0	0	0	0	NA	NA	NA	NA	NA	NA	NA	NA	NA	NA	NA	NA	NA	NA	NA
AT1G05327	0	0	0	0	0	0	0	0	0	0	0	0	0	0	0	0	0	0	NA	NA	NA	NA	NA	NA	NA	NA	NA	NA	NA	NA	NA	NA	NA
AT1G05330	0.973417	0.0463041	0.231341	0.134773	0.047128	0.141187	0.219085	0.092932	0.474068	0.877167	0	0.0490497	1.50762	1.82379	1.44039	1.44475	1.47366	0.759593	0.849928	0.647684	noDEG	2.05973	0.132375	noDEG	-2.57938	0.391414	noDEG	3.46809	1.30685e-05	UP	2.81068	0.0021007	UP
AT1G05333	0	0	0	0	0	0	0	0	0	0	0	0	0	0	0	0	0	0	NA	NA	NA	NA	NA	NA	NA	NA	NA	NA	NA	NA	NA	NA	NA
AT1G05337	0	0	0	0	0	0	0	0	0	0	0	0	0	0	0	0	0	0	NA	NA	NA	NA	NA	NA	NA	NA	NA	NA	NA	NA	NA	NA	NA
AT1G05340	61.686	6.57518	6.89396	7.45747	8.95432	8.42416	9.85883	7.29516	8.37519	20.2264	9.58314	10.4476	90.96	102.74	94.8996	111.652	84.1771	75.8327	1.49821	1.32443e-12	UP	1.50258	4.45801e-12	UP	0.424782	0.11207	noDEG	3.78308	5.98433e-156	UP	3.41959	4.06213e-48	UP
AT1G05343	0.024706	0	0	0.134773	0.188512	0	0.109543	0.139398	0.0526742	0	0.054142	0	0.100508	0	0.0553997	0	0	0.0421996	4.86043	0.0765162	noDEG	4.7513	0.0515736	noDEG	1.50642	NA	NA	2.57314	NA	NA	0.555518	NA	noDEG
AT1G05347	0	0	0	0	0	0	0	0	0	0	0	0	0	0	0	0	0	0	NA	NA	NA	NA	NA	NA	NA	NA	NA	NA	NA	NA	NA	NA	NA
AT1G05350	20.6888	22.9205	25.2162	13.5223	16.4477	13.1304	15.7194	14.6368	17.6985	8.87487	26.2589	28.4979	18.4433	16.8009	14.5701	21.7616	23.8018	23.2942	0.456699	0.0166518	noDEG	0.57642	4.77648e-05	noDEG	0.0386047	0.831404	noDEG	-0.586795	0.000557826	noDEG	-0.40077	0.00540155	noDEG
AT1G05353	0	0	0	0	0	0	0	0	0	0	0	0	0	0	0	0	0	0	NA	NA	NA	NA	NA	NA	NA	NA	NA	NA	NA	NA	NA	NA	NA
AT1G05357	0	0	0	0	0	0	0	0	0	0	0	0	0	0	0	0	0	0	NA	NA	NA	NA	NA	NA	NA	NA	NA	NA	NA	NA	NA	NA	NA
AT1G05360	20.17	19.5866	19.7565	3.18964	3.5346	3.38849	2.79333	3.25262	3.42382	8.46209	19.2204	20.1594	19.6494	20.8354	21.2735	24.019	24.5163	23.041	-1.34533	3.342e-10	DOWN	-1.47185	2.44793e-12	DOWN	-0.146943	0.433918	noDEG	0.0123462	0.943243	noDEG	-0.0545372	0.734302	noDEG
AT1G05363	0.108706	0	0.0462682	0	0.047128	0.0941247	0.0547713	0	0	0.206392	0	0	0.150762	0.276331	0.110799	0.0902971	0.133969	0	2.23029	0.504092	noDEG	0.839602	NA	noDEG	-1.42834	NA	NA	2.89752	0.178667	noDEG	1.34529	0.667497	noDEG
AT1G05367	0.217413	0.0463041	0	0	0	0.0470624	0.0547713	0.046466	0	0.154794	0.162426	0	0.402033	0.497396	0.332398	0.225743	0.178625	0.253198	0.701462	NA	noDEG	1.72997	NA	NA	1.64647	NA	NA	4.09144	0.0243544	UP	2.91242	0.153104	noDEG
AT1G05370	0.65718	1.29652	1.85073	0.134773	0.23564	0.0941247	0.328628	0.185864	0.210697	0.103196	0.27071	0.245248	0.251271	0.331597	0.387798	0.586931	1.56297	0.801792	-2.14247	0.0121442	DOWN	-1.54069	0.0457347	DOWN	-2.75519	0.000971764	DOWN	-2.33657	0.000343754	DOWN	-1.01857	0.1026	noDEG
AT1G05373	0	0	0	0	0	0	0	0	0	0	0	0	0	0	0	0	0	0	NA	NA	NA	NA	NA	NA	NA	NA	NA	NA	NA	NA	NA	NA	NA
AT1G05377	0	0	0	0	0	0	0	0	0	0	0	0	0	0	0	0	0	0	NA	NA	NA	NA	NA	NA	NA	NA	NA	NA	NA	NA	NA	NA	NA
AT1G05380	110.955	50.6104	45.898	7.59224	4.80706	7.48291	6.46301	6.8305	8.48054	59.441	90.4714	91.5758	174.784	186.689	167.418	115.219	92.2599	99.591	-1.66549	6.38457e-13	DOWN	-1.57219	8.95737e-22	DOWN	0.765996	1.84464e-12	noDEG	1.81448	4.71795e-55	UP	0.75415	3.43467e-05	noDEG
AT1G05383	0.113648	0.0463041	0.0925364	0	0	0	0	0	0	0.103196	0.108284	0.0490497	0.0502542	0.110532	0.166199	0.180594	0.0893126	0.253198	-1.81562	NA	NA	-1.70631	NA	NA	0.0341512	0.992752	noDEG	0.596255	0.759734	noDEG	1.01064	0.543156	noDEG
AT1G05385	27.5175	19.6793	19.5252	14.286	12.0176	14.7776	14.4596	14.0792	15.6969	10.9388	58.2568	59.1539	10.0508	12.3796	14.1823	28.263	30.5449	30.2149	0.682434	0.000175359	noDEG	0.753873	1.21486e-07	noDEG	1.43392	2.78417e-29	UP	-0.737823	0.000232498	noDEG	0.265203	0.0652051	noDEG
AT1G05387	0.0197648	0	0	0	0	0	0	0	0	0	0	0	0	0.221065	0	0	0	0	NA	NA	NA	NA	NA	NA	NA	NA	NA	3.0332	NA	NA	NA	NA	NA
AT1G05390	0.0049412	0	0	0	0	0	0	0	0	0	0	0	0	0.0552662	0	0	0	0	NA	NA	NA	NA	NA	NA	NA	NA	NA	1.12018	NA	NA	NA	NA	NA
AT1G05397	0.252001	0.231521	0.0925364	0.0449245	0.047128	0.0470624	0	0	0.105348	0.206392	0.054142	0.294298	0.402033	0.110532	0.609396	0.451486	0.223282	0.0843992	-0.615707	0.782909	noDEG	-1.11942	0.67702	noDEG	-0.0463001	0.984732	noDEG	1.15527	0.351587	noDEG	0.30437	0.837943	noDEG
AT1G05400	3.74049	0.879778	0.786559	0.134773	0	0.188249	0.109543	0.278796	0.316045	1.44475	2.49053	3.53158	4.97516	5.52662	8.03295	4.8309	3.39388	2.82737	-1.75053	0.152933	noDEG	-0.657907	0.498025	noDEG	1.70488	0.00227929	UP	2.83774	5.42973e-13	UP	1.81314	8.9662e-05	UP
AT1G05407	0.0049412	0	0	0	0	0	0	0	0	0	0	0.0490497	0	0	0	0	0	0	NA	NA	NA	NA	NA	NA	1.42634	NA	NA	NA	NA	NA	NA	NA	NA
AT1G05410	27.0679	15.0951	16.0551	7.05315	7.11633	7.81235	8.54432	8.64268	8.63856	9.39085	25.2843	27.1245	30.5545	24.704	25.4838	37.9699	35.3231	32.8735	0.112779	0.630249	noDEG	0.312885	0.0892976	noDEG	0.602825	0.000338332	noDEG	0.738305	1.50312e-05	noDEG	0.852294	5.85652e-08	noDEG
AT1G05413	0	0	0	0	0	0	0	0	0	0	0	0	0	0	0	0	0	0	NA	NA	NA	NA	NA	NA	NA	NA	NA	NA	NA	NA	NA	NA	NA
AT1G05417	0	0	0	0	0	0	0	0	0	0	0	0	0	0	0	0	0	0	NA	NA	NA	NA	NA	NA	NA	NA	NA	NA	NA	NA	NA	NA	NA
AT1G05420	0.756004	1.1113	0.925364	0.0449245	0.188512	0.0470624	0.164314	0.139398	0.158023	0.567579	0.703847	0.539547	0.904575	0.939526	0.941794	0.270891	1.20572	0.886191	-2.2544	0.0444746	DOWN	-1.56618	0.0965014	noDEG	-0.864446	0.309909	noDEG	-0.187957	0.756638	noDEG	-0.714684	0.376445	noDEG
AT1G05423	0	0	0	0	0	0	0	0	0	0	0	0	0	0	0	0	0	0	NA	NA	NA	NA	NA	NA	NA	NA	NA	NA	NA	NA	NA	NA	NA
AT1G05427	0	0	0	0	0	0	0	0	0	0	0	0	0	0	0	0	0	0	NA	NA	NA	NA	NA	NA	NA	NA	NA	NA	NA	NA	NA	NA	NA
AT1G05430	31.8707	25.0505	24.7535	15.7685	14.4683	12.3774	15.0073	14.358	14.1694	28.9465	50.677	50.9136	21.3078	22.9355	22.8801	31.3783	31.8399	31.8185	0.389648	0.0392045	noDEG	0.388544	0.0124029	noDEG	0.879794	7.53408e-12	noDEG	-0.208005	0.16993	noDEG	0.0147011	0.924785	noDEG
AT1G05433	0	0	0	0	0	0	0	0	0	0	0	0	0	0	0	0	0	0	NA	NA	NA	NA	NA	NA	NA	NA	NA	NA	NA	NA	NA	NA	NA
AT1G05440	0.345884	1.38912	1.48058	0.089849	0.094256	0.141187	0.109543	0.23233	0.263371	0.206392	0.216568	0.0490497	0.0502542	0	0.0553997	0	0.625188	0.337597	-2.52744	0.00612184	DOWN	-1.65667	0.0417433	DOWN	-3.60851	0.000346104	DOWN	-5.38245	1.55331e-05	DOWN	-2.51028	0.0217603	DOWN
AT1G05443	0	0.0463041	0.0925364	0	0	0	0	0	0	0	0	0	0	0	0	0	0	0	-1.81562	NA	NA	-1.70631	NA	NA	-3.01337	NA	NA	-2.8615	NA	NA	-3.42773	NA	NA
AT1G05447	0	0	0	0	0	0	0	0	0	0	0	0	0	0	0	0	0	0	NA	NA	NA	NA	NA	NA	NA	NA	NA	NA	NA	NA	NA	NA	NA
AT1G05450	0.0790592	0.0463041	0.138805	0.0449245	0.047128	0	0	0	0	0	0.054142	0.0490497	0.0502542	0	0.110799	0.0902971	0.133969	0.126599	-0.378342	0.900097	noDEG	-2.11624	NA	NA	-0.982042	0.740289	noDEG	-0.821346	0.722297	noDEG	0.00962991	0.997045	noDEG
AT1G05453	0	0	0	0	0	0	0	0	0	0	0	0	0	0	0	0	0	0	NA	NA	NA	NA	NA	NA	NA	NA	NA	NA	NA	NA	NA	NA	NA
AT1G05460	14.0528	15.8823	15.6849	3.32441	2.49778	3.43555	3.72445	4.08901	4.63533	1.44475	31.2941	27.3697	4.12084	3.26071	5.04137	13.364	18.1751	17.766	-1.15441	3.25947e-06	DOWN	-0.762479	0.000293118	noDEG	0.745128	8.09349e-06	noDEG	-1.98158	8.40198e-17	DOWN	-0.276415	0.209549	noDEG
AT1G05463	0.0592944	0.0463041	0	0	0	0	0	0	0	0	0	0	0.150762	0.221065	0.110799	0.0451486	0	0.0843992	-0.263274	NA	noDEG	-0.154603	NA	noDEG	-1.4552	NA	NA	2.73487	0.212822	noDEG	0.580713	NA	noDEG
AT1G05467	1.23036	1.1113	1.52685	0.134773	0.188512	0.282374	0.164314	0.046466	0.316045	0.619177	0.920415	0.784795	0.804067	1.54745	0.775595	1.26416	2.00953	1.47699	-1.50668	0.0751343	noDEG	-1.77906	0.0587066	noDEG	-0.77597	0.295363	noDEG	-0.396666	0.508104	noDEG	-0.0716046	0.895635	noDEG
AT1G05470	5.90473	12.7336	15.2685	1.03326	1.31958	0.752998	0.985883	1.20812	1.05348	1.96073	5.73906	5.39547	4.37211	3.31597	3.26858	4.01822	6.87707	5.44375	-2.55538	2.21913e-15	DOWN	-2.51716	4.8532e-17	DOWN	-1.47768	5.28276e-10	DOWN	-1.9857	8.22805e-17	DOWN	-1.6981	5.28004e-10	DOWN
AT1G05473	0.0148236	0	0	0	0	0	0	0	0	0.0515981	0.054142	0	0	0	0.0553997	0	0	0	NA	NA	NA	NA	NA	NA	1.50642	NA	NA	1.12018	NA	NA	NA	NA	NA
AT1G05477	0	0	0	0	0	0	0	0	0	0	0	0	0	0	0	0	0	0	NA	NA	NA	NA	NA	NA	NA	NA	NA	NA	NA	NA	NA	NA	NA
AT1G05483	0	0	0	0	0	0	0	0	0	0	0	0	0	0	0	0	0	0	NA	NA	NA	NA	NA	NA	NA	NA	NA	NA	NA	NA	NA	NA	NA
AT1G05487	0.024706	0.138912	0	0	0.047128	0.141187	0.164314	0	0	0.0515981	0	0	0	0.0552662	0	0.0902971	0	0.0421996	1.03014	0.725023	noDEG	0.803474	0.81906	noDEG	-3.04517	NA	NA	-1.93044	NA	NA	-0.985001	0.740905	noDEG
AT1G05490	5.24756	0.879778	0.462682	0.179698	0.23564	0.0470624	0.0547713	0.046466	0.210697	0.361187	4.06065	3.77683	12.0107	6.96355	6.86956	6.04991	5.40341	6.20334	-0.930736	0.443775	noDEG	-1.5672	0.223197	noDEG	2.39258	8.14409e-06	UP	3.62843	2.85859e-17	UP	2.79951	3.10195e-12	UP
AT1G05493	0.024706	0	0	0	0	0	0	0	0	0	0	0	0.100508	0.110532	0	0.0451486	0	0	NA	NA	NA	NA	NA	NA	NA	NA	NA	2.9889	NA	NA	0.555518	NA	noDEG
AT1G05497	0.0197648	0	0	0	0	0	0	0	0.0526742	0	0	0	0	0.110532	0.110799	0	0	0	NA	NA	NA	2.2733	NA	NA	NA	NA	NA	3.0522	NA	NA	NA	NA	NA
AT1G05500	63.1436	48.6193	46.2219	32.8847	28.0412	32.7554	25.1948	27.0432	26.8638	47.4702	90.0382	88.829	55.2293	55.7636	51.2447	63.8852	64.6623	65.4938	0.596419	9.73658e-05	noDEG	0.320107	0.0152171	noDEG	0.766219	3.6652e-13	noDEG	0.135746	0.29836	noDEG	0.11501	0.387286	noDEG
AT1G05507	0.0049412	0	0	0	0	0	0	0	0	0	0	0	0	0	0.0553997	0	0	0	NA	NA	NA	NA	NA	NA	NA	NA	NA	1.12018	NA	NA	NA	NA	NA
AT1G05510	2.33719	2.12999	3.23877	1.07819	2.40353	1.1295	2.68379	1.25458	2.00162	2.47671	0.757989	0.735745	2.91474	4.31077	3.82258	2.61862	2.94732	2.02558	0.400398	0.499484	noDEG	0.724334	0.126402	noDEG	-1.9901	0.000637274	DOWN	0.403852	0.27679	noDEG	-0.418245	0.307634	noDEG
AT1G05517	0.276707	0.0926082	0.0462682	0.0449245	0.141384	0	0.0547713	0	0	0.103196	0.433136	0.441447	0.201017	0.552662	0.276998	0.270891	0.35725	0.126599	1.02924	0.689993	noDEG	-0.763414	NA	noDEG	2.50212	0.132412	noDEG	2.24051	0.107749	noDEG	1.51193	0.314052	noDEG
AT1G05520	61.9972	36.3487	35.9041	13.9715	14.5626	15.3423	16.8695	15.5661	17.1191	14.4475	85.8151	87.7499	50.5054	48.6343	46.3141	82.9831	79.1756	77.816	-0.104857	0.571476	noDEG	0.0357925	0.828249	noDEG	1.11572	1.82932e-25	UP	0.371539	0.00345776	noDEG	0.814644	4.1588e-11	noDEG
AT1G05523	0	0	0	0	0	0	0	0	0	0	0	0	0	0	0	0	0	0	NA	NA	NA	NA	NA	NA	NA	NA	NA	NA	NA	NA	NA	NA	NA
AT1G05527	0.024706	0	0	0	0	0	0	0	0	0	0	0.0490497	0	0.221065	0	0	0	0	NA	NA	NA	NA	NA	NA	1.42634	NA	NA	3.0332	NA	NA	NA	NA	NA
AT1G05530	0.103765	0.185216	0.185073	0.089849	0	0	0	0	0.0526742	0.103196	0	0.0980994	0	0.110532	0.0553997	0	0.0893126	0.0843992	-1.41249	0.58807	noDEG	-2.16957	0.402106	noDEG	-2.04051	0.398912	noDEG	-1.82382	0.319859	noDEG	-2.00937	0.240217	noDEG
AT1G05533	0.0345884	0	0	0	0	0	0	0.046466	0	0	0	0	0	0	0.166199	0.135446	0.0446563	0	NA	NA	NA	2.2733	NA	NA	NA	NA	NA	2.65998	NA	NA	2.49125	NA	NA
AT1G05537	0.0148236	0	0	0	0	0	0	0	0	0	0	0	0.0502542	0.0552662	0	0	0	0.0421996	NA	NA	NA	NA	NA	NA	NA	NA	NA	1.98937	NA	NA	0.555518	NA	noDEG
AT1G05540	1.39342	5.37128	3.97906	0.628943	0.989688	0.376499	1.25974	1.30105	1.05348	0.309589	3.7358	3.04108	0.552796	0.718461	0.553997	0.451486	0.714501	0.843992	-1.61883	0.00170954	DOWN	-0.788052	0.0590241	noDEG	-0.617328	0.118384	noDEG	-3.00144	4.74116e-12	DOWN	-3.1351	3.17583e-13	DOWN
AT1G05543	0.0049412	0	0	0	0	0	0	0	0	0	0	0	0	0.0552662	0	0	0	0	NA	NA	NA	NA	NA	NA	NA	NA	NA	1.12018	NA	NA	NA	NA	NA
AT1G05547	0	0	0	0	0	0	0	0	0	0	0	0	0	0	0	0	0	0	NA	NA	NA	NA	NA	NA	NA	NA	NA	NA	NA	NA	NA	NA	NA
AT1G05550	0.311296	0.416737	0.277609	0	0	0	0	0	0.0526742	0.103196	0.27071	0.588596	0.150762	0.221065	0.276998	0.31604	0.491219	0.379796	-4.15329	0.0795879	noDEG	-3.0823	0.148378	noDEG	0.158172	0.907311	noDEG	-0.744573	0.501144	noDEG	-0.150249	0.876655	noDEG
AT1G05553	0.0691768	0	0	0.0449245	0	0	0	0	0	0	0	0	0.100508	0.221065	0.276998	0.0451486	0.0446563	0.0421996	2.16419	NA	NA	NA	NA	NA	NA	NA	NA	4.49349	0.0383586	UP	2.03689	NA	NA
AT1G05557	0.197648	0	0.0925364	0.089849	0.047128	0	0	0	0.0526742	0.412785	0.108284	0.196199	0.301525	0.331597	0.553997	0.135446	0	0.0421996	1.20448	0.709517	noDEG	-0.141522	NA	noDEG	1.58774	0.556385	noDEG	3.05172	0.0423971	UP	0.0565698	0.987912	noDEG
AT1G05560	0	0	0	0	0	0	0	0	0	0	0	0	0	0	0	0	0	0	NA	NA	NA	NA	NA	NA	NA	NA	NA	NA	NA	NA	NA	NA	NA
AT1G05562	0	0	0	0	0	0	0	0	0	0	0	0	0	0	0	0	0	0	NA	NA	NA	NA	NA	NA	NA	NA	NA	NA	NA	NA	NA	NA	NA
AT1G05563	0	0	0	0	0	0	0	0	0	0	0	0	0	0	0	0	0	0	NA	NA	NA	NA	NA	NA	NA	NA	NA	NA	NA	NA	NA	NA	NA
AT1G05567	0.0049412	0	0	0	0	0	0	0	0	0	0	0	0	0	0	0.0451486	0	0	NA	NA	NA	NA	NA	NA	NA	NA	NA	NA	NA	NA	0.555518	NA	noDEG
AT1G05570	61.1869	52.2774	58.483	18.3741	15.9293	14.4952	13.3642	15.7984	14.9068	29.4625	117.705	105.261	75.733	79.3623	74.7895	33.7711	28.58	30.2571	-0.566158	0.000752599	noDEG	-0.743755	2.04755e-07	noDEG	0.862093	2.48292e-16	noDEG	0.416425	0.000279335	noDEG	-1.1728	2.40395e-13	DOWN
AT1G05575	5.04002	0.648258	2.31341	0.359396	0.377024	0.329436	0.109543	0.139398	0.210697	0.412785	0.812131	1.61864	5.32694	5.63716	4.37657	10.339	9.73507	7.55373	-0.843885	0.343624	noDEG	-2.09685	0.0361446	DOWN	-0.418871	0.606988	noDEG	1.74451	0.000119433	UP	2.3124	2.93277e-06	UP
AT1G05577	0.074118	0.324129	0.231341	0.089849	0.047128	0	0	0	0	0.0515981	0	0	0.100508	0	0.0553997	0.225743	0.0446563	0.0843992	-1.40124	0.475897	noDEG	-3.72138	0.149077	noDEG	-5.0252	0.0382809	DOWN	-2.44613	0.135539	noDEG	-1.5617	0.242559	noDEG
AT1G05580	0.0197648	0	0	0	0	0	0	0	0	0.0515981	0	0	0	0.0552662	0	0.0451486	0.0446563	0	NA	NA	NA	NA	NA	NA	NA	NA	NA	1.12018	NA	NA	1.47009	NA	NA
AT1G05583	0.0049412	0	0	0	0	0	0	0	0	0	0	0	0	0	0.0553997	0	0	0	NA	NA	NA	NA	NA	NA	NA	NA	NA	1.12018	NA	NA	NA	NA	NA
AT1G05587	0	0	0	0	0	0	0	0	0	0	0	0	0	0	0	0	0	0	NA	NA	NA	NA	NA	NA	NA	NA	NA	NA	NA	NA	NA	NA	NA
AT1G05590	6.94733	16.3454	15.8237	2.5607	2.0265	2.91787	2.40994	2.3233	2.10697	1.65114	5.63077	5.24832	2.51271	1.93432	2.65918	7.76555	13.3522	9.9591	-1.48497	7.34557e-09	DOWN	-1.65018	7.63011e-12	DOWN	-1.71385	2.93101e-14	DOWN	-2.81425	1.56864e-31	DOWN	-0.973884	0.000269073	noDEG
AT1G05593	0.0049412	0	0	0	0	0	0	0	0	0	0	0	0	0	0	0	0	0.0421996	NA	NA	NA	NA	NA	NA	NA	NA	NA	NA	NA	NA	0.555518	NA	noDEG
AT1G05597	0	0	0	0	0	0	0	0	0	0	0	0	0	0	0	0	0	0	NA	NA	NA	NA	NA	NA	NA	NA	NA	NA	NA	NA	NA	NA	NA
AT1G05600	11.4685	10.048	10.2253	2.92009	2.54491	2.72962	3.17673	3.48495	2.94975	2.06392	28.3704	31.5389	5.98025	6.18982	6.81416	6.90773	8.52935	8.56652	-0.691249	0.009148	noDEG	-0.489592	0.0633815	noDEG	1.41503	2.08345e-16	UP	-0.732886	0.000635471	noDEG	-0.67442	0.00127683	noDEG
AT1G05603	0	0	0	0	0	0	0	0	0	0	0	0	0	0	0	0	0	0	NA	NA	NA	NA	NA	NA	NA	NA	NA	NA	NA	NA	NA	NA	NA
AT1G05607	0.0049412	0	0	0	0	0	0	0	0	0	0	0	0	0	0.0553997	0	0	0	NA	NA	NA	NA	NA	NA	NA	NA	NA	1.12018	NA	NA	NA	NA	NA
AT1G05610	0.340943	0.416737	0.323877	0.134773	0.188512	0.141187	0	0.23233	0.158023	0.206392	0.378994	0.588596	0.201017	0.552662	0.553997	0.31604	0.267938	0.168798	-0.0621554	0.966027	noDEG	-0.321528	0.841439	noDEG	0.236573	0.854881	noDEG	0.17151	0.864204	noDEG	-0.899974	0.358676	noDEG
AT1G05613	0.0543532	0	0	0	0.047128	0	0	0	0.105348	0.25799	0.162426	0	0.0502542	0.110532	0	0	0	0	2.16419	NA	NA	3.12874	NA	NA	3.10591	NA	NA	2.5885	NA	NA	NA	NA	NA
AT1G05615	0.0345884	0	0	0	0	0	0	0	0	0.206392	0	0	0.100508	0.0552662	0	0	0	0	NA	NA	NA	NA	NA	NA	NA	NA	NA	2.55937	NA	NA	NA	NA	NA
AT1G05617	0.024706	0	0	0	0	0	0	0	0.0526742	0	0	0	0.100508	0.0552662	0.0553997	0	0.0446563	0	NA	NA	NA	2.2733	NA	NA	NA	NA	NA	3.00017	NA	NA	0.555518	NA	noDEG
AT1G05620	14.5469	10.4647	12.5849	5.88511	7.3991	7.6241	5.75098	5.71532	5.89951	8.0493	12.6151	13.3415	5.4777	8.511	7.64515	20.1814	26.9278	25.1088	0.476651	0.051203	noDEG	0.175531	0.455129	noDEG	0.0249104	0.92145	noDEG	-0.730925	0.00335642	noDEG	0.729108	0.000371743	noDEG
AT1G05623	0.0049412	0	0	0	0	0	0	0	0	0	0.054142	0	0	0	0	0	0	0	NA	NA	NA	NA	NA	NA	1.50642	NA	NA	NA	NA	NA	NA	NA	NA
AT1G05627	0	0	0	0	0	0	0	0	0	0	0	0	0	0	0	0	0	0	NA	NA	NA	NA	NA	NA	NA	NA	NA	NA	NA	NA	NA	NA	NA
AT1G05630	27.6114	21.8092	21.4222	6.55898	5.98526	5.45923	3.9983	5.90118	6.58427	40.0917	12.6692	12.802	45.7815	51.066	54.2917	12.0998	16.2549	13.9259	-0.64889	0.00118741	noDEG	-0.811177	0.000417647	noDEG	-0.911957	3.55011e-07	noDEG	1.16745	2.27714e-16	UP	-0.952748	1.82934e-07	noDEG
AT1G05633	0.0098824	0	0	0	0	0	0	0	0	0	0	0	0	0	0.110799	0	0	0	NA	NA	NA	NA	NA	NA	NA	NA	NA	2.07438	NA	NA	NA	NA	NA
AT1G05637	0	0	0	0	0	0	0	0	0	0	0	0	0	0	0	0	0	0	NA	NA	NA	NA	NA	NA	NA	NA	NA	NA	NA	NA	NA	NA	NA
AT1G05640	5.16355	2.03738	1.98953	0.449245	0.282768	0.329436	0.273856	0.325262	0.368719	5.83058	2.59882	2.50153	10.8549	13.3192	12.3541	1.4899	2.05419	1.56138	-1.3066	0.0421253	DOWN	-1.47546	0.0222673	DOWN	0.191961	0.724412	noDEG	2.5418	4.60411e-24	UP	-0.579037	0.157267	noDEG
AT1G05643	0	0	0	0	0	0	0	0	0	0	0	0	0	0	0	0	0	0	NA	NA	NA	NA	NA	NA	NA	NA	NA	NA	NA	NA	NA	NA	NA
AT1G05647	0	0	0	0	0	0	0	0	0	0	0	0	0	0	0	0	0	0	NA	NA	NA	NA	NA	NA	NA	NA	NA	NA	NA	NA	NA	NA	NA
AT1G05650	0.0790592	0.0463041	0.138805	0	0	0	0	0	0	0.0515981	0	0	0.100508	0.276331	0.0553997	0	0	0.0421996	-2.22566	NA	NA	-2.11624	NA	NA	-3.42443	NA	NA	0.581577	0.74412	noDEG	-2.87853	0.297889	noDEG
AT1G05653	0	0	0	0	0	0	0	0	0	0	0	0	0	0	0	0	0	0	NA	NA	NA	NA	NA	NA	NA	NA	NA	NA	NA	NA	NA	NA	NA
AT1G05657	0.0049412	0	0	0	0	0	0	0	0	0	0	0	0	0	0.0553997	0	0	0	NA	NA	NA	NA	NA	NA	NA	NA	NA	1.12018	NA	NA	NA	NA	NA
AT1G05660	0.098824	0.601954	0.879095	0.359396	0.565536	0.376499	0.328628	0.046466	0.210697	0	0	0.0490497	0	0	0.0553997	0.0451486	0.0446563	0.0843992	0.431645	0.615696	noDEG	-0.781605	0.490889	noDEG	-4.99654	0.00741946	DOWN	-5.31828	0.000603991	DOWN	-3.99132	0.000301044	DOWN
AT1G05663	0.0049412	0	0	0	0	0	0	0	0	0	0	0	0.0502542	0	0	0	0	0	NA	NA	NA	NA	NA	NA	NA	NA	NA	1.12018	NA	NA	NA	NA	NA
AT1G05667	0	0	0	0	0	0	0	0	0	0	0	0	0	0	0	0	0	0	NA	NA	NA	NA	NA	NA	NA	NA	NA	NA	NA	NA	NA	NA	NA
AT1G05670	13.6081	9.39974	7.44918	0.89849	0.565536	0.941247	0.43817	0.650524	0.63209	1.39315	21.6568	21.4347	15.8301	14.1482	13.2959	14.9442	12.4145	13.4617	-2.1955	1.65878e-08	DOWN	-2.70581	3.48668e-11	DOWN	1.20403	4.61943e-09	UP	0.721403	0.000606223	noDEG	0.359322	0.14679	noDEG
AT1G05673	0	0	0	0	0	0	0	0	0	0	0	0	0	0	0	0	0	0	NA	NA	NA	NA	NA	NA	NA	NA	NA	NA	NA	NA	NA	NA	NA
AT1G05675	1.30942	0.231521	0.323877	0	0.047128	0.188249	0.109543	0	0.105348	0.103196	0	0.0980994	3.11576	3.59231	1.49579	1.6705	0.982439	1.05499	-0.623181	0.752486	noDEG	-0.831615	0.649249	noDEG	-2.61564	0.213054	noDEG	3.24543	3.2203e-07	UP	1.82684	0.0116199	UP
AT1G05680	119.547	11.5297	13.6954	5.61556	9.47273	5.45923	7.17503	5.99411	9.5867	5.15981	4.22308	3.33538	101.815	78.6991	66.7012	285.474	266.866	281.978	0.321435	0.351781	noDEG	0.424151	0.0781185	noDEG	-1.88789	1.38656e-12	DOWN	2.65694	1.1553e-41	UP	4.13267	1.7196e-184	UP
AT1G05683	0.0642356	0	0	0	0	0	0	0.092932	0	0.25799	0	0	0	0.110532	0.332398	0	0	0	NA	NA	NA	3.09745	NA	NA	NA	NA	NA	4.06364	0.136739	noDEG	NA	NA	NA
AT1G05687	0.326119	0.138912	0.138805	0.0449245	0.188512	0.141187	0.109543	0.046466	0.105348	1.08356	0.433136	0.735745	0.251271	0.276331	0.166199	0.0451486	0.223282	0	1.04377	0.528999	noDEG	0.473226	0.799739	noDEG	1.92609	0.151017	noDEG	0.682425	0.606169	noDEG	-0.998245	0.621603	noDEG
AT1G05690	6.85345	9.0293	8.51335	3.14471	3.8645	2.91787	3.72445	3.39202	4.31928	4.02465	4.43965	3.97302	7.48787	8.01361	6.64796	10.0681	7.4576	7.59593	-0.207646	0.51204	noDEG	-0.04187	0.889056	noDEG	-1.21041	2.58077e-05	DOWN	-0.302713	0.179967	noDEG	-0.397644	0.142524	noDEG
AT1G05693	0	0	0	0	0	0	0	0	0	0	0	0	0	0	0	0	0	0	NA	NA	NA	NA	NA	NA	NA	NA	NA	NA	NA	NA	NA	NA	NA
AT1G05697	0	0	0	0	0	0	0	0	0	0	0	0	0	0	0	0	0	0	NA	NA	NA	NA	NA	NA	NA	NA	NA	NA	NA	NA	NA	NA	NA
AT1G05700	0.711533	0.416737	0.50895	2.69547	1.41384	2.4943	0.87634	1.30105	0.948135	1.85753	0.703847	0.784795	0.552796	0.828994	1.49579	0.225743	0.312594	0.253198	3.45157	6.11713e-11	UP	2.34927	9.59258e-05	UP	0.539181	0.599865	noDEG	0.998469	0.183526	noDEG	-1.14466	0.190955	noDEG
AT1G05703	0.0790592	0.0463041	0.0462682	0	0.094256	0.0941247	0.0547713	0	0.0526742	0.103196	0.054142	0.0980994	0	0.0552662	0.221599	0.0451486	0.133969	0.0421996	1.63668	0.525145	noDEG	0.75136	NA	noDEG	0.571815	0.860764	noDEG	0.938037	0.698682	noDEG	0.324213	0.888783	noDEG
AT1G05707	0	0	0	0	0	0	0	0	0	0	0	0	0	0	0	0	0	0	NA	NA	NA	NA	NA	NA	NA	NA	NA	NA	NA	NA	NA	NA	NA
AT1G05710	13.0596	5.6491	8.32827	3.32441	3.8645	4.98861	2.13608	2.92736	2.26499	5.83058	10.9908	13.5868	4.77415	5.91349	6.37096	20.8586	24.3377	24.307	0.421433	0.225848	noDEG	-0.336075	0.3616	noDEG	0.669997	0.0128795	noDEG	-0.34793	0.229432	noDEG	1.39849	4.32421e-10	UP
AT1G05713	0	0	0	0	0	0	0	0	0	0	0	0	0	0	0	0	0	0	NA	NA	NA	NA	NA	NA	NA	NA	NA	NA	NA	NA	NA	NA	NA
AT1G05717	0.0098824	0	0	0	0	0	0	0	0	0.0515981	0	0	0	0	0	0	0	0.0421996	NA	NA	NA	NA	NA	NA	NA	NA	NA	NA	NA	NA	0.555518	NA	noDEG
AT1G05720	10.2135	7.73279	8.282	3.99828	3.8645	4.56505	3.01242	2.97382	2.63371	2.11552	13.5355	13.8811	6.13101	6.24509	6.70336	13.5446	15.1831	13.9681	0.249973	0.373318	noDEG	-0.307725	0.294384	noDEG	0.62785	0.00595269	noDEG	-0.384756	0.0931582	noDEG	0.496493	0.0059841	noDEG
AT1G05723	0	0	0	0	0	0	0	0	0	0	0	0	0	0	0	0	0	0	NA	NA	NA	NA	NA	NA	NA	NA	NA	NA	NA	NA	NA	NA	NA
AT1G05727	0	0	0	0	0	0	0	0	0	0	0	0	0	0	0	0	0	0	NA	NA	NA	NA	NA	NA	NA	NA	NA	NA	NA	NA	NA	NA	NA
AT1G05730	12.6989	0.694562	0.601486	0.40432	0.188512	0.329436	0.164314	0.418194	0.421393	3.40547	10.0163	8.97609	15.9808	16.5246	12.9635	20.678	18.2198	17.5972	0.124405	0.905698	noDEG	0.216907	0.827589	noDEG	3.72418	5.80558e-20	UP	4.49384	5.70286e-40	UP	4.52927	4.16491e-41	UP
AT1G05733	0	0	0	0	0	0	0	0	0	0	0	0	0	0	0	0	0	0	NA	NA	NA	NA	NA	NA	NA	NA	NA	NA	NA	NA	NA	NA	NA
AT1G05737	0.0049412	0	0	0	0	0	0	0	0	0	0	0	0	0	0.0553997	0	0	0	NA	NA	NA	NA	NA	NA	NA	NA	NA	1.12018	NA	NA	NA	NA	NA
AT1G05740	1.97154	0	0	0	0.047128	0	0	0.046466	0	1.18676	3.14024	2.15819	3.11576	3.7581	3.43478	1.6705	1.0271	1.09719	2.16419	NA	NA	2.2733	NA	NA	8.13297	4.74166e-07	UP	8.6024	1.8009e-08	UP	6.88641	2.70442e-05	UP
AT1G05747	0.0543532	0	0	0	0	0	0	0	0	0.0515981	0	0	0	0.165799	0.110799	0.180594	0	0	NA	NA	NA	NA	NA	NA	NA	NA	NA	3.37042	0.276421	noDEG	2.51473	NA	NA
AT1G05750	13.786	4.4452	4.16414	0.808641	0.70692	0.658873	0.43817	1.20812	1.79092	5.521	10.3411	9.71184	21.8606	20.559	18.7805	16.3438	14.9599	14.5589	-1.37028	0.00156827	DOWN	-0.754855	0.178315	noDEG	1.07058	0.000119939	UP	2.19161	1.147e-29	UP	1.49606	4.41558e-13	UP
AT1G05753	0	0	0	0	0	0	0	0	0	0	0	0	0	0	0	0	0	0	NA	NA	NA	NA	NA	NA	NA	NA	NA	NA	NA	NA	NA	NA	NA
AT1G05757	0.187766	0.0463041	0.0462682	0	0.047128	0.235312	0	0.092932	0.0526742	0.361187	0.216568	0.245248	0.150762	0.386864	0.166199	0.0451486	0.223282	0.0843992	2.22465	0.353209	noDEG	1.26581	0.643086	noDEG	2.17051	0.324566	noDEG	2.27885	0.173129	noDEG	0.99599	0.627542	noDEG
AT1G05760	0	0	0	0	0	0	0	0	0	0	0	0	0	0	0	0	0	0	NA	NA	NA	NA	NA	NA	NA	NA	NA	NA	NA	NA	NA	NA	NA
AT1G05763	0.0790592	0.0926082	0.323877	0.134773	0.141384	0.188249	0.164314	0.046466	0.0526742	0.154794	0.108284	0.147149	0	0.0552662	0.110799	0	0.0446563	0	0.783871	0.599005	noDEG	-0.0758577	0.968654	noDEG	-0.839875	0.671083	noDEG	-1.97276	0.285005	noDEG	-4.04704	0.0659742	noDEG
AT1G05767	0	0	0	0	0	0	0	0	0	0	0	0	0	0	0	0	0	0	NA	NA	NA	NA	NA	NA	NA	NA	NA	NA	NA	NA	NA	NA	NA
AT1G05770	0.963534	0.509345	1.06417	0.224622	0.612664	0.564748	0.492941	0.46466	0.579416	2.16712	0.54142	0.588596	1.00508	1.49219	1.10799	1.03842	0.401907	0.548595	0.455848	0.627897	noDEG	0.551387	0.485263	noDEG	-0.618248	0.530706	noDEG	0.560539	0.367893	noDEG	-0.566933	0.497628	noDEG
AT1G05773	1.4873	0.277825	0.416414	2.06653	0.895432	2.77668	0.657255	0.69699	1.15883	2.88949	0.866273	1.27529	2.31169	1.76852	1.77279	1.08357	1.429	1.30819	3.66612	2.32091e-08	UP	2.42838	0.00042949	UP	1.48094	0.113668	noDEG	2.44254	2.81067e-05	UP	1.54278	0.0151277	UP
AT1G05777	0.103765	0.0463041	0.0462682	0.0449245	0.188512	0.0470624	0.0547713	0.046466	0.158023	0.103196	0.054142	0.147149	0.100508	0.165799	0.387798	0.0451486	0.0446563	0.0421996	2.21173	0.303479	noDEG	2.037	0.340118	noDEG	0.975528	0.742492	noDEG	2.18106	0.208155	noDEG	-0.406159	0.870196	noDEG
AT1G05780	7.12521	3.84324	3.97906	1.39266	1.69661	1.45893	1.91699	1.57984	1.79092	5.93378	6.71361	7.6027	6.73406	8.89787	8.69775	7.22377	8.03814	6.75193	-0.167483	0.704943	noDEG	0.0136968	0.974631	noDEG	0.724186	0.0238643	noDEG	0.997382	9.76604e-05	noDEG	0.573535	0.0182042	noDEG
AT1G05783	1.45765	0.185216	0.231341	0.089849	0.094256	0.188249	0.0547713	0	0.158023	1.96073	1.29941	1.56959	2.46245	2.92911	2.49298	1.08357	0.84847	0.421996	0.454504	0.777409	noDEG	-0.441836	0.830698	noDEG	2.63726	0.00352789	UP	3.6038	7.17703e-09	UP	1.57944	0.0822091	noDEG
AT1G05785	7.41674	5.74171	5.41338	2.78532	2.6863	2.4943	2.57425	1.85864	2.63371	4.17944	6.55119	7.2103	10.0508	11.1638	7.53435	8.03644	7.50226	7.68033	0.128623	0.717437	noDEG	-0.0865485	0.817906	noDEG	0.154177	0.641287	noDEG	0.725757	0.00385365	noDEG	0.140375	0.568142	noDEG
AT1G05787	0	0	0	0	0	0	0	0	0	0	0	0	0	0	0	0	0	0	NA	NA	NA	NA	NA	NA	NA	NA	NA	NA	NA	NA	NA	NA	NA
AT1G05790	42.5487	28.7086	25.8639	9.38922	10.1797	10.8714	7.72275	8.03862	9.11263	29.5141	47.3743	46.9406	54.4253	62.4509	60.3302	36.5252	34.1621	33.6331	-0.228753	0.270422	noDEG	-0.555507	0.00135259	noDEG	0.639674	2.46321e-06	noDEG	1.05942	1.30932e-14	UP	0.016944	0.925978	noDEG
AT1G05793	0	0	0	0	0	0	0	0	0	0	0	0	0	0	0	0	0	0	NA	NA	NA	NA	NA	NA	NA	NA	NA	NA	NA	NA	NA	NA	NA
AT1G05797	0	0	0	0	0	0	0	0	0	0	0	0	0	0	0	0	0	0	NA	NA	NA	NA	NA	NA	NA	NA	NA	NA	NA	NA	NA	NA	NA
AT1G05800	0.108706	0	0	0	0	0	0	0	0	0.154794	0	0	0.0502542	0.386864	0.276998	0.0451486	0.133969	0.0843992	NA	NA	NA	NA	NA	NA	NA	NA	NA	4.74131	0.0290249	UP	3.02413	0.285938	noDEG
AT1G05803	0	0	0	0	0	0	0	0	0	0	0	0	0	0	0	0	0	0	NA	NA	NA	NA	NA	NA	NA	NA	NA	NA	NA	NA	NA	NA	NA
AT1G05805	8.83981	24.4023	29.0102	10.108	11.028	9.55366	10.1327	8.45681	10.5348	8.66848	6.76776	6.13121	4.22135	5.36083	6.31556	7.08832	8.44004	6.49874	-0.182226	0.377807	noDEG	-0.295801	0.105156	noDEG	-2.19777	5.39823e-30	DOWN	-2.38695	1.84678e-29	DOWN	-2.19696	4.01197e-31	DOWN
AT1G05807	0	0	0.0462682	0	0	0	0	0	0	0	0	0	0	0	0	0	0	0	-0.230862	NA	noDEG	-0.121576	NA	noDEG	-1.42834	NA	NA	-1.27647	NA	NA	-1.84273	NA	NA
AT1G05810	9.82311	7.08453	6.15367	6.6039	4.52429	5.88279	4.16262	4.55367	4.10859	18.2657	20.5198	19.9142	9.04575	11.2743	8.19915	2.57347	2.59007	1.51919	0.975151	0.000328809	noDEG	0.537872	0.042933	noDEG	1.46108	3.1766e-12	UP	0.465611	0.0556732	noDEG	-1.90965	1.97322e-08	DOWN
AT1G05813	0.0049412	0	0	0	0	0	0	0	0	0	0	0	0	0	0	0	0	0	NA	NA	NA	NA	NA	NA	NA	NA	NA	NA	NA	NA	NA	NA	NA
AT1G05817	0.0098824	0	0	0	0	0	0	0	0	0	0	0	0	0.110532	0	0	0	0	NA	NA	NA	NA	NA	NA	NA	NA	NA	2.03287	NA	NA	NA	NA	NA
AT1G05820	9.09675	2.91716	2.22087	2.65055	1.97938	3.10612	2.02654	1.44045	1.21151	20.794	18.679	20.5028	7.38736	8.95313	8.30995	2.79921	2.54541	1.89898	1.20259	0.00155356	UP	0.446444	0.356398	noDEG	2.78077	3.02708e-28	UP	1.62091	1.9548e-09	UP	-0.425986	0.297725	noDEG
AT1G05823	0	0	0	0	0	0	0	0	0	0	0	0	0	0	0	0	0	0	NA	NA	NA	NA	NA	NA	NA	NA	NA	NA	NA	NA	NA	NA	NA
AT1G05827	0.0197648	0	0	0	0	0	0	0	0	0	0	0	0.100508	0.0552662	0.0553997	0	0	0	NA	NA	NA	NA	NA	NA	NA	NA	NA	3.00017	NA	NA	NA	NA	NA
AT1G05830	58.6965	56.5836	56.4009	13.702	13.997	13.2245	11.4472	11.7094	14.1167	30.1849	61.8302	64.0098	72.4162	73.283	67.8092	56.4809	54.4807	54.6063	-0.850318	2.32085e-09	noDEG	-1.0221	1.56902e-14	DOWN	0.00693558	0.959069	noDEG	0.279924	0.016085	noDEG	-0.365765	0.00280916	noDEG
AT1G05833	0.686827	0	0.0462682	0	0.094256	0.0941247	0	0.046466	0.105348	0.877167	0.216568	0.294298	1.05534	0.939526	1.55119	0.812674	0.35725	0.801792	2.64494	0.381085	noDEG	2.27623	0.476666	noDEG	3.32067	0.185481	noDEG	5.62459	0.000535263	UP	4.50671	0.0112876	UP
AT1G05835	0.12353	0.0463041	0.0462682	0	0	0	0.0547713	0	0	0	0	0.0980994	0.150762	0.497396	0.166199	0.135446	0.0446563	0.126599	-1.24049	NA	NA	-0.169515	NA	noDEG	-0.054901	NA	noDEG	2.48677	0.131005	noDEG	0.8215	0.690046	noDEG
AT1G05837	0	0	0	0	0	0	0	0	0	0	0	0	0	0	0	0	0	0	NA	NA	NA	NA	NA	NA	NA	NA	NA	NA	NA	NA	NA	NA	NA
AT1G05840	27.6164	29.0327	29.1952	13.9266	14.0441	14.5423	12.926	11.663	11.5883	13.3123	38.7657	39.7793	26.5342	27.2463	24.2651	27.4955	23.9804	22.7878	0.161207	0.360375	noDEG	-0.104115	0.569481	noDEG	0.283379	0.0431153	noDEG	-0.215597	0.138192	noDEG	-0.565657	0.00094591	noDEG
AT1G05843	0.0148236	0	0	0	0	0	0	0	0	0	0	0	0	0	0	0	0	0	NA	NA	NA	NA	NA	NA	NA	NA	NA	NA	NA	NA	NA	NA	NA
AT1G05847	0	0	0	0	0	0	0	0	0	0	0	0	0	0	0	0	0	0	NA	NA	NA	NA	NA	NA	NA	NA	NA	NA	NA	NA	NA	NA	NA
AT1G05850	245.83	510.781	488.083	297.58	200.577	282.845	207.528	192.555	163.922	181.264	414.403	421.974	143.576	131.092	127.585	134.136	209.259	194.203	0.258633	0.239822	noDEG	-0.23735	0.158493	noDEG	-0.405317	1.65694e-08	noDEG	-1.95044	1.95474e-70	DOWN	-1.81613	9.88142e-18	DOWN
AT1G05853	0.133412	0	0	0	0.047128	0	0	0	0.158023	0	0.054142	0	0.0502542	0.110532	0.332398	0.180594	0.267938	0.295397	2.16419	NA	NA	3.71306	NA	NA	1.50642	NA	NA	4.21871	0.0764481	noDEG	4.53088	0.0266545	UP
AT1G05857	0	0.0463041	0.0462682	0	0	0	0	0	0	0	0	0	0	0	0	0	0	0	-1.24049	NA	NA	-1.13139	NA	NA	-2.43629	NA	NA	-2.28441	NA	NA	-2.84901	NA	NA
AT1G05860	18.9643	11.9928	12.3999	6.64883	5.32547	5.31805	5.9153	7.20223	9.11263	23.6319	21.6027	21.4838	24.8758	24.3171	23.3787	13.7252	14.424	13.7993	0.119406	0.660904	noDEG	0.442668	0.0513827	noDEG	0.672564	0.00025245	noDEG	0.935588	8.85768e-10	noDEG	-0.13557	0.447728	noDEG
AT1G05863	0	0	0	0	0	0	0	0.046466	0	0	0	0	0	0	0	0	0	0	NA	NA	NA	2.2733	NA	NA	NA	NA	NA	NA	NA	NA	NA	NA	NA
AT1G05867	0.0642356	0	0	0	0	0	0	0.092932	0	0.464383	0	0	0.0502542	0.0552662	0.0553997	0.0451486	0	0	NA	NA	NA	3.09745	NA	NA	NA	NA	NA	2.60187	NA	NA	0.555518	NA	noDEG
AT1G05870	22.942	45.98	44.4175	9.29937	15.3637	9.31835	12.4331	12.6852	17.8039	10.784	8.71687	8.43655	20.1519	25.8646	25.096	26.5022	31.5274	28.8223	-0.797067	0.00276027	noDEG	-0.501902	0.00368857	noDEG	-2.54732	4.82496e-60	DOWN	-0.986162	3.85149e-10	noDEG	-0.97727	4.94952e-13	noDEG
AT1G05873	0	0	0	0	0	0	0	0	0	0	0	0	0	0	0	0	0	0	NA	NA	NA	NA	NA	NA	NA	NA	NA	NA	NA	NA	NA	NA	NA
AT1G05880	0.074118	0.0463041	0.0925364	0	0.094256	0.0470624	0	0.046466	0	0.154794	0.054142	0	0.150762	0.0552662	0.221599	0.0451486	0.0446563	0.0421996	0.642498	0.819365	noDEG	-0.745465	NA	noDEG	-1.53469	NA	NA	0.996734	0.579812	noDEG	-0.986749	0.65213	noDEG
AT1G05887	0.0049412	0	0	0	0	0	0	0	0	0	0	0	0	0	0.0553997	0	0	0	NA	NA	NA	NA	NA	NA	NA	NA	NA	1.12018	NA	NA	NA	NA	NA
AT1G05890	154.521	82.0509	80.7842	56.9643	51.4638	53.8864	53.7306	53.4359	52.2528	82.3505	299.676	320.147	153.426	164.141	155.064	119.057	100.923	102.123	0.609938	8.44058e-07	noDEG	0.552431	8.26982e-07	noDEG	1.77965	7.96606e-110	UP	0.898712	1.35969e-18	noDEG	0.0682915	0.701736	noDEG
AT1G05893	0	0	0	0	0	0	0	0	0	0	0	0	0	0	0	0	0	0	NA	NA	NA	NA	NA	NA	NA	NA	NA	NA	NA	NA	NA	NA	NA
AT1G05894	3.64661	0.555649	0.323877	0.224622	0.424152	0.611811	0.492941	0.371728	0.474068	3.09589	2.16568	1.86389	6.28177	10.2243	8.14375	2.34773	1.56297	2.06778	1.12763	0.228947	noDEG	1.17631	0.160403	noDEG	2.04314	0.00425036	UP	4.16557	3.53908e-21	UP	1.84958	0.00141501	UP
AT1G05897	0.024706	0.0463041	0.0925364	0	0	0	0	0	0	0.103196	0	0	0	0.0552662	0	0	0.0446563	0.0421996	-1.81562	NA	NA	-1.70631	NA	NA	-3.01337	NA	NA	-1.90033	NA	NA	-1.58898	0.529937	noDEG
AT1G05900	20.3429	25.282	24.0132	9.52399	10.8866	10.8243	9.74928	8.03862	11.2196	16.563	21.1154	22.1214	21.6093	25.4777	25.0406	16.2986	17.9518	17.7238	-0.0441677	0.850326	noDEG	-0.191775	0.335211	noDEG	-0.33813	0.0421391	noDEG	-0.0904817	0.594855	noDEG	-0.842063	1.10208e-08	noDEG
AT1G05903	0	0	0	0	0	0	0	0	0	0	0	0	0	0	0	0	0	0	NA	NA	NA	NA	NA	NA	NA	NA	NA	NA	NA	NA	NA	NA	NA
AT1G05907	0.0098824	0	0	0	0	0	0	0	0	0.0515981	0	0.0490497	0	0	0	0	0	0	NA	NA	NA	NA	NA	NA	1.42634	NA	NA	NA	NA	NA	NA	NA	NA
AT1G05910	71.4893	30.3292	32.0639	7.32269	5.51398	8.80066	8.32523	8.08508	9.69205	12.074	94.8569	93.8321	73.3208	69.3039	70.5792	94.4056	85.1596	86.1294	-0.911816	0.000101423	noDEG	-0.678537	1.01225e-05	noDEG	1.44858	3.52201e-42	UP	1.13591	5.45499e-22	UP	1.17451	9.75597e-18	UP
AT1G05913	0.0049412	0	0	0	0	0	0	0	0	0	0	0	0.0502542	0	0	0	0	0	NA	NA	NA	NA	NA	NA	NA	NA	NA	1.12018	NA	NA	NA	NA	NA
AT1G05917	0	0	0	0	0	0	0	0	0	0	0	0	0	0	0	0	0	0	NA	NA	NA	NA	NA	NA	NA	NA	NA	NA	NA	NA	NA	NA	NA
AT1G05920	0.192707	0	0	0	0	0.0470624	0	0	0	0.361187	0.108284	0.0490497	0.251271	0.386864	0.166199	0.406337	0.133969	0.0843992	2.16419	NA	NA	NA	NA	NA	3.05901	NA	NA	4.91871	0.0143583	UP	4.28692	0.065077	noDEG
AT1G05927	0	0	0	0	0	0	0	0	0	0	0	0	0	0	0	0	0	0	NA	NA	NA	NA	NA	NA	NA	NA	NA	NA	NA	NA	NA	NA	NA
AT1G05930	0.632474	0	0	0.0449245	0	0	0	0	0.0526742	0.567579	0.162426	0.147149	1.55788	2.43171	1.66199	0.225743	0.0446563	0	2.16419	NA	NA	2.2733	NA	NA	4.03585	0.199081	noDEG	7.73258	8.75117e-07	UP	3.08404	0.409331	noDEG
AT1G05933	1.4033	0	0	0	0.047128	0.0470624	0	0.185864	0.105348	5.62419	0.216568	0.0980994	2.01017	3.15018	2.54838	0.496634	0.223282	0.337597	3.08254	NA	NA	4.69562	0.0958479	noDEG	4.05908	0.195832	noDEG	8.18095	1.30257e-07	UP	5.04672	0.00913506	UP
AT1G05937	0.0148236	0	0.0462682	0	0	0	0.0547713	0.046466	0	0	0.054142	0	0	0	0	0.0451486	0	0	-0.230862	NA	noDEG	1.75143	NA	NA	0.0661749	NA	noDEG	-1.27647	NA	NA	-0.881143	NA	noDEG
AT1G05940	51.6652	39.4974	42.0115	16.2177	11.7349	16.0012	11.7758	12.4994	12.0624	25.8506	59.069	61.4102	47.1887	46.7552	44.9845	59.4607	59.2589	65.0296	-0.275128	0.208117	noDEG	-0.581089	4.77641e-05	noDEG	0.415924	0.000370371	noDEG	0.132105	0.30085	noDEG	0.256632	0.0695684	noDEG
AT1G05943	0	0	0	0	0	0	0	0	0	0	0	0	0	0	0	0	0	0	NA	NA	NA	NA	NA	NA	NA	NA	NA	NA	NA	NA	NA	NA	NA
AT1G05947	0	0	0	0	0	0	0	0	0	0	0	0	0	0	0	0	0	0	NA	NA	NA	NA	NA	NA	NA	NA	NA	NA	NA	NA	NA	NA	NA
AT1G05950	3.3106	4.5378	5.04323	0.673867	0.612664	0.80006	0.547713	0.46466	0.526742	2.83789	5.90148	6.27836	2.46245	2.26592	1.93899	2.03169	3.21525	2.10998	-1.58289	0.00019591	DOWN	-2.05952	5.70467e-06	DOWN	0.198995	0.565822	noDEG	-1.15823	0.000244387	DOWN	-1.30369	8.66176e-05	DOWN
AT1G05953	0	0	0	0	0	0	0	0	0	0	0	0	0	0	0	0	0	0	NA	NA	NA	NA	NA	NA	NA	NA	NA	NA	NA	NA	NA	NA	NA
AT1G05957	0	0	0	0	0	0	0	0	0	0	0	0	0	0	0	0	0	0	NA	NA	NA	NA	NA	NA	NA	NA	NA	NA	NA	NA	NA	NA	NA
AT1G05960	93.0379	51.9532	49.507	17.1162	14.2327	17.2248	16.3766	14.7762	17.5405	80.3898	105.794	98.3446	125.887	126.67	122.045	86.324	76.2283	76.8877	-0.448381	0.00913129	noDEG	-0.481772	0.000368015	noDEG	0.859567	2.07289e-16	noDEG	1.24586	7.49741e-31	UP	0.322172	0.0366536	noDEG
AT1G05963	0.0098824	0	0.0925364	0	0	0	0	0	0	0	0	0	0	0	0	0	0.0446563	0.0421996	-1.21107	NA	NA	-1.10141	NA	NA	-2.41204	NA	NA	-2.26005	NA	NA	-0.997988	NA	noDEG
AT1G05967	0	0	0	0	0	0	0	0	0	0	0	0	0	0	0	0	0	0	NA	NA	NA	NA	NA	NA	NA	NA	NA	NA	NA	NA	NA	NA	NA
AT1G05970	6.38403	7.31605	7.91186	5.07647	7.21059	5.1298	6.95595	7.06283	7.26904	5.00501	9.20415	9.90804	5.02542	5.91349	5.37377	5.23723	7.14501	4.30436	0.809459	0.00266935	noDEG	1.0661	6.68749e-08	UP	0.180299	0.517649	noDEG	-0.53951	0.0231086	noDEG	-0.790968	0.00730841	noDEG
AT1G05973	0	0	0	0	0	0	0	0	0	0	0	0	0	0	0	0	0	0	NA	NA	NA	NA	NA	NA	NA	NA	NA	NA	NA	NA	NA	NA	NA
AT1G05977	0.400237	0.0463041	0	0.179698	0.047128	0.141187	0	0.046466	0.210697	1.39315	0.216568	0.147149	0.552796	0.607929	0.886395	0.0451486	0.178625	0.168798	3.60193	0.118277	noDEG	2.99618	0.289726	noDEG	2.81712	0.310661	noDEG	4.8274	0.00463164	UP	2.1568	0.365198	noDEG
AT1G05980	0.0049412	0	0	0	0.094256	0	0	0.185864	0.0526742	0.0515981	0	0	0	0	0	0	0	0	3.08328	NA	NA	4.42824	0.148378	noDEG	NA	NA	NA	NA	NA	NA	NA	NA	NA
AT1G05983	0.153177	0	0	0	0	0	0	0	0	0.103196	0.054142	0.0490497	0.301525	0.773727	0.387798	0	0	0	NA	NA	NA	NA	NA	NA	2.45084	NA	NA	5.77829	0.0014352	UP	NA	NA	NA
AT1G05987	0.172942	0.0463041	0.185073	0	0	0	0	0	0.105348	0.464383	0.054142	0.245248	0.201017	0.44213	0.110799	0.0451486	0.0446563	0.0421996	-2.54454	NA	NA	-0.607586	0.841859	noDEG	0.240435	0.918002	noDEG	1.06613	0.462486	noDEG	-1.71909	0.381682	noDEG
AT1G05990	0.415061	0.0926082	0.0462682	0	0	0	0	0	0	0.154794	0.054142	0.0490497	0.703558	0.773727	0.609396	0.812674	0.535876	0.379796	-1.83521	NA	NA	-1.72633	NA	NA	-0.584587	0.857883	noDEG	3.26852	0.00404975	UP	2.71853	0.026678	UP
AT1G05993	0.0889416	0.0463041	0.0462682	0.0449245	0.094256	0.0470624	0.109543	0.139398	0.105348	0.0515981	0.054142	0.147149	0.150762	0.110532	0.110799	0.0451486	0.133969	0	1.62174	0.496547	noDEG	2.52715	0.174715	noDEG	0.975528	0.742492	noDEG	1.37294	0.479771	noDEG	0.00744121	0.99834	noDEG
AT1G05997	0.0049412	0	0	0	0	0	0.0547713	0	0	0	0	0	0	0	0	0	0.0446563	0	NA	NA	NA	2.2733	NA	NA	NA	NA	NA	NA	NA	NA	0.555518	NA	noDEG
AT1G06000	0	0	0	0	0	0	0	0	0	0	0	0	0	0	0	0	0	0	NA	NA	NA	NA	NA	NA	NA	NA	NA	NA	NA	NA	NA	NA	NA
AT1G06002	0.0049412	0	0	0	0	0	0	0	0	0.0515981	0	0	0	0	0	0	0	0	NA	NA	NA	NA	NA	NA	NA	NA	NA	NA	NA	NA	NA	NA	NA
AT1G06003	0	0	0	0	0	0	0	0	0	0	0	0	0	0	0	0	0	0	NA	NA	NA	NA	NA	NA	NA	NA	NA	NA	NA	NA	NA	NA	NA
AT1G06007	0	0	0	0	0	0	0	0	0	0	0	0	0	0	0	0	0	0	NA	NA	NA	NA	NA	NA	NA	NA	NA	NA	NA	NA	NA	NA	NA
AT1G06010	7.05109	8.51996	7.44918	5.39094	5.27834	4.7533	5.75098	6.08705	6.37357	2.7863	12.3985	12.0662	4.92491	4.31077	3.76718	5.14694	8.26142	7.72253	0.563115	0.0238617	noDEG	0.769541	0.000445878	noDEG	0.465455	0.0586476	noDEG	-0.934006	0.000283341	noDEG	-0.518008	0.0863447	noDEG
AT1G06013	0.0049412	0	0	0	0	0	0	0	0	0	0	0	0	0	0.0553997	0	0	0	NA	NA	NA	NA	NA	NA	NA	NA	NA	1.12018	NA	NA	NA	NA	NA
AT1G06017	0.0592944	0	0	0	0	0	0	0	0	0.103196	0	0	0.100508	0.110532	0.110799	0.0902971	0	0.0843992	NA	NA	NA	NA	NA	NA	NA	NA	NA	3.60189	0.159882	noDEG	2.46346	NA	NA
AT1G06020	0.484238	0.231521	0.185073	0.179698	0.188512	0.0941247	0.0547713	0	0.0526742	0.361187	0.378994	0.735745	0.452287	0.718461	0.830995	0.135446	0.401907	0.717393	0.763455	0.594112	noDEG	-1.42885	0.512895	noDEG	1.27127	0.324057	noDEG	1.62163	0.0685046	noDEG	0.674799	0.578745	noDEG
AT1G06023	0.316237	0	0	0	0	0	0	0	0.0526742	0	0.108284	0.0980994	0.0502542	0	0	0.722377	0.84847	1.01279	NA	NA	NA	2.2733	NA	NA	3.45087	NA	NA	1.12018	NA	NA	6.32887	0.000154307	UP
AT1G06027	0	0	0	0	0	0	0	0	0	0	0	0	0	0	0	0	0	0	NA	NA	NA	NA	NA	NA	NA	NA	NA	NA	NA	NA	NA	NA	NA
AT1G06030	7.03133	0.0926082	0	29.74	19.8409	33.5084	19.1699	21.6996	16.329	18.3173	3.46509	2.79583	11.9102	11.1638	11.6893	4.96634	3.66182	4.72635	10.4244	5.58713e-22	UP	9.8607	2.25281e-20	UP	5.92835	6.37555e-07	UP	7.91532	1.00677e-13	UP	6.25803	2.21092e-08	UP
AT1G06033	0.499061	0.509345	0.50895	0.179698	0.424152	0.376499	0.547713	0.371728	0.368719	0.206392	0.433136	0.245248	0.552796	0.386864	0.498597	0.722377	0.759157	0.506395	0.558072	0.577346	noDEG	0.919307	0.267479	noDEG	-0.738534	0.544599	noDEG	-0.135749	0.873924	noDEG	0.0436435	0.955726	noDEG
AT1G06037	0.024706	0	0	0	0	0	0	0	0	0	0	0	0	0	0	0.135446	0.0893126	0	NA	NA	NA	NA	NA	NA	NA	NA	NA	NA	NA	NA	2.80099	NA	NA
AT1G06040	139.451	329.5	313.559	287.607	285.454	276.727	324.684	290.97	315.255	185.444	51.3808	57.241	134.631	155.298	163.928	107.815	121.063	111.491	1.01618	1.77947e-21	UP	1.11444	2.31594e-29	UP	-2.71434	1.3242e-213	DOWN	-1.14138	2.29383e-19	DOWN	-1.83723	6.9526e-68	DOWN
AT1G06043	0.0197648	0	0	0.0449245	0	0	0	0	0	0	0	0	0	0.165799	0	0.0451486	0	0	2.16419	NA	NA	NA	NA	NA	NA	NA	NA	2.61802	NA	NA	0.555518	NA	noDEG
AT1G06045	0	0	0	0	0	0	0	0	0	0	0	0	0	0	0	0	0	0	NA	NA	NA	NA	NA	NA	NA	NA	NA	NA	NA	NA	NA	NA	NA
AT1G06047	0.0098824	0	0.0462682	0	0	0	0	0	0	0.0515981	0	0	0.0502542	0	0	0	0	0	-0.230862	NA	noDEG	-0.121576	NA	noDEG	-1.42834	NA	NA	-0.315011	NA	noDEG	-1.84273	NA	NA
AT1G06050	7.48592	4.72302	7.40291	1.88683	2.12076	0.894185	0.87634	1.16165	1.26418	2.5799	7.20089	6.96506	6.38228	8.3452	7.25736	8.66852	9.24386	8.56652	-0.68582	0.157269	noDEG	-1.28786	0.00136454	DOWN	0.080323	0.823295	noDEG	0.222892	0.44599	noDEG	0.212	0.471114	noDEG
AT1G06053	0.0049412	0	0	0	0	0	0	0	0	0.0515981	0	0	0	0	0	0	0	0	NA	NA	NA	NA	NA	NA	NA	NA	NA	NA	NA	NA	NA	NA	NA
AT1G06057	0	0	0	0	0	0	0	0	0	0	0	0	0	0	0	0	0	0	NA	NA	NA	NA	NA	NA	NA	NA	NA	NA	NA	NA	NA	NA	NA
AT1G06060	16.721	23.0595	23.3654	9.3443	7.21059	8.7536	8.54432	8.27095	8.84926	10.8872	16.0802	15.7449	18.4433	15.8614	16.5645	16.8404	16.0316	15.656	-0.259926	0.234053	noDEG	-0.274298	0.112305	noDEG	-0.693313	4.42088e-05	noDEG	-0.504464	0.00188036	noDEG	-0.853299	1.08926e-08	noDEG
AT1G06063	0	0	0	0	0	0	0	0	0	0	0	0	0	0	0	0	0	0	NA	NA	NA	NA	NA	NA	NA	NA	NA	NA	NA	NA	NA	NA	NA
AT1G06067	0.0049412	0	0	0	0	0	0	0	0	0	0	0	0.0502542	0	0	0	0	0	NA	NA	NA	NA	NA	NA	NA	NA	NA	1.12018	NA	NA	NA	NA	NA
AT1G06070	55.3513	19.1236	20.4968	9.1646	6.50367	10.4478	8.27046	7.85275	10.1661	81.267	42.3932	42.3789	81.7133	72.9514	70.1914	54.2234	45.3708	46.504	0.0148832	0.964392	noDEG	-0.0149549	0.94453	noDEG	0.949497	8.5689e-12	noDEG	1.86793	4.81408e-44	UP	0.967663	1.72982e-08	noDEG
AT1G06073	0.449649	0	0	0.0449245	0	0	0.0547713	0	0	0.25799	1.13698	1.81484	0.402033	0.497396	0.498597	0.0451486	0.0446563	0	2.16419	NA	NA	2.2733	NA	NA	7.28936	2.10792e-05	UP	5.71995	0.00135571	UP	1.47009	NA	NA
AT1G06080	6.68544	43.9889	47.101	21.9232	14.7982	12.7068	14.6239	12.8711	7.47973	0.877167	1.40769	1.52054	1.40712	1.54745	0.553997	0.812674	7.36829	3.75576	-0.267353	0.342634	noDEG	-0.783395	0.00779529	noDEG	-5.10515	1.20513e-101	DOWN	-5.32985	8.00348e-96	DOWN	-3.86982	0.000198209	DOWN
AT1G06083	0.795533	0.416737	0.462682	0.584018	0.659792	0.517686	0.219085	0.418194	0.421393	1.90913	0.27071	0.294298	0.753812	0.828994	0.941794	1.08357	0.580532	0.843992	1.61803	0.0249516	UP	0.8545	0.356908	noDEG	-0.785167	0.547716	noDEG	0.883466	0.209401	noDEG	0.600756	0.422437	noDEG
AT1G06087	0.0840004	0	0.0925364	0.089849	0	0.0470624	0	0.092932	0	0.154794	0.108284	0	0.0502542	0.221065	0.0553997	0	0.0446563	0.126599	1.20524	0.709471	noDEG	0.690445	NA	noDEG	0.0920705	NA	noDEG	1.18187	0.602313	noDEG	-0.00553712	0.998971	noDEG
AT1G06090	1.50707	2.45412	3.23877	0.584018	0.754048	0.564748	0.219085	0.278796	0.158023	0.0515981	0.866273	0.980994	0.60305	0.165799	0.498597	3.79248	2.36678	2.02558	-0.963288	0.0663575	noDEG	-2.51599	0.00014996	DOWN	-1.76803	0.00116867	DOWN	-2.78852	9.2032e-07	DOWN	-0.389014	0.410336	noDEG
AT1G06093	0	0	0	0	0	0	0	0	0	0	0	0	0	0	0	0	0	0	NA	NA	NA	NA	NA	NA	NA	NA	NA	NA	NA	NA	NA	NA	NA
AT1G06097	0	0	0	0	0	0	0	0	0	0	0	0	0	0	0	0	0	0	NA	NA	NA	NA	NA	NA	NA	NA	NA	NA	NA	NA	NA	NA	NA
AT1G06100	0.326119	2.03738	2.35968	0.628943	0.518408	0.517686	0.328628	0.278796	0.316045	0.103196	0.378994	0.196199	0.351779	0.276331	0.0553997	0.135446	0.0446563	0.0421996	-0.783198	0.173129	noDEG	-1.67211	0.00855511	DOWN	-3.09324	2.85488e-05	DOWN	-3.30758	1.03632e-06	DOWN	-5.23374	4.54075e-10	DOWN
AT1G06103	0	0	0	0	0	0	0	0	0	0	0	0	0	0	0	0	0	0	NA	NA	NA	NA	NA	NA	NA	NA	NA	NA	NA	NA	NA	NA	NA
AT1G06110	35.2752	47.3228	43.1682	34.6817	36.807	32.5201	38.9424	38.6132	38.0834	32.868	40.011	39.8774	26.0819	34.9283	36.453	33.5905	34.6533	34.9413	0.81438	2.29327e-08	noDEG	0.935523	1.26604e-13	noDEG	-0.329405	0.0127504	noDEG	-0.533029	0.00371153	noDEG	-0.728943	5.86137e-08	noDEG
AT1G06113	0.118589	0.138912	0	0.134773	0.282768	0.0470624	0	0.092932	0	0	0.108284	0.343348	0	0.165799	0	0.135446	0.178625	0.0843992	2.33768	0.215425	noDEG	0.0521572	NA	noDEG	1.53694	0.498465	noDEG	-0.433862	0.891506	noDEG	0.582634	0.77312	noDEG
AT1G06117	0.0098824	0	0	0	0	0	0	0	0	0	0	0	0	0	0.0553997	0	0	0.0421996	NA	NA	NA	NA	NA	NA	NA	NA	NA	1.12018	NA	NA	0.555518	NA	noDEG
AT1G06120	0.0691768	0.416737	0.601486	0.224622	0.047128	0.470624	0.0547713	0.23233	0.316045	0.103196	0	0.0490497	0.0502542	0	0.0553997	0	0	0	0.164752	0.903749	noDEG	-0.172026	0.893309	noDEG	-4.45787	0.0270994	DOWN	-3.88522	0.0103654	DOWN	-6.30507	0.000281703	DOWN
AT1G06123	0.024706	0.0463041	0	0	0	0	0	0	0	0	0	0.0490497	0	0	0.0553997	0.0451486	0.0446563	0.0421996	-0.263274	NA	noDEG	-0.154603	NA	noDEG	-0.0331297	NA	noDEG	-0.33935	NA	noDEG	0.587067	NA	noDEG
AT1G06127	0.0642356	0	0	0	0	0	0	0	0	0	0	0	0.0502542	0.165799	0.166199	0.0902971	0.0893126	0.0843992	NA	NA	NA	NA	NA	NA	NA	NA	NA	3.84359	0.122219	noDEG	3.03691	0.268774	noDEG
AT1G06130	37.1727	28.6622	25.1699	22.3275	21.1605	21.6487	24.3184	24.4876	26.8112	21.3616	40.0651	44.9786	28.5946	22.217	26.0932	51.8305	49.3452	49.4157	0.888161	1.57735e-08	noDEG	1.0687	3.42209e-15	UP	0.509957	0.000510467	noDEG	-0.122827	0.525852	noDEG	0.56608	0.000195092	noDEG
AT1G06133	0	0.0463041	0	0	0	0	0	0	0	0	0	0	0	0	0	0	0	0	-0.263274	NA	noDEG	-0.154603	NA	noDEG	-1.4552	NA	NA	-1.30333	NA	NA	-1.86404	NA	NA
AT1G06135	0	0	0	0	0	0	0	0	0	0	0	0	0	0	0	0	0	0	NA	NA	NA	NA	NA	NA	NA	NA	NA	NA	NA	NA	NA	NA	NA
AT1G06137	0.0049412	0	0	0	0	0	0	0	0	0	0	0	0.0502542	0	0	0	0	0	NA	NA	NA	NA	NA	NA	NA	NA	NA	1.12018	NA	NA	NA	NA	NA
AT1G06140	3.21672	0.833474	1.29551	0.0449245	0.094256	0.0470624	0.109543	0.046466	0.0526742	1.08356	2.27397	1.96199	5.62847	4.80816	4.21037	4.01822	3.61716	3.41817	-2.89835	0.0140157	DOWN	-2.78225	0.0169892	DOWN	0.847623	0.172878	noDEG	2.14858	5.91355e-09	UP	1.46137	0.000168484	UP
AT1G06143	15.9255	2.45412	2.12834	0.584018	0.47128	0.988309	1.09543	0.92932	2.31766	42.362	12.3444	11.0852	22.9159	20.4485	19.8885	10.3842	11.0301	10.1279	-0.552188	0.371467	noDEG	0.478569	0.385198	noDEG	2.2045	9.24075e-14	UP	3.14922	1.38149e-45	UP	1.86411	8.2969e-15	UP
AT1G06147	0.0049412	0	0	0	0	0	0	0	0	0	0	0	0	0	0	0	0	0.0421996	NA	NA	NA	NA	NA	NA	NA	NA	NA	NA	NA	NA	0.555518	NA	noDEG
AT1G06148	0.523767	0.138912	0.185073	0	0	0	0	0	0	0.361187	0.27071	0.0490497	1.40712	0.939526	0.997194	0.270891	0.312594	0.337597	-3.04362	0.361681	noDEG	-2.93443	NA	NA	-0.171838	0.935031	noDEG	2.73494	0.000768201	UP	0.592022	0.603478	noDEG
AT1G06150	22.6603	34.2187	33.7758	3.72873	4.47716	3.76499	3.88876	3.76375	5.16207	2.11552	32.1604	36.3458	15.7296	13.5402	11.8555	24.1996	28.848	24.4336	-1.89176	2.52832e-22	DOWN	-1.83308	1.97994e-23	DOWN	-0.137535	0.365968	noDEG	-1.36219	8.55144e-16	DOWN	-0.73156	3.95497e-07	noDEG
AT1G06153	0	0	0	0	0	0	0	0	0	0	0	0	0	0	0	0	0	0	NA	NA	NA	NA	NA	NA	NA	NA	NA	NA	NA	NA	NA	NA	NA
AT1G06157	0.0049412	0	0	0	0	0	0	0	0	0.0515981	0	0	0	0	0	0	0	0	NA	NA	NA	NA	NA	NA	NA	NA	NA	NA	NA	NA	NA	NA	NA
AT1G06160	1.11671	1.25021	2.22087	0.089849	0.047128	0.0941247	0.0547713	0.046466	0	0.0515981	2.43639	2.69773	0.150762	0.165799	0.0553997	1.21901	0.982439	0.928391	-3.28336	0.00102326	DOWN	-4.49271	0.000745533	DOWN	0.4221	0.454835	noDEG	-3.84788	3.38317e-06	DOWN	-1.06208	0.0400977	DOWN
AT1G06163	0.0889416	0	0	0	0	0	0	0	0	0.0515981	0	0.0490497	0.0502542	0.331597	0.332398	0.0451486	0.0446563	0	NA	NA	NA	NA	NA	NA	1.42634	NA	NA	4.74432	0.0285714	UP	1.47009	NA	NA
AT1G06170	0.0543532	0.324129	0.0462682	0.0449245	0.188512	0.0470624	0.0547713	0.185864	0	0.0515981	0.054142	0.0490497	0.0502542	0.0552662	0	0.0902971	0.0893126	0.0843992	0.192397	0.928649	noDEG	0.00038006	0.999885	noDEG	-2.01014	0.39845	noDEG	-2.45919	0.239097	noDEG	-1.41816	0.383016	noDEG
AT1G06173	0.16306	0.138912	0.138805	0	0.047128	0	0	0	0.0526742	0	0.162426	0.0490497	0.201017	0.110532	0.276998	0.406337	0.178625	0.126599	-1.86363	0.525145	noDEG	-1.75453	0.537544	noDEG	-0.549074	0.813584	noDEG	0.450187	0.753091	noDEG	0.441493	0.752642	noDEG
AT1G06177	0.0049412	0	0	0	0	0	0	0	0	0	0	0	0	0	0.0553997	0	0	0	NA	NA	NA	NA	NA	NA	NA	NA	NA	1.12018	NA	NA	NA	NA	NA
AT1G06180	8.8151	7.31605	7.44918	1.30281	0.801176	1.03537	1.20497	1.20812	1.15883	1.08356	3.19438	2.64868	8.9955	5.85822	5.04137	16.2535	16.4782	17.0486	-1.61643	7.34066e-06	DOWN	-1.46403	9.11075e-06	DOWN	-1.48762	4.22313e-06	DOWN	-0.204407	0.5234	noDEG	0.836405	1.70262e-06	noDEG
AT1G06187	0	0	0	0	0	0	0	0	0	0	0	0	0	0	0	0	0	0	NA	NA	NA	NA	NA	NA	NA	NA	NA	NA	NA	NA	NA	NA	NA
AT1G06190	97.4948	69.734	74.2142	34.8614	31.0574	39.2971	43.8718	44.5609	49.8298	57.9447	185.978	182.808	80.2559	75.6042	72.5736	73.4567	94.3588	86.256	0.163848	0.363659	noDEG	0.522269	1.10965e-07	noDEG	1.20938	3.85856e-46	UP	0.0292418	0.822301	noDEG	-0.0998396	0.548504	noDEG
AT1G06197	0.217413	0	0	0	0	0	0.0547713	0	0	0.515981	0.108284	0.0980994	0.301525	0.276331	0.609396	0	0.133969	0.126599	NA	NA	NA	2.2733	NA	NA	3.45087	NA	NA	5.48793	0.00329561	UP	3.00622	0.4035	noDEG
AT1G06200	62.022	44.1741	37.8011	39.6234	39.5875	37.7911	39.7092	40.7042	43.5615	46.0255	86.0317	88.2404	64.6269	65.4905	66.4796	55.5327	55.5524	53.5935	1.12591	2.65502e-14	UP	1.17523	8.92345e-20	UP	0.937864	1.68054e-15	noDEG	0.622343	4.68731e-06	noDEG	0.0874045	0.601601	noDEG
AT1G06203	0.168001	0	0	0	0	0	0	0	0	0.25799	0.162426	0.0490497	0.301525	0.331597	0.221599	0.0902971	0.0893126	0.210998	NA	NA	NA	NA	NA	NA	3.4856	NA	NA	5.01036	0.0106039	UP	3.61027	0.148609	noDEG
AT1G06207	0.256942	0.0463041	0.231341	0.089849	0.141384	0.0470624	0	0	0.158023	1.03196	0.108284	0.0490497	0.251271	0.552662	0.276998	0.180594	0.133969	0.0843992	0.63255	0.748921	noDEG	-0.286887	0.920457	noDEG	-0.959806	0.698473	noDEG	1.3249	0.2832	noDEG	-0.388184	0.812899	noDEG
AT1G06210	46.0174	24.5412	25.8176	21.8782	27.4285	20.378	23.6612	23.0471	26.4951	39.9885	54.6835	51.2569	45.8821	47.2526	46.9789	52.7335	45.996	50.0065	1.08419	4.40188e-09	UP	1.11928	1.34351e-20	UP	0.924823	5.90813e-13	noDEG	0.838789	1.30124e-11	noDEG	0.647267	3.42201e-05	noDEG
AT1G06213	0	0	0	0	0	0	0	0	0	0	0	0	0	0	0	0	0	0	NA	NA	NA	NA	NA	NA	NA	NA	NA	NA	NA	NA	NA	NA	NA
AT1G06217	0.0444708	0	0	0.0449245	0.047128	0	0	0	0	0	0	0.0980994	0	0	0.110799	0.135446	0.0446563	0.0421996	3.0487	NA	NA	NA	NA	NA	2.37755	NA	NA	2.07438	NA	NA	2.79608	NA	NA
AT1G06220	139.189	75.2905	72.641	42.0943	40.5772	42.4502	46.6103	47.7206	49.3557	61.6081	178.29	161.57	164.683	138.387	129.524	164.386	152.635	161.245	0.372814	0.00409206	noDEG	0.53908	3.45411e-07	noDEG	1.05117	6.30387e-29	UP	0.910002	1.29194e-10	noDEG	0.776266	6.846e-10	noDEG
AT1G06225	0.0049412	0	0	0	0	0	0	0	0	0	0	0	0	0	0	0	0.0446563	0	NA	NA	NA	NA	NA	NA	NA	NA	NA	NA	NA	NA	0.555518	NA	noDEG
AT1G06227	0.024706	0	0	0	0	0	0	0	0	0	0	0.0490497	0.0502542	0.0552662	0	0.0451486	0	0.0421996	NA	NA	NA	NA	NA	NA	1.42634	NA	NA	1.98937	NA	NA	1.46313	NA	NA
AT1G06230	132.79	86.6813	79.3037	25.4722	18.5684	27.3903	27.4952	26.4856	30.551	116.87	100.325	94.9111	200.514	200.672	187.86	131.608	106.639	118.581	-0.60286	0.00428709	noDEG	-0.395979	0.00134631	noDEG	0.0845571	0.465776	noDEG	1.18805	9.26429e-27	UP	0.188592	0.318988	noDEG
AT1G06233	0	0	0	0	0	0	0	0	0	0	0	0	0	0	0	0	0	0	NA	NA	NA	NA	NA	NA	NA	NA	NA	NA	NA	NA	NA	NA	NA
AT1G06237	0	0	0	0	0	0	0	0	0	0	0	0	0	0	0	0	0	0	NA	NA	NA	NA	NA	NA	NA	NA	NA	NA	NA	NA	NA	NA	NA
AT1G06240	25.3434	16.901	17.3506	8.26611	10.1797	8.61241	10.0231	10.1296	10.3241	41.6913	19.3829	20.6009	33.0672	44.5999	40.885	14.4927	14.3793	15.2341	0.274979	0.205623	noDEG	0.413953	0.0136209	noDEG	0.0751745	0.709132	noDEG	1.15195	9.53175e-12	UP	-0.551786	0.000576109	noDEG
AT1G06243	0	0	0	0	0	0	0	0	0	0	0	0	0	0	0	0	0	0	NA	NA	NA	NA	NA	NA	NA	NA	NA	NA	NA	NA	NA	NA	NA
AT1G06247	0	0	0	0	0	0	0	0	0	0	0	0	0	0	0	0	0	0	NA	NA	NA	NA	NA	NA	NA	NA	NA	NA	NA	NA	NA	NA	NA
AT1G06250	14.6062	3.61172	2.45221	0.584018	0.754048	0.470624	0.219085	0.511126	0.526742	20.3296	17.4879	18.8351	20.2524	29.4016	26.5364	5.64357	5.89463	6.16114	-1.1361	0.0385681	DOWN	-1.68653	0.00521443	DOWN	2.43129	3.79157e-21	UP	3.00842	1.66919e-33	UP	0.625496	0.0448006	noDEG
AT1G06253	0	0	0	0	0	0	0	0	0	0	0	0	0	0	0	0	0	0	NA	NA	NA	NA	NA	NA	NA	NA	NA	NA	NA	NA	NA	NA	NA
AT1G06257	0	0	0	0	0	0	0	0	0	0	0	0	0	0	0	0	0	0	NA	NA	NA	NA	NA	NA	NA	NA	NA	NA	NA	NA	NA	NA	NA
AT1G06260	0.0543532	0	0.0462682	0	0	0	0	0	0	0.0515981	0	0	0.150762	0.165799	0	0	0.0446563	0.126599	-0.230862	NA	noDEG	-0.121576	NA	noDEG	-1.42834	NA	NA	2.13776	0.426771	noDEG	0.983433	NA	noDEG
AT1G06263	0	0	0	0	0	0	0	0	0	0	0	0	0	0	0	0	0	0	NA	NA	NA	NA	NA	NA	NA	NA	NA	NA	NA	NA	NA	NA	NA
AT1G06265	3.92331	2.03738	2.35968	0.40432	0.565536	0.235312	0.0547713	0.371728	0.263371	1.54794	4.43965	4.90497	4.62338	5.36083	5.09677	3.61188	3.92975	3.58697	-1.2509	0.0516622	noDEG	-2.06008	0.00675792	DOWN	0.940721	0.0204038	noDEG	1.1401	0.00015355	UP	0.421993	0.193833	noDEG
AT1G06267	0.0296472	0	0	0	0	0	0	0	0.0526742	0	0.054142	0.0980994	0	0.0552662	0	0	0	0	NA	NA	NA	2.2733	NA	NA	3.01227	NA	NA	1.12018	NA	NA	NA	NA	NA
AT1G06270	7.74286	4.81563	4.11787	1.12311	1.64948	1.506	1.20497	0.92932	1.79092	2.37351	5.73906	5.44452	7.18635	8.511	7.20196	11.1517	11.9232	12.9131	-0.450323	0.28988	noDEG	-0.622985	0.147175	noDEG	0.17374	0.638185	noDEG	0.717143	0.00402299	noDEG	1.09219	9.26974e-07	UP
AT1G06273	0.0098824	0	0.0462682	0.0449245	0	0	0	0	0	0	0.054142	0.0490497	0	0	0	0	0	0	0.730463	NA	noDEG	-0.121576	NA	noDEG	1.01468	NA	NA	-1.27647	NA	NA	-1.84273	NA	NA
AT1G06277	0	0	0	0	0	0	0	0	0	0	0	0	0	0	0	0	0	0	NA	NA	NA	NA	NA	NA	NA	NA	NA	NA	NA	NA	NA	NA	NA
AT1G06280	0.0790592	0	0	0	0	0	0	0	0	0.103196	0.054142	0	0.150762	0.276331	0.166199	0.0902971	0	0	NA	NA	NA	NA	NA	NA	1.50642	NA	NA	4.47902	0.0374063	UP	1.5107	NA	NA
AT1G06283	0.602827	0.370433	0.370145	0.449245	0.23564	0.0941247	0.383399	0.325262	0.421393	0.206392	1.6784	1.86389	0.351779	0.386864	0.609396	0.135446	0.401907	0.210998	0.689984	0.565494	noDEG	1.18527	0.180405	noDEG	2.10972	0.0052904	UP	0.224953	0.81176	noDEG	-0.912618	0.377297	noDEG
AT1G06287	0.0148236	0.0463041	0	0	0.047128	0	0	0	0	0.0515981	0	0	0	0.0552662	0	0	0	0	0.701452	NA	noDEG	-0.154603	NA	noDEG	-1.4552	NA	NA	-0.339446	NA	noDEG	-1.86404	NA	NA
AT1G06290	59.8626	55.7502	50.5249	45.5534	46.8452	40.9442	41.8452	44.1427	45.9846	49.9469	75.0409	71.9068	41.2084	43.0524	42.2145	67.3617	69.6638	72.9631	0.940647	6.2362e-11	noDEG	0.892284	4.24012e-14	noDEG	0.317817	0.00688856	noDEG	-0.388288	0.00307197	noDEG	0.0643194	0.67728	noDEG
AT1G06293	0.0049412	0	0	0	0	0	0	0	0	0	0	0.0490497	0	0	0	0	0	0	NA	NA	NA	NA	NA	NA	1.42634	NA	NA	NA	NA	NA	NA	NA	NA
AT1G06297	0	0	0	0	0	0	0	0	0	0	0	0	0	0	0	0	0	0	NA	NA	NA	NA	NA	NA	NA	NA	NA	NA	NA	NA	NA	NA	NA
AT1G06303	0	0	0	0	0	0	0	0	0	0	0	0	0	0	0	0	0	0	NA	NA	NA	NA	NA	NA	NA	NA	NA	NA	NA	NA	NA	NA	NA
AT1G06307	0.0049412	0	0	0	0	0	0	0	0	0	0.054142	0	0	0	0	0	0	0	NA	NA	NA	NA	NA	NA	1.50642	NA	NA	NA	NA	NA	NA	NA	NA
AT1G06310	0.316237	0.0463041	0.277609	0.089849	0.47128	0.235312	0.0547713	0	0.158023	0.103196	0.54142	0.490497	0.402033	0.552662	0.609396	0.0451486	0.0446563	0.0843992	1.9266	0.1637	noDEG	-0.0627531	0.979491	noDEG	1.53518	0.280482	noDEG	1.64135	0.122087	noDEG	-1.79283	0.316473	noDEG
AT1G06313	0.049412	0	0	0.0449245	0.047128	0	0	0	0	0.103196	0.054142	0.0980994	0.150762	0	0.0553997	0.0451486	0	0	3.0487	NA	NA	NA	NA	NA	3.01227	NA	NA	2.97699	NA	NA	0.555518	NA	noDEG
AT1G06317	0	0	0	0	0	0	0	0	0	0	0	0	0	0	0	0	0	0	NA	NA	NA	NA	NA	NA	NA	NA	NA	NA	NA	NA	NA	NA	NA
AT1G06320	0.301413	0	0	0	0.047128	0.0470624	0	0	0.0526742	0.361187	0.378994	0.294298	0.502542	0.718461	0.609396	0.180594	0	0.126599	3.08254	NA	NA	2.2733	NA	NA	5.15672	0.0285913	UP	6.10724	0.000388549	UP	3.27818	0.338028	noDEG
AT1G06323	0.0148236	0	0	0	0	0	0	0	0	0	0	0.0490497	0	0	0	0.0451486	0.0446563	0	NA	NA	NA	NA	NA	NA	1.42634	NA	NA	NA	NA	NA	1.47009	NA	NA
AT1G06327	0.0049412	0	0	0	0	0	0	0	0	0	0	0	0	0.0552662	0	0	0	0	NA	NA	NA	NA	NA	NA	NA	NA	NA	1.12018	NA	NA	NA	NA	NA
AT1G06330	0.0938828	0	0.0462682	0	0.047128	0	0	0	0	0	0.27071	0.0490497	0.301525	0	0	0.135446	0	0.0421996	0.730412	NA	noDEG	-0.121576	NA	noDEG	2.64339	0.374217	noDEG	2.09076	0.51023	noDEG	1.04625	NA	NA
AT1G06333	0	0	0	0	0	0	0	0	0	0	0	0	0	0	0	0	0	0	NA	NA	NA	NA	NA	NA	NA	NA	NA	NA	NA	NA	NA	NA	NA
AT1G06337	0	0	0	0	0	0	0	0	0	0	0	0	0	0	0	0	0	0	NA	NA	NA	NA	NA	NA	NA	NA	NA	NA	NA	NA	NA	NA	NA
AT1G06340	0.0642356	0.0463041	0	0	0	0	0	0	0.0526742	0.0515981	0.108284	0.0490497	0	0.165799	0.0553997	0.0902971	0	0	-0.263274	NA	noDEG	0.810028	NA	noDEG	1.60273	NA	NA	1.58735	0.597347	noDEG	0.0510279	NA	noDEG
AT1G06343	0.0049412	0	0	0	0	0	0	0	0	0	0	0	0	0.0552662	0	0	0	0	NA	NA	NA	NA	NA	NA	NA	NA	NA	1.12018	NA	NA	NA	NA	NA
AT1G06347	0	0	0	0	0	0.0470624	0	0	0	0	0	0	0	0	0	0	0	0	2.16419	NA	NA	NA	NA	NA	NA	NA	NA	NA	NA	NA	NA	NA	NA
AT1G06350	1.14636	1.94477	2.63729	0.808641	0.612664	0.705935	0.43817	0.418194	0.263371	0.25799	1.62426	1.76579	0.100508	0.221065	0.166199	0.496634	2.36678	1.51919	-0.487292	0.392457	noDEG	-1.43827	0.0222346	DOWN	-0.579585	0.292313	noDEG	-3.88008	3.88321e-08	DOWN	-0.992181	0.160357	noDEG
AT1G06353	0	0	0	0	0	0	0	0	0	0	0	0	0	0	0	0	0	0	NA	NA	NA	NA	NA	NA	NA	NA	NA	NA	NA	NA	NA	NA	NA
AT1G06357	0	0	0	0	0	0	0	0	0	0	0	0	0	0	0	0	0	0	NA	NA	NA	NA	NA	NA	NA	NA	NA	NA	NA	NA	NA	NA	NA
AT1G06360	6.47791	36.997	40.9473	6.51405	7.35197	6.63579	6.84641	6.13351	6.5316	1.08356	1.62426	0.980994	0.502542	0.88426	0.221599	1.71565	12.1912	7.21613	-1.31063	1.59911e-14	DOWN	-1.41666	4.096e-19	DOWN	-5.06407	8.44189e-86	DOWN	-6.23863	1.61969e-84	DOWN	-2.81862	0.00345117	DOWN
AT1G06363	0	0	0	0	0	0	0	0	0	0	0	0	0	0	0	0	0	0	NA	NA	NA	NA	NA	NA	NA	NA	NA	NA	NA	NA	NA	NA	NA
AT1G06370	2.80166	6.43627	6.57008	2.78532	2.12076	2.54137	1.75268	1.71924	2.37034	0.825569	3.30266	3.72778	1.2061	2.37645	1.55119	3.02495	3.30457	2.61637	-0.188532	0.591507	noDEG	-0.579676	0.0720858	noDEG	-1.035	0.00153379	DOWN	-1.98678	8.12628e-09	DOWN	-1.4599	1.145e-08	DOWN
AT1G06373	0.0049412	0	0	0	0	0	0	0	0	0	0	0	0	0	0	0	0	0	NA	NA	NA	NA	NA	NA	NA	NA	NA	NA	NA	NA	NA	NA	NA
AT1G06377	0	0	0	0	0	0	0	0	0	0	0	0	0	0	0	0	0	0	NA	NA	NA	NA	NA	NA	NA	NA	NA	NA	NA	NA	NA	NA	NA
AT1G06380	13.6575	7.45496	7.63425	1.79698	2.3564	2.21193	2.19085	1.95157	2.15964	3.66346	12.0195	10.1042	11.659	9.1742	9.30714	23.9287	21.3011	23.2098	-0.630879	0.0451947	noDEG	-0.680276	0.0204323	noDEG	0.403214	0.121176	noDEG	0.362651	0.114965	noDEG	1.26565	2.44191e-12	UP
AT1G06383	0	0	0	0	0	0	0	0	0	0	0	0	0	0	0	0	0	0	NA	NA	NA	NA	NA	NA	NA	NA	NA	NA	NA	NA	NA	NA	NA
AT1G06387	0.024706	0	0	0	0	0	0	0	0	0.0515981	0	0	0.0502542	0.0552662	0.0553997	0	0.0446563	0	NA	NA	NA	NA	NA	NA	NA	NA	NA	2.60187	NA	NA	0.555518	NA	noDEG
AT1G06390	37.736	68.206	69.0321	27.0445	27.4285	26.9667	29.686	29.3665	30.8671	10.1648	55.279	57.3391	21.6093	22.6039	23.8773	33.9517	39.6995	40.2162	-0.137806	0.344064	noDEG	-0.0285634	0.831925	noDEG	-0.433586	5.04665e-05	noDEG	-1.64923	6.21919e-39	DOWN	-1.18757	1.26627e-18	DOWN
AT1G06393	0.0049412	0	0	0	0	0	0	0	0	0	0.054142	0	0	0	0	0	0	0	NA	NA	NA	NA	NA	NA	1.50642	NA	NA	NA	NA	NA	NA	NA	NA
AT1G06397	0	0	0	0	0	0	0	0	0	0	0	0	0	0	0	0	0	0	NA	NA	NA	NA	NA	NA	NA	NA	NA	NA	NA	NA	NA	NA	NA
AT1G06400	55.4205	45.6096	45.7592	45.4187	44.1118	42.5444	47.8153	45.0256	46.1426	72.6501	52.6802	51.6003	53.6714	58.9138	62.5462	49.3925	52.5158	51.9899	1.14647	2.38786e-21	UP	1.18742	9.91188e-27	UP	0.0421101	0.757809	noDEG	0.300647	0.0258861	noDEG	-0.165603	0.179558	noDEG
AT1G06403	0	0	0	0	0	0	0	0	0	0	0	0	0	0	0	0	0	0	NA	NA	NA	NA	NA	NA	NA	NA	NA	NA	NA	NA	NA	NA	NA
AT1G06407	0.0148236	0	0	0	0	0.0470624	0	0	0	0	0	0.0490497	0.0502542	0	0	0	0	0	2.16419	NA	NA	NA	NA	NA	1.42634	NA	NA	1.12018	NA	NA	NA	NA	NA
AT1G06410	165.229	163.129	156.895	71.385	63.2458	64.6637	68.0807	61.1957	70.2147	179.407	139.957	129.197	201.72	173.204	167.307	163.754	164.469	159.514	-0.0692463	0.658336	noDEG	-0.103004	0.376667	noDEG	-0.398813	9.91447e-06	noDEG	0.122654	0.379002	noDEG	-0.309999	0.00411308	noDEG
AT1G06413	0.0049412	0	0	0.0449245	0	0	0	0	0	0	0	0	0	0	0	0	0	0.0421996	2.16419	NA	NA	NA	NA	NA	NA	NA	NA	NA	NA	NA	0.555518	NA	noDEG
AT1G06417	0.0691768	0	0	0	0	0	0	0	0	0	0.433136	0.245248	0	0	0	0	0	0	NA	NA	NA	NA	NA	NA	5.16747	0.0283796	UP	NA	NA	NA	NA	NA	NA
AT1G06420	1.04259	1.66695	1.24924	0.539094	0.518408	0.564748	0.547713	0.46466	0.368719	1.75433	1.24527	1.52054	1.05534	1.38166	1.05259	0.496634	0.625188	0.379796	-0.234621	0.745424	noDEG	-0.496546	0.484703	noDEG	-0.226876	0.744275	noDEG	-0.384504	0.46562	noDEG	-1.88324	0.000970887	DOWN
AT1G06423	0	0	0	0	0	0	0	0	0	0	0	0	0	0	0	0	0	0	NA	NA	NA	NA	NA	NA	NA	NA	NA	NA	NA	NA	NA	NA	NA
AT1G06427	0	0	0	0	0	0	0	0	0	0	0	0	0	0	0	0	0	0	NA	NA	NA	NA	NA	NA	NA	NA	NA	NA	NA	NA	NA	NA	NA
AT1G06430	303.815	274.583	254.105	358.632	398.232	366.522	424.97	433.481	503.934	390.804	141.906	141.655	346.301	309.933	324.808	396.224	337.557	359.076	1.70125	1.22452e-44	UP	1.94241	2.18678e-92	UP	-1.04831	1.27394e-36	DOWN	0.253596	0.0367486	noDEG	0.131456	0.437275	noDEG
AT1G06433	0.0345884	0	0	0	0	0.0470624	0	0	0	0	0	0	0.100508	0.276331	0	0	0	0	2.16419	NA	NA	NA	NA	NA	NA	NA	NA	3.81478	0.17924	noDEG	NA	NA	NA
AT1G06437	0	0	0	0	0	0	0	0	0	0	0	0	0	0	0	0	0	0	NA	NA	NA	NA	NA	NA	NA	NA	NA	NA	NA	NA	NA	NA	NA
AT1G06440	7.67368	1.25021	1.29551	0.179698	0.23564	0.329436	0.273856	0.46466	0.579416	11.558	3.51923	4.02207	11.5082	9.83739	8.53155	7.7204	10.4496	8.10232	-1.16001	0.152591	noDEG	-0.369031	0.625822	noDEG	1.41888	0.00272542	UP	2.9163	3.20423e-22	UP	2.44618	3.09838e-15	UP
AT1G06443	0	0	0	0	0	0	0	0	0	0	0	0	0	0	0	0	0	0	NA	NA	NA	NA	NA	NA	NA	NA	NA	NA	NA	NA	NA	NA	NA
AT1G06447	0	0	0	0	0	0	0	0	0	0	0	0	0	0	0	0	0	0	NA	NA	NA	NA	NA	NA	NA	NA	NA	NA	NA	NA	NA	NA	NA
AT1G06450	3.48355	0.370433	0.277609	0.179698	0.141384	0.235312	0.273856	0.325262	0.316045	2.83789	1.08284	1.76579	6.33202	10.1137	9.03015	2.03169	1.65228	1.30819	0.391973	0.76366	noDEG	1.07936	0.273956	noDEG	1.98633	0.0199951	UP	4.65551	3.80116e-22	UP	2.02649	0.00120287	UP
AT1G06453	0	0	0	0	0	0	0	0	0	0	0	0	0	0	0	0	0	0	NA	NA	NA	NA	NA	NA	NA	NA	NA	NA	NA	NA	NA	NA	NA
AT1G06457	0.0049412	0	0	0	0	0	0	0	0	0	0	0	0.0502542	0	0	0	0	0	NA	NA	NA	NA	NA	NA	NA	NA	NA	1.12018	NA	NA	NA	NA	NA
AT1G06460	80.6849	57.0004	54.6427	59.525	66.1677	61.7929	65.9994	61.521	73.4805	77.2939	170.439	166.327	96.086	78.3123	95.1766	29.6175	43.0933	32.8313	1.36235	1.44037e-26	UP	1.42586	9.32651e-44	UP	1.44391	1.41887e-56	UP	0.635088	1.85251e-05	noDEG	-1.00403	2.43204e-07	DOWN
AT1G06463	0.252001	0.416737	0.277609	0.179698	0.047128	0.141187	0.0547713	0.185864	0.210697	0.206392	0.108284	0.147149	0.552796	0.276331	0.221599	0.0451486	0.267938	0.210998	-0.302484	0.846487	noDEG	-0.0409977	0.977869	noDEG	-1.59241	0.318171	noDEG	-0.0348245	0.974316	noDEG	-1.33226	0.263286	noDEG
AT1G06467	0	0	0	0	0	0	0	0	0	0	0	0	0	0	0	0	0	0	NA	NA	NA	NA	NA	NA	NA	NA	NA	NA	NA	NA	NA	NA	NA
AT1G06470	33.7039	16.6695	18.2759	8.08641	7.0692	7.81235	6.24392	6.13351	5.21474	35.3963	52.8968	51.2569	40.5049	38.6311	37.838	22.0325	25.3648	23.7162	0.0108699	0.966742	noDEG	-0.402753	0.0659345	noDEG	1.42786	3.51809e-26	UP	1.10636	4.4833e-16	UP	0.106991	0.521637	noDEG
AT1G06473	1.30942	4.02846	4.30294	1.66221	2.07363	1.08243	1.04065	1.90511	1.52755	1.08356	0.487278	0.784795	0.904575	0.994792	1.60659	1.12871	1.29503	1.30819	-0.174559	0.720168	noDEG	-0.304782	0.494081	noDEG	-2.85155	2.87872e-08	DOWN	-1.88879	2.35949e-06	DOWN	-2.07535	3.72529e-10	DOWN
AT1G06475	0	0	0	0	0	0	0	0	0	0	0	0	0	0	0	0	0	0	NA	NA	NA	NA	NA	NA	NA	NA	NA	NA	NA	NA	NA	NA	NA
AT1G06480	0	0	0	0	0	0	0	0	0	0	0	0	0	0	0	0	0	0	NA	NA	NA	NA	NA	NA	NA	NA	NA	NA	NA	NA	NA	NA	NA
AT1G06483	0.0148236	0	0	0	0	0	0	0	0	0	0.054142	0.0490497	0.0502542	0	0	0	0	0	NA	NA	NA	NA	NA	NA	2.45084	NA	NA	1.12018	NA	NA	NA	NA	NA
AT1G06487	0.0098824	0	0	0	0	0	0	0	0	0	0	0	0	0	0	0	0	0.0421996	NA	NA	NA	NA	NA	NA	NA	NA	NA	NA	NA	NA	0.555518	NA	noDEG
AT1G06490	7.52545	4.30628	4.2104	2.0216	2.0265	2.25899	0.547713	1.16165	1.73825	3.50867	16.784	16.5788	6.5833	8.45574	7.86675	4.46971	4.42097	4.68415	0.181266	0.64134	noDEG	-0.732803	0.149806	noDEG	1.82121	7.65766e-15	UP	0.787158	0.00172884	noDEG	-0.244339	0.377764	noDEG
AT1G06493	0	0	0	0	0	0	0	0	0	0	0	0	0	0	0	0	0	0	NA	NA	NA	NA	NA	NA	NA	NA	NA	NA	NA	NA	NA	NA	NA
AT1G06497	0.0049412	0	0	0	0	0	0	0	0	0.0515981	0	0	0	0	0	0	0	0	NA	NA	NA	NA	NA	NA	NA	NA	NA	NA	NA	NA	NA	NA	NA
AT1G06500	4.65461	6.38997	5.73725	2.381	2.87481	2.21193	1.91699	1.85864	2.15964	1.28995	2.76124	4.36542	3.46754	3.7581	3.82258	6.04991	6.60913	5.57035	-0.0863006	0.823836	noDEG	-0.453567	0.168949	noDEG	-0.914041	0.0108455	noDEG	-0.774325	0.00415463	noDEG	-0.332138	0.178387	noDEG
AT1G06507	0	0	0	0	0	0	0	0	0	0	0	0	0	0	0	0	0	0	NA	NA	NA	NA	NA	NA	NA	NA	NA	NA	NA	NA	NA	NA	NA
AT1G06510	13.8848	22.2723	20.6819	10.2428	10.2739	12.3303	12.5426	12.4529	12.9578	5.15981	26.2589	26.7811	7.13609	8.06887	7.31276	9.07486	14.7812	11.4783	0.227015	0.294801	noDEG	0.401979	0.0124653	noDEG	0.155007	0.373889	noDEG	-1.57177	1.25202e-18	DOWN	-1.2054	6.93839e-07	DOWN
AT1G06513	0	0	0	0	0	0	0	0	0	0	0	0	0	0	0	0	0	0	NA	NA	NA	NA	NA	NA	NA	NA	NA	NA	NA	NA	NA	NA	NA
AT1G06515	4.88685	6.99192	6.70889	3.36934	4.94844	3.05905	3.83399	3.76375	4.21393	2.37351	5.52249	6.08216	2.56296	4.14497	3.43478	5.50812	5.58204	6.03454	0.345781	0.321743	noDEG	0.365144	0.16213	noDEG	-0.388052	0.208699	noDEG	-1.07716	0.000237084	DOWN	-0.59513	0.00906599	noDEG
AT1G06517	0	0	0	0	0	0	0	0	0	0	0	0	0	0	0	0	0	0	NA	NA	NA	NA	NA	NA	NA	NA	NA	NA	NA	NA	NA	NA	NA
AT1G06520	2.26307	2.12999	2.9149	0.179698	0.047128	0.0470624	0.109543	0.139398	0.421393	0.670775	2.16568	1.76579	2.16093	2.48698	3.26858	1.5802	2.54541	2.57418	-3.56925	4.90601e-05	DOWN	-2.34931	0.00140474	DOWN	-0.506249	0.336283	noDEG	0.0141429	0.973995	noDEG	-0.507488	0.240766	noDEG
AT1G06523	0	0	0	0	0	0	0	0	0	0	0	0	0	0	0	0	0	0	NA	NA	NA	NA	NA	NA	NA	NA	NA	NA	NA	NA	NA	NA	NA
AT1G06527	0.0098824	0	0	0	0	0	0.0547713	0	0	0	0	0	0	0.0552662	0.0553997	0	0	0	NA	NA	NA	2.2733	NA	NA	NA	NA	NA	2.0515	NA	NA	NA	NA	NA
AT1G06530	0.0098824	0	0	0	0	0	0	0	0	0.0515981	0	0	0	0	0.0553997	0	0	0	NA	NA	NA	NA	NA	NA	NA	NA	NA	1.12018	NA	NA	NA	NA	NA
AT1G06533	0.0197648	0	0	0	0	0	0	0	0	0	0.054142	0	0.100508	0.0552662	0	0	0	0	NA	NA	NA	NA	NA	NA	1.50642	NA	NA	2.55937	NA	NA	NA	NA	NA
AT1G06537	3.42919	0.324129	0.323877	0.224622	0.94256	0.658873	4.27216	5.57592	3.68719	9.80364	1.84083	0.833845	3.86957	6.35562	8.25455	2.03169	1.56297	1.22379	2.10906	0.0174311	UP	4.97785	1.65773e-23	UP	1.89562	0.0339887	UP	4.19519	4.19399e-15	UP	1.97699	0.00193213	UP
AT1G06540	1.29954	0.0926082	0.0925364	0.089849	0	0.0941247	0.109543	0.092932	0.158023	2.42511	0.703847	1.37339	2.71372	2.65278	1.88359	0.451486	0.937782	0.421996	0.608998	0.803701	noDEG	1.53036	0.356467	noDEG	3.3403	0.00548559	UP	4.65345	4.97846e-08	UP	2.36132	0.0369881	UP
AT1G06543	0.0592944	0	0	0	0	0	0	0	0	0	0.27071	0.147149	0.0502542	0.0552662	0.0553997	0	0	0.0421996	NA	NA	NA	NA	NA	NA	4.46835	0.110327	noDEG	2.60187	NA	NA	0.555518	NA	noDEG
AT1G06547	0.202589	0.0463041	0.0925364	0	0	0	0	0	0	0	0.054142	0.0490497	0.100508	0.165799	0	0.31604	0.669845	0.506395	-1.81562	NA	NA	-1.70631	NA	NA	-0.570666	0.860764	noDEG	0.300695	0.893427	noDEG	2.50442	0.0452798	UP
AT1G06550	25.8721	31.3479	32.6653	14.2411	17.673	16.1894	14.6787	16.4025	18.0146	9.39085	14.2394	13.6358	14.7245	15.5851	14.6255	41.3561	48.72	44.0564	0.203308	0.294851	noDEG	0.197987	0.192974	noDEG	-1.34791	8.03232e-18	DOWN	-1.1485	7.87764e-16	DOWN	0.148271	0.299108	noDEG
AT1G06553	1.03765	0.277825	0.277609	0.224622	0.282768	0.423561	0.273856	0.511126	0.105348	0.464383	1.19112	1.22624	0.402033	0.718461	0.553997	1.62535	1.92022	1.51919	1.35934	0.183307	noDEG	1.2985	0.256607	noDEG	1.97336	0.0301321	UP	0.948424	0.284651	noDEG	2.2686	0.000220971	UP
AT1G06557	0.049412	0	0	0.0449245	0	0	0	0	0	0.0515981	0.108284	0.0490497	0.100508	0.165799	0.0553997	0	0	0	2.16419	NA	NA	NA	NA	NA	3.05901	NA	NA	3.59551	0.16844	noDEG	NA	NA	NA
AT1G06560	22.2848	12.0391	10.9193	6.10973	6.26803	5.5063	6.24392	6.59817	5.89951	5.98538	41.7977	45.6653	10.6539	13.0981	12.2987	24.0642	25.7667	27.3031	0.253319	0.304085	noDEG	0.291361	0.20996	noDEG	1.78039	1.12881e-30	UP	0.010382	0.963194	noDEG	0.830292	8.31387e-07	noDEG
AT1G06567	0.237178	0	0.0462682	0	0.047128	0	0.0547713	0	0	0.0515981	0.108284	0.245248	0.402033	0.607929	0.387798	0.270891	0.178625	0.126599	0.730412	NA	noDEG	0.839602	NA	noDEG	2.79103	0.323064	noDEG	4.27639	0.0167966	UP	2.72278	0.199851	noDEG
AT1G06570	160.204	167.436	170.73	125.519	115.558	103.725	122.797	123.088	142.115	169.19	44.4506	42.7223	192.172	180.61	193.843	206.6	174.785	183.231	0.642698	1.0507e-06	noDEG	0.777137	2.12478e-20	noDEG	-2.10447	2.08875e-119	DOWN	0.107607	0.34362	noDEG	-0.17568	0.277074	noDEG
AT1G06573	1.01295	1.25021	2.26714	0.089849	0.188512	0.188249	0.219085	0.371728	0.105348	0.412785	0.595562	0.882894	0.904575	1.32639	1.21879	0.722377	1.33969	0.675193	-2.29595	0.00674452	DOWN	-1.71456	0.0383993	DOWN	-1.38931	0.04704	DOWN	-0.663981	0.208435	noDEG	-1.28383	0.0292365	DOWN
AT1G06577	0.252001	0.555649	0.231341	0.089849	0.141384	0.0470624	0.0547713	0.046466	0.0526742	0.0515981	0.27071	0.735745	0.100508	0.44213	0.332398	0.0451486	0.223282	0.253198	-0.896326	0.557502	noDEG	-1.78819	0.278084	noDEG	0.201297	0.878463	noDEG	-0.505834	0.653932	noDEG	-1.51792	0.209128	noDEG
AT1G06580	2.43107	2.77825	2.35968	0.314471	0.23564	0.188249	0	0	0.263371	0.25799	1.89497	2.69773	2.26144	2.15538	2.04979	2.97981	2.94732	3.46037	-2.18312	0.000781994	DOWN	-3.78565	0.0928443	noDEG	-0.310346	0.554008	noDEG	-0.306853	0.430086	noDEG	-0.0473	0.901584	noDEG
AT1G06583	0.074118	0	0.138805	0.0449245	0	0	0	0	0	0.0515981	0.27071	0.147149	0	0.110532	0	0	0.0446563	0.0843992	-0.835112	NA	noDEG	-1.68541	NA	NA	1.45778	0.528218	noDEG	-0.975117	0.770689	noDEG	-1.00088	0.736612	noDEG
AT1G06587	0	0	0	0	0	0	0	0	0	0	0	0	0	0	0	0	0	0	NA	NA	NA	NA	NA	NA	NA	NA	NA	NA	NA	NA	NA	NA	NA
AT1G06590	14.4678	10.9741	11.1506	2.87517	3.48747	3.01199	3.88876	3.25262	2.84441	2.27032	17.4879	17.6088	19.6494	19.3985	16.3429	14.2218	13.7988	13.6305	-0.624213	0.0166173	noDEG	-0.563241	0.037442	noDEG	0.517315	0.0101634	noDEG	0.686097	0.000104215	noDEG	-0.00448765	0.984192	noDEG
AT1G06593	0.049412	0.0463041	0.138805	0	0	0	0	0	0	0	0.162426	0.0980994	0	0	0.110799	0.0902971	0.0446563	0	-2.22566	NA	NA	-2.11624	NA	NA	0.351876	0.886392	noDEG	-1.37516	0.606818	noDEG	-1.37618	0.549263	noDEG
AT1G06597	0	0	0	0	0	0	0	0	0	0	0	0	0	0	0	0	0	0	NA	NA	NA	NA	NA	NA	NA	NA	NA	NA	NA	NA	NA	NA	NA
AT1G06603	0.0049412	0	0	0	0	0	0	0	0	0.0515981	0	0	0	0	0	0	0	0	NA	NA	NA	NA	NA	NA	NA	NA	NA	NA	NA	NA	NA	NA	NA
AT1G06607	0.0691768	0	0	0	0	0	0	0	0	0.0515981	0	0.245248	0.150762	0	0.0553997	0.0902971	0	0.0843992	NA	NA	NA	NA	NA	NA	3.69904	NA	NA	2.97699	NA	NA	2.46346	NA	NA
AT1G06610	0	0	0	0	0	0	0	0	0	0	0	0	0	0	0	0	0	0	NA	NA	NA	NA	NA	NA	NA	NA	NA	NA	NA	NA	NA	NA	NA
AT1G06613	0	0	0	0	0	0	0	0	0	0	0	0	0	0	0	0	0	0	NA	NA	NA	NA	NA	NA	NA	NA	NA	NA	NA	NA	NA	NA	NA
AT1G06617	0	0	0	0	0	0	0	0	0	0	0	0	0	0	0	0	0	0	NA	NA	NA	NA	NA	NA	NA	NA	NA	NA	NA	NA	NA	NA	NA
AT1G06620	8.16286	4.86193	7.03276	5.75034	5.46685	10.6832	4.65556	5.43652	5.47811	11.6096	4.27722	4.95402	5.4777	6.63195	7.31276	9.61664	11.566	11.7737	1.50199	3.69907e-05	UP	0.975483	0.000182913	noDEG	-0.509651	0.145718	noDEG	0.0720794	0.814461	noDEG	0.554723	0.0349147	noDEG
AT1G06623	0.0049412	0	0	0	0	0	0	0	0	0	0	0	0	0.0552662	0	0	0	0	NA	NA	NA	NA	NA	NA	NA	NA	NA	1.12018	NA	NA	NA	NA	NA
AT1G06627	0.049412	0	0	0	0	0.0470624	0	0	0.0526742	0.0515981	0.162426	0.196199	0	0	0	0.0902971	0	0	2.16419	NA	NA	2.2733	NA	NA	4.24818	0.151442	noDEG	NA	NA	NA	1.5107	NA	NA
AT1G06630	24.7406	19.0773	19.8028	10.9167	9.99114	9.83603	11.4472	11.8953	12.2731	18.6269	44.4506	44.6843	20.755	18.0168	20.1655	21.265	19.9614	20.8044	0.276798	0.144521	noDEG	0.45581	0.00349665	noDEG	1.04881	1.99024e-14	UP	-0.0359982	0.843225	noDEG	-0.242372	0.133803	noDEG
AT1G06633	0.0049412	0	0	0	0	0	0	0	0	0	0	0.0490497	0	0	0	0	0	0	NA	NA	NA	NA	NA	NA	1.42634	NA	NA	NA	NA	NA	NA	NA	NA
AT1G06637	0.0049412	0	0	0	0	0	0	0	0	0	0	0	0	0	0.0553997	0	0	0	NA	NA	NA	NA	NA	NA	NA	NA	NA	1.12018	NA	NA	NA	NA	NA
AT1G06640	90.6315	79.5968	86.5215	47.6649	44.3475	61.7458	35.7109	37.7769	37.9781	80.5962	139.632	145.678	57.742	78.4228	72.1858	74.5854	105.21	82.669	0.50525	0.00885879	noDEG	0.00789042	0.954524	noDEG	0.632691	1.10402e-12	noDEG	-0.311638	0.0515025	noDEG	-0.261414	0.173692	noDEG
AT1G06643	0	0	0	0	0	0	0	0	0	0	0	0	0	0	0	0	0	0	NA	NA	NA	NA	NA	NA	NA	NA	NA	NA	NA	NA	NA	NA	NA
AT1G06645	11.9775	18.9384	19.8953	8.9849	7.35197	9.27128	7.12026	8.17802	7.42706	9.08126	22.09	24.5739	8.9955	13.4297	12.1879	3.74733	5.09082	4.00896	0.0151113	0.955223	noDEG	-0.186928	0.359392	noDEG	0.117299	0.528776	noDEG	-0.806413	0.000114849	noDEG	-2.51616	2.83301e-35	DOWN
AT1G06647	0	0	0	0	0	0	0	0	0	0	0	0	0	0	0	0	0	0	NA	NA	NA	NA	NA	NA	NA	NA	NA	NA	NA	NA	NA	NA	NA
AT1G06650	31.7126	50.5641	50.9413	23.9448	26.156	21.2251	29.1931	25.7422	29.6029	25.5927	30.5361	28.596	30.9063	30.2306	32.1872	25.5992	31.2594	29.3287	0.105785	0.571664	noDEG	0.315358	0.0108781	noDEG	-0.928406	1.28042e-13	noDEG	-0.758715	1.72532e-09	noDEG	-1.15514	7.50927e-17	DOWN
AT1G06653	0	0	0	0	0	0	0	0	0	0	0	0	0	0	0	0	0	0	NA	NA	NA	NA	NA	NA	NA	NA	NA	NA	NA	NA	NA	NA	NA
AT1G06657	0	0	0	0	0	0	0	0	0	0	0	0	0	0	0	0	0	0	NA	NA	NA	NA	NA	NA	NA	NA	NA	NA	NA	NA	NA	NA	NA
AT1G06660	1.31436	1.48173	1.48058	1.48251	1.13107	1.03537	1.09543	0.882854	1.21151	0.464383	0.974557	0.784795	2.76398	2.26592	2.21599	0.406337	1.07175	1.09719	0.916554	0.0603186	noDEG	0.680707	0.179808	noDEG	-0.901948	0.198922	noDEG	0.654823	0.112183	noDEG	-1.12216	0.070673	noDEG
AT1G06663	0	0	0	0	0	0	0	0	0	0	0	0	0	0	0	0	0	0	NA	NA	NA	NA	NA	NA	NA	NA	NA	NA	NA	NA	NA	NA	NA
AT1G06667	0.168001	0.0463041	0.0462682	0	0	0	0.164314	0.185864	0.210697	0.309589	0	0.0980994	0.301525	0.331597	0.498597	0.180594	0	0.0421996	-1.24049	NA	NA	3.17916	0.0502791	noDEG	-0.054901	NA	noDEG	2.97372	0.0430101	UP	0.365562	0.891632	noDEG
AT1G06670	108.326	59.3156	60.0098	16.7568	15.0338	17.5072	14.5692	14.2651	16.2236	21.0004	140.715	138.663	120.158	103.127	101.492	129.26	127.27	131.663	-0.660129	1.04975e-05	noDEG	-0.82569	1.05359e-11	noDEG	1.07891	1.51613e-32	UP	0.80733	4.96432e-10	noDEG	0.785044	1.19116e-12	noDEG
AT1G06673	0.0197648	0	0	0	0	0	0	0	0	0.0515981	0	0	0	0.110532	0	0.0451486	0	0	NA	NA	NA	NA	NA	NA	NA	NA	NA	2.03287	NA	NA	0.555518	NA	noDEG
AT1G06677	0	0	0	0	0	0	0	0	0	0	0	0	0	0	0	0	0	0	NA	NA	NA	NA	NA	NA	NA	NA	NA	NA	NA	NA	NA	NA	NA
AT1G06680	1460.35	4848.92	4560.1	3178.32	3825.62	2976.22	3655.87	3569.19	3935.97	2338.73	1356.53	1383.4	1130.57	1315.17	1560.22	312.067	575.084	427.018	0.699003	7.31779e-06	noDEG	0.825426	5.67692e-23	noDEG	-1.92935	3.03269e-186	DOWN	-1.86977	2.01803e-34	DOWN	-3.76576	8.7664e-52	DOWN
AT1G06683	0	0	0	0	0	0	0	0	0	0	0	0	0	0	0	0	0	0	NA	NA	NA	NA	NA	NA	NA	NA	NA	NA	NA	NA	NA	NA	NA
AT1G06687	0.0098824	0	0	0	0	0	0	0	0	0.0515981	0	0	0	0	0	0	0	0	NA	NA	NA	NA	NA	NA	NA	NA	NA	NA	NA	NA	NA	NA	NA
AT1G06690	42.5388	58.2969	52.0517	56.3353	64.0941	57.3219	72.9005	65.7959	79.5907	60.4214	8.71687	9.76089	59.7019	62.5614	64.9838	38.4214	33.9388	38.3172	1.30119	1.80222e-19	UP	1.56062	9.55863e-41	UP	-2.72685	6.42356e-71	DOWN	0.123618	0.380201	noDEG	-0.912321	2.31233e-08	noDEG
AT1G06693	0.0197648	0	0	0	0	0	0	0	0	0.103196	0	0	0	0.110532	0	0	0	0	NA	NA	NA	NA	NA	NA	NA	NA	NA	2.03287	NA	NA	NA	NA	NA
AT1G06697	0	0	0	0	0	0	0	0	0	0	0	0	0	0	0	0	0	0	NA	NA	NA	NA	NA	NA	NA	NA	NA	NA	NA	NA	NA	NA	NA
AT1G06700	68.7815	86.0794	88.0946	54.8528	51.3695	49.2743	52.3613	49.5328	49.9878	29.8237	102.924	106.781	54.6263	53.7188	54.5133	65.0139	68.0562	67.3928	0.451403	0.000270878	noDEG	0.385364	0.000551208	noDEG	0.119566	0.234694	noDEG	-0.734356	1.66428e-11	noDEG	-0.714721	4.1331e-12	noDEG
AT1G06703	0	0	0	0	0	0	0	0	0	0	0	0	0	0	0	0	0	0	NA	NA	NA	NA	NA	NA	NA	NA	NA	NA	NA	NA	NA	NA	NA
AT1G06707	0	0	0	0	0	0	0	0	0	0	0	0	0	0	0	0	0	0	NA	NA	NA	NA	NA	NA	NA	NA	NA	NA	NA	NA	NA	NA	NA
AT1G06710	12.5062	6.01954	7.21784	0.943414	0.659792	0.941247	0.766798	0.511126	0.684764	3.19908	13.2107	12.6058	19.2473	14.0376	13.3513	14.899	13.9774	15.2341	-1.76065	4.43703e-06	DOWN	-2.18058	7.05681e-08	DOWN	0.816752	0.000740312	noDEG	1.18261	5.2311e-07	UP	0.821561	4.34588e-05	noDEG
AT1G06713	0	0	0	0	0	0	0	0	0	0	0	0	0	0	0	0	0	0	NA	NA	NA	NA	NA	NA	NA	NA	NA	NA	NA	NA	NA	NA	NA
AT1G06717	0.217413	0.416737	0.50895	0.179698	0.047128	0.0941247	0.0547713	0	0	0.361187	0.487278	0.245248	0.251271	0.221065	0.166199	0.135446	0.0446563	0.253198	-0.905114	0.512661	noDEG	-3.48858	0.0728862	noDEG	-0.488253	0.700074	noDEG	-1.16852	0.241455	noDEG	-1.99381	0.0727549	noDEG
AT1G06720	172.048	25.6062	32.2027	5.84018	2.78055	5.74161	3.83399	4.786	7.79578	125.538	234.868	218.762	219.812	210.841	193.123	179.556	151.965	171.541	-1.39047	1.59167e-05	DOWN	-1.24479	3.53683e-06	DOWN	2.82597	1.34148e-162	UP	2.79599	3.7581e-101	UP	2.20851	9.77426e-37	UP
AT1G06723	0.0098824	0	0	0	0	0	0	0	0	0	0	0.0490497	0.0502542	0	0	0	0	0	NA	NA	NA	NA	NA	NA	1.42634	NA	NA	1.12018	NA	NA	NA	NA	NA
AT1G06727	0.16306	0.0463041	0.138805	0.224622	0	0.141187	0.0547713	0.046466	0	0.0515981	0.162426	0.245248	0.251271	0.0552662	0.110799	0.0902971	0.178625	0.126599	1.61037	0.420329	noDEG	-0.247724	0.93015	noDEG	1.00079	0.634633	noDEG	0.558174	0.754259	noDEG	0.178053	0.918253	noDEG
AT1G06730	23.4905	15.6045	16.2401	8.67043	6.83356	7.05935	7.83229	7.57396	7.37438	13.5703	21.7651	21.5328	33.3688	30.9491	29.9712	24.0642	22.0156	25.4464	0.118635	0.635513	noDEG	0.100223	0.639961	noDEG	0.295063	0.107467	noDEG	0.929066	1.61684e-10	noDEG	0.252133	0.167877	noDEG
AT1G06733	0.108706	0.185216	0.185073	0	0.141384	0.0470624	0	0	0.105348	0.25799	0.108284	0.147149	0.100508	0	0.276998	0.180594	0.0893126	0	-0.366154	0.871531	noDEG	-1.29853	0.605444	noDEG	-0.682061	0.735177	noDEG	-0.602863	0.722789	noDEG	-1.38199	0.427332	noDEG
AT1G06737	0.12353	0.138912	0.323877	0.0449245	0	0.0470624	0	0.139398	0	0.103196	0.108284	0.196199	0.150762	0.165799	0.221599	0.0451486	0.178625	0	-1.69967	0.446828	noDEG	-1.04967	0.655991	noDEG	-0.740044	0.688546	noDEG	-0.41446	0.753517	noDEG	-1.98841	0.25973	noDEG
AT1G06740	8.69651	4.39889	4.30294	1.03326	0.801176	0.517686	0.985883	0.92932	1.58023	4.38584	9.85385	7.9951	10.3524	11.6059	10.9691	8.98456	9.28851	9.36831	-1.27079	0.00561598	DOWN	-0.746866	0.0735048	noDEG	0.887189	0.00278213	noDEG	1.28095	2.64996e-09	UP	0.749922	0.000544298	noDEG
AT1G06743	0.148236	0.138912	0.0925364	0.089849	0	0.0470624	0.0547713	0	0.0526742	0.103196	0.108284	0.245248	0.251271	0.110532	0.221599	0.135446	0.0893126	0.168798	-0.140778	0.958456	noDEG	-0.57946	0.825043	noDEG	0.462078	0.830539	noDEG	0.700583	0.632851	noDEG	-0.146687	0.927103	noDEG
AT1G06747	0	0	0	0	0	0	0	0	0	0	0	0	0	0	0	0	0	0	NA	NA	NA	NA	NA	NA	NA	NA	NA	NA	NA	NA	NA	NA	NA
AT1G06750	1.15624	0.138912	0.277609	0.0449245	0.047128	0.0941247	0.109543	0.046466	0.105348	0.773971	0.216568	0.490497	2.26144	3.37124	2.93618	0.677228	0.580532	0.506395	-0.54034	0.784785	noDEG	-0.104002	0.954568	noDEG	0.623982	0.689352	noDEG	3.72381	3.47077e-09	UP	1.16787	0.196675	noDEG
AT1G06753	1.24518	0.324129	0.879095	0.224622	0	0.235312	0	0.046466	0.316045	4.33424	0.487278	0.833845	1.15585	1.71325	1.44039	1.39961	0.312594	0.590794	-0.756963	0.610692	noDEG	-1.1868	0.451011	noDEG	-0.00201573	0.99896	noDEG	1.20684	0.0528163	noDEG	0.0396669	0.972423	noDEG
AT1G06757	0.0592944	0.0463041	0.0925364	0	0	0.0941247	0.164314	0.046466	0.0526742	0.0515981	0	0.147149	0.100508	0	0.110799	0	0.0893126	0.0843992	0.0601952	0.988153	noDEG	1.50388	0.457748	noDEG	-0.0487849	0.990145	noDEG	-0.0111832	0.996277	noDEG	-0.593677	0.802569	noDEG
AT1G06760	40.0781	97.0534	85.4111	4.5823	8.43591	4.0003	6.68209	6.17998	10.0081	22.342	8.8793	9.51564	25.3784	27.9095	27.9768	61.6278	62.8314	64.4388	-2.80984	1.67733e-21	DOWN	-2.42833	3.15465e-38	DOWN	-3.45949	2.15525e-136	DOWN	-1.80704	2.14181e-40	DOWN	-0.86856	1.47035e-10	noDEG
AT1G06770	12.3876	9.53865	10.0865	4.13305	3.2047	3.6238	3.88876	3.53142	3.68719	3.66346	14.8891	13.1453	13.4179	13.9271	12.7973	13.6349	13.1736	13.7149	-0.224004	0.439725	noDEG	-0.23974	0.35749	noDEG	0.366102	0.110903	noDEG	0.394747	0.0321727	noDEG	0.129651	0.507138	noDEG
AT1G06773	0.049412	0.0463041	0.0462682	0.0449245	0.047128	0.0470624	0	0	0.0526742	0.0515981	0.054142	0.0490497	0	0.165799	0.0553997	0.0451486	0	0.0843992	1.20251	0.649475	noDEG	-0.169522	NA	noDEG	0.00750183	NA	noDEG	0.595629	0.815582	noDEG	-0.409618	0.882683	noDEG
AT1G06777	0	0	0	0	0	0	0	0	0	0	0	0	0	0	0	0	0	0	NA	NA	NA	NA	NA	NA	NA	NA	NA	NA	NA	NA	NA	NA	NA
AT1G06780	34.3117	12.6873	12.4924	4.4026	3.58173	5.27098	3.28628	3.94961	3.16045	17.1306	25.5009	29.2827	56.938	57.7532	51.9095	35.3062	30.5896	30.8479	-0.310733	0.276992	noDEG	-0.687486	0.00598256	noDEG	0.973066	2.14174e-08	noDEG	2.08769	1.55482e-53	UP	1.0257	2.76674e-09	UP
AT1G06783	0.0296472	0	0	0	0	0	0	0	0	0	0	0	0	0.165799	0.166199	0	0	0	NA	NA	NA	NA	NA	NA	NA	NA	NA	3.63766	0.21286	noDEG	NA	NA	NA
AT1G06787	0	0	0	0	0	0	0	0	0	0	0	0	0	0	0	0	0	0	NA	NA	NA	NA	NA	NA	NA	NA	NA	NA	NA	NA	NA	NA	NA
AT1G06790	9.72922	5.04715	4.53428	2.69547	3.25183	3.43555	2.95765	3.71728	2.31766	2.27032	8.77101	9.51564	7.99041	6.46615	5.76157	16.2535	16.1209	16.6266	0.583122	0.0649071	noDEG	0.501559	0.168144	noDEG	0.783171	0.00615972	noDEG	0.44028	0.110843	noDEG	1.43691	9.93137e-14	UP
AT1G06797	0	0	0	0	0	0	0	0	0	0	0	0	0	0	0	0	0	0	NA	NA	NA	NA	NA	NA	NA	NA	NA	NA	NA	NA	NA	NA	NA
AT1G06800	2.41131	2.96346	3.47011	1.39266	1.41384	1.88249	1.04065	1.34751	2.21232	2.88949	1.0287	0.931944	2.46245	2.81858	2.38219	2.61862	3.30457	2.70077	0.160269	0.733559	noDEG	0.087744	0.8658	noDEG	-1.86239	0.000279185	DOWN	-0.385384	0.269105	noDEG	-0.496363	0.127427	noDEG
AT1G06810	0.276707	0	0.0462682	0.0449245	0.141384	0.0470624	0.0547713	0.092932	0.105348	0.361187	0.216568	0.196199	0.402033	0.552662	0.332398	0.361188	0.267938	0.126599	2.95244	0.261721	noDEG	3.03682	0.220028	noDEG	3.01289	0.260242	noDEG	4.15826	0.0216191	UP	3.11139	0.128621	noDEG
AT1G06817	0	0	0	0	0	0	0	0	0	0	0	0	0	0	0	0	0	0	NA	NA	NA	NA	NA	NA	NA	NA	NA	NA	NA	NA	NA	NA	NA
AT1G06820	27.5768	47.7859	45.9906	26.5055	27.7584	25.1313	32.5889	30.5746	35.081	18.4205	28.8577	27.9093	19.8001	19.6748	21.7167	27.4955	31.9293	31.1011	0.37413	0.0106924	noDEG	0.645719	1.43416e-08	noDEG	-0.873379	1.41105e-11	noDEG	-1.25403	2.00581e-19	DOWN	-0.969796	7.19555e-13	noDEG
AT1G06823	0	0	0	0	0	0	0	0	0	0	0	0	0	0	0	0	0	0	NA	NA	NA	NA	NA	NA	NA	NA	NA	NA	NA	NA	NA	NA	NA
AT1G06827	0	0	0	0	0	0	0	0	0	0	0	0	0	0	0	0	0	0	NA	NA	NA	NA	NA	NA	NA	NA	NA	NA	NA	NA	NA	NA	NA
AT1G06830	0.825181	1.94477	2.0358	1.03326	1.36671	1.17656	1.1502	1.71924	0.63209	0.722373	1.13698	0.980994	0.703558	0.939526	0.997194	0.135446	0.401907	0.379796	0.46037	0.349806	noDEG	0.421802	0.496278	noDEG	-1.05963	0.0808467	noDEG	-1.2337	0.0114636	DOWN	-3.03385	5.52431e-07	DOWN
AT1G06837	0.232236	0.740866	0.786559	0	0	0	0.0547713	0.046466	0.210697	0.0515981	0.54142	0.343348	0.0502542	0	0.0553997	0.270891	0.35725	0.295397	-5.284	0.00291772	DOWN	-1.74314	0.145084	noDEG	-0.939194	0.346791	noDEG	-4.47319	0.0012221	DOWN	-1.64519	0.0221303	DOWN
AT1G06840	34.1141	24.7727	26.0953	7.41254	5.13695	7.20054	5.31281	6.04058	5.63614	19.5041	61.3429	58.7615	32.6652	30.728	28.5308	29.5272	27.7316	29.2443	-0.748911	0.000911482	noDEG	-0.996415	2.65968e-08	noDEG	1.0914	7.19751e-19	UP	0.216666	0.144099	noDEG	-0.150067	0.337551	noDEG
AT1G06850	7.9998	5.78801	6.29247	2.78532	2.21502	2.82374	2.62902	1.71924	2.10697	9.08126	11.045	11.87	7.99041	9.45053	8.30995	4.56	5.89463	5.35935	-0.0102495	0.981196	noDEG	-0.327454	0.357372	noDEG	0.776091	0.0021374	noDEG	0.45326	0.0458637	noDEG	-0.530146	0.0339106	noDEG
AT1G06853	0.0543532	0.0463041	0	0	0	0	0	0	0	0	0.108284	0.0490497	0	0	0	0.0902971	0.0446563	0.168798	-0.263274	NA	noDEG	-0.154603	NA	noDEG	1.60273	NA	NA	-1.30333	NA	NA	1.80495	0.473958	noDEG
AT1G06857	0	0	0	0	0	0	0	0	0	0	0	0	0	0	0	0	0	0	NA	NA	NA	NA	NA	NA	NA	NA	NA	NA	NA	NA	NA	NA	NA
AT1G06860	0.0148236	0	0	0	0	0	0	0	0	0	0	0	0	0.0552662	0	0.0902971	0	0	NA	NA	NA	NA	NA	NA	NA	NA	NA	1.12018	NA	NA	1.5107	NA	NA
AT1G06863	0	0	0	0	0	0	0	0	0	0	0	0	0	0	0	0	0	0	NA	NA	NA	NA	NA	NA	NA	NA	NA	NA	NA	NA	NA	NA	NA
AT1G06867	0.0938828	0	0	0.0449245	0	0	0.0547713	0	0	0	0.162426	0.343348	0	0.110532	0	0	0.178625	0.126599	2.16419	NA	NA	2.2733	NA	NA	4.74441	0.0694571	noDEG	2.03287	NA	NA	3.22948	0.347708	noDEG
AT1G06870	55.9591	15.7897	15.6386	5.93003	5.13695	7.01229	4.98418	5.20419	6.63695	14.2411	53.0592	53.6113	61.9131	55.4873	50.3029	88.13	74.6207	79.504	-0.18275	0.489485	noDEG	-0.324958	0.13294	noDEG	1.61446	7.65995e-33	UP	1.77801	4.49381e-33	UP	2.03094	3.55227e-36	UP
AT1G06873	0	0	0	0	0	0	0	0	0	0	0	0	0	0	0	0	0	0	NA	NA	NA	NA	NA	NA	NA	NA	NA	NA	NA	NA	NA	NA	NA
AT1G06877	0.12353	0	0	0	0	0	0	0	0	0	0.108284	0.147149	0.0502542	0	0	0.225743	0.35725	0.253198	NA	NA	NA	NA	NA	NA	3.75871	0.269078	noDEG	1.12018	NA	NA	4.69478	0.018234	UP
AT1G06880	0	0	0	0	0	0	0	0	0	0	0	0	0	0	0	0	0	0	NA	NA	NA	NA	NA	NA	NA	NA	NA	NA	NA	NA	NA	NA	NA
AT1G06883	0.0098824	0	0.138805	0.0449245	0	0	0	0	0	0.0515981	0	0	0	0	0	0	0	0	-0.835112	NA	noDEG	-1.68541	NA	NA	-2.99694	NA	NA	-2.84463	NA	NA	-3.41402	NA	NA
AT1G06890	52.3125	31.0238	34.7474	25.6968	22.1973	23.7194	23.935	22.4895	23.282	35.0867	37.5204	41.5941	63.069	58.1954	54.5133	64.743	66.5379	64.3122	0.73921	6.85004e-07	noDEG	0.667089	2.60538e-07	noDEG	0.119387	0.427407	noDEG	0.781804	3.544e-09	noDEG	0.65553	5.08063e-08	noDEG
AT1G06897	0.024706	0	0	0	0	0	0	0	0	0	0	0	0	0.110532	0.110799	0	0.0446563	0	NA	NA	NA	NA	NA	NA	NA	NA	NA	3.0522	NA	NA	0.555518	NA	noDEG
AT1G06900	72.1564	50.4715	52.6532	14.5106	11.6877	13.7422	11.1733	12.36	13.5899	12.9511	134.543	127.431	48.2943	41.8918	40.1094	82.5767	85.8741	86.0028	-0.752813	4.11835e-06	noDEG	-0.892903	2.23728e-11	noDEG	1.19695	3.01586e-36	UP	-0.299306	0.0371484	noDEG	0.385781	0.000448751	noDEG
AT1G06903	0.0049412	0	0	0	0	0	0	0	0	0	0	0	0	0	0	0	0.0446563	0	NA	NA	NA	NA	NA	NA	NA	NA	NA	NA	NA	NA	0.555518	NA	noDEG
AT1G06907	0	0	0	0	0	0	0	0	0	0	0	0	0	0	0	0	0	0	NA	NA	NA	NA	NA	NA	NA	NA	NA	NA	NA	NA	NA	NA	NA
AT1G06910	5.53414	7.77909	5.59845	1.39266	2.0265	1.69424	2.84811	2.23037	2.73906	2.06392	6.55119	5.39547	4.67364	6.24509	5.81696	5.46298	6.29654	6.20334	-0.777903	0.0415954	noDEG	-0.202634	0.580033	noDEG	-0.316078	0.350062	noDEG	-0.320731	0.274579	noDEG	-0.495758	0.0779466	noDEG
AT1G06913	0	0	0	0	0	0	0	0	0	0	0	0	0	0	0	0	0	0	NA	NA	NA	NA	NA	NA	NA	NA	NA	NA	NA	NA	NA	NA	NA
AT1G06917	0	0	0	0	0	0	0	0	0	0	0	0	0	0	0	0	0	0	NA	NA	NA	NA	NA	NA	NA	NA	NA	NA	NA	NA	NA	NA	NA
AT1G06920	0.0840004	0	0	0	0	0	0	0	0	0.0515981	0.054142	0.147149	0	0.165799	0.166199	0.0902971	0.0893126	0.0843992	NA	NA	NA	NA	NA	NA	3.41531	NA	NA	3.63766	0.21286	noDEG	3.03691	0.268774	noDEG
AT1G06923	0.0592944	0.0463041	0.0462682	0.0449245	0.094256	0	0.0547713	0	0.210697	0.0515981	0.054142	0.0490497	0.150762	0.0552662	0.0553997	0	0.0446563	0	1.20186	0.677365	noDEG	2.04095	0.391369	noDEG	0.00750183	NA	noDEG	0.872561	0.693505	noDEG	-1.8872	NA	NA
AT1G06925	0	0	0	0	0	0	0	0	0	0	0	0	0	0	0	0	0	0	NA	NA	NA	NA	NA	NA	NA	NA	NA	NA	NA	NA	NA	NA	NA
AT1G06927	0	0	0	0	0	0	0	0	0	0	0	0	0	0	0	0	0	0	NA	NA	NA	NA	NA	NA	NA	NA	NA	NA	NA	NA	NA	NA	NA
AT1G06930	0.0345884	0.185216	0.0925364	0	0.141384	0	0.0547713	0	0.0526742	0.154794	0.054142	0	0	0	0	0	0	0	-0.373966	0.897319	noDEG	-0.84684	0.735394	noDEG	-2.55984	0.382662	noDEG	-3.87725	0.15866	noDEG	-4.44025	0.116607	noDEG
AT1G06933	0.0296472	0	0	0	0	0	0	0	0	0.103196	0	0	0	0	0.166199	0.0451486	0	0	NA	NA	NA	NA	NA	NA	NA	NA	NA	2.65998	NA	NA	0.555518	NA	noDEG
AT1G06937	0	0	0	0	0	0	0	0	0	0	0	0	0	0	0	0	0	0	NA	NA	NA	NA	NA	NA	NA	NA	NA	NA	NA	NA	NA	NA	NA
AT1G06943	0	0	0	0	0	0	0	0	0	0	0	0	0	0	0	0	0	0	NA	NA	NA	NA	NA	NA	NA	NA	NA	NA	NA	NA	NA	NA	NA
AT1G06947	0	0	0	0	0	0	0	0	0	0	0	0	0	0	0	0	0	0	NA	NA	NA	NA	NA	NA	NA	NA	NA	NA	NA	NA	NA	NA	NA
AT1G06950	139.737	179.197	179.613	106.246	93.2192	104.149	97.3833	108.033	103.399	77.7583	138.549	136.947	93.8748	92.7368	89.9691	155.898	213.993	197.747	0.373821	0.00336669	noDEG	0.366658	0.000773398	noDEG	-0.52976	4.73132e-11	noDEG	-1.01343	2.39022e-24	DOWN	-0.259002	0.151375	noDEG
AT1G06953	0	0	0	0	0	0	0	0	0	0	0	0	0	0	0	0	0	0	NA	NA	NA	NA	NA	NA	NA	NA	NA	NA	NA	NA	NA	NA	NA
AT1G06957	0	0	0	0	0	0	0	0	0	0	0	0	0	0	0	0	0	0	NA	NA	NA	NA	NA	NA	NA	NA	NA	NA	NA	NA	NA	NA	NA
AT1G06960	9.13134	15.836	13.8342	5.30109	5.98526	5.08273	5.75098	5.01833	5.53079	3.19908	7.4716	7.6027	5.87974	5.74769	4.76437	11.7386	14.4686	12.9131	-0.24514	0.333699	noDEG	-0.286405	0.213543	noDEG	-1.12691	4.93835e-07	DOWN	-1.49488	2.68621e-12	DOWN	-0.521813	0.00699565	noDEG
AT1G06963	0.0642356	0.0463041	0	0	0.047128	0	0	0	0	0	0	0.294298	0.0502542	0.0552662	0.0553997	0	0.133969	0	0.701452	NA	noDEG	-0.154603	NA	noDEG	2.51073	0.444431	noDEG	1.14952	NA	NA	0.559368	NA	noDEG
AT1G06967	0	0	0	0	0	0	0	0	0	0	0	0	0	0	0	0	0	0	NA	NA	NA	NA	NA	NA	NA	NA	NA	NA	NA	NA	NA	NA	NA
AT1G06970	1.00306	0.138912	0.0462682	0.224622	0.329896	0.141187	0.0547713	0.23233	0.316045	0.361187	2.65296	2.10914	0.753812	1.10532	1.44039	0.496634	0.759157	0.590794	2.51682	0.0663369	noDEG	2.26903	0.133255	noDEG	4.53325	2.88189e-06	UP	3.51225	0.000341403	UP	2.39294	0.0276022	UP
AT1G06973	0	0	0	0	0	0	0	0	0	0	0	0	0	0	0	0	0	0	NA	NA	NA	NA	NA	NA	NA	NA	NA	NA	NA	NA	NA	NA	NA
AT1G06977	0.711533	0.277825	0.555218	0	0	0.0470624	0.0547713	0	0	0.309589	0.27071	0.637646	1.65839	1.43692	1.05259	0.361188	0.35725	0.379796	-3.43899	0.0970378	noDEG	-3.32969	0.102035	noDEG	-0.0132908	0.993617	noDEG	1.68391	0.00830002	UP	-0.513466	0.571316	noDEG
AT1G06980	1.20071	6.20475	4.44175	0.584018	0.848304	0.282374	1.5336	1.20812	0.474068	1.65114	0.216568	0.147149	1.35686	2.26592	2.60378	0.406337	0.267938	0.421996	-2.02476	0.000101576	DOWN	-1.13328	0.0364019	DOWN	-5.03479	2.38099e-13	DOWN	-1.42028	0.000182241	DOWN	-4.19579	3.01687e-19	DOWN
AT1G06983	1.78871	0.0463041	0.416414	0	0	0.0470624	0	0.092932	0	0.25799	7.41746	9.61374	0.0502542	0.110532	0.221599	0.361188	0.133969	0.253198	-2.57722	0.342714	noDEG	-1.61882	0.534251	noDEG	5.06689	5.987e-06	UP	-0.902771	0.571635	noDEG	-0.20256	0.89238	noDEG
AT1G06987	0	0	0	0	0	0	0.0547713	0	0.105348	0	0	0	0	0	0	0	0	0	NA	NA	NA	3.76537	NA	NA	NA	NA	NA	NA	NA	NA	NA	NA	NA
AT1G06990	0.0197648	0	0	0	0	0	0	0	0	0.154794	0	0	0	0	0.0553997	0	0	0	NA	NA	NA	NA	NA	NA	NA	NA	NA	1.12018	NA	NA	NA	NA	NA
AT1G06993	0.0098824	0.0926082	0.0462682	0	0	0.0470624	0	0	0	0	0	0	0	0	0	0	0	0	-0.872404	NA	noDEG	-1.72633	NA	NA	-3.02908	NA	NA	-2.87721	NA	NA	-3.44019	NA	NA
AT1G06997	0	0	0	0	0	0	0	0	0	0	0	0	0	0	0	0	0	0	NA	NA	NA	NA	NA	NA	NA	NA	NA	NA	NA	NA	NA	NA	NA
AT1G07000	17.7834	5.18606	5.69099	2.06653	1.31958	2.16487	2.24562	1.20812	2.58103	31.1136	10.666	9.56469	30.4038	37.36	32.4088	10.1584	6.96638	8.48212	-0.353568	0.379686	noDEG	-0.284555	0.50176	noDEG	0.747296	0.00575305	noDEG	2.56442	8.5944e-48	UP	0.322655	0.289745	noDEG
AT1G07003	0	0	0	0.0449245	0	0	0	0	0	0	0	0	0	0	0	0	0	0	2.16419	NA	NA	NA	NA	NA	NA	NA	NA	NA	NA	NA	NA	NA	NA
AT1G07007	0.0098824	0.0926082	0	0	0	0	0	0	0	0	0	0	0.0502542	0	0.0553997	0	0	0	-1.26943	NA	NA	-1.16088	NA	NA	-2.46013	NA	NA	-0.452435	NA	noDEG	-2.86812	NA	NA
AT1G07010	58.2123	108.583	95.405	76.8658	72.0116	82.3591	80.2399	83.9641	88.9667	90.3482	35.084	36.4439	41.2587	48.4132	52.4081	57.9708	64.6623	66.2534	0.793971	4.47894e-08	noDEG	0.890327	6.91523e-15	noDEG	-1.66191	2.99031e-48	DOWN	-1.16162	2.09999e-14	DOWN	-1.0303	7.54367e-13	DOWN
AT1G07013	0.0345884	0	0	0	0	0	0	0	0.0526742	0.0515981	0.108284	0.0490497	0.0502542	0	0.0553997	0.0451486	0	0	NA	NA	NA	2.2733	NA	NA	3.05901	NA	NA	2.00951	NA	NA	0.555518	NA	noDEG
AT1G07017	0	0	0	0	0	0	0	0	0	0	0	0	0	0	0	0	0	0	NA	NA	NA	NA	NA	NA	NA	NA	NA	NA	NA	NA	NA	NA	NA
AT1G07020	2.33719	1.75956	2.35968	0.584018	0.848304	0.517686	0.712026	0.604058	1.05348	3.61187	3.14024	2.30534	1.35686	2.43171	2.99158	1.5802	2.27747	1.77238	-0.461155	0.457177	noDEG	-0.225757	0.708254	noDEG	0.255924	0.63511	noDEG	0.0804163	0.87468	noDEG	-0.468385	0.269991	noDEG
AT1G07023	0.16306	0	0	0	0.047128	0	0	0	0	0.154794	0.108284	0.0490497	0.60305	0.276331	0.276998	0.0902971	0.0446563	0.0843992	2.16419	NA	NA	NA	NA	NA	3.05901	NA	NA	5.45444	0.00369917	UP	2.77804	NA	NA
AT1G07025	1.008	0	0	0.089849	0.047128	0	0.219085	0.23233	0.263371	2.47671	0.162426	0.0490497	1.70864	2.81858	2.82538	0.361188	0.0446563	0.295397	3.62222	0.330279	noDEG	5.97112	0.00181359	UP	3.4856	NA	NA	8.11328	1.91484e-07	UP	4.46433	0.0554026	noDEG
AT1G07027	0.172942	0	0	0	0	0	0	0	0.0526742	0	0.162426	0.0490497	0.552796	0.276331	0.498597	0.135446	0.0893126	0.0421996	NA	NA	NA	2.2733	NA	NA	3.4856	NA	NA	5.65304	0.00189694	UP	3.05189	0.281399	noDEG
AT1G07030	96.9513	21.7629	22.8565	12.2195	10.6981	11.4362	14.1858	14.3115	26.9165	160.573	58.2568	58.8106	143.677	161.709	151.407	86.1886	71.986	75.2419	0.238513	0.203579	noDEG	0.876533	0.000851308	noDEG	1.24357	2.35485e-23	UP	2.71771	1.00678e-122	UP	1.47224	2.11506e-19	UP
AT1G07040	41.6049	34.2187	35.025	23.4955	24.7893	21.4134	26.2902	23.7441	27.1799	30.3397	39.3613	42.0356	38.2434	32.2755	36.0098	51.1533	49.9257	48.2341	0.62457	2.624e-05	noDEG	0.73667	8.70025e-10	noDEG	0.0851544	0.559895	noDEG	-0.014754	0.929776	noDEG	0.191406	0.148218	noDEG
AT1G07050	5.56873	0.231521	0.277609	0.0449245	0	0	0	0.092932	0.105348	1.65114	18.0834	20.8952	5.07567	3.9239	4.48737	1.17386	1.33969	0.970591	-2.73553	0.253678	noDEG	-0.765732	0.681666	noDEG	6.11056	2.9707e-35	UP	4.09254	4.21593e-14	UP	1.85456	0.0076498	UP
AT1G07051	0.0148236	0	0	0	0	0	0	0	0	0	0.054142	0	0	0.0552662	0.0553997	0	0	0	NA	NA	NA	NA	NA	NA	1.50642	NA	NA	2.0515	NA	NA	NA	NA	NA
AT1G07060	0.508944	0	0.0462682	0	0.094256	0	0	0	0	0.0515981	0.920415	0.784795	1.05534	0.994792	0.886395	0.135446	0.267938	0.210998	1.64639	NA	NA	-0.121576	NA	noDEG	5.05691	0.00655382	UP	5.35129	0.00107612	UP	2.81013	0.178183	noDEG
AT1G07070	9.57605	10.2795	12.8626	4.26783	3.67599	4.04736	4.3817	3.71728	3.84521	1.70274	8.71687	8.2894	3.31677	3.48177	4.09958	13.0931	21.3011	17.8082	-0.330347	0.220412	noDEG	-0.370413	0.152447	noDEG	-0.590915	0.0153541	noDEG	-1.72279	1.32765e-12	DOWN	0.253032	0.380404	noDEG
AT1G07080	88.408	88.765	87.4931	57.4135	44.7245	55.4865	45.8435	44.8862	42.9821	33.3324	122.686	127.284	75.13	72.454	71.0778	91.4258	99.4496	100.182	0.453257	0.00629958	noDEG	0.18508	0.157182	noDEG	0.35536	0.000113842	noDEG	-0.326906	0.00366671	noDEG	-0.194481	0.104123	noDEG
AT1G07090	12.2641	9.39974	8.18947	0.988339	1.41384	0.80006	1.64314	2.41623	2.00162	3.40547	7.95888	8.2894	14.4732	10.6664	9.03015	20.8135	16.4782	18.2302	-1.84555	3.86272e-07	DOWN	-0.949112	0.00246676	noDEG	-0.264237	0.339804	noDEG	0.320264	0.23208	noDEG	0.742427	0.000957229	noDEG
AT1G07100	0.0049412	0	0	0	0	0	0	0	0	0	0	0.0490497	0	0	0	0	0	0	NA	NA	NA	NA	NA	NA	1.42634	NA	NA	NA	NA	NA	NA	NA	NA
AT1G07110	72.1316	215.777	195.853	92.9039	97.2722	86.3124	88.2913	89.7723	109.615	47.8314	70.6554	72.9369	46.8369	56.6479	55.8429	47.9026	63.7692	55.1549	0.0391439	0.821533	noDEG	0.058244	0.678826	noDEG	-1.66909	3.18511e-73	DOWN	-2.00944	6.389e-51	DOWN	-2.22481	6.10938e-45	DOWN
AT1G07117	0	0	0.0462682	0	0	0	0	0	0	0	0	0	0	0	0	0	0	0	-0.230862	NA	noDEG	-0.121576	NA	noDEG	-1.42834	NA	NA	-1.27647	NA	NA	-1.84273	NA	NA
AT1G07119	0.420002	0.138912	0.138805	0	0	0.0470624	0	0	0	0.206392	0.974557	0.490497	0.854321	0.497396	0.720196	0.180594	0.133969	0.168798	-1.86363	0.525145	noDEG	-2.71635	NA	NA	2.24968	0.0708513	noDEG	2.26665	0.0175639	UP	-0.115081	0.936492	noDEG
AT1G07120	0.237178	0.0926082	0	0.0449245	0	0	0	0.046466	0	0.154794	0.162426	0.294298	0.301525	0.221065	0.498597	0.270891	0.267938	0.210998	-0.305798	NA	noDEG	-0.197248	NA	noDEG	2.13977	0.35785	noDEG	2.81946	0.0720781	noDEG	2.09079	0.211098	noDEG
AT1G07123	0	0	0	0	0	0	0	0	0	0	0	0	0	0	0	0	0	0	NA	NA	NA	NA	NA	NA	NA	NA	NA	NA	NA	NA	NA	NA	NA
AT1G07127	0	0	0	0	0	0	0	0	0	0	0	0	0	0	0	0	0	0	NA	NA	NA	NA	NA	NA	NA	NA	NA	NA	NA	NA	NA	NA	NA
AT1G07128	0.271766	0	0.185073	0	0	0	0.0547713	0	0.0526742	0.206392	0.27071	0.245248	0.301525	0.110532	0.387798	0.451486	0.401907	0.210998	-2.20968	NA	NA	-0.218335	0.946545	noDEG	1.34846	0.51516	noDEG	1.49689	0.338406	noDEG	1.61406	0.271071	noDEG
AT1G07130	0	0	0	0	0	0	0	0	0	0	0	0	0	0	0	0	0	0	NA	NA	NA	NA	NA	NA	NA	NA	NA	NA	NA	NA	NA	NA	NA
AT1G07133	0	0	0	0	0	0	0	0	0	0	0	0	0	0	0	0	0	0	NA	NA	NA	NA	NA	NA	NA	NA	NA	NA	NA	NA	NA	NA	NA
AT1G07135	13.2918	3.84324	18.6461	1.66221	1.1782	1.27068	2.30039	0.278796	0.474068	6.75935	5.68491	4.51257	8.9955	11.9375	8.97475	5.23723	37.2434	14.6855	-1.81663	0.00274817	DOWN	-2.26396	0.127972	noDEG	-1.27176	0.26607	noDEG	-0.212107	0.816083	noDEG	0.418457	0.766222	noDEG
AT1G07137	0	0	0	0	0	0	0	0	0	0	0	0	0	0	0	0	0	0	NA	NA	NA	NA	NA	NA	NA	NA	NA	NA	NA	NA	NA	NA	NA
AT1G07140	219.626	81.1248	92.3513	59.3902	54.103	62.6871	68.6284	68.6767	67.2649	180.593	344.506	340.993	222.676	205.867	205.367	210.483	200.73	205.301	0.639229	2.81197e-06	noDEG	0.822967	5.9985e-14	noDEG	1.83532	1.54987e-116	UP	1.23347	1.55853e-28	UP	0.91393	6.38053e-14	noDEG
AT1G07143	1.33412	0.0463041	0	0.0449245	0	0	0.0547713	0	0	0.25799	0.108284	0.245248	2.66347	3.86864	4.59817	1.08357	0.759157	0.464196	0.701186	NA	noDEG	0.81063	NA	noDEG	2.77768	0.324566	noDEG	7.26996	2.27914e-06	UP	4.72015	0.00674828	UP
AT1G07147	0.0049412	0	0	0	0	0	0	0	0	0	0	0	0	0.0552662	0	0	0	0	NA	NA	NA	NA	NA	NA	NA	NA	NA	1.12018	NA	NA	NA	NA	NA
AT1G07150	13.7711	3.79694	6.52381	0	0.094256	0.0941247	0.547713	0.371728	2.15964	5.88218	5.19764	4.41447	28.7956	26.5831	27.2566	15.2151	10.3156	11.0985	-5.17216	1.04671e-08	DOWN	-1.20042	0.0927144	noDEG	-0.246061	0.537688	noDEG	2.36867	1.55068e-27	UP	0.918675	0.00904371	noDEG
AT1G07157	0	0	0	0	0	0	0	0	0	0	0	0	0	0	0	0	0	0	NA	NA	NA	NA	NA	NA	NA	NA	NA	NA	NA	NA	NA	NA	NA
AT1G07160	4.45696	0.138912	0.185073	0.0449245	0.047128	0	0.0547713	0	0.210697	4.43744	0.378994	0.441447	9.59855	13.4297	9.58414	3.2507	2.05419	3.03837	-1.19339	0.628825	noDEG	0.237637	0.911877	noDEG	1.1949	0.419989	noDEG	6.0129	3.60677e-23	UP	3.77572	1.15043e-07	UP
AT1G07163	0.0197648	0	0	0.0449245	0	0	0	0	0.105348	0	0.054142	0.0980994	0.0502542	0	0	0	0	0	2.16419	NA	NA	3.12874	NA	NA	3.01227	NA	NA	1.12018	NA	NA	NA	NA	NA
AT1G07167	0.187766	0.138912	0.231341	0.089849	0.141384	0	0.109543	0.046466	0	0	0.054142	0.343348	0	0.0552662	0	0	0.759157	0.421996	-0.0583975	0.980913	noDEG	-0.649836	0.766264	noDEG	-0.0344761	0.988312	noDEG	-3.31695	0.133123	noDEG	0.739277	0.670932	noDEG
AT1G07170	20.17	15.7434	15.5924	10.9616	13.1016	11.9068	14.9526	15.1479	12.6945	13.0027	34.0012	37.3759	14.3727	14.7561	15.8997	18.9624	18.3091	18.9898	0.81374	8.76739e-06	noDEG	1.0366	1.15239e-08	UP	1.0392	1.275e-11	UP	-0.115038	0.528254	noDEG	-0.0725782	0.682337	noDEG
AT1G07173	0	0	0	0	0	0	0	0	0	0	0	0	0	0	0	0	0	0	NA	NA	NA	NA	NA	NA	NA	NA	NA	NA	NA	NA	NA	NA	NA
AT1G07175	0.0197648	0.0463041	0.0462682	0	0	0	0.0547713	0	0	0	0	0	0	0	0	0	0	0	-1.24049	NA	NA	-0.169515	NA	noDEG	-2.43629	NA	NA	-2.28441	NA	NA	-2.84901	NA	NA
AT1G07177	0	0	0	0	0	0	0	0	0	0	0	0	0	0	0	0	0	0	NA	NA	NA	NA	NA	NA	NA	NA	NA	NA	NA	NA	NA	NA	NA
AT1G07180	90.004	177.762	169.11	152.788	185.59	147.446	175.049	169.415	207.694	127.189	18.7331	18.9332	76.2858	74.0015	84.9831	108.989	103.111	106.174	1.10028	4.34369e-13	UP	1.2469	7.29035e-37	UP	-3.35226	3.02874e-228	DOWN	-1.19784	3.58187e-22	DOWN	-1.04127	1.92278e-18	DOWN
AT1G07183	0	0	0	0	0	0	0	0	0	0	0	0	0	0	0	0	0	0	NA	NA	NA	NA	NA	NA	NA	NA	NA	NA	NA	NA	NA	NA	NA
AT1G07187	0.928946	1.52804	1.43431	0.179698	0.47128	0.0470624	0.328628	0.185864	0.474068	0.515981	0.812131	0.784795	0.402033	0.386864	0.720196	0.406337	1.87556	0.675193	-1.47384	0.121953	noDEG	-1.02587	0.170348	noDEG	-1.04103	0.141053	noDEG	-1.61359	0.00885163	DOWN	-0.939873	0.234535	noDEG
AT1G07190	0.113648	0	0	0.089849	0.047128	0.0941247	0.109543	0.185864	0	0.25799	0.108284	0.0490497	0	0.165799	0	0.270891	0.133969	0.126599	4.37841	0.100057	noDEG	4.74651	0.0899067	noDEG	3.05901	NA	NA	2.61802	NA	NA	4.05091	0.0741954	noDEG
AT1G07193	0	0	0	0	0	0	0	0	0	0	0	0	0	0	0	0	0	0	NA	NA	NA	NA	NA	NA	NA	NA	NA	NA	NA	NA	NA	NA	NA
AT1G07197	0	0	0	0	0	0	0	0	0	0	0	0	0	0	0	0	0	0	NA	NA	NA	NA	NA	NA	NA	NA	NA	NA	NA	NA	NA	NA	NA
AT1G07200	32.1524	28.7549	30.8146	28.0778	24.0824	28.8963	19.882	22.4431	22.9659	22.7548	31.4024	28.5469	32.4642	33.3255	34.3478	38.8278	32.1525	32.8735	1.0603	4.32058e-12	UP	0.71512	6.00271e-08	noDEG	-0.138978	0.38339	noDEG	0.112145	0.430696	noDEG	-0.113047	0.565095	noDEG
AT1G07210	38.4277	23.6614	23.9669	19.7668	14.2327	17.9308	19.1152	17.7965	18.0146	20.1233	65.7826	60.9688	26.0317	22.6592	21.7721	41.8979	50.6849	46.5462	0.739705	0.000163504	noDEG	0.788108	2.24695e-08	noDEG	1.26366	3.0185e-24	UP	-0.0717291	0.680204	noDEG	0.627227	1.01846e-05	noDEG
AT1G07220	14.0824	7.50127	7.49545	2.0216	1.74374	1.60012	1.42405	1.16165	1.05348	0.722373	17.0006	16.9712	10.9052	8.40047	8.86395	20.046	24.1144	20.3824	-0.867186	0.00570619	noDEG	-1.46139	1.57394e-05	DOWN	1.03117	1.2167e-06	UP	0.273962	0.248521	noDEG	1.1857	1.94384e-11	UP
AT1G07230	27.3891	45.5633	46.0831	24.2592	17.6259	26.3549	17.472	18.4935	15.6969	6.96574	43.0429	46.1067	12.4128	12.9323	12.0771	30.2495	30.9468	30.3837	0.189687	0.432797	noDEG	-0.240139	0.15922	noDEG	-0.188097	0.145932	noDEG	-1.93032	3.88644e-44	DOWN	-0.918591	6.04011e-15	noDEG
AT1G07233	0	0	0	0	0	0	0	0	0	0	0	0	0	0	0	0	0	0	NA	NA	NA	NA	NA	NA	NA	NA	NA	NA	NA	NA	NA	NA	NA
AT1G07237	0	0	0	0	0	0	0	0	0	0	0	0	0	0	0	0	0	0	NA	NA	NA	NA	NA	NA	NA	NA	NA	NA	NA	NA	NA	NA	NA
AT1G07240	15.041	20.2349	19.3864	7.45747	7.68187	7.90648	6.90118	8.08508	6.63695	7.9977	10.8826	11.9191	17.5387	19.73	18.1157	15.6214	13.7541	13.1241	-0.167481	0.436482	noDEG	-0.286495	0.188152	noDEG	-0.945637	5.77909e-07	noDEG	-0.156189	0.348653	noDEG	-0.816147	5.88259e-06	noDEG
AT1G07243	0.0148236	0.0463041	0	0	0	0	0	0	0	0.0515981	0	0	0	0	0	0.0451486	0.0446563	0	-0.263274	NA	noDEG	-0.154603	NA	noDEG	-1.4552	NA	NA	-1.30333	NA	NA	0.0140212	NA	noDEG
AT1G07247	0	0	0	0	0	0	0	0	0	0	0	0	0	0	0	0	0	0	NA	NA	NA	NA	NA	NA	NA	NA	NA	NA	NA	NA	NA	NA	NA
AT1G07250	40.8489	50.5178	55.1979	23.6303	30.4447	27.0609	26.7831	28.2049	35.239	44.0132	27.3959	27.5169	46.4851	46.092	46.7573	39.189	41.3964	37.1778	0.234708	0.210782	noDEG	0.348898	0.0106489	noDEG	-1.09258	1.36391e-18	DOWN	-0.23838	0.0527561	noDEG	-0.762048	4.10988e-10	noDEG
AT1G07253	0	0	0	0	0	0	0	0	0	0	0	0	0	0	0	0	0	0	NA	NA	NA	NA	NA	NA	NA	NA	NA	NA	NA	NA	NA	NA	NA
AT1G07257	0	0	0	0	0	0	0	0	0	0	0	0	0	0	0	0	0	0	NA	NA	NA	NA	NA	NA	NA	NA	NA	NA	NA	NA	NA	NA	NA
AT1G07260	6.3198	2.36151	2.31341	0.40432	0.188512	0.517686	0.657255	0.418194	0.790113	4.33424	4.1148	4.26732	10.9052	7.01881	6.59256	8.57823	8.70798	6.07674	-1.45786	0.0239619	DOWN	-0.760401	0.178535	noDEG	0.693774	0.0992238	noDEG	1.75551	4.71619e-08	UP	1.40108	4.51472e-06	UP
AT1G07263	0	0	0	0	0	0	0	0	0	0	0	0	0	0	0	0	0	0	NA	NA	NA	NA	NA	NA	NA	NA	NA	NA	NA	NA	NA	NA	NA
AT1G07267	0	0	0	0	0	0	0	0	0	0	0	0	0	0	0	0	0	0	NA	NA	NA	NA	NA	NA	NA	NA	NA	NA	NA	NA	NA	NA	NA
AT1G07270	0.696709	1.1113	1.20297	0.179698	0.23564	0.282374	0.164314	0.278796	0.579416	0.825569	0.54142	0.784795	0.753812	0.828994	0.609396	0.270891	0.893126	0.464196	-1.11582	0.183307	noDEG	-0.612567	0.474251	noDEG	-0.948191	0.238969	noDEG	-0.71583	0.227091	noDEG	-1.43545	0.0423248	DOWN
AT1G07273	0	0	0	0	0	0	0	0	0	0	0	0	0	0	0	0	0	0	NA	NA	NA	NA	NA	NA	NA	NA	NA	NA	NA	NA	NA	NA	NA
AT1G07277	0	0	0	0	0	0	0	0	0	0	0	0	0	0	0	0	0	0	NA	NA	NA	NA	NA	NA	NA	NA	NA	NA	NA	NA	NA	NA	NA
AT1G07280	38.1856	72.4659	78.1932	28.0329	34.6391	25.3195	35.8204	38.5203	40.7698	40.7109	48.6196	49.9816	30.454	28.02	29.251	18.3755	31.4827	26.2059	-0.159904	0.443424	noDEG	0.193702	0.090176	noDEG	-0.759247	5.83301e-13	noDEG	-1.41646	5.62426e-31	DOWN	-1.90844	7.34173e-16	DOWN
AT1G07283	0	0	0	0	0	0	0	0	0	0	0	0	0	0	0	0	0	0	NA	NA	NA	NA	NA	NA	NA	NA	NA	NA	NA	NA	NA	NA	NA
AT1G07287	0.0444708	0.0463041	0	0	0	0	0	0	0	0	0	0	0.0502542	0.221065	0.0553997	0.0451486	0	0.0843992	-0.263274	NA	noDEG	-0.154603	NA	noDEG	-1.4552	NA	NA	2.15876	0.3889	noDEG	0.580713	NA	noDEG
AT1G07290	3.01907	2.2689	1.52685	0.269547	0.329896	0.235312	0.219085	0.046466	0.421393	1.65114	2.81539	2.89393	4.87465	4.9187	4.87517	2.57347	2.59007	2.15218	-1.57584	0.0259061	DOWN	-1.93409	0.023955	DOWN	0.436626	0.406149	noDEG	1.3094	6.26499e-05	UP	0.0248124	0.957532	noDEG
AT1G07293	0	0	0	0	0	0	0	0	0	0	0	0	0	0	0	0	0	0	NA	NA	NA	NA	NA	NA	NA	NA	NA	NA	NA	NA	NA	NA	NA
AT1G07297	0	0	0	0	0	0	0	0	0	0	0	0	0	0	0	0	0	0	NA	NA	NA	NA	NA	NA	NA	NA	NA	NA	NA	NA	NA	NA	NA
AT1G07300	6.30497	2.91716	3.28504	1.43758	1.41384	1.08243	1.25974	1.34751	1.47488	5.10821	6.00977	6.91601	7.99041	9.28473	9.03015	6.27565	5.98394	5.10615	-0.0400943	0.939386	noDEG	-0.0211782	0.964574	noDEG	0.912382	0.00791749	noDEG	1.44638	3.46792e-09	UP	0.567727	0.0446695	noDEG
AT1G07303	0	0	0	0.0449245	0	0	0	0	0	0	0	0	0	0	0	0	0	0	2.16419	NA	NA	NA	NA	NA	NA	NA	NA	NA	NA	NA	NA	NA	NA
AT1G07310	46.6647	38.6176	41.5488	35.4904	35.9115	33.5084	39.4353	36.6152	37.2406	43.4456	52.2471	55.1318	54.375	50.7344	52.2973	44.4262	39.7888	37.1356	1.00395	2.36536e-15	UP	1.08241	5.43509e-20	UP	0.273973	0.0272132	noDEG	0.336904	0.00745685	noDEG	-0.318052	0.0532782	noDEG
AT1G07313	0.45459	0.694562	0.462682	0.0449245	0.188512	0	0	0.046466	0	0.103196	0.27071	0.833845	0.251271	0.165799	0.276998	0.406337	0.535876	0.421996	-1.70506	0.263587	noDEG	-3.81934	0.0385424	DOWN	-0.215354	0.855025	noDEG	-1.37569	0.141337	noDEG	-0.68601	0.370511	noDEG
AT1G07317	0.0197648	0	0	0	0	0	0	0	0	0	0	0	0	0.0552662	0.0553997	0	0	0.0843992	NA	NA	NA	NA	NA	NA	NA	NA	NA	2.0515	NA	NA	1.41478	NA	NA
AT1G07320	192.084	389.418	377.271	278.981	295.163	256.819	323.479	339.806	335.851	191.068	345.589	347.566	128.299	138.718	148.194	53.7719	118.384	91.9951	0.730394	1.8097e-09	noDEG	0.964069	6.32833e-25	noDEG	-0.294443	5.50385e-05	noDEG	-1.52302	1.00087e-40	DOWN	-2.46387	1.02436e-15	DOWN
AT1G07323	8.10851	3.51911	3.79399	0.359396	0.282768	0.470624	0.383399	0.557592	0.948135	2.42511	12.182	11.1833	5.62847	6.52142	5.92776	11.8741	8.35073	11.9003	-2.10051	8.21335e-05	DOWN	-1.38011	0.00658569	DOWN	1.52779	1.6554e-08	UP	0.66706	0.0115891	noDEG	1.22333	3.72482e-05	UP
AT1G07327	0.0049412	0.0463041	0.0462682	0	0	0	0	0	0	0	0	0	0	0	0	0	0.0446563	0	-1.24049	NA	NA	-1.13139	NA	NA	-2.43629	NA	NA	-2.28441	NA	NA	-1.8872	NA	NA
AT1G07330	20.1848	0.324129	0.0925364	22.2376	14.5626	25.9314	16.5957	18.2611	16.8557	65.2716	4.54793	4.36542	35.8815	40.1786	44.4859	7.7204	4.68891	5.40155	7.84744	7.63249e-45	UP	7.53979	1.38779e-48	UP	4.26685	1.80225e-10	UP	7.53841	6.9881e-49	UP	4.50273	1.07881e-12	UP
AT1G07333	0.0049412	0	0	0	0	0	0	0.046466	0	0	0	0	0	0	0	0	0.0446563	0	NA	NA	NA	2.2733	NA	NA	NA	NA	NA	NA	NA	NA	0.555518	NA	noDEG
AT1G07337	0.0049412	0	0	0	0	0	0	0	0	0	0	0	0	0.0552662	0	0	0	0	NA	NA	NA	NA	NA	NA	NA	NA	NA	1.12018	NA	NA	NA	NA	NA
AT1G07340	1.34401	0	0	0.134773	0.329896	0.235312	0.109543	0.23233	0.474068	9.23606	0.108284	0.196199	1.05534	1.27112	1.66199	0.361188	0.0893126	0.126599	5.97573	0.00234588	UP	6.14192	0.0016472	UP	4.01224	0.206325	noDEG	7.23335	6.51787e-06	UP	4.17633	0.0734425	noDEG
AT1G07343	0	0	0	0	0	0	0	0	0	0	0	0	0	0	0	0	0	0	NA	NA	NA	NA	NA	NA	NA	NA	NA	NA	NA	NA	NA	NA	NA
AT1G07347	0	0	0	0	0	0	0	0	0	0	0	0	0	0	0	0	0	0	NA	NA	NA	NA	NA	NA	NA	NA	NA	NA	NA	NA	NA	NA	NA
AT1G07350	375.294	52.231	48.4428	1651.42	1794.92	1693.73	1527.79	1559.86	1338.56	958.899	466.434	479.755	355.146	513.976	563.913	194.861	151.385	167.828	6.28812	0	UP	6.04412	0	UP	3.08318	0	UP	3.19237	3.06992e-63	UP	1.43729	3.31606e-15	UP
AT1G07353	0	0	0	0	0	0	0	0	0	0	0	0	0	0	0	0	0	0	NA	NA	NA	NA	NA	NA	NA	NA	NA	NA	NA	NA	NA	NA	NA
AT1G07357	0.0148236	0	0	0	0	0	0	0	0	0.0515981	0.054142	0	0	0	0	0	0	0.0421996	NA	NA	NA	NA	NA	NA	1.50642	NA	NA	NA	NA	NA	0.555518	NA	noDEG
AT1G07360	131.772	42.9239	45.713	53.0109	30.8688	51.0156	52.6352	44.4215	77.8524	282.809	57.3906	56.6524	205.439	215.759	214.895	101.133	83.9985	88.9989	1.22116	5.65738e-07	UP	1.54903	1.12428e-15	UP	0.215681	0.0760441	noDEG	2.20593	1.08307e-103	UP	0.714252	1.14325e-05	noDEG
AT1G07367	0.311296	0.879778	0.555218	0.179698	0	0	0.219085	0.046466	0.105348	0	0.054142	0.0490497	0.201017	0.0552662	0.0553997	0.677228	0.937782	0.632994	-2.3724	0.141504	noDEG	-1.40292	0.23797	noDEG	-3.9539	0.00940217	DOWN	-2.81933	0.00939493	DOWN	-0.278042	0.691135	noDEG
AT1G07370	12.9904	7.73279	8.74469	8.40088	8.10602	8.98891	7.83229	6.92343	7.63775	8.51368	35.3548	41.6922	4.87465	4.86343	5.87236	4.46971	9.37782	7.84912	1.24625	3.87935e-10	UP	1.02384	2.20753e-07	UP	2.0779	7.11404e-34	UP	-0.714641	0.00320639	noDEG	-0.526025	0.161315	noDEG
AT1G07373	0.736239	1.80586	1.11044	0.224622	0.377024	0.235312	1.04065	0.23233	0.474068	0.309589	0.054142	0.245248	0.552796	0.44213	0.498597	0.993268	1.83091	1.43479	-1.19418	0.133828	noDEG	-0.175671	0.84801	noDEG	-3.41367	0.000529748	DOWN	-1.60537	0.00981636	DOWN	-0.380029	0.502987	noDEG
AT1G07380	16.0737	14.8173	14.2969	7.81686	7.54048	6.77698	6.68209	6.04058	5.63614	5.77899	22.1982	18.3936	10.3021	12.6007	11.4677	21.1747	21.3904	20.8466	0.219101	0.329796	noDEG	-0.0820522	0.742582	noDEG	0.330072	0.0996593	noDEG	-0.40068	0.0345306	noDEG	0.205156	0.204031	noDEG
AT1G07383	0.0049412	0.0926082	0.0462682	0	0	0	0	0	0	0	0	0	0	0	0	0	0.0446563	0	-1.83521	NA	NA	-1.72633	NA	NA	-3.02908	NA	NA	-2.87721	NA	NA	-2.47778	NA	NA
AT1G07390	11.849	6.57518	7.17157	3.72873	3.58173	3.05905	2.95765	3.20615	3.52917	1.03196	5.30592	4.75782	4.42237	4.31077	3.60098	22.4388	27.6869	30.3837	0.209482	0.498204	noDEG	0.0776629	0.80435	noDEG	-0.598273	0.0529797	noDEG	-0.792799	0.00206556	noDEG	1.63254	9.20371e-15	UP
AT1G07393	0.108706	0.0463041	0	0	0.047128	0	0	0	0	0	0.162426	0.0980994	0.0502542	0.0552662	0	0.270891	0.178625	0.210998	0.701452	NA	noDEG	-0.154603	NA	noDEG	2.33378	0.454681	noDEG	0.537545	NA	noDEG	2.91802	0.152745	noDEG
AT1G07397	0.0098824	0	0	0	0	0	0	0	0	0	0	0	0	0.110532	0	0	0	0	NA	NA	NA	NA	NA	NA	NA	NA	NA	2.03287	NA	NA	NA	NA	NA
AT1G07400	2326.72	10.3258	1.34178	14357.4	13724.5	14944	13686	13601	12397.7	7952.4	680.62	673.06	3698.51	4578.86	4789.13	999.047	429.862	668.315	12.4398	1.9202e-48	UP	12.2932	6.64558e-47	UP	6.68998	2.024e-07	UP	9.47158	3.55031e-28	UP	6.56708	2.8454e-11	UP
AT1G07407	0.0197648	0.0463041	0.0462682	0	0	0.0470624	0	0	0	0	0	0	0	0	0	0.135446	0	0.0421996	-0.278625	NA	noDEG	-1.13139	NA	NA	-2.43629	NA	NA	-2.28441	NA	NA	0.0376756	0.991159	noDEG
AT1G07410	22.7394	1.20391	1.61939	19.5422	24.0824	16.5189	17.9102	18.3541	22.9133	120.43	10.6118	9.31944	14.9757	29.899	37.561	5.14694	4.51029	5.40155	5.0299	1.66206e-72	UP	4.96758	7.27757e-96	UP	2.67297	5.19363e-15	UP	4.23237	7.69858e-30	UP	1.50166	9.32958e-06	UP
AT1G07413	0.0148236	0	0.0462682	0	0	0	0	0	0	0	0	0	0.0502542	0.0552662	0	0	0	0.0421996	-0.230862	NA	noDEG	-0.121576	NA	noDEG	-1.42834	NA	NA	0.556704	NA	noDEG	-0.881121	NA	noDEG
AT1G07417	0.0148236	0	0	0	0	0	0	0	0	0	0.054142	0	0	0	0	0.0451486	0	0.0421996	NA	NA	NA	NA	NA	NA	1.50642	NA	NA	NA	NA	NA	1.46313	NA	NA
AT1G07420	35.4334	10.3258	11.7984	10.2877	9.51986	9.69484	8.70863	8.45681	11.1142	82.8665	36.6542	40.9074	23.2174	27.4673	34.6248	32.823	35.5018	30.4259	1.03186	2.40185e-08	UP	0.931238	6.57248e-07	noDEG	1.66252	2.92996e-25	UP	1.31113	4.18173e-10	UP	1.24012	2.87409e-15	UP
AT1G07423	0.0395296	0	0.0462682	0	0	0	0	0	0	0	0.216568	0.0490497	0	0.0552662	0	0	0.0893126	0	-0.230862	NA	noDEG	-0.121576	NA	noDEG	2.37584	0.451522	noDEG	-0.315049	NA	noDEG	-0.00609736	NA	noDEG
AT1G07430	71.8204	3.24129	4.11787	10.1979	12.4889	8.04766	13.5833	11.1054	13.4319	81.4218	5.4142	5.98406	82.9194	80.4124	98.5006	135.084	103.469	105.457	2.67959	7.4267e-24	UP	2.95331	6.7453e-47	UP	0.485335	0.180275	noDEG	4.51798	2.91059e-127	UP	4.63388	4.33654e-89	UP
AT1G07433	0	0	0	0	0	0	0	0	0	0	0	0	0	0	0	0	0	0	NA	NA	NA	NA	NA	NA	NA	NA	NA	NA	NA	NA	NA	NA	NA
AT1G07437	0.0098824	0	0	0	0	0	0	0	0	0	0	0.0490497	0	0	0	0	0.0446563	0	NA	NA	NA	NA	NA	NA	1.42634	NA	NA	NA	NA	NA	0.555518	NA	noDEG
AT1G07440	16.0194	25.1894	23.643	29.3806	33.6494	32.1906	35.9847	34.3384	34.4489	22.8064	24.6888	23.0043	7.33711	11.8822	14.7917	6.36595	16.3889	12.1113	1.57773	2.88961e-26	UP	1.68331	1.64426e-39	UP	-0.183575	0.287543	noDEG	-1.16175	1.86368e-05	DOWN	-1.41401	0.00021376	DOWN
AT1G07447	0	0	0	0	0	0	0	0	0	0	0	0	0	0	0	0	0	0	NA	NA	NA	NA	NA	NA	NA	NA	NA	NA	NA	NA	NA	NA	NA
AT1G07450	1.3786	4.25998	3.97906	2.78532	2.92194	3.43555	3.2315	4.04254	3.84521	3.81826	0	0.0980994	0.954829	1.60272	2.04979	0.135446	0.803814	0.464196	0.764222	0.0137405	noDEG	1.01639	0.000283203	UP	-6.4782	1.64541e-08	DOWN	-1.48273	0.000252249	DOWN	-3.48128	4.51217e-09	DOWN
AT1G07453	0	0	0	0	0	0	0	0	0	0	0	0	0	0	0	0	0	0	NA	NA	NA	NA	NA	NA	NA	NA	NA	NA	NA	NA	NA	NA	NA
AT1G07457	0.321178	0	0	0	0	0	0.383399	0.371728	0.0526742	0.773971	0.054142	0	0.351779	0.939526	0.720196	0.135446	0.223282	0.126599	NA	NA	NA	6.18178	0.00219613	UP	1.50642	NA	NA	6.23931	0.000325192	UP	3.90758	0.0884919	noDEG
AT1G07460	0.568238	0.0463041	0	0.314471	0.329896	0.470624	0.492941	0.23233	0.421393	2.47671	0.054142	0.0980994	0.552796	1.32639	1.38499	0.0902971	0.0446563	0.0421996	5.20326	0.00386208	UP	5.19763	0.00374679	UP	1.55853	NA	NA	5.49595	0.000924932	UP	1.01461	NA	NA
AT1G07463	0	0	0	0	0	0	0	0	0	0	0	0	0	0	0	0	0	0	NA	NA	NA	NA	NA	NA	NA	NA	NA	NA	NA	NA	NA	NA	NA
AT1G07467	0.0049412	0	0	0	0	0	0	0	0	0	0	0	0	0	0	0	0	0.0421996	NA	NA	NA	NA	NA	NA	NA	NA	NA	NA	NA	NA	0.555518	NA	noDEG
AT1G07470	22.5961	16.1138	13.7879	6.51405	8.90719	6.25929	6.24392	8.08508	8.11182	13.2091	14.6184	14.2244	33.4693	33.1597	32.6858	24.5608	24.1144	24.3914	0.148688	0.622773	noDEG	0.166359	0.495977	noDEG	-0.202366	0.357502	noDEG	1.09244	8.49354e-13	UP	0.370619	0.0348288	noDEG
AT1G07473	0.588003	0.0463041	0	0	0	0.0470624	0	0	0	0.619177	0.054142	0.0980994	1.25635	1.71325	1.93899	0.270891	0.133969	0.168798	0.701462	NA	noDEG	-0.154603	NA	noDEG	1.55853	NA	NA	6.08818	0.000123362	UP	2.7159	0.200704	noDEG
AT1G07476	1.20071	0	0	0.089849	0	0	0.109543	0	0.0526742	1.28995	0.108284	0.196199	2.91474	3.70284	2.60378	0.857823	0.35725	0.548595	3.01116	NA	NA	3.81267	0.273702	noDEG	4.01224	0.206325	noDEG	8.44059	3.97946e-08	UP	5.78539	0.00132975	UP
AT1G07477	0.0098824	0.0926082	0.0925364	0	0	0	0	0	0.0526742	0	0.054142	0	0	0	0	0	0	0.0421996	-2.24049	NA	NA	-1.16955	NA	NA	-1.96152	0.558983	noDEG	-3.28442	NA	NA	-2.88721	0.281113	noDEG
AT1G07480	22.9618	14.5395	13.6954	7.72701	8.43591	7.15348	7.39412	7.99215	9.63937	20.6908	13.7521	11.6248	34.5246	40.897	36.7854	21.8971	19.2022	18.7366	0.337909	0.121614	noDEG	0.403006	0.0402733	noDEG	-0.303903	0.174098	noDEG	1.35088	2.41686e-19	UP	0.16648	0.406502	noDEG
AT1G07483	0.0592944	0.0926082	0.138805	0	0	0	0	0	0	0	0	0	0.201017	0.165799	0	0.0451486	0.0446563	0.0843992	-2.55651	NA	NA	-2.44728	NA	NA	-3.7535	0.269394	noDEG	0.0340409	0.986024	noDEG	-1.31585	0.465251	noDEG
AT1G07485	0.0691768	0.138912	0.138805	0.0449245	0.047128	0.141187	0	0	0	0.0515981	0	0.0490497	0	0.0552662	0.0553997	0.0902971	0	0.0421996	0.361473	0.86164	noDEG	-2.71635	NA	NA	-2.59438	0.37742	noDEG	-1.99169	0.346653	noDEG	-1.97493	0.313209	noDEG
AT1G07487	0	0	0	0	0	0	0	0	0	0	0	0	0	0	0	0	0	0	NA	NA	NA	NA	NA	NA	NA	NA	NA	NA	NA	NA	NA	NA	NA
AT1G07490	0.0395296	0.277825	0.138805	0.089849	0.094256	0.0941247	0.164314	0.046466	0	0.0515981	0	0	0	0.165799	0.0553997	0	0	0	0.0246	0.990582	noDEG	-0.405742	0.847457	noDEG	-4.61408	0.0866912	noDEG	-1.58595	0.366322	noDEG	-5.02523	0.0364359	DOWN
AT1G07493	0.153177	0	0	0	0	0	0	0	0	0.0515981	0.054142	0	0.452287	0.663195	0.332398	0.0902971	0	0	NA	NA	NA	NA	NA	NA	1.50642	NA	NA	5.76757	0.00129783	UP	1.5107	NA	NA
AT1G07497	0	0	0	0	0	0	0	0	0	0	0	0	0	0	0	0	0	0	NA	NA	NA	NA	NA	NA	NA	NA	NA	NA	NA	NA	NA	NA	NA
AT1G07500	0	0	0	0	0	0	0	0	0	0	0	0	0	0	0	0	0	0	NA	NA	NA	NA	NA	NA	NA	NA	NA	NA	NA	NA	NA	NA	NA
AT1G07503	0.0049412	0.0926082	0	0	0	0	0	0	0	0	0	0.0490497	0	0	0	0	0	0	-1.26943	NA	NA	-1.16088	NA	NA	-1.03668	NA	NA	-2.30845	NA	NA	-2.86812	NA	NA
AT1G07507	0.0049412	0	0	0	0	0	0	0	0	0	0	0	0	0	0.0553997	0	0	0	NA	NA	NA	NA	NA	NA	NA	NA	NA	1.12018	NA	NA	NA	NA	NA
AT1G07510	162.818	37.0896	37.1996	47.2606	43.8762	50.8744	54.4426	53.8541	53.4116	140.76	99.8921	96.775	245.09	235.213	220.823	214.049	156.297	179.137	1.5499	1.75114e-30	UP	1.70516	5.49642e-54	UP	1.25603	1.43115e-33	UP	2.60046	7.29677e-127	UP	1.9734	1.46276e-23	UP
AT1G07513	0.049412	0	0	0	0	0.0470624	0	0	0	0.0515981	0.216568	0	0	0.165799	0.0553997	0	0.0446563	0	2.16419	NA	NA	NA	NA	NA	3.52113	NA	NA	3.04241	NA	NA	0.555518	NA	noDEG
AT1G07517	3.37978	0.0463041	0.138805	0.449245	0.141384	0.423561	0.492941	0.418194	0.579416	2.88949	0.974557	0.637646	8.4427	10.0585	7.70055	2.25743	0.893126	1.51919	3.07676	0.0142854	UP	3.5886	0.000730162	UP	2.9794	0.0220383	UP	6.50621	4.96728e-17	UP	3.7519	0.000191057	UP
AT1G07520	0	0	0	0	0	0	0	0	0	0	0	0	0	0	0	0	0	0	NA	NA	NA	NA	NA	NA	NA	NA	NA	NA	NA	NA	NA	NA	NA
AT1G07523	0	0	0	0	0	0	0	0	0	0	0	0	0	0	0	0	0	0	NA	NA	NA	NA	NA	NA	NA	NA	NA	NA	NA	NA	NA	NA	NA
AT1G07527	0	0	0	0	0	0	0	0	0	0	0	0	0	0	0	0	0	0	NA	NA	NA	NA	NA	NA	NA	NA	NA	NA	NA	NA	NA	NA	NA
AT1G07530	74.9877	47.3691	49.507	74.979	69.1839	84.1475	80.1304	83.1277	78.0631	93.0829	73.0918	75.7818	90.7088	84.9442	88.3071	67.8131	63.1887	63.215	1.85259	1.61729e-40	UP	1.90154	8.58078e-65	UP	0.471846	1.1604e-05	noDEG	0.809233	1.00503e-12	noDEG	0.087136	0.544745	noDEG
AT1G07533	0.0098824	0	0	0	0	0	0	0	0	0.0515981	0	0	0	0.0552662	0	0	0	0	NA	NA	NA	NA	NA	NA	NA	NA	NA	1.12018	NA	NA	NA	NA	NA
AT1G07537	0	0	0	0	0	0	0	0	0	0	0	0	0	0	0	0	0	0	NA	NA	NA	NA	NA	NA	NA	NA	NA	NA	NA	NA	NA	NA	NA
AT1G07540	0.276707	0.0463041	0	0.089849	0	0	0.0547713	0	0.0526742	0.0515981	0.054142	0.245248	0.251271	0.276331	0.221599	0.541783	0.312594	0.675193	1.55654	NA	NA	1.74197	NA	NA	2.53756	0.401572	noDEG	3.37426	0.0882324	noDEG	4.13589	0.0227353	UP
AT1G07543	0.0444708	0.0463041	0.0462682	0	0.047128	0	0.109543	0.092932	0	0	0	0	0.0502542	0.110532	0.0553997	0	0.133969	0.0843992	-0.278625	NA	noDEG	1.7436	0.474105	noDEG	-2.43629	NA	NA	0.576879	0.805278	noDEG	0.307423	0.904887	noDEG
AT1G07547	0.049412	0	0	0	0	0	0	0	0.105348	0.103196	0.054142	0	0	0.0552662	0	0.180594	0.0446563	0.0421996	NA	NA	NA	3.12874	NA	NA	1.50642	NA	NA	1.12018	NA	NA	3.06519	0.297888	noDEG
AT1G07550	0.212472	0.601954	0.832827	0.269547	0.141384	0.188249	0.0547713	0.092932	0.0526742	0.25799	0.054142	0	0.100508	0.110532	0.110799	0.225743	0.267938	0.253198	-0.638094	0.543589	noDEG	-2.23166	0.0817083	noDEG	-4.93653	0.00839074	DOWN	-2.79272	0.00642347	DOWN	-1.85751	0.0164295	DOWN
AT1G07553	0.0049412	0.0463041	0	0	0	0	0	0	0	0	0	0	0	0	0	0	0	0.0421996	-0.263274	NA	noDEG	-0.154603	NA	noDEG	-1.4552	NA	NA	-1.30333	NA	NA	-0.90122	NA	noDEG
AT1G07557	0	0	0	0	0	0	0	0	0	0	0	0	0	0	0	0	0	0	NA	NA	NA	NA	NA	NA	NA	NA	NA	NA	NA	NA	NA	NA	NA
AT1G07560	0.706592	1.20391	1.66565	0.673867	0.801176	0.941247	0.328628	0.836388	0.579416	1.08356	0.649705	0.735745	0.251271	0.773727	0.609396	0.586931	0.446563	0.253198	0.370061	0.552609	noDEG	-0.116328	0.882158	noDEG	-1.19457	0.104811	noDEG	-1.45841	0.0266948	DOWN	-2.07719	0.000969404	DOWN
AT1G07563	0	0	0	0	0	0	0	0	0	0	0	0	0	0	0	0	0	0	NA	NA	NA	NA	NA	NA	NA	NA	NA	NA	NA	NA	NA	NA	NA
AT1G07567	0	0	0	0	0	0	0	0	0	0	0	0	0	0	0	0	0	0	NA	NA	NA	NA	NA	NA	NA	NA	NA	NA	NA	NA	NA	NA	NA
AT1G07570	9.9664	26.6249	27.7609	8.31103	9.94401	7.43585	7.6132	7.75982	8.1645	3.76666	7.8506	8.1913	7.13609	8.45574	7.14656	7.40436	10.7175	10.5921	-0.466718	0.0242229	noDEG	-0.626375	9.10225e-05	noDEG	-1.90914	1.62821e-26	DOWN	-1.89735	4.82374e-29	DOWN	-1.84065	6.04822e-18	DOWN
AT1G07573	0.0148236	0	0	0	0	0	0	0	0	0	0	0	0	0.110532	0.0553997	0	0	0	NA	NA	NA	NA	NA	NA	NA	NA	NA	2.63036	NA	NA	NA	NA	NA
AT1G07580	0.0098824	0	0	0	0	0	0	0	0	0	0	0	0	0.0552662	0	0	0.0446563	0	NA	NA	NA	NA	NA	NA	NA	NA	NA	1.12018	NA	NA	0.555518	NA	noDEG
AT1G07583	0.0098824	0	0	0	0	0	0	0	0	0.0515981	0	0	0	0.0552662	0	0	0	0	NA	NA	NA	NA	NA	NA	NA	NA	NA	1.12018	NA	NA	NA	NA	NA
AT1G07587	0.424943	0.0926082	0.0925364	0.179698	0.282768	0.141187	0	0.046466	0.0526742	0.464383	0.324852	0.490497	0.552796	0.607929	0.664796	0.496634	0.401907	0.253198	2.31938	0.0967712	noDEG	-0.308219	0.912032	noDEG	1.99122	0.219082	noDEG	2.66315	0.0130906	UP	1.7172	0.159524	noDEG
AT1G07590	777.533	395.9	557.3	520.81	681.424	525.169	530.624	629.614	588.107	713.395	347.159	369.148	537.116	687.07	711.442	1320.87	1171.16	1198.55	1.47833	1.5865e-14	UP	1.46341	6.74035e-22	UP	-0.556611	0.0199153	noDEG	0.388144	0.0332833	noDEG	1.04051	4.72196e-08	UP
AT1G07593	0.138354	0	0	0	0.047128	0	0.219085	0.139398	0	0.309589	0.216568	0.0980994	0.100508	0.386864	0.166199	0.0451486	0	0.126599	2.16419	NA	NA	5.01141	0.0581024	noDEG	4.05908	0.195832	noDEG	4.61261	0.0326065	UP	2.43903	NA	NA
AT1G07597	0.133412	0	0	0	0	0	0	0	0	0.154794	0	0	0.100508	0.607929	0.443197	0.0451486	0.0893126	0	NA	NA	NA	NA	NA	NA	NA	NA	NA	5.43173	0.00542236	UP	2.04176	NA	NA
AT1G07600	0	0	0	0	0	0	0	0	0	0	0	0	0	0	0	0	0	0	NA	NA	NA	NA	NA	NA	NA	NA	NA	NA	NA	NA	NA	NA	NA
AT1G07603	0.400237	0	0.0925364	0.269547	0.141384	0.376499	0.43817	0.46466	0.526742	1.08356	0.108284	0.0980994	0.753812	1.27112	0.498597	0.180594	0.0893126	0.126599	3.71489	0.0193515	UP	4.53523	0.000700423	UP	1.02664	0.740682	noDEG	4.13043	0.00173482	UP	1.19756	0.55905	noDEG
AT1G07607	1.03271	1.1113	0.740291	0.134773	0.141384	0.0470624	0.109543	0.092932	0.158023	0.567579	0.487278	0.245248	1.35686	1.65799	1.21879	1.53505	1.11641	1.26599	-1.90662	0.0805609	noDEG	-1.79718	0.0862511	noDEG	-1.49719	0.123181	noDEG	0.549828	0.315105	noDEG	0.16351	0.784336	noDEG
AT1G07610	142.386	73.1142	110.581	92.1401	137.567	95.4895	97.1642	120.812	108.245	162.276	31.619	36.1496	93.3722	116.28	115.01	267.054	217.432	231.001	1.44578	1.36969e-09	UP	1.4187	4.63137e-15	UP	-1.58229	4.40499e-08	DOWN	0.188228	0.344673	noDEG	1.05082	4.28452e-06	UP
AT1G07613	0	0	0	0	0	0	0	0	0	0	0	0	0	0	0	0	0	0	NA	NA	NA	NA	NA	NA	NA	NA	NA	NA	NA	NA	NA	NA	NA
AT1G07615	14.4431	7.36235	6.70889	4.35768	3.44035	3.95324	4.05307	4.55367	3.79254	4.79862	21.6027	23.5438	10.9052	12.3796	12.0771	16.2083	17.9965	15.4451	0.354275	0.224838	noDEG	0.403731	0.145154	noDEG	1.5327	1.65801e-14	UP	0.689728	0.000717529	noDEG	0.8992	1.30707e-06	noDEG
AT1G07617	0	0	0	0	0	0	0	0	0	0	0	0	0	0	0	0	0	0	NA	NA	NA	NA	NA	NA	NA	NA	NA	NA	NA	NA	NA	NA	NA
AT1G07620	2.19883	2.31521	3.28504	0.584018	0.565536	0.611811	0.821569	0.511126	1.05348	0.515981	2.16568	2.01104	2.11067	2.10012	0.720196	2.70891	3.48319	2.82737	-1.04935	0.0489084	DOWN	-0.662419	0.222857	noDEG	-0.568497	0.256871	noDEG	-0.818418	0.116292	noDEG	-0.23038	0.540095	noDEG
AT1G07623	0	0	0	0	0	0	0	0	0	0	0	0	0	0	0	0	0	0	NA	NA	NA	NA	NA	NA	NA	NA	NA	NA	NA	NA	NA	NA	NA
AT1G07627	0	0	0	0	0	0	0	0	0	0	0	0	0	0	0	0	0	0	NA	NA	NA	NA	NA	NA	NA	NA	NA	NA	NA	NA	NA	NA	NA
AT1G07630	19.9625	15.2341	18.8312	3.00994	3.62886	3.29436	3.34105	4.13547	4.10859	5.00501	9.47486	8.0932	22.3631	20.4485	17.0631	30.5204	30.143	31.9029	-1.16066	1.10797e-06	DOWN	-0.969109	1.70785e-05	noDEG	-1.10263	3.02675e-07	DOWN	0.178241	0.373259	noDEG	0.527161	0.00184013	noDEG
AT1G07633	0.0049412	0	0	0	0	0	0	0	0	0	0	0	0	0	0	0	0	0	NA	NA	NA	NA	NA	NA	NA	NA	NA	NA	NA	NA	NA	NA	NA
AT1G07637	0.0642356	0.0463041	0	0	0	0.0470624	0	0	0	0	0.054142	0.0490497	0.100508	0.221065	0.166199	0	0	0.0421996	0.701462	NA	noDEG	-0.154603	NA	noDEG	0.993989	NA	noDEG	2.74749	0.210611	noDEG	-0.90122	NA	noDEG
AT1G07640	29.4594	16.7621	16.1476	3.00994	2.6863	3.38849	2.95765	2.97382	3.58184	4.38584	29.1826	32.1766	37.2886	39.6259	35.1234	38.2408	33.0457	30.6791	-1.24253	1.56594e-07	DOWN	-1.21287	3.0084e-08	DOWN	0.750068	3.03287e-06	noDEG	1.12849	7.95069e-16	UP	0.714666	0.000112351	noDEG
AT1G07645	0.756004	0.879778	1.0179	0.134773	0.70692	0.423561	0.602484	0.278796	0.526742	1.80593	0.216568	0.0980994	0.804067	1.16059	0.997194	0.722377	0.535876	0.759593	0.0298266	0.980213	noDEG	0.136591	0.871793	noDEG	-2.75201	0.0115728	DOWN	0.00176569	0.997728	noDEG	-0.823711	0.174233	noDEG
AT1G07647	0	0	0	0	0	0	0	0	0	0	0	0	0	0	0	0	0	0	NA	NA	NA	NA	NA	NA	NA	NA	NA	NA	NA	NA	NA	NA	NA
AT1G07650	14.71	39.7752	36.9683	7.09807	5.41972	7.38879	5.64144	4.13547	5.05672	4.38584	16.2968	15.9411	6.0305	7.40568	5.76157	9.79724	22.864	16.6688	-1.33267	3.83951e-11	DOWN	-1.79649	9.66969e-22	DOWN	-1.40091	6.00426e-21	DOWN	-2.64009	1.86345e-51	DOWN	-1.56521	4.71548e-06	DOWN
AT1G07653	0.306354	0.0926082	0.0925364	0.359396	0	0.141187	0.219085	0.092932	0.158023	0.361187	0.649705	0.490497	0.251271	0.276331	0.276998	0.225743	0.178625	0.253198	2.05113	0.262824	noDEG	1.91259	0.208714	noDEG	2.47363	0.085527	noDEG	1.48094	0.26884	noDEG	0.915244	0.513042	noDEG
AT1G07657	0.138354	0	0	0	0	0	0	0	0	0.103196	0	0	0.251271	0.552662	0.387798	0	0.178625	0	NA	NA	NA	NA	NA	NA	NA	NA	NA	5.48456	0.00312947	UP	2.42765	NA	NA
AT1G07660	10.1393	16.6695	14.667	2.47085	3.48747	2.40018	2.30039	2.97382	3.84521	6.50136	6.11805	7.3084	10.1011	10.5559	10.5813	11.4226	12.0572	11.4783	-1.29421	2.24997e-06	DOWN	-1.20564	3.13802e-06	DOWN	-1.37145	1.6616e-09	DOWN	-0.64416	0.000507047	noDEG	-0.761359	1.48898e-05	noDEG
AT1G07663	0.553414	0.0463041	0	0.134773	0.188512	0	0	0.046466	0.105348	2.06392	0.162426	0.0980994	0.904575	0.994792	0.664796	0.31604	0.178625	0.337597	3.4097	0.192342	noDEG	2.25696	0.480337	noDEG	2.33378	0.454681	noDEG	5.15138	0.00193014	UP	3.25606	0.0992249	noDEG
AT1G07667	0	0	0	0	0	0	0	0	0	0	0	0	0	0	0	0	0	0	NA	NA	NA	NA	NA	NA	NA	NA	NA	NA	NA	NA	NA	NA	NA
AT1G07670	212.101	34.3114	34.9325	67.9708	52.1236	73.182	46.446	51.949	49.6717	292.51	321.062	313.624	255.09	221.949	223.482	178.156	149.599	160.907	2.0961	7.78823e-32	UP	1.68007	5.21242e-46	UP	3.04804	3.05189e-287	UP	2.7015	3.31397e-109	UP	1.90405	1.34497e-35	UP
AT1G07673	0	0	0	0	0	0	0	0	0	0	0	0	0	0	0	0	0	0	NA	NA	NA	NA	NA	NA	NA	NA	NA	NA	NA	NA	NA	NA	NA
AT1G07680	0.0148236	0	0	0	0	0	0	0	0	0	0	0.0490497	0	0	0.0553997	0.0451486	0	0	NA	NA	NA	NA	NA	NA	1.42634	NA	NA	1.12018	NA	NA	0.555518	NA	noDEG
AT1G07683	0.0395296	0.0463041	0.0925364	0.0449245	0	0	0	0	0	0	0	0	0.100508	0.110532	0	0.0902971	0.0446563	0.0421996	-0.854739	NA	noDEG	-1.70631	NA	NA	-3.01337	NA	NA	-0.0274901	0.990965	noDEG	-0.561812	0.791691	noDEG
AT1G07690	0.0098824	0.0463041	0.0462682	0	0	0	0	0	0	0	0	0	0	0	0.0553997	0	0	0	-1.24049	NA	NA	-1.13139	NA	NA	-2.43629	NA	NA	-1.32259	NA	NA	-2.84901	NA	NA
AT1G07693	0.153177	0.277825	0.138805	0.0449245	0.188512	0.141187	0.219085	0.092932	0.210697	0.103196	0.108284	0.196199	0.0502542	0.331597	0.166199	0	0.178625	0.210998	0.450755	0.789928	noDEG	0.882236	0.520169	noDEG	-0.603995	0.751513	noDEG	-0.265305	0.855839	noDEG	-1.02229	0.543156	noDEG
AT1G07697	0.118589	0	0	0	0.047128	0	0.0547713	0	0	0.0515981	0.162426	0.147149	0.201017	0.110532	0.0553997	0.180594	0.0446563	0.210998	2.16419	NA	NA	2.2733	NA	NA	4.03585	0.199081	noDEG	3.79703	0.131696	noDEG	3.77694	0.132599	noDEG
AT1G07700	36.3129	56.7225	53.2084	38.5452	35.1575	36.7557	38.9424	34.896	37.5567	27.6566	18.679	18.3936	32.6652	30.8938	33.406	45.3743	47.5143	47.0525	0.620833	5.08352e-06	noDEG	0.599282	1.24832e-06	noDEG	-1.71768	3.23852e-38	DOWN	-0.819107	5.16983e-10	noDEG	-0.570102	3.36357e-06	noDEG
AT1G07702	0	0	0	0	0	0	0	0	0	0	0	0	0	0	0	0	0	0	NA	NA	NA	NA	NA	NA	NA	NA	NA	NA	NA	NA	NA	NA	NA
AT1G07703	0.261884	0.0463041	0.0462682	0.134773	0	0.141187	0.109543	0.139398	0.105348	0.154794	0.433136	0.392397	0.402033	0.276331	0.276998	0.225743	0.178625	0.253198	2.19304	0.337158	noDEG	2.52715	0.174715	noDEG	3.00813	0.0998716	noDEG	2.7336	0.0721518	noDEG	1.9153	0.240406	noDEG
AT1G07705	25.7338	23.0131	22.1162	7.00822	7.87038	7.43585	9.09203	8.64268	9.11263	6.39816	26.692	27.664	19.5991	20.1169	16.7307	36.8412	37.6006	37.9796	-0.401922	0.0417251	noDEG	-0.168859	0.360142	noDEG	0.119511	0.488923	noDEG	-0.315986	0.057533	noDEG	0.399089	0.00332401	noDEG
AT1G07707	0.0197648	0.0463041	0.138805	0	0	0.0470624	0	0	0	0	0	0	0	0	0	0.0451486	0.133969	0	-1.26501	0.714818	noDEG	-2.11624	NA	NA	-3.42443	NA	NA	-3.27253	NA	NA	-0.984589	0.668084	noDEG
AT1G07710	2.84613	0.463041	0.323877	0.134773	0.329896	0.141187	0.164314	0.23233	0.158023	0.877167	5.46835	5.44452	2.965	3.7581	3.21318	2.66377	2.00953	2.15218	0.23129	0.862165	noDEG	0.0857905	0.946073	noDEG	3.64377	6.22441e-12	UP	3.01714	1.19843e-09	UP	2.20012	5.69578e-05	UP
AT1G07717	0	0	0	0	0	0	0	0	0	0	0	0	0	0	0	0	0	0	NA	NA	NA	NA	NA	NA	NA	NA	NA	NA	NA	NA	NA	NA	NA
AT1G07720	96.9908	46.9061	42.0578	10.6022	6.55079	9.41247	6.57255	6.08705	4.58265	5.263	12.8858	11.87	109.504	44.2683	56.4523	213.192	185.234	223.405	-1.13046	1.4194e-06	DOWN	-1.78025	4.74982e-17	DOWN	-1.99613	1.30109e-38	DOWN	0.604541	0.289889	noDEG	1.8893	1.18923e-29	UP
AT1G07723	0	0	0	0	0	0	0	0	0	0	0	0	0	0	0	0	0	0	NA	NA	NA	NA	NA	NA	NA	NA	NA	NA	NA	NA	NA	NA	NA
AT1G07725	0.0049412	0	0	0.0449245	0	0	0	0	0	0	0	0	0	0	0	0	0	0.0421996	2.16419	NA	NA	NA	NA	NA	NA	NA	NA	NA	NA	NA	0.555518	NA	noDEG
AT1G07727	0	0	0	0	0	0	0	0	0	0	0	0	0	0	0	0	0	0	NA	NA	NA	NA	NA	NA	NA	NA	NA	NA	NA	NA	NA	NA	NA
AT1G07728	0.390355	0.138912	0.138805	0.0449245	0.047128	0.0941247	0.109543	0.046466	0.105348	0.464383	0	0.196199	0.804067	0.939526	0.775595	0.406337	0.223282	0.168798	0.036536	0.988307	noDEG	0.473226	0.799739	noDEG	-0.638302	0.799523	noDEG	2.54203	0.0043043	UP	0.606543	0.639135	noDEG
AT1G07730	0.0049412	0	0	0	0	0	0	0	0	0	0	0	0	0	0.0553997	0	0	0	NA	NA	NA	NA	NA	NA	NA	NA	NA	1.12018	NA	NA	NA	NA	NA
AT1G07733	0	0	0	0	0	0	0	0	0	0	0	0	0	0	0	0	0	0	NA	NA	NA	NA	NA	NA	NA	NA	NA	NA	NA	NA	NA	NA	NA
AT1G07737	0	0	0	0	0	0	0	0	0	0	0	0	0	0	0	0	0	0	NA	NA	NA	NA	NA	NA	NA	NA	NA	NA	NA	NA	NA	NA	NA
AT1G07740	8.29133	2.73194	1.57312	0.808641	0.754048	0.894185	0.821569	0.836388	1.15883	3.71506	4.27722	5.44452	12.9153	11.1085	10.5813	10.2939	11.4767	9.57931	-0.201157	0.757605	noDEG	-0.0446992	0.943705	noDEG	1.02191	0.0189521	UP	2.3659	1.23716e-16	UP	1.94152	2.79947e-10	UP
AT1G07743	0.701651	1.1113	1.29551	0.0449245	0.094256	0	0.109543	0.185864	0.0526742	0.206392	0.757989	1.22624	0.351779	0.718461	0.443197	0.451486	0.669845	0.632994	-3.49658	0.00544496	DOWN	-2.17197	0.0280777	DOWN	-0.422835	0.583084	noDEG	-1.31416	0.0447048	DOWN	-1.3734	0.0151653	DOWN
AT1G07745	5.08944	8.24213	8.83722	2.11145	2.54491	1.64718	2.90288	2.23037	2.21232	2.16712	3.95237	4.85592	4.77415	4.2555	4.81977	4.60515	5.80532	6.45654	-0.822434	0.00931942	noDEG	-0.635832	0.0314761	noDEG	-1.10163	0.000145984	DOWN	-0.938357	6.83376e-05	noDEG	-0.934764	0.000166442	noDEG
AT1G07747	0.0098824	0	0	0	0	0	0	0	0	0	0	0	0	0.110532	0	0	0	0	NA	NA	NA	NA	NA	NA	NA	NA	NA	2.03287	NA	NA	NA	NA	NA
AT1G07750	34.4253	29.2179	31.4161	15.3642	19.888	16.0953	19.8272	16.9136	19.3841	17.1306	6.06391	6.22931	25.9814	26.5278	25.927	58.061	72.3879	61.527	0.376141	0.0541452	noDEG	0.468657	0.000924524	noDEG	-2.44979	3.68757e-41	DOWN	-0.265859	0.0551452	noDEG	0.743039	3.65428e-07	noDEG
AT1G07753	0	0	0	0	0	0	0	0	0	0	0	0	0	0	0	0	0	0	NA	NA	NA	NA	NA	NA	NA	NA	NA	NA	NA	NA	NA	NA	NA
AT1G07757	0.0049412	0	0	0	0	0	0	0	0	0	0	0	0	0	0	0.0451486	0	0	NA	NA	NA	NA	NA	NA	NA	NA	NA	NA	NA	NA	0.555518	NA	noDEG
AT1G07760	0.0049412	0	0	0	0	0	0	0	0	0	0	0	0	0	0.0553997	0	0	0	NA	NA	NA	NA	NA	NA	NA	NA	NA	1.12018	NA	NA	NA	NA	NA
AT1G07763	0.0148236	0	0	0	0	0	0	0	0	0	0	0	0.150762	0	0	0	0	0	NA	NA	NA	NA	NA	NA	NA	NA	NA	2.52528	NA	NA	NA	NA	NA
AT1G07767	0	0	0	0	0	0	0	0	0	0	0	0	0	0	0	0	0	0	NA	NA	NA	NA	NA	NA	NA	NA	NA	NA	NA	NA	NA	NA	NA
AT1G07770	159.319	249.024	268.679	136.301	141.337	117.185	150.402	156.916	152.966	87.4072	211.587	222.146	76.4366	89.0892	94.8996	156.485	190.325	186.522	0.224815	0.128111	noDEG	0.414592	2.18249e-05	noDEG	-0.403001	9.70259e-08	noDEG	-1.62844	8.72288e-37	DOWN	-0.875552	4.88413e-11	noDEG
AT1G07773	0.0049412	0	0	0	0	0	0	0	0	0	0	0	0.0502542	0	0	0	0	0	NA	NA	NA	NA	NA	NA	NA	NA	NA	1.12018	NA	NA	NA	NA	NA
AT1G07777	0	0	0	0	0	0	0	0	0	0	0	0	0	0	0	0	0	0	NA	NA	NA	NA	NA	NA	NA	NA	NA	NA	NA	NA	NA	NA	NA
AT1G07780	5.41556	6.52888	5.92233	2.15638	1.74374	2.25899	1.75268	2.13744	2.05429	1.34155	3.51923	3.43348	3.91982	3.03964	2.71458	9.21031	9.9137	10.0857	-0.401425	0.25253	noDEG	-0.483031	0.145049	noDEG	-0.990495	0.00301358	noDEG	-0.999724	0.000687656	noDEG	0.311967	0.154829	noDEG
AT1G07783	0.049412	0	0	0	0	0	0	0	0	0.103196	0	0	0	0	0.0553997	0.0902971	0.0893126	0.126599	NA	NA	NA	NA	NA	NA	NA	NA	NA	1.12018	NA	NA	3.25445	0.215149	noDEG
AT1G07787	0	0	0	0	0	0	0	0	0	0	0	0	0	0	0	0	0	0	NA	NA	NA	NA	NA	NA	NA	NA	NA	NA	NA	NA	NA	NA	NA
AT1G07790	35.0578	27.3657	27.1132	3.95336	4.00588	4.14149	5.03896	5.85472	5.95218	41.6913	21.2237	20.1594	49.7516	57.2558	51.4109	32.0555	27.0617	30.4681	-1.55599	8.12108e-16	DOWN	-1.11031	2.88317e-10	DOWN	-0.545602	0.000546814	noDEG	0.900868	4.00495e-12	noDEG	-0.197731	0.282662	noDEG
AT1G07793	0.024706	0	0.0462682	0	0	0	0	0	0	0	0	0.0980994	0.0502542	0.0552662	0	0	0	0	-0.230862	NA	noDEG	-0.121576	NA	noDEG	0.947042	NA	noDEG	0.556704	NA	noDEG	-1.84273	NA	NA
AT1G07795	0.686827	0.0463041	0.0925364	0	0	0	0	0	0	0.980364	0.216568	0.0980994	1.35686	2.43171	1.66199	0.31604	0.0893126	0.126599	-1.81562	NA	NA	-1.70631	NA	NA	1.03518	0.666036	noDEG	4.65321	3.16528e-06	UP	1.03121	0.5461	noDEG
AT1G07800	0.252001	0	0	0	0	0	0.0547713	0.046466	0	0.412785	0	0	0.301525	0.718461	1.16339	0.0451486	0.0446563	0.0421996	NA	NA	NA	3.18984	NA	NA	NA	NA	NA	6.3626	0.000279134	UP	2.03689	NA	NA
AT1G07803	0	0	0	0	0	0	0	0	0	0	0	0	0	0	0	0	0	0	NA	NA	NA	NA	NA	NA	NA	NA	NA	NA	NA	NA	NA	NA	NA
AT1G07807	0.182824	0	0.0462682	0.0449245	0	0.0470624	0	0	0	0.25799	0.054142	0.0980994	0.552796	0.386864	0.498597	0.0902971	0	0	1.61596	NA	NA	-0.121576	NA	noDEG	1.5771	NA	NA	4.32519	0.0149173	UP	0.06998	NA	noDEG
AT1G07810	88.66	43.8963	46.0831	15.6337	11.7349	17.1307	13.9119	14.2651	15.3282	35.1383	123.715	124.341	87.2412	66.6511	71.8534	107.86	103.781	109.592	-0.400022	0.0657247	noDEG	-0.466957	0.000336638	noDEG	1.31497	3.72814e-43	UP	0.691113	1.09145e-05	noDEG	0.919788	1.37968e-14	noDEG
AT1G07813	0	0	0	0	0	0	0	0	0	0	0	0	0	0	0	0	0	0	NA	NA	NA	NA	NA	NA	NA	NA	NA	NA	NA	NA	NA	NA	NA
AT1G07820	18.3516	43.5259	46.9622	6.37928	9.18996	7.6241	8.16092	7.71336	8.58589	7.17213	15.4305	17.3145	10.6036	12.7112	11.0245	17.924	24.4717	19.2852	-1.34831	1.77524e-11	DOWN	-1.30677	4.54666e-20	DOWN	-1.61332	3.50377e-30	DOWN	-2.03679	1.40361e-42	DOWN	-1.4737	2.8509e-17	DOWN
AT1G07823	0.0840004	0	0	0	0	0	0	0	0	0.25799	0.054142	0	0.201017	0.165799	0.110799	0	0	0.0843992	NA	NA	NA	NA	NA	NA	1.50642	NA	NA	4.17351	0.0670138	noDEG	1.41478	NA	NA
AT1G07827	0.0098824	0	0	0	0	0	0	0	0	0	0	0	0	0	0.110799	0	0	0	NA	NA	NA	NA	NA	NA	NA	NA	NA	2.07438	NA	NA	NA	NA	NA
AT1G07830	21.8747	12.6873	12.3999	9.43414	12.5361	10.7773	11.1186	11.7094	10.0081	8.30729	36.8707	40.1226	9.14626	10.0585	8.36535	26.6828	31.3041	27.8939	0.999088	1.5175e-06	noDEG	0.974582	2.08869e-07	noDEG	1.46919	2.5431e-21	UP	-0.502914	0.0102815	noDEG	0.855901	2.23163e-08	noDEG
AT1G07833	0	0	0	0	0	0.0470624	0	0	0	0	0	0	0	0	0	0	0	0	2.16419	NA	NA	NA	NA	NA	NA	NA	NA	NA	NA	NA	NA	NA	NA
AT1G07837	0.0049412	0	0	0	0	0	0	0	0	0.0515981	0	0	0	0	0	0	0	0	NA	NA	NA	NA	NA	NA	NA	NA	NA	NA	NA	NA	NA	NA	NA
AT1G07840	25.8425	14.5858	15.6386	8.6255	7.21059	8.18885	8.54432	9.20027	8.63856	8.66848	36.8166	38.2097	15.3778	12.656	14.6809	35.8028	37.0647	37.642	0.284895	0.185997	noDEG	0.389094	0.0367676	noDEG	1.16389	7.97054e-15	UP	-0.136293	0.488944	noDEG	0.953487	2.73512e-12	noDEG
AT1G07843	0.024706	0	0	0	0	0	0	0	0	0	0	0	0.0502542	0.110532	0.110799	0	0	0	NA	NA	NA	NA	NA	NA	NA	NA	NA	3.35219	0.222141	noDEG	NA	NA	NA
AT1G07847	0	0	0	0	0	0	0	0	0	0	0	0	0	0	0	0	0	0	NA	NA	NA	NA	NA	NA	NA	NA	NA	NA	NA	NA	NA	NA	NA
AT1G07850	1.86777	0.0926082	0	0.539094	0.23564	0.329436	0.219085	0.325262	0.316045	3.04429	3.78994	3.58063	1.70864	2.48698	2.71458	0.902971	0.669845	0.506395	4.18384	0.00401208	UP	3.79107	0.0118287	UP	6.16428	1.2968e-07	UP	5.57974	1.18372e-06	UP	3.56744	0.00845441	UP
AT1G07853	0	0	0	0	0	0	0	0	0	0	0	0	0	0	0	0	0	0	NA	NA	NA	NA	NA	NA	NA	NA	NA	NA	NA	NA	NA	NA	NA
AT1G07857	0	0	0	0	0	0	0	0	0	0	0	0	0	0	0	0	0	0	NA	NA	NA	NA	NA	NA	NA	NA	NA	NA	NA	NA	NA	NA	NA
AT1G07860	0.0938828	0	0	0	0	0	0	0	0	0.25799	0.108284	0.0490497	0.100508	0.276331	0.221599	0.0451486	0.0446563	0	NA	NA	NA	NA	NA	NA	3.05901	NA	NA	4.49	0.0384981	UP	1.47009	NA	NA
AT1G07863	0	0	0	0	0	0	0	0	0	0	0	0	0	0	0	0	0	0	NA	NA	NA	NA	NA	NA	NA	NA	NA	NA	NA	NA	NA	NA	NA
AT1G07867	0	0	0	0	0	0	0	0	0	0	0	0	0	0	0	0	0	0	NA	NA	NA	NA	NA	NA	NA	NA	NA	NA	NA	NA	NA	NA	NA
AT1G07870	35.6014	9.35343	10.2253	8.26611	6.92782	8.18885	8.81817	6.50524	8.79659	47.9862	22.5772	22.4157	48.043	46.7552	51.8541	38.1505	34.7426	33.8863	0.872428	2.91366e-05	noDEG	0.877228	3.1549e-05	noDEG	1.05271	1.73686e-08	UP	2.26859	2.79364e-53	UP	1.53123	8.86216e-21	UP
AT1G07873	0.0197648	0	0	0	0	0	0	0.046466	0	0	0	0	0.150762	0	0	0	0	0.0421996	NA	NA	NA	2.2733	NA	NA	NA	NA	NA	2.52528	NA	NA	0.555518	NA	noDEG
AT1G07877	1.22542	0.231521	0.370145	0.539094	0.047128	0.517686	0.109543	0.23233	0.210697	2.37351	0.324852	0.392397	2.46245	2.70805	2.32679	0.63208	0.35725	0.970591	1.49697	0.211517	noDEG	0.472447	0.714899	noDEG	0.110426	0.939147	noDEG	3.00253	9.81162e-08	UP	0.799713	0.392076	noDEG
AT1G07880	6.03321	2.45412	3.28504	2.11145	0.94256	0.988309	0.766798	0.371728	0.948135	0.567579	18.6249	20.9933	1.2061	1.10532	1.10799	4.19882	4.86754	5.02175	0.113871	0.860022	noDEG	-0.896774	0.112186	noDEG	2.64093	6.73514e-27	UP	-1.38066	0.000980236	DOWN	0.379806	0.231754	noDEG
AT1G07883	0	0	0	0	0	0	0	0	0	0	0	0	0	0	0	0	0	0	NA	NA	NA	NA	NA	NA	NA	NA	NA	NA	NA	NA	NA	NA	NA
AT1G07885	1.42801	0.0926082	0.370145	0.0449245	0	0	0	0.092932	0	0.103196	6.17219	5.44452	0.251271	0.0552662	0.332398	0.902971	0.35725	0.886191	-2.58333	0.319433	noDEG	-1.62214	0.510412	noDEG	4.50523	2.55793e-13	UP	-0.151301	0.916717	noDEG	1.31468	0.200984	noDEG
AT1G07887	0	0	0	0	0	0	0	0	0	0	0	0	0	0	0	0	0	0	NA	NA	NA	NA	NA	NA	NA	NA	NA	NA	NA	NA	NA	NA	NA
AT1G07890	987.514	301.023	326.653	655.718	686.42	678.874	630.308	691.6	593.743	626.298	1563.68	1550.31	625.966	555.702	563.138	1278.47	1313.52	1346.88	2.3033	2.03192e-121	UP	2.19715	3.13808e-71	UP	2.16313	7.96501e-256	UP	0.838507	2.03925e-14	noDEG	1.7331	1.36458e-69	UP
AT1G07893	0	0	0	0	0	0	0	0	0	0	0	0	0	0	0	0	0	0	NA	NA	NA	NA	NA	NA	NA	NA	NA	NA	NA	NA	NA	NA	NA
AT1G07897	1.59107	0.370433	0.50895	1.61728	3.06332	1.55306	2.90288	1.90511	2.89708	4.38584	1.08284	1.22624	0.854321	2.10012	4.04418	0.677228	0.893126	0.970591	3.44264	1.00695e-09	UP	3.70585	2.08588e-14	UP	1.24734	0.15207	noDEG	2.35785	0.000928898	UP	0.615243	0.383538	noDEG
AT1G07900	4.14073	0.0926082	0.231341	0.359396	0.612664	0.517686	0.328628	0.371728	0.158023	0.464383	1.08284	0.882894	3.46754	1.82379	2.71458	10.6551	8.21676	9.03071	2.82141	0.0029165	UP	2.01482	0.0853253	noDEG	2.45827	0.0244155	UP	3.99748	2.62735e-08	UP	5.51478	5.9558e-19	UP
AT1G07901	0.484238	0.370433	0.416414	0.134773	0.424152	0.141187	0.328628	0.185864	0.263371	0.154794	0.27071	0.294298	0.351779	0.331597	0.276998	0.63208	0.84847	0.717393	0.445376	0.722766	noDEG	0.556241	0.602889	noDEG	-0.624615	0.647119	noDEG	-0.347996	0.722151	noDEG	0.562601	0.444934	noDEG
AT1G07902	6.9078	2.03738	1.897	0.988339	1.31958	0.988309	1.04065	0.836388	1.15883	7.58492	10.0704	9.41754	10.1011	8.62153	8.47615	5.14694	5.71601	3.75576	0.358161	0.497374	noDEG	0.198718	0.713852	noDEG	2.15931	1.27267e-11	UP	2.15246	1.42242e-15	UP	0.971835	0.00528139	noDEG
AT1G07903	0	0	0	0	0	0	0	0	0	0	0	0	0	0	0	0	0	0	NA	NA	NA	NA	NA	NA	NA	NA	NA	NA	NA	NA	NA	NA	NA
AT1G07907	0.434826	0	0	0.40432	0.754048	0.235312	0.328628	0.650524	0.790113	1.18676	0.54142	0.637646	0.552796	0.828994	0.553997	0.0902971	0.133969	0.0421996	6.96919	0.000100266	UP	7.27576	1.96112e-05	UP	5.96528	0.00301838	UP	6.18703	0.000305431	UP	3.03916	0.283313	noDEG
AT1G07910	89.8409	18.2438	20.0341	12.3542	11.5935	13.5069	12.7617	12.3135	14.064	165.114	76.99	69.6015	116.137	132.971	132.128	72.9149	60.6433	69.7559	0.584921	0.000970043	noDEG	0.612401	4.11588e-05	noDEG	1.78957	1.81924e-45	UP	2.67871	3.49521e-98	UP	1.49515	2.23074e-18	UP
AT1G07913	0.0197648	0	0.0462682	0	0	0	0	0.046466	0	0.0515981	0.054142	0.0490497	0	0	0	0	0	0.0421996	-0.230862	NA	noDEG	0.83974	NA	noDEG	1.01468	NA	NA	-1.27647	NA	NA	-0.881121	NA	noDEG
AT1G07917	0	0	0	0	0	0	0	0	0	0	0	0	0	0	0	0	0	0	NA	NA	NA	NA	NA	NA	NA	NA	NA	NA	NA	NA	NA	NA	NA
AT1G07920	261.577	180.493	179.567	135.672	159.198	136.434	181.786	166.302	182.042	229.353	331.674	370.619	235.29	238.253	232.014	285.384	294.732	286.746	0.875458	4.96366e-11	noDEG	1.13892	2.92365e-37	UP	0.814996	7.54194e-25	noDEG	0.332398	0.000605969	noDEG	0.349747	0.000218447	noDEG
AT1G07923	0.0049412	0	0	0	0	0	0	0	0	0	0	0	0	0	0	0	0	0.0421996	NA	NA	NA	NA	NA	NA	NA	NA	NA	NA	NA	NA	0.555518	NA	noDEG
AT1G07927	0	0	0	0	0	0	0	0	0	0	0	0	0	0	0	0	0	0	NA	NA	NA	NA	NA	NA	NA	NA	NA	NA	NA	NA	NA	NA	NA
AT1G07930	480.976	251.015	273.538	205.08	227.675	218.605	243.403	250.266	260	382.187	766.327	773.71	380.173	334.858	329.628	558.623	544.584	583.663	0.928858	3.51056e-16	noDEG	1.10547	9.52119e-43	UP	1.40625	9.11957e-100	UP	0.357346	0.00261062	noDEG	0.76941	1.56677e-11	noDEG
AT1G07933	0.0049412	0.0926082	0	0	0	0	0	0	0	0	0	0	0	0	0.0553997	0	0	0	-1.26943	NA	NA	-1.16088	NA	NA	-2.46013	NA	NA	-1.34478	NA	NA	-2.86812	NA	NA
AT1G07937	0.0296472	0.0926082	0.0925364	0	0	0.0470624	0	0	0	0	0	0.0490497	0.0502542	0	0	0.0451486	0.0446563	0.0421996	-1.27865	0.70616	noDEG	-2.13139	NA	NA	-2.01123	0.552334	noDEG	-2.32261	0.397593	noDEG	-1.4063	0.478908	noDEG
AT1G07940	222.532	135.162	139.499	109.526	132.76	104.808	139.393	134.705	150.49	181.986	251.327	273.354	189.508	181.66	185.644	265.293	270.751	266.617	0.953144	2.36405e-10	noDEG	1.20865	2.92235e-53	UP	0.785498	2.34185e-23	noDEG	0.38232	0.000163993	noDEG	0.629867	1.24453e-11	noDEG
AT1G07943	0.098824	0	0	0.0449245	0.047128	0.188249	0.0547713	0	0	0	0.108284	0	0.251271	0.0552662	0.221599	0.0902971	0.0893126	0.126599	4.65691	0.0736904	noDEG	2.2733	NA	NA	2.52074	NA	NA	4.32755	0.0584379	noDEG	3.25445	0.215149	noDEG
AT1G07947	0	0	0	0	0	0	0	0	0	0	0	0	0	0	0	0	0	0	NA	NA	NA	NA	NA	NA	NA	NA	NA	NA	NA	NA	NA	NA	NA
AT1G07950	19.0187	10.7889	10.873	3.54904	3.25183	3.67086	4.21739	4.32134	4.26661	17.8013	25.7716	25.9473	22.2626	19.7853	21.1627	15.0345	17.3713	15.4451	-0.43348	0.0933615	noDEG	-0.175427	0.484703	noDEG	1.10711	2.91548e-10	UP	0.908304	5.33114e-08	noDEG	0.224284	0.213486	noDEG
AT1G07957	0.336002	0	0	0.0449245	0	0	0	0	0	0.464383	0.27071	0.245248	0.60305	0.607929	0.221599	0.361188	0.267938	0.295397	2.16419	NA	NA	NA	NA	NA	4.77282	0.0641106	noDEG	5.75515	0.00159261	UP	4.8479	0.0123775	UP
AT1G07960	32.7898	19.2625	21.052	10.2877	9.7555	9.74191	11.721	10.2225	9.74472	10.9904	52.6802	54.3961	27.7403	30.728	27.2566	35.2159	33.6709	34.8569	0.179466	0.360375	noDEG	0.237458	0.231466	noDEG	1.26164	4.53193e-22	UP	0.450487	0.00207036	noDEG	0.447638	0.00205817	noDEG
AT1G07963	0.217413	0.0463041	0	0	0.047128	0	0.109543	0.139398	0.0526742	0.309589	0.216568	0.245248	0.452287	0.44213	0.387798	0.0451486	0.0893126	0.0843992	0.701452	NA	noDEG	3.30182	0.163767	noDEG	3.16351	0.219959	noDEG	4.15197	0.0211688	UP	1.31567	0.621766	noDEG
AT1G07967	0.133412	0.0463041	0	0.089849	0.094256	0	0.164314	0.046466	0	0.154794	0.054142	0.0490497	0.201017	0.44213	0.387798	0.0451486	0	0.0421996	2.59605	0.39189	noDEG	2.7749	0.343846	noDEG	0.993989	NA	noDEG	3.83023	0.0426477	UP	0.008232	NA	noDEG
AT1G07970	21.845	17.0399	17.2118	9.38922	8.67155	8.65947	7.28458	8.36388	6.84764	10.8356	29.6698	29.6751	12.6138	11.9928	11.1353	27.8567	30.4556	31.2699	0.256952	0.197882	noDEG	-0.0185799	0.940659	noDEG	0.644512	4.6908e-05	noDEG	-0.575776	0.000834814	noDEG	0.469431	0.00159126	noDEG
AT1G07973	0	0	0	0	0	0	0	0	0	0	0	0	0	0	0	0	0	0	NA	NA	NA	NA	NA	NA	NA	NA	NA	NA	NA	NA	NA	NA	NA
AT1G07977	0.0148236	0	0	0	0	0	0	0	0	0.103196	0	0	0	0	0.0553997	0	0	0	NA	NA	NA	NA	NA	NA	NA	NA	NA	1.12018	NA	NA	NA	NA	NA
AT1G07980	31.4112	13.1041	14.3894	8.6255	8.10602	7.57704	8.92772	8.36388	8.53322	21.7744	48.024	52.1889	32.5144	35.4257	32.5196	28.263	25.5881	26.2481	0.438603	0.0294469	noDEG	0.492635	0.00727169	noDEG	1.71833	1.62515e-33	UP	1.23174	6.85599e-18	UP	0.627032	0.000144225	noDEG
AT1G07983	0	0	0	0	0	0	0	0	0	0	0	0	0	0	0	0	0	0	NA	NA	NA	NA	NA	NA	NA	NA	NA	NA	NA	NA	NA	NA	NA
AT1G07985	8.94851	3.79694	5.73725	0.89849	2.26214	1.41187	1.47882	1.48691	1.89627	1.44475	1.46184	1.42244	8.04067	11.3848	10.6367	17.6531	14.3347	15.6138	-0.440227	0.414295	noDEG	-0.389581	0.337647	noDEG	-1.86931	1.66875e-05	DOWN	1.02065	0.000173478	UP	1.40794	9.59937e-08	UP
AT1G07987	0.0444708	0	0	0	0	0	0	0.046466	0	0.206392	0	0	0.0502542	0	0.110799	0	0	0.0843992	NA	NA	NA	2.2733	NA	NA	NA	NA	NA	2.61541	NA	NA	1.41478	NA	NA
AT1G07990	72.9815	63.4829	62.277	32.2109	30.3976	30.214	35.1084	31.3181	38.2941	50.8757	53.8713	57.5353	92.6184	89.4761	93.9024	79.5969	71.8967	77.7317	0.176449	0.225415	noDEG	0.313169	0.00940381	noDEG	-0.323462	0.00423105	noDEG	0.496268	1.20308e-05	noDEG	-0.050022	0.753588	noDEG
AT1G07993	0.0296472	0.509345	0.0925364	0.089849	0.282768	0.0470624	0.109543	0.139398	0.0526742	0	0.054142	0.0980994	0	0	0	0	0.0446563	0	0.0747041	0.968747	noDEG	-0.41077	0.813588	noDEG	-2.14	0.261638	noDEG	-5.00147	0.0204042	DOWN	-4.60063	0.0276195	DOWN
AT1G07997	0.0098824	0	0	0	0	0	0	0	0	0	0.054142	0	0	0	0	0	0.0446563	0	NA	NA	NA	NA	NA	NA	1.50642	NA	NA	NA	NA	NA	0.555518	NA	noDEG
AT1G08000	10.3518	8.70517	8.37454	1.97668	2.45066	2.21193	2.46471	2.3233	2.05429	3.81826	10.7201	11.9681	11.4077	11.1085	11.4677	11.2871	12.6824	10.8031	-0.749492	0.0112418	noDEG	-0.735754	0.0110606	noDEG	0.261116	0.304453	noDEG	0.354689	0.0744897	noDEG	0.10601	0.617699	noDEG
AT1G08003	0	0	0	0	0	0	0	0	0	0	0	0	0	0	0	0	0	0	NA	NA	NA	NA	NA	NA	NA	NA	NA	NA	NA	NA	NA	NA	NA
AT1G08005	0	0	0	0	0	0	0	0	0	0	0	0	0	0	0	0	0	0	NA	NA	NA	NA	NA	NA	NA	NA	NA	NA	NA	NA	NA	NA	NA
AT1G08007	0	0	0	0	0	0	0	0	0	0	0	0	0	0	0	0	0	0	NA	NA	NA	NA	NA	NA	NA	NA	NA	NA	NA	NA	NA	NA	NA
AT1G08010	15.1942	17.3177	16.0551	3.54904	4.57142	2.54137	4.16262	3.48495	4.4773	8.1009	15.1056	15.0092	18.6443	18.2931	14.4593	13.9961	16.7015	14.6855	-1.03286	0.000387435	DOWN	-0.886312	4.07262e-05	noDEG	-0.297615	0.138562	noDEG	-0.0160554	0.939649	noDEG	-0.476631	0.00592927	noDEG
AT1G08013	0	0	0	0	0	0	0	0	0	0	0	0	0	0	0	0	0	0	NA	NA	NA	NA	NA	NA	NA	NA	NA	NA	NA	NA	NA	NA	NA
AT1G08017	0	0	0	0	0	0	0	0	0	0	0	0	0	0	0	0	0	0	NA	NA	NA	NA	NA	NA	NA	NA	NA	NA	NA	NA	NA	NA	NA
AT1G08023	0	0	0	0	0	0	0	0	0	0	0	0	0	0	0	0	0	0	NA	NA	NA	NA	NA	NA	NA	NA	NA	NA	NA	NA	NA	NA	NA
AT1G08027	0	0	0	0	0	0	0	0	0	0	0	0	0	0	0	0	0	0	NA	NA	NA	NA	NA	NA	NA	NA	NA	NA	NA	NA	NA	NA	NA
AT1G08030	32.9726	20.0497	20.9132	4.5823	4.52429	4.28267	3.77922	3.29909	3.68719	4.43744	39.7944	39.485	34.2733	30.8938	31.6332	40.9949	39.6548	43.1702	-0.997669	5.99524e-07	noDEG	-1.34884	1.85095e-11	DOWN	0.804497	1.16536e-08	noDEG	0.604074	2.62034e-05	noDEG	0.679764	2.0858e-06	noDEG
AT1G08033	0.543532	0	0	0.0449245	0	0.0470624	0.0547713	0.046466	0	0.361187	1.19112	0.490497	1.15585	1.16059	0.553997	0.180594	0.133969	0.337597	3.04994	NA	NA	3.18984	NA	NA	6.47719	0.000601856	UP	6.75818	4.78709e-05	UP	4.35094	0.0448133	UP
AT1G08035	0.385414	0.138912	0.185073	0.089849	0	0.0470624	0.0547713	0	0.0526742	0.309589	0.27071	0.0980994	0.402033	0.552662	0.609396	0.541783	0.625188	0.379796	-0.616655	0.795452	noDEG	-1.05785	0.654847	noDEG	0.0365132	0.987676	noDEG	1.63251	0.099819	noDEG	1.33405	0.174572	noDEG
AT1G08037	0.0148236	0	0	0	0	0	0	0	0	0.103196	0.054142	0	0	0	0	0	0	0	NA	NA	NA	NA	NA	NA	1.50642	NA	NA	NA	NA	NA	NA	NA	NA
AT1G08040	19.3497	22.8279	23.5042	9.43414	8.10602	9.64778	7.33935	6.27291	7.05834	4.07625	23.6059	26.2906	13.8199	12.2138	13.0743	23.4321	25.5434	26.1637	-0.153541	0.472059	noDEG	-0.585273	0.000959835	noDEG	-0.0409602	0.825941	noDEG	-0.880847	5.00233e-08	noDEG	-0.219857	0.147723	noDEG
AT1G08043	0	0	0	0	0	0	0	0	0	0	0	0	0	0	0	0	0	0	NA	NA	NA	NA	NA	NA	NA	NA	NA	NA	NA	NA	NA	NA	NA
AT1G08047	0.24706	0.185216	0	0.224622	0.094256	0.0470624	0.0547713	0.139398	0.210697	0.154794	0.487278	0.490497	0.301525	0.110532	0.332398	0.270891	0.223282	0.0843992	1.57684	0.438093	noDEG	1.67701	0.375611	noDEG	2.23681	0.168688	noDEG	1.36116	0.392616	noDEG	0.707865	0.702659	noDEG
AT1G08050	24.9185	1.89847	2.45221	0.449245	0.895432	0.611811	1.97177	1.57984	3.68719	11.4032	4.87278	5.10117	59.2999	62.064	55.5105	23.0709	14.7812	17.8082	-0.536698	0.388034	noDEG	1.29768	0.00350475	UP	1.05085	0.00835683	UP	4.708	5.10984e-127	UP	2.76678	2.40561e-18	UP
AT1G08053	0	0	0	0	0	0	0	0	0	0	0	0	0	0	0	0	0	0	NA	NA	NA	NA	NA	NA	NA	NA	NA	NA	NA	NA	NA	NA	NA
AT1G08057	0.0098824	0	0	0	0	0.0470624	0	0.046466	0	0	0	0	0	0.110532	0	0	0	0	2.16419	NA	NA	2.2733	NA	NA	NA	NA	NA	2.03287	NA	NA	NA	NA	NA
AT1G08060	72.4627	36.9044	32.3415	11.4108	9.84975	11.9068	14.3501	11.3377	18.3833	60.9373	47.4826	44.439	125.384	136.231	128.749	61.4923	49.1666	54.1843	-0.448832	0.0217808	noDEG	-0.0833887	0.731081	noDEG	0.258583	0.0726056	noDEG	1.85514	4.37294e-51	UP	0.335339	0.096554	noDEG
AT1G08063	0.0296472	0	0	0	0	0	0	0	0	0	0	0.0490497	0	0.110532	0.166199	0	0	0	NA	NA	NA	NA	NA	NA	1.42634	NA	NA	3.37843	0.274795	noDEG	NA	NA	NA
AT1G08065	0.0049412	0	0	0	0	0	0	0	0	0	0	0	0	0	0	0	0	0.0421996	NA	NA	NA	NA	NA	NA	NA	NA	NA	NA	NA	NA	0.555518	NA	noDEG
AT1G08070	5.7812	0.972386	1.57312	0.988339	0.47128	1.03537	0.931111	1.76571	1.31685	10.7324	4.7645	5.29737	7.94016	8.45574	6.59256	4.10852	4.68891	4.97955	0.592768	0.382947	noDEG	1.25423	0.0180337	UP	1.8384	2.836e-05	UP	2.53901	2.25566e-15	UP	1.52133	2.7207e-05	UP
AT1G08073	0	0	0	0	0	0	0	0	0	0	0	0	0	0	0	0	0	0	NA	NA	NA	NA	NA	NA	NA	NA	NA	NA	NA	NA	NA	NA	NA
AT1G08077	0.0098824	0	0	0	0	0	0	0	0	0.0515981	0	0	0	0.0552662	0	0	0	0	NA	NA	NA	NA	NA	NA	NA	NA	NA	1.12018	NA	NA	NA	NA	NA
AT1G08080	0.172942	0.138912	0.0925364	0	0.094256	0.0470624	0	0.046466	0	0	0.108284	0.0490497	0	0	0.0553997	0.406337	0.446563	0.421996	-0.108247	0.968593	noDEG	-1.49708	NA	NA	-0.715392	0.78033	noDEG	-2.64897	0.296759	noDEG	1.54186	0.15833	noDEG
AT1G08087	0	0	0	0	0	0	0	0	0	0	0	0	0	0	0	0	0	0	NA	NA	NA	NA	NA	NA	NA	NA	NA	NA	NA	NA	NA	NA	NA
AT1G08090	0.148236	0	0.0925364	0	0	0.141187	0	0	0	0.825569	0.054142	0	0.100508	0.165799	0.221599	0.0451486	0.0446563	0.0421996	1.25143	0.74031	noDEG	-1.10141	NA	NA	-0.925554	NA	noDEG	1.76981	0.355546	noDEG	-0.392364	NA	noDEG
AT1G08093	0	0	0	0	0	0	0	0	0	0	0	0	0	0	0	0	0	0	NA	NA	NA	NA	NA	NA	NA	NA	NA	NA	NA	NA	NA	NA	NA
AT1G08097	0.0148236	0	0	0	0	0	0	0	0	0	0.108284	0.0490497	0	0	0	0	0	0	NA	NA	NA	NA	NA	NA	3.05901	NA	NA	NA	NA	NA	NA	NA	NA
AT1G08100	0	0	0	0	0	0	0	0	0	0	0	0	0	0	0	0	0	0	NA	NA	NA	NA	NA	NA	NA	NA	NA	NA	NA	NA	NA	NA	NA
AT1G08103	0.0592944	0.0463041	0	0	0.047128	0	0	0	0.105348	0.0515981	0.108284	0.0490497	0.0502542	0.110532	0.0553997	0.0451486	0.0446563	0.0843992	0.701452	NA	noDEG	1.67313	NA	NA	1.60273	NA	NA	1.56897	0.566213	noDEG	0.995384	NA	noDEG
AT1G08105	0	0	0	0	0	0	0	0	0	0	0	0	0	0	0	0	0	0	NA	NA	NA	NA	NA	NA	NA	NA	NA	NA	NA	NA	NA	NA	NA
AT1G08107	0	0	0	0	0	0	0	0	0	0	0	0	0	0	0	0	0	0	NA	NA	NA	NA	NA	NA	NA	NA	NA	NA	NA	NA	NA	NA	NA
AT1G08110	107.689	116.131	107.481	109.077	107.452	110.691	127.672	122.903	119.676	95.8176	169.086	175.941	93.322	85.3311	95.2874	79.0551	90.2951	85.8762	1.16305	5.36129e-23	UP	1.3101	4.86847e-30	UP	0.476231	1.31671e-07	noDEG	-0.345096	0.00740302	noDEG	-0.728764	3.39142e-09	noDEG
AT1G08113	0.0197648	0	0	0	0	0	0	0	0.0526742	0	0	0	0.0502542	0.0552662	0	0.0451486	0.0446563	0	NA	NA	NA	2.2733	NA	NA	NA	NA	NA	1.98937	NA	NA	1.47009	NA	NA
AT1G08115	0.716474	0.277825	0.601486	0.179698	0.565536	0.329436	0.712026	0.743456	0.316045	0.670775	0.162426	0	1.2061	1.71325	1.66199	0.677228	0.535876	0.464196	0.911218	0.38023	noDEG	1.6192	0.0508613	noDEG	-2.60601	0.125338	noDEG	1.74564	0.00444546	UP	0.0188459	0.985162	noDEG
AT1G08117	0.0296472	0	0	0	0	0	0.164314	0	0.0526742	0.154794	0	0.147149	0	0	0	0	0	0	NA	NA	NA	4.2409	0.18263	noDEG	2.96234	NA	NA	NA	NA	NA	NA	NA	NA
AT1G08120	0.0790592	0	0	0.0449245	0	0.0470624	0	0	0.0526742	0.103196	0.324852	0.294298	0.0502542	0	0.0553997	0	0	0	3.04994	NA	NA	2.2733	NA	NA	5.03586	0.0374135	UP	2.00951	NA	NA	NA	NA	NA
AT1G08123	0.0197648	0	0	0	0.047128	0	0	0.092932	0	0	0	0.0490497	0	0	0	0.0902971	0	0	2.16419	NA	NA	3.09745	NA	NA	1.42634	NA	NA	NA	NA	NA	1.5107	NA	NA
AT1G08125	18.9297	14.2617	15.1297	9.43414	10.5567	8.42416	11.3924	10.0831	9.85007	9.75204	20.3574	27.615	16.4331	18.1273	17.7279	19.459	23.3106	20.0448	0.566815	0.00490445	noDEG	0.675696	0.000197625	noDEG	0.559304	0.00438696	noDEG	0.193029	0.259632	noDEG	0.176437	0.314274	noDEG
AT1G08127	0	0	0	0	0	0	0	0	0	0	0	0	0	0	0	0	0	0	NA	NA	NA	NA	NA	NA	NA	NA	NA	NA	NA	NA	NA	NA	NA
AT1G08130	46.6301	32.6444	30.537	15.499	17.2489	15.0129	17.2529	17.2389	20.6483	20.6392	37.358	39.7793	56.0334	48.579	47.7545	61.2214	61.8043	57.0117	0.210223	0.25655	noDEG	0.380508	0.00855111	noDEG	0.138808	0.354579	noDEG	0.632032	1.25154e-05	noDEG	0.59222	5.96853e-06	noDEG
AT1G08133	0	0	0	0	0	0	0	0	0	0	0	0	0	0	0	0	0	0	NA	NA	NA	NA	NA	NA	NA	NA	NA	NA	NA	NA	NA	NA	NA
AT1G08135	0.113648	0	0	0	0	0	0	0	0	0	0	0	0.201017	0.331597	0.110799	0.180594	0.178625	0.126599	NA	NA	NA	NA	NA	NA	NA	NA	NA	4.59547	0.0314372	UP	3.91449	0.0851268	noDEG
AT1G08137	0	0	0	0	0	0	0	0	0	0	0	0	0	0	0	0	0	0	NA	NA	NA	NA	NA	NA	NA	NA	NA	NA	NA	NA	NA	NA	NA
AT1G08140	0.0395296	0	0	0	0	0	0	0	0	0	0	0	0	0.0552662	0.0553997	0.0902971	0.0893126	0.0843992	NA	NA	NA	NA	NA	NA	NA	NA	NA	2.0515	NA	NA	3.03691	0.268774	noDEG
AT1G08143	0	0	0	0	0	0	0	0	0	0	0	0	0	0	0	0	0	0	NA	NA	NA	NA	NA	NA	NA	NA	NA	NA	NA	NA	NA	NA	NA
AT1G08147	0.0049412	0	0	0	0	0	0	0	0	0	0	0	0	0	0	0	0.0446563	0	NA	NA	NA	NA	NA	NA	NA	NA	NA	NA	NA	NA	0.555518	NA	noDEG
AT1G08150	0.118589	0	0	0	0.047128	0	0	0	0	0.25799	0	0.0980994	0.0502542	0.386864	0.0553997	0.180594	0.133969	0.0421996	2.16419	NA	NA	NA	NA	NA	2.37755	NA	NA	4.19711	0.0887976	noDEG	3.4678	0.187963	noDEG
AT1G08153	0	0	0	0	0	0	0	0	0	0	0	0	0	0	0	0	0	0	NA	NA	NA	NA	NA	NA	NA	NA	NA	NA	NA	NA	NA	NA	NA
AT1G08157	0	0	0	0	0	0	0	0	0	0	0	0	0	0	0	0	0	0	NA	NA	NA	NA	NA	NA	NA	NA	NA	NA	NA	NA	NA	NA	NA
AT1G08160	2.78684	5.27867	5.32084	0.314471	0.282768	0.470624	0.273856	0.139398	0.526742	1.59954	1.84083	2.59963	2.26144	1.60272	1.77279	3.83763	2.76869	2.91177	-2.69749	4.35187e-08	DOWN	-2.94514	6.9474e-08	DOWN	-1.40075	0.000267287	DOWN	-1.54412	2.11218e-06	DOWN	-1.07092	0.000412441	DOWN
AT1G08163	0	0	0	0	0	0	0	0	0	0	0	0	0	0	0	0	0	0	NA	NA	NA	NA	NA	NA	NA	NA	NA	NA	NA	NA	NA	NA	NA
AT1G08165	0.350825	0.833474	0.740291	0	0.188512	0	0.0547713	0.092932	0	0	0.378994	0.343348	0.351779	0.552662	0.830995	0.225743	0.267938	0.210998	-2.45894	0.112029	noDEG	-2.78298	0.0452949	DOWN	-1.27429	0.206289	noDEG	-0.502652	0.502733	noDEG	-2.08047	0.00580025	DOWN
AT1G08170	0.548473	0.0463041	0.138805	0.0449245	0.141384	0.0470624	0.0547713	0.046466	0.0526742	1.34155	0.108284	0.0980994	1.10559	1.38166	1.21879	0.361188	0.133969	0	0.956867	0.654524	noDEG	0.323142	0.893238	noDEG	0.0177332	0.995734	noDEG	3.68651	8.04371e-05	UP	0.511833	0.81305	noDEG
AT1G08173	0.0296472	0.0926082	0.277609	0.134773	0.047128	0.0470624	0.164314	0	0.105348	0.0515981	0	0	0	0	0	0	0.0893126	0.0421996	-0.0617152	0.978724	noDEG	0.100654	0.96143	noDEG	-4.42441	0.120247	noDEG	-4.27249	0.0866399	noDEG	-2.41373	0.200081	noDEG
AT1G08177	0.0049412	0	0	0	0	0	0	0	0	0	0	0	0	0	0	0.0451486	0	0	NA	NA	NA	NA	NA	NA	NA	NA	NA	NA	NA	NA	0.555518	NA	noDEG
AT1G08180	3.6219	5.69541	5.59845	0.808641	1.74374	1.22362	1.97177	1.67278	2.26499	1.13516	1.51598	1.66769	2.71372	3.9239	3.04698	5.59842	5.26944	4.89515	-0.967749	0.0241922	noDEG	-0.360357	0.29224	noDEG	-1.9745	3.65716e-07	DOWN	-0.863827	0.0034765	noDEG	-0.436989	0.0779446	noDEG
AT1G08183	0.0098824	0	0	0	0	0	0	0	0	0	0	0.0490497	0	0.0552662	0	0	0	0	NA	NA	NA	NA	NA	NA	1.42634	NA	NA	1.12018	NA	NA	NA	NA	NA
AT1G08190	134.831	130.763	126.035	83.7842	84.4063	79.4412	92.0157	90.5158	96.2357	60.9373	104.819	106.732	124.078	126.283	129.857	183.077	181.26	186.185	0.561817	1.68196e-06	noDEG	0.698915	5.24881e-14	noDEG	-0.428618	1.92349e-06	noDEG	-0.07207	0.538575	noDEG	0.182772	0.12056	noDEG
AT1G08193	0	0	0	0	0	0	0	0	0	0	0	0	0	0	0	0	0	0	NA	NA	NA	NA	NA	NA	NA	NA	NA	NA	NA	NA	NA	NA	NA
AT1G08200	300.894	188.736	190.44	113.794	114.333	109.608	133.642	120.997	153.809	462.061	181.647	174.47	476.309	482.364	475.495	220.686	206.714	207.369	0.447986	3.22074e-05	noDEG	0.68401	1.08511e-11	noDEG	-0.23899	0.00352806	noDEG	1.28139	1.13503e-45	UP	-0.173211	0.160178	noDEG
AT1G08207	0.0395296	0	0.0462682	0	0	0	0	0	0	0.103196	0	0	0.0502542	0.165799	0.110799	0	0	0	-0.230862	NA	noDEG	-0.121576	NA	noDEG	-1.42834	NA	NA	2.17639	0.374093	noDEG	-1.84273	NA	NA
AT1G08210	41.6148	24.8653	24.6147	16.2177	14.1384	15.2482	14.8978	15.3338	16.329	46.0771	100.596	100.356	32.3637	39.018	33.7938	18.1046	16.2102	17.8082	0.497195	0.00258985	noDEG	0.493137	0.00046135	noDEG	1.87336	1.25455e-66	UP	0.448313	0.00249409	noDEG	-0.840965	1.82564e-07	noDEG
AT1G08213	0.0642356	0.0463041	0.231341	0	0.047128	0	0	0	0.105348	0.0515981	0.054142	0.147149	0.100508	0.0552662	0	0.0451486	0	0.0843992	-1.8448	0.549801	noDEG	-0.867858	0.766712	noDEG	-0.592548	0.805528	noDEG	-1.44183	0.493926	noDEG	-1.98301	0.350079	noDEG
AT1G08217	0.0197648	0	0	0	0	0	0	0	0	0	0.054142	0.0980994	0	0.0552662	0	0	0	0	NA	NA	NA	NA	NA	NA	3.01227	NA	NA	1.12018	NA	NA	NA	NA	NA
AT1G08220	12.9459	4.07476	3.56265	0.988339	1.08394	1.45893	1.47882	2.23037	1.36953	5.263	11.5323	13.3906	11.7595	11.3848	11.2461	20.0911	18.3537	19.7494	-0.500402	0.270513	noDEG	0.00592281	0.990769	noDEG	1.55694	6.32244e-09	UP	1.53237	3.22271e-12	UP	2.0129	2.13272e-22	UP
AT1G08223	0	0	0	0	0	0	0	0	0	0	0	0	0	0	0	0	0	0	NA	NA	NA	NA	NA	NA	NA	NA	NA	NA	NA	NA	NA	NA	NA
AT1G08227	0	0	0	0	0	0	0	0	0	0	0	0	0	0	0	0	0	0	NA	NA	NA	NA	NA	NA	NA	NA	NA	NA	NA	NA	NA	NA	NA
AT1G08230	30.7689	30.4218	27.0669	13.9266	12.0648	11.295	15.2812	14.5439	15.2755	12.0224	19.1663	15.843	14.2722	16.3035	15.9551	55.1715	57.428	63.2572	-0.0114775	0.963773	noDEG	0.229542	0.168784	noDEG	-0.866302	4.83709e-07	noDEG	-0.945437	4.95533e-09	noDEG	0.695028	1.00124e-05	noDEG
AT1G08237	0.0049412	0.0463041	0	0	0	0	0	0	0	0	0	0	0	0	0.0553997	0	0	0	-0.263274	NA	noDEG	-0.154603	NA	noDEG	-1.4552	NA	NA	-0.33935	NA	noDEG	-1.86404	NA	NA
AT1G08240	0.0049412	0	0	0	0	0	0	0	0	0	0	0	0	0	0.0553997	0	0	0	NA	NA	NA	NA	NA	NA	NA	NA	NA	1.12018	NA	NA	NA	NA	NA
AT1G08247	0.0049412	0	0	0.0449245	0	0	0	0	0	0	0	0	0	0	0	0	0	0	2.16419	NA	NA	NA	NA	NA	NA	NA	NA	NA	NA	NA	NA	NA	NA
AT1G08250	0.024706	0	0	0	0.094256	0	0.0547713	0	0	0.154794	0	0	0	0.0552662	0	0	0	0.0421996	3.08328	NA	NA	2.2733	NA	NA	NA	NA	NA	1.12018	NA	NA	0.555518	NA	noDEG
AT1G08253	0	0	0	0	0	0	0	0	0	0	0	0	0	0	0	0	0	0	NA	NA	NA	NA	NA	NA	NA	NA	NA	NA	NA	NA	NA	NA	NA
AT1G08257	0.0197648	0	0	0	0	0	0	0	0	0	0	0	0	0	0.166199	0.0451486	0	0	NA	NA	NA	NA	NA	NA	NA	NA	NA	2.65998	NA	NA	0.555518	NA	noDEG
AT1G08260	15.0361	17.2251	19.3401	5.97496	5.0427	5.5063	4.27216	4.3678	4.31928	12.0224	7.36332	7.74985	17.6392	23.3776	18.6697	10.9711	18.845	15.8248	-0.529074	0.012691	noDEG	-0.912118	5.43608e-06	noDEG	-1.42159	4.44332e-12	DOWN	0.0678125	0.735117	noDEG	-0.601964	0.0276584	noDEG
AT1G08263	0	0	0	0	0	0	0	0	0	0	0	0	0	0	0	0	0	0	NA	NA	NA	NA	NA	NA	NA	NA	NA	NA	NA	NA	NA	NA	NA
AT1G08267	0.074118	0.0463041	0.0462682	0.0449245	0.047128	0	0	0.139398	0.0526742	0.206392	0.162426	0.147149	0	0	0.110799	0.0451486	0.0446563	0.0421996	0.608622	0.855419	noDEG	1.67583	0.505958	noDEG	1.59287	0.530352	noDEG	-0.381556	NA	noDEG	-0.406159	0.870196	noDEG
AT1G08270	5.15367	0.833474	0.740291	0.853565	0.659792	0.894185	0.931111	0.46466	1.15883	4.17944	2.7071	3.18823	10.2518	10.0585	9.19634	4.51486	3.75113	4.38876	1.22766	0.0421784	UP	1.2585	0.0524007	noDEG	1.75629	0.00169672	UP	3.59077	5.6244e-28	UP	2.09194	9.36126e-08	UP
AT1G08273	0.0148236	0	0.0462682	0	0	0	0	0	0.0526742	0.0515981	0	0	0	0	0.110799	0	0	0	-0.230862	NA	noDEG	0.839718	NA	noDEG	-1.42834	NA	NA	0.632376	NA	noDEG	-1.84273	NA	NA
AT1G08277	0	0	0	0	0	0	0	0	0	0	0	0	0	0	0	0	0	0	NA	NA	NA	NA	NA	NA	NA	NA	NA	NA	NA	NA	NA	NA	NA
AT1G08280	9.47722	8.14952	7.07903	0.269547	0.094256	0.564748	0.43817	0.418194	1.4222	6.14017	10.666	10.4966	10.5031	10.1137	8.58695	11.1968	11.3427	9.74811	-3.42368	2.07977e-10	DOWN	-2.19148	1.36619e-05	DOWN	0.324718	0.22116	noDEG	0.300334	0.189288	noDEG	0.164483	0.478897	noDEG
AT1G08283	0.583062	0.648258	1.24924	0.134773	0.329896	0.564748	0.273856	0.371728	0.421393	0.309589	0.162426	0.196199	0.301525	0.276331	0.221599	1.53505	0.84847	0.970591	-0.260526	0.807439	noDEG	-0.241114	0.790526	noDEG	-2.54231	0.0177247	DOWN	-1.87568	0.0193173	DOWN	-0.0865742	0.904332	noDEG
AT1G08287	0	0	0	0	0	0	0	0	0	0	0	0	0	0	0	0	0	0	NA	NA	NA	NA	NA	NA	NA	NA	NA	NA	NA	NA	NA	NA	NA
AT1G08290	12.4321	0.972386	1.897	2.83024	2.63917	2.91787	2.13608	1.85864	2.10697	10.526	6.8219	5.39547	12.8651	16.193	15.7335	21.581	15.8083	16.2046	2.16885	2.28393e-08	UP	1.6747	9.15066e-05	UP	1.9468	4.15477e-06	UP	3.32907	1.57399e-30	UP	3.31285	8.28394e-22	UP
AT1G08293	0.0543532	0.138912	0.185073	0.0449245	0	0	0.109543	0.046466	0	0	0.054142	0.147149	0.0502542	0	0	0.0451486	0.0446563	0.168798	-2.08204	0.456195	noDEG	-0.459422	0.83942	noDEG	-0.82511	0.709478	noDEG	-3.12675	0.173513	noDEG	-1.22398	0.449795	noDEG
AT1G08297	0	0	0	0	0	0	0	0	0	0	0	0	0	0	0	0	0	0	NA	NA	NA	NA	NA	NA	NA	NA	NA	NA	NA	NA	NA	NA	NA
AT1G08300	20.3281	4.72302	5.13577	3.36934	2.30927	3.48261	2.79333	3.81021	3.4765	21.9808	39.9568	43.9485	24.8256	26.5831	24.819	9.97783	6.78776	7.55373	0.510626	0.136129	noDEG	0.619127	0.0374604	noDEG	2.94148	1.12789e-61	UP	2.31306	2.70284e-40	UP	0.389475	0.214462	noDEG
AT1G08303	0	0	0	0	0	0	0	0	0	0	0	0	0	0	0	0	0	0	NA	NA	NA	NA	NA	NA	NA	NA	NA	NA	NA	NA	NA	NA	NA
AT1G08307	0.0049412	0	0	0	0	0	0	0	0	0	0	0	0	0.0552662	0	0	0	0	NA	NA	NA	NA	NA	NA	NA	NA	NA	1.12018	NA	NA	NA	NA	NA
AT1G08310	2.18401	4.4452	1.94326	1.21296	1.22533	0.941247	0.87634	0.557592	0.63209	1.28995	2.21982	2.50153	3.0655	4.47657	3.82258	1.5802	0.937782	1.22379	-0.314623	0.615669	noDEG	-1.06229	0.0856046	noDEG	-0.593105	0.264858	noDEG	0.181711	0.691435	noDEG	-1.6917	0.00216722	DOWN
AT1G08313	0	0	0	0	0	0	0	0	0	0	0	0	0	0	0	0	0	0	NA	NA	NA	NA	NA	NA	NA	NA	NA	NA	NA	NA	NA	NA	NA
AT1G08315	0	0	0	0	0	0	0	0	0	0	0	0	0	0	0	0	0	0	NA	NA	NA	NA	NA	NA	NA	NA	NA	NA	NA	NA	NA	NA	NA
AT1G08317	0	0	0	0	0	0	0	0	0	0	0	0	0	0	0	0	0	0	NA	NA	NA	NA	NA	NA	NA	NA	NA	NA	NA	NA	NA	NA	NA
AT1G08320	3.46872	6.11214	9.34617	5.43586	6.55079	5.1298	4.54601	4.60013	4.63533	7.37853	1.29941	1.52054	2.71372	4.03444	4.21037	2.48317	2.27747	2.40538	0.767318	0.00721261	noDEG	0.422239	0.143382	noDEG	-2.59639	7.74561e-12	DOWN	-1.13282	0.000323472	DOWN	-2.02205	5.41247e-11	DOWN
AT1G08323	0	0	0	0	0	0	0	0	0	0	0	0	0	0	0	0	0	0	NA	NA	NA	NA	NA	NA	NA	NA	NA	NA	NA	NA	NA	NA	NA
AT1G08327	0.0296472	0	0	0	0	0	0.0547713	0.139398	0	0.0515981	0	0	0	0.110532	0	0.0451486	0	0.0843992	NA	NA	NA	4.14674	0.200188	noDEG	NA	NA	NA	2.03287	NA	NA	2.03225	NA	NA
AT1G08333	0.365649	0.0926082	0.0925364	0	0	0.0941247	0.0547713	0	0	0.25799	0.433136	0.441447	0.552796	0.552662	0.886395	0.180594	0	0.253198	-0.36436	0.911159	noDEG	-1.16955	NA	NA	2.09154	0.184242	noDEG	2.7902	0.00904756	UP	0.332661	0.87274	noDEG
AT1G08337	0	0	0	0	0	0	0	0	0	0	0	0	0	0	0	0	0	0	NA	NA	NA	NA	NA	NA	NA	NA	NA	NA	NA	NA	NA	NA	NA
AT1G08340	2.62378	2.2689	2.35968	1.66221	1.88512	1.78837	1.04065	1.06872	1.36953	0.825569	1.89497	1.27529	3.16601	4.5871	3.26858	3.11525	2.81335	3.29157	0.820238	0.0346098	noDEG	0.165221	0.743881	noDEG	-0.69667	0.211374	noDEG	0.610451	0.0848917	noDEG	0.0789938	0.833637	noDEG
AT1G08343	0	0	0	0	0	0	0	0	0	0	0	0	0	0	0	0	0	0	NA	NA	NA	NA	NA	NA	NA	NA	NA	NA	NA	NA	NA	NA	NA
AT1G08347	0.0098824	0	0	0	0	0	0.219085	0	0	0	0	0	0.0502542	0	0	0.0451486	0	0	NA	NA	NA	4.28526	0.262043	noDEG	NA	NA	NA	1.12018	NA	NA	0.555518	NA	noDEG
AT1G08350	6.3445	8.42735	6.70889	2.15638	1.31958	2.07074	2.24562	2.0445	1.94894	0.928766	11.5864	13.5377	1.95991	1.71325	2.10519	5.41783	9.82439	8.01792	-0.835689	0.0222888	noDEG	-0.698944	0.0301566	noDEG	0.580602	0.0223938	noDEG	-2.02849	2.26256e-11	DOWN	-0.30553	0.38705	noDEG
AT1G08353	0.0938828	0	0	0	0	0	0.164314	0.139398	0.105348	0.0515981	0.054142	0	0.150762	0.165799	0.498597	0	0.0446563	0.0421996	NA	NA	NA	5.17507	0.0185061	UP	1.50642	NA	NA	4.94558	0.0160858	UP	1.42245	NA	NA
AT1G08357	0	0	0	0	0	0	0	0	0	0	0	0	0	0	0	0	0	0	NA	NA	NA	NA	NA	NA	NA	NA	NA	NA	NA	NA	NA	NA	NA
AT1G08360	246.052	241.43	251.93	147.712	161.413	142.975	165.081	173.876	178.618	118.521	332.974	338.541	129.354	127.002	117.613	300.238	352.026	346.754	0.489556	4.08783e-05	noDEG	0.651234	1.01114e-14	noDEG	0.296697	3.46635e-05	noDEG	-1.03734	7.05373e-25	DOWN	0.0994093	0.457239	noDEG
AT1G08363	0	0	0	0	0	0	0	0	0	0	0	0	0	0	0	0	0	0	NA	NA	NA	NA	NA	NA	NA	NA	NA	NA	NA	NA	NA	NA	NA
AT1G08367	0.0098824	0	0	0	0	0	0	0	0	0	0	0	0.0502542	0	0.0553997	0	0	0	NA	NA	NA	NA	NA	NA	NA	NA	NA	2.00951	NA	NA	NA	NA	NA
AT1G08370	41.7482	32.1814	30.8146	16.1728	18.05	18.1661	17.965	18.1217	19.8055	36.7378	54.4669	56.9957	38.5952	33.9887	34.9572	45.6	42.2895	43.3812	0.348382	0.0393587	noDEG	0.407085	0.00260506	noDEG	0.674311	5.05721e-08	noDEG	0.1341	0.377535	noDEG	0.142283	0.355452	noDEG
AT1G08377	0.0148236	0	0	0	0	0	0	0	0	0	0	0	0	0	0.110799	0.0451486	0	0	NA	NA	NA	NA	NA	NA	NA	NA	NA	2.07438	NA	NA	0.555518	NA	noDEG
AT1G08380	870.813	3030.42	2849.33	1928.92	2593.5	1791.71	2376.69	2258.48	2602.31	1579.73	107.31	115.022	925.179	1018.23	1165.33	241.68	377.524	283.75	0.716946	0.00021276	noDEG	0.8778	1.80716e-24	noDEG	-4.87423	0	DOWN	-1.55746	1.38239e-31	DOWN	-3.62723	2.92554e-73	DOWN
AT1G08383	0.0098824	0	0	0	0	0	0	0	0	0	0	0	0	0.0552662	0.0553997	0	0	0	NA	NA	NA	NA	NA	NA	NA	NA	NA	2.0515	NA	NA	NA	NA	NA
AT1G08387	0	0	0	0	0	0	0	0	0	0	0	0	0	0	0	0	0	0	NA	NA	NA	NA	NA	NA	NA	NA	NA	NA	NA	NA	NA	NA	NA
AT1G08390	1.39342	2.73194	2.82236	1.16804	1.79086	0.847122	0.766798	1.39398	1.15883	1.75433	0.974557	0.931944	1.40712	1.43692	1.88359	0.902971	1.11641	0.717393	0.0693005	0.90756	noDEG	-0.15125	0.778898	noDEG	-1.69148	0.00174084	DOWN	-0.870832	0.0294976	noDEG	-1.94364	2.26545e-06	DOWN
AT1G08393	0.16306	0.185216	0.0462682	0.179698	0.047128	0.0941247	0.109543	0	0.0526742	0.0515981	0	0.0980994	0.150762	0.110532	0.110799	0.225743	0.535876	0.0843992	1.07675	0.564045	noDEG	0.0181266	0.994659	noDEG	-1.38266	0.635041	noDEG	0.0404817	0.981408	noDEG	0.92487	0.551188	noDEG
AT1G08397	0.0148236	0	0	0	0	0	0	0	0	0.0515981	0	0	0.0502542	0	0.0553997	0	0	0	NA	NA	NA	NA	NA	NA	NA	NA	NA	2.00951	NA	NA	NA	NA	NA
AT1G08400	16.1676	6.80671	6.2462	1.75206	1.69661	1.83543	1.42405	1.95157	2.84441	12.9511	18.3542	16.3826	24.5743	24.3724	21.1627	15.2151	12.4145	12.9975	-0.690837	0.035772	noDEG	-0.497352	0.181525	noDEG	1.26259	1.0856e-08	UP	1.78647	1.26644e-23	UP	0.721871	0.00148232	noDEG
AT1G08403	0	0	0	0	0	0	0	0	0	0	0	0	0	0	0	0	0	0	NA	NA	NA	NA	NA	NA	NA	NA	NA	NA	NA	NA	NA	NA	NA
AT1G08410	44.0557	13.0578	13.2327	10.8268	7.63474	11.0597	9.25634	11.1054	11.6937	28.121	46.8329	46.401	45.5303	41.8365	39.8878	58.6028	56.2223	55.9145	0.782468	0.00089567	noDEG	0.867598	8.53537e-07	noDEG	1.67794	2.0264e-31	UP	1.63779	6.5763e-30	UP	1.78232	1.51845e-39	UP
AT1G08413	0.0148236	0	0	0	0	0	0	0	0	0	0	0	0.0502542	0	0	0	0	0.0843992	NA	NA	NA	NA	NA	NA	NA	NA	NA	1.12018	NA	NA	1.41478	NA	NA
AT1G08417	0	0	0	0	0	0	0	0	0	0	0	0	0	0	0	0	0	0	NA	NA	NA	NA	NA	NA	NA	NA	NA	NA	NA	NA	NA	NA	NA
AT1G08420	118.846	65.5203	66.2098	39.264	39.1163	40.9913	45.9531	46.3266	47.5121	101.803	131.728	135.23	125.485	132.142	134.123	131.021	112.668	118.412	0.473013	0.000161031	noDEG	0.667733	6.65344e-11	noDEG	0.870603	6.69643e-22	noDEG	0.934477	1.21337e-18	noDEG	0.543316	0.000260938	noDEG
AT1G08427	0.103765	0	0	0	0.141384	0.141187	0.0547713	0	0.0526742	0.154794	0.054142	0.0980994	0.201017	0.0552662	0.221599	0.0451486	0	0.126599	4.6686	0.1021	noDEG	3.20341	NA	NA	3.01227	NA	NA	4.182	0.0739006	noDEG	2.43903	NA	NA
AT1G08430	12.7384	7.22344	6.57008	1.79698	1.97938	2.30606	1.09543	0.511126	1.05348	17.2854	10.6118	8.68179	8.54321	9.89266	7.20196	23.7933	16.9694	15.9092	-0.568105	0.0868655	noDEG	-1.81439	7.52675e-06	DOWN	0.333986	0.238568	noDEG	0.253786	0.30484	noDEG	1.12327	4.9635e-05	UP
AT1G08433	0.0049412	0	0	0	0	0	0	0	0	0	0	0	0	0	0	0.0451486	0	0	NA	NA	NA	NA	NA	NA	NA	NA	NA	NA	NA	NA	0.555518	NA	noDEG
AT1G08437	0	0	0	0	0	0	0	0	0	0	0	0	0	0	0	0	0	0	NA	NA	NA	NA	NA	NA	NA	NA	NA	NA	NA	NA	NA	NA	NA
AT1G08440	2.3026	0.0463041	0	0.179698	0.047128	0.141187	0.0547713	0	0.0526742	1.70274	0.487278	0.245248	1.30661	0.607929	0.775595	4.6503	6.43051	5.06395	3.60193	0.118277	noDEG	1.74197	NA	NA	3.83001	0.0909825	noDEG	5.22814	0.00180127	UP	7.52466	9.46362e-07	UP
AT1G08443	0.0296472	0.0463041	0	0	0	0.0470624	0	0	0	0	0	0.0490497	0	0	0.110799	0.0902971	0.0446563	0	0.701462	NA	noDEG	-0.154603	NA	noDEG	-0.0331297	NA	noDEG	0.610417	NA	noDEG	0.612694	NA	noDEG
AT1G08447	0	0	0	0	0	0	0	0	0	0	0	0	0	0	0	0	0	0	NA	NA	NA	NA	NA	NA	NA	NA	NA	NA	NA	NA	NA	NA	NA
AT1G08450	31.6682	48.8508	46.8697	31.537	24.4123	30.5905	22.8944	21.7461	21.2277	10.526	38.6574	38.9945	14.5235	15.143	13.1297	37.9699	46.9338	43.6766	0.468712	0.00854886	noDEG	0.0433849	0.796642	noDEG	-0.450825	0.000302108	noDEG	-1.80013	1.11234e-36	DOWN	-0.494129	0.000850301	noDEG
AT1G08453	0.0790592	0	0	0	0	0	0	0.046466	0	0.309589	0.054142	0.196199	0	0	0.166199	0.0451486	0	0.0421996	NA	NA	NA	2.2733	NA	NA	3.72994	NA	NA	2.65998	NA	NA	1.46313	NA	NA
AT1G08457	0.0444708	0	0	0	0	0	0	0	0	0	0	0	0.0502542	0.165799	0.221599	0.0451486	0	0	NA	NA	NA	NA	NA	NA	NA	NA	NA	4.04061	0.0930323	noDEG	0.555518	NA	noDEG
AT1G08460	36.0362	29.2642	28.4087	105.662	137.048	102.69	95.1377	102.829	94.3921	41.3817	60.0435	61.5574	28.5444	34.5967	38.1704	24.5608	26.1686	25.4464	3.19704	2.00494e-78	UP	2.92593	4.21892e-129	UP	0.927397	1.66463e-14	noDEG	0.174132	0.335898	noDEG	-0.516762	0.000106282	noDEG
AT1G08463	0	0	0	0	0	0	0	0	0	0	0	0	0	0	0	0	0	0	NA	NA	NA	NA	NA	NA	NA	NA	NA	NA	NA	NA	NA	NA	NA
AT1G08465	11.009	16.1138	16.2864	9.43414	8.81294	8.51829	8.48955	8.92147	10.1134	3.30228	5.7932	4.61067	7.18635	4.80816	4.48737	16.8856	21.2117	20.5934	0.339546	0.0822125	noDEG	0.344403	0.0525704	noDEG	-1.78969	1.15832e-14	DOWN	-1.60873	6.55731e-11	DOWN	-0.0618427	0.761707	noDEG
AT1G08470	9.11652	14.7247	14.8984	7.18792	6.69218	6.8711	5.75098	6.31938	5.16207	4.28264	7.03847	6.37646	7.53812	7.12935	8.19915	10.2487	10.5835	11.5627	0.101703	0.66834	noDEG	-0.193742	0.422453	noDEG	-1.29221	7.64196e-09	DOWN	-1.01071	1.34845e-07	DOWN	-0.787532	7.19918e-06	noDEG
AT1G08473	0.049412	0	0	0	0	0	0	0	0	0	0	0	0.0502542	0.110532	0.221599	0	0.133969	0	NA	NA	NA	NA	NA	NA	NA	NA	NA	3.84919	0.124354	noDEG	2.01318	NA	NA
AT1G08477	0	0	0	0	0	0	0	0	0	0	0	0	0	0	0	0	0	0	NA	NA	NA	NA	NA	NA	NA	NA	NA	NA	NA	NA	NA	NA	NA
AT1G08480	49.8814	39.7289	43.1682	33.4238	38.9749	33.226	37.354	34.3848	37.9254	27.0374	40.4982	38.2588	29.8007	35.6467	35.622	74.5854	83.3733	78.9132	0.965685	4.58361e-11	noDEG	0.985035	3.09937e-19	noDEG	-0.221769	0.0999969	noDEG	-0.352003	0.0177645	noDEG	0.596843	2.6939e-07	noDEG
AT1G08483	0	0	0	0	0	0	0	0	0	0	0	0	0	0	0	0	0	0	NA	NA	NA	NA	NA	NA	NA	NA	NA	NA	NA	NA	NA	NA	NA
AT1G08487	0	0	0	0	0	0	0	0	0	0	0	0	0	0	0	0	0	0	NA	NA	NA	NA	NA	NA	NA	NA	NA	NA	NA	NA	NA	NA	NA
AT1G08490	64.9521	46.9524	45.8055	36.7033	30.3033	34.8261	34.6154	34.3384	36.1345	49.9985	83.6495	81.7658	75.733	69.0828	65.3716	63.6143	57.5173	59.4592	0.749099	6.05616e-07	noDEG	0.760986	5.36534e-12	noDEG	0.685726	1.1584e-10	noDEG	0.542213	2.50859e-05	noDEG	0.0447078	0.782254	noDEG
AT1G08493	0	0	0	0	0	0	0	0	0	0	0	0	0	0	0	0	0	0	NA	NA	NA	NA	NA	NA	NA	NA	NA	NA	NA	NA	NA	NA	NA
AT1G08497	0.0049412	0	0	0	0	0	0	0	0	0	0	0.0490497	0	0	0	0	0	0	NA	NA	NA	NA	NA	NA	1.42634	NA	NA	NA	NA	NA	NA	NA	NA
AT1G08500	1.95177	1.89847	2.9149	1.70713	1.36671	0.894185	1.42405	0.92932	1.05348	0.980364	0.649705	0.980994	2.4122	2.81858	2.10519	2.43802	2.81335	2.10998	0.342128	0.535841	noDEG	0.0845124	0.883474	noDEG	-1.70141	0.00495602	DOWN	-0.0274634	0.94979	noDEG	-0.304589	0.462502	noDEG
AT1G08503	0.0049412	0	0	0	0	0	0	0	0	0	0	0	0	0	0	0.0451486	0	0	NA	NA	NA	NA	NA	NA	NA	NA	NA	NA	NA	NA	0.555518	NA	noDEG
AT1G08507	0.993181	0.648258	1.29551	0.314471	0.188512	0.376499	0.328628	0.278796	0.263371	0.206392	0	0	0.60305	0.718461	0.720196	1.6705	2.72403	1.89898	-0.519763	0.584768	noDEG	-0.567691	0.529131	noDEG	-6.82071	0.000151331	DOWN	-0.562371	0.405188	noDEG	0.776027	0.155168	noDEG
AT1G08510	83.9955	108.444	110.72	44.2956	35.6288	46.9212	30.5624	32.6656	26.7058	47.2122	64.5373	65.8247	88.6483	73.7804	69.6928	94.4508	102.754	100.984	-0.173697	0.359341	noDEG	-0.697129	4.29578e-06	noDEG	-0.897787	5.29158e-22	noDEG	-0.554255	0.000107973	noDEG	-0.473714	4.77876e-06	noDEG
AT1G08513	0	0	0	0	0	0	0	0	0	0	0	0	0	0	0	0	0	0	NA	NA	NA	NA	NA	NA	NA	NA	NA	NA	NA	NA	NA	NA	NA
AT1G08517	0.0049412	0.0463041	0	0	0	0	0	0	0	0	0	0	0	0	0.0553997	0	0	0	-0.263274	NA	noDEG	-0.154603	NA	noDEG	-1.4552	NA	NA	-0.33935	NA	noDEG	-1.86404	NA	NA
AT1G08520	78.5503	289.54	274.509	142.635	133.419	138.081	129.424	136.424	135.847	48.399	67.1361	63.8627	36.3338	40.6207	43.5441	36.48	82.8374	66.3378	0.16823	0.192733	noDEG	0.0917783	0.429971	noDEG	-2.25578	1.16777e-153	DOWN	-2.86581	7.11049e-116	DOWN	-2.52992	2.32446e-15	DOWN
AT1G08523	0.0098824	0	0	0	0	0	0	0.046466	0	0	0	0	0	0	0.110799	0	0	0	NA	NA	NA	2.2733	NA	NA	NA	NA	NA	2.07438	NA	NA	NA	NA	NA
AT1G08530	7.04615	7.17714	7.17157	4.762	3.5346	4.09442	5.03896	5.11126	4.95137	3.81826	4.00651	3.58063	4.1711	4.53183	5.09677	10.3842	12.0125	12.7865	0.403806	0.157932	noDEG	0.657113	0.00441964	noDEG	-1.06881	0.000619478	DOWN	-0.695148	0.00569172	noDEG	0.37639	0.0824279	noDEG
AT1G08533	0	0	0	0	0	0	0	0	0	0	0	0	0	0	0	0	0	0	NA	NA	NA	NA	NA	NA	NA	NA	NA	NA	NA	NA	NA	NA	NA
AT1G08537	0	0	0	0	0	0	0	0	0	0	0	0	0	0	0	0	0	0	NA	NA	NA	NA	NA	NA	NA	NA	NA	NA	NA	NA	NA	NA	NA
AT1G08540	46.4127	127.105	114.005	63.9276	68.0529	63.6754	75.913	78.4346	83.9626	40.0401	57.2281	61.9498	28.5444	28.1858	32.575	22.0325	43.0933	36.587	0.311921	0.0292268	noDEG	0.561978	3.81605e-07	noDEG	-1.16629	4.98399e-29	DOWN	-2.07163	1.58063e-50	DOWN	-2.1706	1.82518e-14	DOWN
AT1G08543	0	0	0	0	0	0	0	0	0	0	0	0	0	0	0	0	0	0	NA	NA	NA	NA	NA	NA	NA	NA	NA	NA	NA	NA	NA	NA	NA
AT1G08547	0	0	0	0	0	0	0	0	0	0	0	0	0	0	0	0	0	0	NA	NA	NA	NA	NA	NA	NA	NA	NA	NA	NA	NA	NA	NA	NA
AT1G08550	35.1912	74.8275	78.7484	53.2355	53.019	52.7569	50.8825	53.4824	57.9416	31.578	39.632	43.8014	28.2931	28.6279	32.575	16.4792	27.419	24.1382	0.665821	4.38132e-09	noDEG	0.660728	6.9781e-12	noDEG	-1.02785	4.39413e-21	DOWN	-1.41608	3.57908e-27	DOWN	-2.09646	7.21708e-20	DOWN
AT1G08553	0	0	0	0	0	0	0	0	0	0	0	0	0	0	0	0	0	0	NA	NA	NA	NA	NA	NA	NA	NA	NA	NA	NA	NA	NA	NA	NA
AT1G08557	0	0	0	0	0	0	0	0	0	0	0	0	0	0	0	0	0	0	NA	NA	NA	NA	NA	NA	NA	NA	NA	NA	NA	NA	NA	NA	NA
AT1G08560	4.7732	9.35343	10.9656	19.048	13.7614	18.3073	14.0762	13.3822	15.7496	8.30729	3.14024	3.62968	3.21627	5.36083	4.70897	1.5802	4.64426	4.05116	1.94787	7.47553e-21	UP	1.66865	6.58082e-26	UP	-1.73103	1.24482e-09	DOWN	-1.25386	3.66121e-06	DOWN	-1.90727	2.58617e-05	DOWN
AT1G08563	0.148236	0.0463041	0	0	0	0	0	0.046466	0	0	0.27071	0.0490497	0.100508	0.110532	0.166199	0.0902971	0.401907	0.168798	-0.263274	NA	noDEG	0.80991	NA	noDEG	2.62898	0.376097	noDEG	2.38246	0.303749	noDEG	2.89799	0.181131	noDEG
AT1G08567	0.0098824	0	0	0	0	0	0	0	0	0	0	0	0	0	0	0.0902971	0	0	NA	NA	NA	NA	NA	NA	NA	NA	NA	NA	NA	NA	1.5107	NA	NA
AT1G08570	109.487	114.881	117.521	296.547	301.855	322.424	251.236	263.695	228.343	174.711	55.0625	58.4672	115.384	148.611	167.252	108.086	83.3287	91.9951	2.60182	3.49224e-130	UP	2.26394	2.42088e-73	UP	-1.18166	5.77949e-36	DOWN	0.254374	0.153075	noDEG	-0.627788	0.000635893	noDEG
AT1G08573	0.0938828	0.0463041	0.0462682	0	0	0	0	0	0	0.0515981	0.054142	0.147149	0.100508	0.0552662	0.276998	0.0451486	0.0446563	0.168798	-1.24049	NA	NA	-1.13139	NA	NA	0.975528	0.742492	noDEG	1.59063	0.413593	noDEG	0.579357	0.795393	noDEG
AT1G08577	0.0296472	0	0	0	0	0	0	0	0	0	0	0	0.0502542	0.165799	0.0553997	0	0.0446563	0	NA	NA	NA	NA	NA	NA	NA	NA	NA	3.3447	0.230903	noDEG	0.555518	NA	noDEG
AT1G08580	35.0578	18.7069	20.358	5.30109	5.13695	6.02398	6.18915	6.13351	6.00486	5.4178	28.966	27.5169	22.1621	21.7749	20.4425	61.0409	68.0116	62.582	-0.630693	0.00233669	noDEG	-0.507893	0.00711827	noDEG	0.384111	0.0181683	noDEG	0.0838379	0.608545	noDEG	1.37632	6.63474e-29	UP
AT1G08583	0	0	0	0	0	0	0	0	0	0	0	0	0	0	0	0	0	0	NA	NA	NA	NA	NA	NA	NA	NA	NA	NA	NA	NA	NA	NA	NA
AT1G08587	0	0	0	0	0	0	0	0	0	0	0	0	0	0	0	0	0	0	NA	NA	NA	NA	NA	NA	NA	NA	NA	NA	NA	NA	NA	NA	NA
AT1G08590	0.098824	0.463041	0.231341	0.0449245	0	0	0.0547713	0	0.0526742	0.154794	0	0.0490497	0.100508	0.110532	0.221599	0.135446	0	0.0843992	-3.19512	0.146003	noDEG	-2.1751	0.257322	noDEG	-3.91937	0.078643	noDEG	-1.33092	0.276381	noDEG	-2.56937	0.0786588	noDEG
AT1G08592	0	0	0	0	0	0	0	0	0	0	0	0	0	0	0	0	0	0	NA	NA	NA	NA	NA	NA	NA	NA	NA	NA	NA	NA	NA	NA	NA
AT1G08597	0	0	0	0	0	0	0	0	0	0	0	0	0	0	0	0	0	0	NA	NA	NA	NA	NA	NA	NA	NA	NA	NA	NA	NA	NA	NA	NA
AT1G08600	87.0294	46.4893	44.0936	18.2393	13.8556	16.9424	13.3094	15.5661	15.9603	32.4036	116.622	109.626	111.212	107.106	107.365	88.7169	75.1566	82.6268	-0.27127	0.172276	noDEG	-0.433374	0.00370587	noDEG	1.17153	5.56566e-30	UP	1.2079	8.67071e-27	UP	0.52855	0.00115121	noDEG
AT1G08603	0	0	0	0	0	0	0	0	0	0	0	0	0	0	0	0	0	0	NA	NA	NA	NA	NA	NA	NA	NA	NA	NA	NA	NA	NA	NA	NA
AT1G08607	0.0148236	0.0463041	0	0	0	0	0	0	0.0526742	0.0515981	0.054142	0	0	0	0.0553997	0	0	0	-0.263274	NA	noDEG	0.810028	NA	noDEG	0.0411207	NA	noDEG	-0.33935	NA	noDEG	-1.86404	NA	NA
AT1G08610	13.3808	6.34366	6.84769	1.66221	1.13107	1.64718	0.87634	1.02225	1.00081	0.773971	19.4911	19.4727	11.1062	7.68201	7.70055	18.0143	19.5595	20.3824	-0.953919	0.00657469	noDEG	-1.59993	7.56243e-06	DOWN	1.41472	9.01578e-12	UP	0.371552	0.167895	noDEG	1.21841	8.5289e-12	UP
AT1G08613	0.0197648	0	0	0	0	0	0	0	0	0	0	0.0980994	0	0	0.0553997	0	0	0	NA	NA	NA	NA	NA	NA	2.37755	NA	NA	1.12018	NA	NA	NA	NA	NA
AT1G08620	46.9809	42.8776	40.4847	11.905	11.0751	12.2833	11.6663	11.5236	10.6929	9.85523	13.2648	12.1153	44.6257	40.676	40.7188	84.9244	81.4531	82.0782	-0.627061	0.000116955	noDEG	-0.715442	5.18393e-06	noDEG	-1.86585	1.27166e-34	DOWN	-0.0417559	0.781138	noDEG	0.658122	2.00716e-07	noDEG
AT1G08623	0	0	0	0	0	0	0	0	0	0	0	0	0	0	0	0	0	0	NA	NA	NA	NA	NA	NA	NA	NA	NA	NA	NA	NA	NA	NA	NA
AT1G08627	0	0	0	0	0	0	0	0	0	0	0	0	0	0	0	0	0	0	NA	NA	NA	NA	NA	NA	NA	NA	NA	NA	NA	NA	NA	NA	NA
AT1G08630	4.27908	3.3339	3.37758	1.43758	1.69661	1.45893	2.95765	2.41623	1.47488	2.01233	1.08284	1.12814	4.37211	6.30035	5.53997	4.96634	5.58204	6.28774	0.0675395	0.887512	noDEG	0.62243	0.153459	noDEG	-1.75001	0.000384161	DOWN	0.631446	0.0347862	noDEG	0.410229	0.154147	noDEG
AT1G08633	0.360708	0.185216	0	0.269547	0.23564	0.188249	0.273856	0.278796	0.263371	0.154794	0.649705	0.637646	0.201017	0.386864	0.332398	0.406337	0.267938	0.421996	2.5035	0.088388	noDEG	2.70785	0.048793	UP	2.63512	0.0722355	noDEG	1.65556	0.252138	noDEG	1.64318	0.248147	noDEG
AT1G08637	0.0098824	0	0	0	0	0	0	0	0	0	0	0	0	0	0	0.0451486	0	0.0421996	NA	NA	NA	NA	NA	NA	NA	NA	NA	NA	NA	NA	1.46313	NA	NA
AT1G08640	90.7254	70.2433	69.1709	58.896	57.1192	65.699	73.1196	74.485	78.0104	69.3994	85.4361	84.5617	72.4162	63.722	66.812	116.483	133.969	134.532	0.997218	6.30179e-14	noDEG	1.27554	5.85705e-42	UP	0.137387	0.205308	noDEG	-0.095494	0.48172	noDEG	0.546774	1.70839e-05	noDEG
AT1G08643	0.424943	0.185216	0.0925364	0	0.094256	0.141187	0.109543	0.092932	0	0.103196	0.054142	0.0490497	0.804067	0.44213	0.332398	0.586931	0.84847	0.675193	0.36497	0.871708	noDEG	0.148297	0.946872	noDEG	-1.58539	0.53446	noDEG	1.87083	0.0809668	noDEG	2.00217	0.0321268	UP
AT1G08645	0.143295	0	0	0.314471	0.282768	0.188249	0.43817	0.23233	0.158023	0.877167	0	0	0	0.331597	0.166199	0.0451486	0	0.0421996	6.14283	0.00120756	UP	6.19422	0.00119668	UP	NA	NA	NA	4.21647	0.108426	noDEG	1.46313	NA	NA
AT1G08647	0	0	0	0	0	0	0	0	0	0	0	0	0	0	0	0	0	0	NA	NA	NA	NA	NA	NA	NA	NA	NA	NA	NA	NA	NA	NA	NA
AT1G08650	32.9529	14.3543	14.0655	56.3802	59.7112	53.0863	58.9886	60.2199	54.9392	59.6474	15.4305	17.9522	26.1824	37.3047	36.0652	35.8028	48.3628	40.7648	3.18832	4.50847e-121	UP	3.2003	3.40272e-122	UP	0.0839526	0.707548	noDEG	1.16882	1.41813e-09	UP	1.21493	1.07414e-11	UP
AT1G08653	0.0098824	0	0	0	0	0	0.0547713	0	0	0.0515981	0	0	0.0502542	0	0	0	0	0	NA	NA	NA	2.2733	NA	NA	NA	NA	NA	1.12018	NA	NA	NA	NA	NA
AT1G08657	0	0	0	0	0	0	0	0	0	0	0	0	0	0	0	0	0	0	NA	NA	NA	NA	NA	NA	NA	NA	NA	NA	NA	NA	NA	NA	NA
AT1G08660	22.4232	23.1984	26.0027	13.2977	11.2165	11.6244	10.9543	10.5478	8.48054	5.93378	42.5556	46.4501	6.63355	8.8426	8.64235	20.4523	29.6071	24.94	0.171411	0.3916	noDEG	-0.125002	0.591871	noDEG	0.707978	2.42708e-07	noDEG	-1.66798	1.50481e-18	DOWN	-0.312319	0.145547	noDEG
AT1G08663	0	0	0	0	0	0	0	0	0	0	0	0	0	0	0	0	0	0	NA	NA	NA	NA	NA	NA	NA	NA	NA	NA	NA	NA	NA	NA	NA
AT1G08667	0	0	0	0	0	0	0	0	0	0	0	0	0	0	0	0	0	0	NA	NA	NA	NA	NA	NA	NA	NA	NA	NA	NA	NA	NA	NA	NA
AT1G08670	0.24706	0.370433	1.1567	0.089849	0	0.0941247	0	0.092932	0	0.0515981	0.378994	0.539547	0	0	0.0553997	0.0451486	0.178625	0.210998	-2.41811	0.0939786	noDEG	-3.33093	0.0529967	noDEG	-0.868563	0.412079	noDEG	-5.35475	0.000828283	DOWN	-2.71828	0.010603	DOWN
AT1G08673	0	0	0	0	0	0	0	0	0	0	0	0	0	0	0	0	0	0	NA	NA	NA	NA	NA	NA	NA	NA	NA	NA	NA	NA	NA	NA	NA
AT1G08677	0.0049412	0	0	0	0	0	0	0	0	0	0	0	0	0	0.0553997	0	0	0	NA	NA	NA	NA	NA	NA	NA	NA	NA	1.12018	NA	NA	NA	NA	NA
AT1G08680	44.6042	53.5276	48.3503	28.3923	26.6745	22.4487	32.5341	28.019	28.0753	21.2068	65.9992	67.7376	36.0322	38.6311	36.1206	44.7422	44.1651	43.5078	0.218714	0.254014	noDEG	0.380851	0.0162045	noDEG	0.242903	0.0461331	noDEG	-0.518793	9.70512e-05	noDEG	-0.540049	7.55242e-05	noDEG
AT1G08683	0	0	0	0	0	0	0	0	0	0	0	0	0	0	0	0	0	0	NA	NA	NA	NA	NA	NA	NA	NA	NA	NA	NA	NA	NA	NA	NA
AT1G08695	0.0543532	0	0	0	0	0	0	0	0	0	0	0	0.100508	0.331597	0.166199	0	0	0	NA	NA	NA	NA	NA	NA	NA	NA	NA	4.4866	0.0403657	UP	NA	NA	NA
AT1G08697	0.0592944	0.277825	0.0925364	0.089849	0	0.0941247	0.0547713	0.046466	0	0	0.054142	0.0490497	0	0.0552662	0	0.0902971	0.133969	0	-0.403657	0.859895	noDEG	-1.27635	0.583672	noDEG	-2.00447	0.388407	noDEG	-3.334	0.137777	noDEG	-1.67018	0.356267	noDEG
AT1G08700	48.4188	29.8662	30.5833	15.4091	14.5626	15.2011	16.8695	16.6348	14.6961	19.5557	100.867	100.993	36.786	39.6812	37.9488	39.3244	43.3613	38.4016	0.19503	0.249288	noDEG	0.25935	0.134928	noDEG	1.59128	7.19386e-52	UP	0.28228	0.0319344	noDEG	0.0834944	0.557706	noDEG
AT1G08703	0.0345884	0	0	0	0	0	0	0	0	0.0515981	0	0	0.0502542	0.221065	0.0553997	0	0	0	NA	NA	NA	NA	NA	NA	NA	NA	NA	3.60931	0.176545	noDEG	NA	NA	NA
AT1G08707	0	0	0	0	0	0	0	0	0	0	0	0	0	0	0	0	0	0	NA	NA	NA	NA	NA	NA	NA	NA	NA	NA	NA	NA	NA	NA	NA
AT1G08710	21.4596	10.7889	9.90139	6.28943	4.33578	4.80036	4.87464	5.01833	4.42463	18.4205	24.3639	25.702	27.4388	25.5883	23.1017	23.5224	18.7556	19.7916	0.190434	0.531938	noDEG	0.0533002	0.851644	noDEG	1.12567	6.02857e-10	UP	1.24108	1.82694e-13	UP	0.669073	0.00182163	noDEG
AT1G08713	0	0	0	0	0	0	0	0	0	0	0	0	0	0	0	0	0	0	NA	NA	NA	NA	NA	NA	NA	NA	NA	NA	NA	NA	NA	NA	NA
AT1G08717	0	0	0	0	0	0	0	0	0	0	0	0	0	0	0	0	0	0	NA	NA	NA	NA	NA	NA	NA	NA	NA	NA	NA	NA	NA	NA	NA
AT1G08720	32.0882	29.079	30.0281	19.1828	18.6627	16.7071	17.3625	18.3076	19.0154	22.4968	47.8616	45.8615	33.62	29.2358	29.0848	30.5656	26.5258	27.5985	0.49959	0.00142167	noDEG	0.469895	0.000406043	noDEG	0.51677	6.97525e-05	noDEG	0.000808468	0.996277	noDEG	-0.396852	0.0155162	noDEG
AT1G08723	0.0049412	0	0	0	0	0	0	0	0	0	0	0	0	0	0	0	0.0446563	0	NA	NA	NA	NA	NA	NA	NA	NA	NA	NA	NA	NA	0.555518	NA	noDEG
AT1G08727	0.0049412	0	0	0	0	0	0.0547713	0	0	0	0.054142	0	0	0	0	0	0	0	NA	NA	NA	2.2733	NA	NA	1.50642	NA	NA	NA	NA	NA	NA	NA	NA
AT1G08730	1.75907	1.20391	1.1567	0.224622	0.141384	0.329436	0	0.278796	0.421393	1.70274	2.81539	2.15819	1.00508	1.82379	2.21599	2.03169	1.38435	1.09719	-1.14857	0.179889	noDEG	-1.17916	0.266038	noDEG	0.925454	0.104382	noDEG	0.453345	0.408587	noDEG	0.0176489	0.978145	noDEG
AT1G08733	0.192707	0.185216	0.138805	0.134773	0.047128	0.0941247	0.219085	0.23233	0.263371	0.206392	0.162426	0.196199	0.100508	0.552662	0.276998	0.0902971	0.0893126	0.126599	0.38363	0.838697	noDEG	1.71881	0.144124	noDEG	-0.00399671	0.998894	noDEG	0.866956	0.500326	noDEG	-0.996531	0.49342	noDEG
AT1G08735	0	0	0	0	0	0	0	0	0	0	0	0	0	0	0	0	0	0	NA	NA	NA	NA	NA	NA	NA	NA	NA	NA	NA	NA	NA	NA	NA
AT1G08737	0	0	0	0	0	0	0	0	0	0	0	0	0	0	0	0	0	0	NA	NA	NA	NA	NA	NA	NA	NA	NA	NA	NA	NA	NA	NA	NA
AT1G08740	0	0	0	0	0	0	0	0	0	0	0	0	0	0	0	0	0	0	NA	NA	NA	NA	NA	NA	NA	NA	NA	NA	NA	NA	NA	NA	NA
AT1G08743	0.0049412	0	0.0462682	0	0	0	0	0	0	0	0	0	0	0	0	0.0451486	0	0	-0.230862	NA	noDEG	-0.121576	NA	noDEG	-1.42834	NA	NA	-1.27647	NA	NA	-0.881143	NA	noDEG
AT1G08747	0.074118	0.324129	0.323877	0.359396	0.047128	0.517686	0.273856	0.092932	0.105348	0	0.216568	0.147149	0.100508	0	0.110799	0.0451486	0	0.0421996	1.12851	0.358272	noDEG	0.115112	0.935932	noDEG	-0.984995	0.527745	noDEG	-2.23865	0.129556	noDEG	-3.7953	0.0200246	DOWN
AT1G08750	12.2245	12.0854	13.973	4.0432	3.58173	3.67086	2.24562	3.57788	3.4765	2.94109	16.6216	14.7149	8.84473	9.61633	9.19634	14.3572	15.3618	15.8248	-0.588756	0.0145232	noDEG	-0.899	0.000967613	noDEG	0.118625	0.602267	noDEG	-0.551255	0.00395761	noDEG	-0.110795	0.565996	noDEG
AT1G08753	0.0098824	0	0	0	0	0	0	0	0	0	0	0	0	0	0	0	0.0446563	0.0421996	NA	NA	NA	NA	NA	NA	NA	NA	NA	NA	NA	NA	1.42245	NA	NA
AT1G08757	0.0148236	0.0463041	0.231341	0	0	0	0	0	0	0	0	0	0	0	0	0	0	0	-2.80551	0.455741	noDEG	-2.69598	NA	NA	-4.00535	0.214673	noDEG	-3.85339	0.17695	noDEG	-4.42119	0.141736	noDEG
AT1G08760	28.7331	19.9571	19.8491	5.07647	5.98526	5.27098	5.64144	4.87893	6.05753	12.4867	28.3163	31.2937	37.9419	33.7124	36.2868	28.8048	28.0442	29.7507	-0.670748	0.00116567	noDEG	-0.68735	0.000290894	noDEG	0.434216	0.00655983	noDEG	0.802257	2.49786e-08	noDEG	0.204647	0.187274	noDEG
AT1G08763	0	0.0463041	0	0	0	0	0	0	0	0	0	0	0	0	0	0	0	0	-0.263274	NA	noDEG	-0.154603	NA	noDEG	-1.4552	NA	NA	-1.30333	NA	NA	-1.86404	NA	NA
AT1G08767	0.0197648	0	0	0	0	0	0	0	0	0	0	0	0	0	0	0.0451486	0.0893126	0.0421996	NA	NA	NA	NA	NA	NA	NA	NA	NA	NA	NA	NA	2.44676	NA	NA
AT1G08770	20.5406	14.6321	14.8984	5.70541	7.54048	6.72992	6.68209	7.57396	6.58427	19.9169	18.1376	19.718	26.7855	27.2463	26.7026	19.5042	17.3266	17.7238	0.0509319	0.858166	noDEG	0.0837876	0.72388	noDEG	0.210217	0.288942	noDEG	0.813196	1.93082e-08	noDEG	-0.0307591	0.879642	noDEG
AT1G08773	0	0	0	0	0	0	0	0	0	0	0	0	0	0	0	0	0	0	NA	NA	NA	NA	NA	NA	NA	NA	NA	NA	NA	NA	NA	NA	NA
AT1G08777	0	0	0	0	0	0	0	0	0	0	0	0	0	0	0	0	0	0	NA	NA	NA	NA	NA	NA	NA	NA	NA	NA	NA	NA	NA	NA	NA
AT1G08780	14.9125	15.9749	15.2222	6.6039	8.5773	6.58873	8.98249	7.80629	8.26984	6.24337	13.4814	12.5077	12.9153	14.2034	12.3541	19.0527	20.5419	19.7916	0.0949251	0.729554	noDEG	0.263981	0.187138	noDEG	-0.412983	0.0451579	noDEG	-0.299882	0.0947509	noDEG	0.010267	0.955011	noDEG
AT1G08783	0	0	0	0	0	0	0	0	0	0	0	0	0	0	0	0	0	0	NA	NA	NA	NA	NA	NA	NA	NA	NA	NA	NA	NA	NA	NA	NA
AT1G08787	0	0	0	0	0	0	0	0	0	0	0	0	0	0	0	0	0	0	NA	NA	NA	NA	NA	NA	NA	NA	NA	NA	NA	NA	NA	NA	NA
AT1G08790	0.0691768	0	0	0	0	0	0	0	0	0.154794	0	0	0.100508	0.276331	0.110799	0	0.0446563	0.0421996	NA	NA	NA	NA	NA	NA	NA	NA	NA	4.19177	0.069282	noDEG	1.42245	NA	NA
AT1G08793	0	0	0	0	0	0	0	0	0	0	0	0	0	0	0	0	0	0	NA	NA	NA	NA	NA	NA	NA	NA	NA	NA	NA	NA	NA	NA	NA
AT1G08797	0	0	0	0	0	0	0	0	0	0	0	0	0	0	0	0	0	0	NA	NA	NA	NA	NA	NA	NA	NA	NA	NA	NA	NA	NA	NA	NA
AT1G08800	28.3526	29.4957	27.946	6.10973	4.24152	5.55336	5.5319	5.34359	5.89951	7.12054	11.7488	10.5457	28.5444	26.3067	26.3148	47.722	40.0567	46.1242	-1.23803	1.31281e-08	DOWN	-1.19675	3.82379e-12	DOWN	-1.51554	1.09779e-18	DOWN	-0.13906	0.36408	noDEG	0.305583	0.0946116	noDEG
AT1G08803	0	0	0	0	0	0	0	0	0	0	0	0	0	0	0	0	0	0	NA	NA	NA	NA	NA	NA	NA	NA	NA	NA	NA	NA	NA	NA	NA
AT1G08807	0	0	0	0	0	0	0	0	0	0	0	0	0	0	0	0	0	0	NA	NA	NA	NA	NA	NA	NA	NA	NA	NA	NA	NA	NA	NA	NA
AT1G08810	5.74662	15.4656	14.0193	1.03326	1.5081	1.08243	1.80745	1.02225	1.58023	1.80593	9.47486	10.3004	4.32186	5.13976	3.49018	2.52832	3.30457	3.29157	-2.41257	1.63314e-15	DOWN	-2.17503	2.53499e-13	DOWN	-0.725459	0.000767136	noDEG	-1.82748	2.47279e-15	DOWN	-2.61078	5.13653e-30	DOWN
AT1G08813	0	0	0	0	0	0	0	0	0	0	0	0	0	0	0	0	0	0	NA	NA	NA	NA	NA	NA	NA	NA	NA	NA	NA	NA	NA	NA	NA
AT1G08817	0	0	0	0	0	0	0	0	0	0	0	0	0	0	0	0	0	0	NA	NA	NA	NA	NA	NA	NA	NA	NA	NA	NA	NA	NA	NA	NA
AT1G08820	39.3073	34.6818	37.0608	28.572	28.3239	28.4727	32.808	29.0877	31.2358	29.7205	21.5485	24.0343	42.6155	40.2338	38.7798	50.3858	51.0422	51.3147	0.866717	1.88953e-11	noDEG	0.958419	5.30889e-15	noDEG	-0.801651	2.44451e-08	noDEG	0.124756	0.364479	noDEG	0.173398	0.176782	noDEG
AT1G08823	0	0	0	0	0	0	0	0	0	0	0	0	0	0	0	0	0	0	NA	NA	NA	NA	NA	NA	NA	NA	NA	NA	NA	NA	NA	NA	NA
AT1G08827	0	0	0	0	0	0	0	0	0	0	0	0	0	0	0	0	0	0	NA	NA	NA	NA	NA	NA	NA	NA	NA	NA	NA	NA	NA	NA	NA
AT1G08830	32.943	15.3267	17.6744	2.83024	3.39322	4.04736	3.28628	3.76375	2.89708	9.13286	52.4636	54.6414	24.1723	26.3067	22.7693	41.7624	33.4922	39.6254	-1.06762	2.19784e-05	DOWN	-1.13875	1.87426e-06	DOWN	1.55129	7.22329e-30	UP	0.51296	0.00117136	noDEG	0.886429	6.06176e-06	noDEG
AT1G08833	0.0049412	0	0.0462682	0	0	0	0.0547713	0	0	0	0	0	0	0	0	0	0.0446563	0	-0.230862	NA	noDEG	0.839602	NA	noDEG	-1.42834	NA	NA	-1.27647	NA	NA	-0.881124	NA	noDEG
AT1G08840	21.0248	6.85301	6.66262	2.06653	1.64948	1.74131	1.09543	1.11518	2.05429	15.1698	17.542	18.2955	41.6104	44.7657	40.2756	12.0547	12.3698	10.1279	-0.692966	0.033977	noDEG	-1.09718	0.00315974	DOWN	1.25818	3.33226e-09	UP	2.58947	5.36559e-64	UP	0.434848	0.0455025	noDEG
AT1G08843	0	0	0	0	0	0	0	0	0	0	0	0	0	0	0	0	0	0	NA	NA	NA	NA	NA	NA	NA	NA	NA	NA	NA	NA	NA	NA	NA
AT1G08845	11.7996	4.81563	4.99696	2.92009	2.26214	2.54137	2.62902	3.39202	4.21393	9.44245	17.2172	14.5678	15.8301	13.9824	12.7419	10.3842	11.2534	9.66371	0.270664	0.439087	noDEG	0.638607	0.0356329	noDEG	1.5472	8.35525e-11	UP	1.47994	1.63907e-12	UP	0.754674	0.000340008	noDEG
AT1G08847	3.10307	5.74171	5.82979	0.539094	1.03682	0.705935	0.821569	0.557592	0.316045	0.980364	4.22308	4.51257	0.804067	0.663195	0.886395	3.92792	4.64426	4.97955	-1.72988	4.56804e-05	DOWN	-2.18582	3.25197e-06	DOWN	-0.553621	0.0988085	noDEG	-2.93386	3.63851e-15	DOWN	-0.689171	0.00723582	noDEG
AT1G08853	0	0	0	0	0	0	0	0	0	0	0	0	0	0	0	0	0	0	NA	NA	NA	NA	NA	NA	NA	NA	NA	NA	NA	NA	NA	NA	NA
AT1G08857	0.429884	0.370433	0.370145	0.0449245	0.094256	0.0470624	0	0.185864	0.0526742	0.154794	0.866273	0.441447	0.402033	0.221065	0.387798	0.406337	0.580532	0.421996	-1.3798	0.384376	noDEG	-0.995209	0.556816	noDEG	0.66957	0.554379	noDEG	-0.183114	0.857002	noDEG	0.00601757	0.996189	noDEG
AT1G08860	0.217413	0	0.231341	0	0.047128	0.0470624	0	0.046466	0.105348	0.154794	0.054142	0.147149	0.201017	0.276331	0.498597	0.270891	0.401907	0.168798	-0.658784	0.843993	noDEG	-0.0239744	0.993914	noDEG	-0.32368	0.905293	noDEG	1.45428	0.306766	noDEG	0.949471	0.554006	noDEG
AT1G08863	0.0345884	0	0	0	0	0	0	0.046466	0	0	0	0	0	0	0.221599	0.0451486	0	0.0843992	NA	NA	NA	2.2733	NA	NA	NA	NA	NA	3.07554	NA	NA	2.03225	NA	NA
AT1G08867	0	0	0	0	0	0	0	0	0	0	0	0	0	0	0	0	0	0	NA	NA	NA	NA	NA	NA	NA	NA	NA	NA	NA	NA	NA	NA	NA
AT1G08870	0	0	0	0	0	0	0	0.046466	0	0	0	0	0	0	0	0	0	0	NA	NA	NA	2.2733	NA	NA	NA	NA	NA	NA	NA	NA	NA	NA	NA
AT1G08877	0.12353	0	0	0	0	0	0	0	0	0.103196	0	0	0.100508	0.386864	0.498597	0.0902971	0.133969	0	NA	NA	NA	NA	NA	NA	NA	NA	NA	5.21238	0.00882965	UP	2.78441	NA	NA
AT1G08880	56.3149	45.7022	47.6562	12.8484	13.5257	13.7893	12.8712	10.5478	18.1726	51.4433	47.4284	47.8234	63.7223	63.4457	55.3997	62.1696	60.7326	60.5564	-0.60146	5.63737e-05	noDEG	-0.597458	0.00371599	noDEG	-0.11913	0.356412	noDEG	0.329715	0.0103369	noDEG	0.0578196	0.665891	noDEG
AT1G08883	0.0197648	0	0	0	0	0	0	0	0	0	0	0	0	0.165799	0.0553997	0	0	0	NA	NA	NA	NA	NA	NA	NA	NA	NA	3.04241	NA	NA	NA	NA	NA
AT1G08887	0.0049412	0	0	0	0	0	0.0547713	0	0	0.0515981	0	0	0	0	0	0	0	0	NA	NA	NA	2.2733	NA	NA	NA	NA	NA	NA	NA	NA	NA	NA	NA
AT1G08890	27.3891	12.1317	12.5849	5.97496	4.85419	6.54167	4.54601	4.9254	3.4765	16.0986	24.5263	22.5138	32.6652	30.3964	27.9214	37.7893	33.5369	34.0129	0.106867	0.707048	noDEG	-0.34132	0.222501	noDEG	0.780034	1.51314e-05	noDEG	1.24292	8.77322e-16	UP	1.17553	4.615e-13	UP
AT1G08893	0.0049412	0	0.0462682	0	0	0	0	0	0	0	0.054142	0	0	0	0	0	0	0	-0.230862	NA	noDEG	-0.121576	NA	noDEG	0.0661749	NA	noDEG	-1.27647	NA	NA	-1.84273	NA	NA
AT1G08897	0	0	0	0	0	0	0	0	0	0	0	0	0	0	0	0	0	0	NA	NA	NA	NA	NA	NA	NA	NA	NA	NA	NA	NA	NA	NA	NA
AT1G08900	8.14804	35.33	35.0713	13.9715	9.84975	12.095	10.7352	11.0124	10.0608	5.4694	4.38551	4.95402	2.51271	4.0897	5.20757	4.92119	6.11791	5.19055	-0.356202	0.09664	noDEG	-0.561584	0.000434136	noDEG	-3.06099	5.57004e-61	DOWN	-3.21837	1.6093e-37	DOWN	-3.03668	3.559e-73	DOWN
AT1G08903	0.261884	0.509345	0.694023	0.269547	0.47128	0.188249	0.328628	0.418194	0.263371	0.567579	0.108284	0.147149	0.150762	0.552662	0.221599	0.180594	0.223282	0.0421996	0.244203	0.820073	noDEG	0.346079	0.714959	noDEG	-2.37688	0.0702707	noDEG	-1.02861	0.275115	noDEG	-2.36181	0.0193236	DOWN
AT1G08907	0.0148236	0	0	0	0	0	0	0	0	0	0	0	0	0	0	0	0.133969	0	NA	NA	NA	NA	NA	NA	NA	NA	NA	NA	NA	NA	2.01318	NA	NA
AT1G08910	121.143	27.9214	28.0385	14.6903	13.7143	16.9895	10.7352	12.36	12.8525	134.516	161.289	167.75	187.85	217.915	188.802	68.8516	49.1666	57.5602	0.313284	0.0970678	noDEG	-0.0565922	0.760875	noDEG	2.40734	1.42749e-137	UP	2.77032	1.25614e-120	UP	0.736401	0.000740222	noDEG
AT1G08913	0.0889416	0	0	0	0	0	0	0.046466	0	0	0.054142	0	0.150762	0	0.166199	0.180594	0	0.295397	NA	NA	NA	2.2733	NA	NA	1.50642	NA	NA	3.59435	0.221809	noDEG	3.90965	0.203547	noDEG
AT1G08920	56.8683	14.0301	18.5998	12.5789	11.3579	14.0716	8.70863	7.99215	10.9562	45.1999	51.0559	50.8645	42.4145	40.068	43.0455	93.0963	80.56	80.4746	0.839061	5.17495e-05	noDEG	0.339621	0.121524	noDEG	1.49739	1.36093e-23	UP	1.30942	2.07237e-16	UP	2.04788	5.76623e-28	UP
AT1G08923	0.0345884	0	0.0462682	0	0	0.0470624	0	0.046466	0	0	0.216568	0	0	0.110532	0	0.0451486	0	0	0.73041	NA	noDEG	0.83974	NA	noDEG	2.08206	0.564868	noDEG	0.59545	NA	noDEG	-0.881143	NA	noDEG
AT1G08927	0.0197648	0	0	0	0	0	0	0	0	0	0.054142	0	0.0502542	0.0552662	0.0553997	0	0	0	NA	NA	NA	NA	NA	NA	1.50642	NA	NA	2.60187	NA	NA	NA	NA	NA
AT1G08930	48.8388	45.3317	63.9889	43.8014	28.9366	49.086	26.9475	22.536	19.3314	46.3867	97.4557	93.8321	27.9916	27.191	19.5561	19.3687	21.2117	21.986	0.776393	0.00325569	noDEG	-0.0745054	0.777801	noDEG	0.662647	6.83702e-07	noDEG	-1.18338	6.15678e-09	DOWN	-1.7195	2.14256e-18	DOWN
AT1G08933	0	0	0	0	0	0	0	0	0	0	0	0	0	0	0	0	0	0	NA	NA	NA	NA	NA	NA	NA	NA	NA	NA	NA	NA	NA	NA	NA
AT1G08937	0.0642356	0.0463041	0	0	0	0.0941247	0	0	0	0	0.108284	0.0490497	0.100508	0.0552662	0.0553997	0	0.223282	0	1.62342	NA	NA	-0.154603	NA	noDEG	1.60273	NA	NA	1.55039	0.571465	noDEG	1.29598	0.751291	noDEG
AT1G08940	17.9514	3.98215	5.18204	7.45747	5.65536	7.52998	4.16262	5.76178	6.1102	22.7548	6.33462	6.52361	17.1367	21.996	16.6753	28.9854	26.2133	24.1804	1.78973	3.71133e-12	UP	1.39114	2.5894e-07	UP	0.342779	0.314334	noDEG	1.96837	2.53793e-19	UP	2.19945	2.40725e-25	UP
AT1G08947	0.0296472	0.0926082	0.0462682	0	0	0	0	0	0	0	0	0	0.0502542	0.0552662	0.110799	0	0	0.0843992	-1.83521	NA	NA	-1.72633	NA	NA	-3.02908	NA	NA	-0.00656456	0.997579	noDEG	-1.60849	0.586784	noDEG
AT1G08950	0.0049412	0	0	0	0	0	0.109543	0	0.0526742	0	0	0	0	0	0	0.0451486	0	0	NA	NA	NA	3.81267	0.273702	noDEG	NA	NA	NA	NA	NA	NA	0.555518	NA	noDEG
AT1G08953	0	0	0	0	0	0	0	0	0	0	0	0	0	0	0	0	0	0	NA	NA	NA	NA	NA	NA	NA	NA	NA	NA	NA	NA	NA	NA	NA
AT1G08960	20.921	10.1869	9.34617	1.8419	1.60235	2.35312	1.58837	1.48691	3.42382	38.905	20.195	19.9142	25.7804	26.1962	23.9881	15.3054	15.0938	16.5	-1.13877	0.000207091	DOWN	-1.02894	0.00695244	DOWN	0.888634	6.06934e-06	noDEG	1.32055	1.94877e-16	UP	0.346498	0.0715661	noDEG
AT1G08963	0	0	0	0	0	0	0	0	0	0	0	0	0	0	0	0	0	0	NA	NA	NA	NA	NA	NA	NA	NA	NA	NA	NA	NA	NA	NA	NA
AT1G08967	0.0395296	0.0926082	0	0	0	0	0	0	0	0.103196	0	0	0	0.110532	0.221599	0	0	0	-1.26943	NA	NA	-1.16088	NA	NA	-2.46013	NA	NA	1.18162	0.631415	noDEG	-2.86812	NA	NA
AT1G08970	37.3357	45.1465	42.1966	18.5987	24.1295	17.2719	24.4828	20.6774	27.2325	21.7228	19.3829	20.2575	34.7256	34.6519	37.007	52.0563	56.3116	48.8249	0.0721103	0.774698	noDEG	0.304003	0.0445742	noDEG	-1.28883	2.85017e-20	DOWN	-0.353911	0.00967909	noDEG	-0.0718058	0.635202	noDEG
AT1G08973	0.296472	0.0463041	0.138805	0.224622	0.23564	0.0941247	0.109543	0.139398	0.105348	0.412785	0.216568	0.343348	0.251271	0.497396	0.166199	0.406337	0.223282	0.295397	2.20574	0.139375	noDEG	1.5366	0.365289	noDEG	1.45787	0.439063	noDEG	1.66582	0.225412	noDEG	1.41301	0.285212	noDEG
AT1G08977	0.0889416	0	0.0462682	0	0	0	0	0	0	0.206392	0.27071	0	0.0502542	0.0552662	0.332398	0.0451486	0	0	-0.230862	NA	noDEG	-0.121576	NA	noDEG	2.40432	0.475511	noDEG	2.61143	0.274631	noDEG	-0.881143	NA	noDEG
AT1G08980	61.0238	47.1839	52.8845	38.1858	35.346	36.3321	42.5573	38.9385	39.2949	23.1675	209.963	226.61	16.5839	21.1117	20.1101	9.75209	21.8369	13.7993	0.751194	5.52318e-09	noDEG	0.855937	3.67026e-12	noDEG	1.97778	1.34236e-107	UP	-1.43013	1.34577e-20	DOWN	-2.06729	1.94088e-10	DOWN
AT1G08983	0	0	0	0	0	0	0	0	0	0	0	0	0	0	0	0	0	0	NA	NA	NA	NA	NA	NA	NA	NA	NA	NA	NA	NA	NA	NA	NA
AT1G08985	0.0197648	0	0	0	0	0	0	0.046466	0	0	0	0.0490497	0	0.0552662	0	0.0451486	0.0446563	0	NA	NA	NA	2.2733	NA	NA	1.42634	NA	NA	1.12018	NA	NA	1.47009	NA	NA
AT1G08987	0.0296472	0.0926082	0	0.089849	0.047128	0	0	0	0	0.103196	0.054142	0.0980994	0.0502542	0	0	0	0	0	1.15923	0.719726	noDEG	-1.16088	NA	NA	0.551611	0.872887	noDEG	-1.34489	NA	NA	-2.86812	NA	NA
AT1G08990	1.84801	3.4265	5.64472	2.0216	1.46097	2.35312	1.04065	1.57984	0.842787	2.01233	1.84083	1.61864	0.60305	0.828994	1.38499	2.03169	1.7416	2.19438	-0.0144688	0.980355	noDEG	-0.782565	0.11281	noDEG	-1.53504	0.000469175	DOWN	-2.32428	4.321e-07	DOWN	-1.51454	5.33356e-05	DOWN
AT1G08993	0.0049412	0	0	0	0	0	0	0	0	0	0.054142	0	0	0	0	0	0	0	NA	NA	NA	NA	NA	NA	1.50642	NA	NA	NA	NA	NA	NA	NA	NA
AT1G08997	0.0049412	0	0	0	0	0	0	0	0	0	0	0	0	0	0	0.0451486	0	0	NA	NA	NA	NA	NA	NA	NA	NA	NA	NA	NA	NA	0.555518	NA	noDEG
AT1G09000	7.34262	2.77825	3.0537	2.06653	2.26214	1.88249	1.97177	2.1839	2.63371	8.56528	6.17219	8.04415	11.6087	15.1982	12.5757	3.61188	3.70647	3.37597	0.706819	0.0518522	noDEG	0.798708	0.0202715	noDEG	1.13846	0.000830725	UP	2.11608	4.43397e-19	UP	-0.0429721	0.89954	noDEG
AT1G09003	0	0	0	0	0	0	0	0	0	0	0	0	0	0	0	0	0	0	NA	NA	NA	NA	NA	NA	NA	NA	NA	NA	NA	NA	NA	NA	NA
AT1G09007	0.0098824	0	0	0	0	0	0	0	0	0	0	0	0	0	0.0553997	0	0	0.0421996	NA	NA	NA	NA	NA	NA	NA	NA	NA	1.12018	NA	NA	0.555518	NA	noDEG
AT1G09010	50.0445	82.0972	84.9484	34.2774	37.6082	33.179	38.6137	39.5426	43.7722	30.7009	56.0912	54.298	25.0266	28.3516	28.4754	49.3925	68.4581	59.9656	-0.0536117	0.748326	noDEG	0.126093	0.254677	noDEG	-0.745971	1.96357e-13	noDEG	-1.66756	1.07617e-40	DOWN	-0.830613	1.03044e-06	noDEG
AT1G09013	0	0	0	0	0	0	0	0	0	0	0	0	0	0	0	0	0	0	NA	NA	NA	NA	NA	NA	NA	NA	NA	NA	NA	NA	NA	NA	NA
AT1G09017	0	0	0	0	0	0	0	0	0	0	0	0	0	0	0	0	0	0	NA	NA	NA	NA	NA	NA	NA	NA	NA	NA	NA	NA	NA	NA	NA
AT1G09020	52.0358	47.2765	48.6741	19.5871	17.673	19.3426	21.4703	18.9117	21.7544	38.6986	47.5909	48.7063	65.8832	63.4457	60.8842	50.5664	50.6849	47.0103	-0.146032	0.375852	noDEG	-0.047521	0.755371	noDEG	-0.14299	0.260042	noDEG	0.349801	0.00315308	noDEG	-0.289854	0.0196677	noDEG
AT1G09023	0.16306	0.324129	0.277609	0.134773	0	0.141187	0.109543	0.092932	0.0526742	0.309589	0.162426	0.147149	0.150762	0.221065	0.443197	0	0.0893126	0.0843992	-0.508174	0.777441	noDEG	-0.649472	0.681699	noDEG	-1.10999	0.496703	noDEG	-0.205638	0.859832	noDEG	-2.70865	0.0664699	noDEG
AT1G09027	0	0	0	0	0	0	0	0	0	0	0	0	0	0	0	0	0	0	NA	NA	NA	NA	NA	NA	NA	NA	NA	NA	NA	NA	NA	NA	NA
AT1G09030	0.0049412	0	0	0	0	0	0	0	0	0	0	0	0	0	0	0	0	0.0421996	NA	NA	NA	NA	NA	NA	NA	NA	NA	NA	NA	NA	0.555518	NA	noDEG
AT1G09033	0	0	0	0	0	0	0	0	0	0	0	0	0	0	0	0	0	0	NA	NA	NA	NA	NA	NA	NA	NA	NA	NA	NA	NA	NA	NA	NA
AT1G09037	0	0	0	0	0	0	0	0	0	0	0	0	0	0	0	0	0	0	NA	NA	NA	NA	NA	NA	NA	NA	NA	NA	NA	NA	NA	NA	NA
AT1G09040	11.6069	4.25998	4.99696	0.988339	0.94256	1.1295	1.36928	1.16165	1.6329	5.21141	9.90799	10.6438	20.2022	18.1826	16.4537	12.0998	7.81485	11.7315	-0.979963	0.0143026	noDEG	-0.577187	0.131992	noDEG	1.0038	0.000245073	UP	1.93059	1.4622e-21	UP	0.863285	0.00721483	noDEG
AT1G09043	0.242119	0.0463041	0	0.0449245	0.094256	0.0470624	0.43817	0.418194	0.474068	1.18676	0	0	0.150762	0.497396	0.332398	0.225743	0.0446563	0.0421996	2.61363	0.345585	noDEG	5.42283	0.00178358	UP	-1.4552	NA	NA	3.75428	0.0517363	noDEG	1.84115	0.48422	noDEG
AT1G09047	0.256942	0	0	0	0.188512	0	0.43817	0.371728	0.105348	1.44475	0	0	0.301525	0.386864	0.443197	0.0451486	0.0446563	0.0421996	4.08396	0.314632	noDEG	6.35371	0.000911952	UP	NA	NA	NA	5.41495	0.00349739	UP	2.03689	NA	NA
AT1G09050	12.8125	6.48258	5.27457	2.51577	2.92194	3.20024	2.40994	2.55563	2.42301	7.22373	10.5036	9.41754	24.6245	16.9115	18.4481	13.0931	11.6553	12.4489	0.167243	0.650448	noDEG	-0.0887715	0.81004	noDEG	0.609897	0.0290869	noDEG	1.71344	4.50842e-13	UP	0.744121	0.00108704	noDEG
AT1G09053	0	0	0	0	0	0	0	0	0	0	0	0	0	0	0	0	0	0	NA	NA	NA	NA	NA	NA	NA	NA	NA	NA	NA	NA	NA	NA	NA
AT1G09057	0.0148236	0	0	0	0	0	0	0	0	0	0	0	0	0.0552662	0	0	0	0.0843992	NA	NA	NA	NA	NA	NA	NA	NA	NA	1.12018	NA	NA	1.41478	NA	NA
AT1G09060	58.5483	62.1864	62.277	28.2575	25.779	21.884	29.7956	28.4372	34.4489	51.1853	62.5341	63.7646	62.5162	65.2694	54.2917	53.0947	55.1059	54.0577	-0.0986476	0.617423	noDEG	0.152204	0.224108	noDEG	-0.127396	0.270888	noDEG	-0.0899776	0.520546	noDEG	-0.535159	9.57787e-07	noDEG
AT1G09063	0.0049412	0	0	0	0	0	0	0	0	0	0	0	0.0502542	0	0	0	0	0	NA	NA	NA	NA	NA	NA	NA	NA	NA	1.12018	NA	NA	NA	NA	NA
AT1G09067	0	0	0	0	0	0	0	0	0	0	0	0	0	0	0	0	0	0	NA	NA	NA	NA	NA	NA	NA	NA	NA	NA	NA	NA	NA	NA	NA
AT1G09070	763.776	110.991	143.987	142.86	89.9203	121.091	120.771	93.3502	165.45	1663.47	251.598	244.022	1366.16	1314.89	1189.15	620.025	446.474	510.657	1.09078	5.43764e-07	UP	1.1464	9.55503e-09	UP	0.813489	1.07861e-15	noDEG	3.28882	2.18959e-138	UP	1.7182	3.3068e-15	UP
AT1G09073	0	0	0	0	0	0	0	0	0	0	0	0	0	0	0	0	0	0	NA	NA	NA	NA	NA	NA	NA	NA	NA	NA	NA	NA	NA	NA	NA
AT1G09077	0.0098824	0	0	0	0	0	0	0	0	0	0	0	0	0	0.110799	0	0	0	NA	NA	NA	NA	NA	NA	NA	NA	NA	2.07438	NA	NA	NA	NA	NA
AT1G09080	76.0599	1.71325	1.80446	0.40432	0.329896	0.941247	0.492941	0.371728	1.00081	61.5049	17.1089	17.5598	127.193	125.841	162.598	115.716	58.991	79.2508	-0.454774	0.549553	noDEG	-0.357068	0.607326	noDEG	3.15287	1.18061e-30	UP	6.2487	2.48803e-163	UP	5.26491	2.81075e-49	UP
AT1G09083	1.57624	0.78717	0.832827	0.269547	0.23564	0.282374	0.273856	0.092932	0.474068	1.08356	1.51598	2.06009	1.90966	1.21586	1.27419	1.76079	2.00953	1.85678	-0.424603	0.656304	noDEG	-0.399258	0.700561	noDEG	0.995276	0.143356	noDEG	0.80879	0.14368	noDEG	0.878117	0.0590141	noDEG
AT1G09087	0.61765	0.463041	0.740291	0.089849	0.141384	0.0470624	0.0547713	0.046466	0.0526742	0.567579	0.757989	0.686696	0.502542	0.276331	0.443197	0.451486	0.759157	0.970591	-1.49224	0.246093	noDEG	-2.38372	0.0982391	noDEG	0.119302	0.90802	noDEG	-0.604841	0.474598	noDEG	-0.0549738	0.946511	noDEG
AT1G09090	1.93201	0.879778	2.45221	1.8419	2.96906	1.83543	1.47882	1.53338	1.89627	2.52831	0.974557	0.833845	2.4122	4.97396	4.09958	0.94812	0.84847	0.843992	1.62288	0.00205049	UP	1.14768	0.0321795	UP	-1.02072	0.166592	noDEG	1.15273	0.0215048	UP	-1.24426	0.0495182	DOWN
AT1G09097	0.0148236	0	0.0925364	0	0	0	0	0	0	0	0	0.0490497	0	0	0	0.0451486	0.0446563	0	-1.21107	NA	NA	-1.10141	NA	NA	-0.991872	NA	noDEG	-2.26005	NA	NA	-0.960712	NA	noDEG
AT1G09100	85.3247	16.9936	19.8491	24.2592	26.2503	26.4961	24.0446	21.839	22.5445	41.1237	73.5249	71.8578	100.508	72.8962	75.5097	144.701	111.239	125.248	1.68065	4.62887e-29	UP	1.4772	4.76573e-25	UP	1.83332	2.7663e-48	UP	2.12135	4.03369e-32	UP	2.45837	1.68583e-37	UP
AT1G09103	0.133412	0.185216	0.185073	0	0.094256	0	0	0.046466	0	0	0.54142	0.294298	0.100508	0	0	0	0.223282	0.0843992	-1.36864	0.599642	noDEG	-2.16957	0.402849	noDEG	1.02399	0.482413	noDEG	-2.46776	0.243401	noDEG	-1.20485	0.491079	noDEG
AT1G09107	0.0148236	0	0	0.179698	0.282768	0.0470624	0.0547713	0	0.0526742	0.0515981	0	0	0.0502542	0	0.0553997	0	0	0	5.51734	0.0117881	UP	3.20341	NA	NA	NA	NA	NA	2.00951	NA	NA	NA	NA	NA
AT1G09110	0.12353	0	0	0	0.094256	0	0	0	0.0526742	0.0515981	0.162426	0.0980994	0.301525	0.221065	0.166199	0	0.178625	0.0843992	3.08328	NA	NA	2.2733	NA	NA	3.78677	0.262414	noDEG	4.70292	0.0229999	UP	3.00862	0.407629	noDEG
AT1G09113	0.0148236	0	0	0	0	0.0470624	0	0	0	0	0	0.0980994	0	0	0	0	0	0.0421996	2.16419	NA	NA	NA	NA	NA	2.37755	NA	NA	NA	NA	NA	0.555518	NA	noDEG
AT1G09117	0	0	0	0	0	0	0	0	0	0	0	0	0	0	0	0	0	0	NA	NA	NA	NA	NA	NA	NA	NA	NA	NA	NA	NA	NA	NA	NA
AT1G09123	0.0049412	0	0	0	0	0	0	0	0	0	0	0	0	0	0.0553997	0	0	0	NA	NA	NA	NA	NA	NA	NA	NA	NA	1.12018	NA	NA	NA	NA	NA
AT1G09127	0.0098824	0	0	0	0	0	0	0	0	0	0	0	0.0502542	0.0552662	0	0	0	0	NA	NA	NA	NA	NA	NA	NA	NA	NA	1.98937	NA	NA	NA	NA	NA
AT1G09130	159.314	182.67	178.641	191.064	218.91	197.097	250.086	231.168	255.944	199.943	128.208	127.823	153.979	154.469	172.736	152.196	159.78	157.869	1.36341	1.20085e-28	UP	1.60898	1.12899e-77	UP	-0.64578	3.27704e-15	noDEG	-0.22423	0.0673471	noDEG	-0.539091	5.60638e-08	noDEG
AT1G09133	0.0098824	0	0	0	0	0	0	0	0	0.0515981	0	0	0	0	0	0	0	0.0421996	NA	NA	NA	NA	NA	NA	NA	NA	NA	NA	NA	NA	0.555518	NA	noDEG
AT1G09137	0	0	0	0	0	0	0	0	0	0	0	0	0	0	0	0	0	0	NA	NA	NA	NA	NA	NA	NA	NA	NA	NA	NA	NA	NA	NA	NA
AT1G09140	375.279	98.0721	94.202	516.452	484.382	560.277	441.895	478.042	382.467	436.881	703.847	726.377	268.156	291.364	295.003	366.922	290.489	338.652	3.63584	4.80148e-196	UP	3.34755	1.08263e-115	UP	2.74598	0	UP	1.51343	6.00177e-45	UP	1.45849	1.68341e-17	UP
AT1G09143	0	0	0	0	0	0	0	0	0	0	0	0	0	0	0	0	0	0	NA	NA	NA	NA	NA	NA	NA	NA	NA	NA	NA	NA	NA	NA	NA
AT1G09147	0.0049412	0	0	0	0	0	0	0	0	0	0	0	0	0.0552662	0	0	0	0	NA	NA	NA	NA	NA	NA	NA	NA	NA	1.12018	NA	NA	NA	NA	NA
AT1G09150	34.707	27.0416	24.4759	24.0346	23.8468	24.8489	22.7848	23.0007	22.5972	16.4082	64.6997	74.065	20.6042	20.6696	22.9355	32.9133	34.9659	35.2367	1.11118	8.38793e-14	UP	0.990295	2.31951e-12	noDEG	1.28	2.28788e-23	UP	-0.321034	0.0494164	noDEG	0.0825917	0.611358	noDEG
AT1G09153	0.0691768	0	0	0	0	0	0	0	0	0.0515981	0	0.0490497	0.0502542	0.165799	0.332398	0	0	0.0843992	NA	NA	NA	NA	NA	NA	1.42634	NA	NA	4.36899	0.0574252	noDEG	1.41478	NA	NA
AT1G09155	1.22542	0.555649	0.185073	0.269547	0.188512	0.329436	0.219085	0.185864	0.210697	0.980364	1.78669	1.91294	0.954829	1.16059	0.941794	1.98654	0.937782	1.05499	0.692341	0.555895	noDEG	0.299721	0.816932	noDEG	2.16442	0.00565105	UP	1.39806	0.0567995	noDEG	1.50798	0.0621175	noDEG
AT1G09157	3.13272	0.0463041	0	0.539094	0.612664	0.329436	0.821569	0.743456	0.63209	7.89451	6.17219	7.65175	2.51271	3.03964	3.37938	0.722377	0.893126	0.337597	5.61317	0.00129963	UP	6.15405	0.000195535	UP	8.07379	1.3901e-07	UP	6.95298	6.27716e-06	UP	4.4716	0.0121461	UP
AT1G09160	38.2152	34.2187	33.8683	26.191	23.187	27.202	18.5675	18.6793	19.5948	33.5388	80.4551	82.3054	23.7702	24.0961	24.819	22.1228	31.2594	26.9655	0.784457	1.94895e-07	noDEG	0.320752	0.0165921	noDEG	1.10869	3.69609e-24	UP	-0.543742	6.62219e-05	noDEG	-0.682385	0.000297514	noDEG
AT1G09163	2.73248	0	0	0.269547	0.329896	0.235312	0.985883	0.604058	0.210697	10.3196	0.866273	0.980994	3.51779	6.68722	4.98597	0.767526	0.35725	0.421996	6.23024	0.000860959	UP	7.3266	3.4549e-05	UP	6.61301	0.000306721	UP	9.15857	2.07924e-09	UP	5.59401	0.00219659	UP
AT1G09167	0	0	0	0	0	0	0	0	0	0	0	0	0	0	0	0	0	0	NA	NA	NA	NA	NA	NA	NA	NA	NA	NA	NA	NA	NA	NA	NA
AT1G09170	0.943769	0.833474	1.0179	0.179698	0.282768	0.235312	0.273856	0.418194	0.105348	0.567579	0.487278	0.294298	1.7589	2.15538	2.43759	0.406337	0.312594	0.548595	-0.792255	0.386419	noDEG	-0.599414	0.539864	noDEG	-1.39533	0.140989	noDEG	1.1406	0.0146817	UP	-1.45589	0.0304811	DOWN
AT1G09173	0	0	0	0	0	0	0	0	0	0	0	0	0	0	0	0	0	0	NA	NA	NA	NA	NA	NA	NA	NA	NA	NA	NA	NA	NA	NA	NA
AT1G09176	0.602827	0.138912	0	0	0.094256	0.141187	0.219085	0.139398	0.0526742	0.722373	0.162426	0.0490497	0.502542	0.773727	1.27419	0.902971	0.625188	0.928391	1.35305	0.612297	noDEG	2.14467	0.258255	noDEG	0.434505	0.883145	noDEG	3.55239	0.00249947	UP	3.22696	0.00563306	UP
AT1G09177	0	0	0	0	0	0	0	0	0	0	0	0	0	0	0	0	0	0	NA	NA	NA	NA	NA	NA	NA	NA	NA	NA	NA	NA	NA	NA	NA
AT1G09180	10.8459	3.88955	3.65519	1.43758	1.5081	1.506	2.30039	1.44045	2.89708	2.5799	0.378994	0.490497	17.991	17.5194	19.7777	18.5561	11.7446	14.7277	-0.147119	0.741558	noDEG	0.379706	0.360142	noDEG	-3.26171	1.02277e-08	DOWN	2.23579	3.0948e-28	UP	1.6647	3.38384e-08	UP
AT1G09183	0.0098824	0	0	0	0	0	0	0	0	0	0	0	0	0.110532	0	0	0	0	NA	NA	NA	NA	NA	NA	NA	NA	NA	2.03287	NA	NA	NA	NA	NA
AT1G09187	0	0	0	0	0	0	0	0	0	0	0	0	0	0	0	0	0	0	NA	NA	NA	NA	NA	NA	NA	NA	NA	NA	NA	NA	NA	NA	NA
AT1G09190	13.87	2.2226	1.94326	0.89849	0.329896	0.80006	1.20497	0.92932	0.842787	25.8506	14.4018	17.2655	14.0712	12.048	13.1297	13.2737	13.7988	13.4617	-0.423345	0.534436	noDEG	0.0962269	0.868246	noDEG	2.77719	1.62247e-23	UP	2.59883	7.59696e-26	UP	2.36426	2.9595e-24	UP
AT1G09193	0.138354	0.138912	0.0925364	0.089849	0	0	0	0	0	0.154794	0.216568	0.0980994	0.452287	0.165799	0.166199	0.0902971	0.0893126	0	-0.743423	0.809466	noDEG	-2.45933	NA	NA	0.287209	0.896916	noDEG	1.13086	0.409276	noDEG	-1.30336	0.51673	noDEG
AT1G09195	6.7398	11.0204	9.39244	1.39266	2.40353	1.64718	1.42405	1.76571	1.47488	11.6096	2.81539	2.55058	10.2518	7.46094	7.03576	5.68872	5.67135	5.19055	-1.2956	0.000125209	DOWN	-1.54315	4.56368e-07	DOWN	-2.07921	3.45217e-12	DOWN	-0.359269	0.167243	noDEG	-1.22217	2.20996e-08	DOWN
AT1G09197	0.0345884	0	0	0	0	0	0	0	0.0526742	0.0515981	0.162426	0.0490497	0	0	0.0553997	0.0451486	0	0	NA	NA	NA	2.2733	NA	NA	3.4856	NA	NA	1.12018	NA	NA	0.555518	NA	noDEG
AT1G09200	11.3203	40.5624	41.4563	4.85185	7.49335	4.61211	5.47713	5.11126	7.26904	13.3123	1.84083	2.20724	6.6838	8.73207	10.6367	5.55327	16.0763	11.5205	-1.65928	7.83252e-12	DOWN	-1.62559	1.86983e-21	DOWN	-4.48477	8.13563e-93	DOWN	-2.29408	5.28505e-30	DOWN	-2.23523	1.93525e-08	DOWN
AT1G09207	0	0	0	0	0	0	0	0	0	0	0	0	0	0	0	0	0	0	NA	NA	NA	NA	NA	NA	NA	NA	NA	NA	NA	NA	NA	NA	NA
AT1G09210	329.044	105.805	112.293	95.5993	76.8187	105.184	70.2168	76.9477	69.2139	418.46	515.107	526.548	366.353	338.174	319.268	240.552	249.539	270.373	0.963947	1.14803e-08	noDEG	0.57443	2.52109e-06	noDEG	2.10791	7.43696e-197	UP	1.59365	1.64532e-48	UP	0.885351	1.70817e-13	noDEG
AT1G09213	0.0049412	0	0	0	0	0	0	0	0	0	0	0	0	0	0.0553997	0	0	0	NA	NA	NA	NA	NA	NA	NA	NA	NA	1.12018	NA	NA	NA	NA	NA
AT1G09217	0.0098824	0.0926082	0	0	0	0	0.0547713	0	0.105348	0	0	0	0	0	0.0553997	0	0	0	-1.26943	NA	NA	1.29833	0.668421	noDEG	-2.46013	NA	NA	-1.34478	NA	NA	-2.86812	NA	NA
AT1G09220	3.53296	1.48173	1.06417	0.269547	0.282768	0.564748	0.328628	0.418194	0.368719	1.44475	2.32811	2.89393	2.21118	3.20544	2.65918	5.95961	6.43051	5.73914	-0.578902	0.484387	noDEG	-0.606999	0.424003	noDEG	0.885474	0.114112	noDEG	1.0215	0.0165413	UP	1.91194	2.29436e-09	UP
AT1G09223	0.0444708	0	0	0	0	0	0.0547713	0	0	0	0.108284	0	0.100508	0.0552662	0.0553997	0.0451486	0.0446563	0.0421996	NA	NA	NA	2.2733	NA	NA	2.52074	NA	NA	3.00017	NA	NA	2.03689	NA	NA
AT1G09227	0.0148236	0	0	0	0	0	0	0	0	0	0	0	0.0502542	0.0552662	0.0553997	0	0	0	NA	NA	NA	NA	NA	NA	NA	NA	NA	2.60187	NA	NA	NA	NA	NA
AT1G09230	20.7777	22.1797	22.5326	13.7918	12.7246	13.8363	11.0638	12.6852	10.9562	14.1379	22.6855	25.7511	18.8956	20.338	22.2707	20.362	21.4797	20.931	0.467232	0.00493991	noDEG	0.22107	0.244675	noDEG	-0.0325457	0.864722	noDEG	-0.178005	0.287613	noDEG	-0.428266	0.00221786	noDEG
AT1G09233	0	0	0	0	0	0	0	0	0	0	0	0	0	0	0	0	0	0	NA	NA	NA	NA	NA	NA	NA	NA	NA	NA	NA	NA	NA	NA	NA
AT1G09237	0	0	0	0	0	0	0	0	0	0	0	0	0	0	0	0	0	0	NA	NA	NA	NA	NA	NA	NA	NA	NA	NA	NA	NA	NA	NA	NA
AT1G09240	0.909181	2.77825	3.37758	0.943414	1.22533	1.1295	0.821569	0.418194	1.05348	1.39315	0.54142	0.294298	0.351779	0.497396	1.10799	0.63208	1.38435	0.759593	-0.283759	0.563867	noDEG	-0.862768	0.108601	noDEG	-3.03798	9.45976e-07	DOWN	-2.29503	2.13279e-05	DOWN	-2.07357	1.09615e-05	DOWN
AT1G09243	0	0	0	0	0	0	0	0	0	0	0	0	0	0	0	0	0	0	NA	NA	NA	NA	NA	NA	NA	NA	NA	NA	NA	NA	NA	NA	NA
AT1G09245	0	0	0	0	0	0	0	0	0	0	0	0	0	0	0	0	0	0	NA	NA	NA	NA	NA	NA	NA	NA	NA	NA	NA	NA	NA	NA	NA
AT1G09247	0.0049412	0	0	0	0	0	0	0	0	0	0	0	0	0	0	0.0451486	0	0	NA	NA	NA	NA	NA	NA	NA	NA	NA	NA	NA	NA	0.555518	NA	noDEG
AT1G09250	14.0627	26.9027	29.6116	0.628943	1.41384	0.376499	1.25974	0.743456	1.05348	5.88218	7.20089	7.94605	21.6595	19.2879	18.7805	11.0162	11.6553	10.0857	-3.93238	2.25578e-25	DOWN	-3.64142	1.97033e-41	DOWN	-2.0461	1.1125e-29	DOWN	-0.556066	0.000297072	noDEG	-1.70498	1.9242e-28	DOWN
AT1G09253	0.0345884	0	0	0.0449245	0	0	0	0	0	0	0.054142	0	0	0.0552662	0.0553997	0	0.0446563	0.126599	2.16419	NA	NA	NA	NA	NA	1.50642	NA	NA	2.0515	NA	NA	2.41783	NA	NA
AT1G09257	0	0	0	0	0	0	0	0	0	0	0	0	0	0	0	0	0	0	NA	NA	NA	NA	NA	NA	NA	NA	NA	NA	NA	NA	NA	NA	NA
AT1G09260	0	0	0.0462682	0	0	0	0	0	0	0	0	0	0	0	0	0	0	0	-0.230862	NA	noDEG	-0.121576	NA	noDEG	-1.42834	NA	NA	-1.27647	NA	NA	-1.84273	NA	NA
AT1G09263	0.0098824	0	0	0	0.047128	0	0	0	0.0526742	0	0	0	0.0502542	0	0	0	0	0.0421996	2.16419	NA	NA	2.2733	NA	NA	NA	NA	NA	1.12018	NA	NA	0.555518	NA	noDEG
AT1G09267	0.276707	0.231521	0.138805	0	0	0	0	0.046466	0	0.103196	0.595562	0.441447	0.150762	0.386864	0.166199	0.361188	0.178625	0.168798	-3.24786	0.302062	noDEG	-2.17673	0.40403	noDEG	1.33201	0.319106	noDEG	0.273845	0.837161	noDEG	0.0174921	0.991566	noDEG
AT1G09270	74.8295	60.751	62.4158	49.7314	48.9189	47.9565	51.8684	48.8822	56.7828	79.6158	64.808	61.9498	88.2966	83.6731	78.5567	79.1454	71.7627	77.6473	0.866596	5.76881e-14	noDEG	0.934201	5.9213e-22	noDEG	-0.106918	0.366963	noDEG	0.386807	0.00102644	noDEG	-0.0237778	0.882683	noDEG
AT1G09273	0	0	0	0	0	0	0	0	0	0	0	0	0	0	0	0	0	0	NA	NA	NA	NA	NA	NA	NA	NA	NA	NA	NA	NA	NA	NA	NA
AT1G09277	0	0	0	0	0	0	0	0	0	0	0	0	0	0	0	0	0	0	NA	NA	NA	NA	NA	NA	NA	NA	NA	NA	NA	NA	NA	NA	NA
AT1G09280	23.6733	20.8832	21.6072	13.9266	13.5729	11.7185	13.8024	13.9863	12.8525	13.6219	23.0104	24.3286	27.9916	28.849	31.19	22.1228	22.5514	22.2814	0.499687	0.00474873	noDEG	0.520919	0.00135507	noDEG	0.00788426	0.969169	noDEG	0.413408	0.00513308	noDEG	-0.261214	0.0719354	noDEG
AT1G09283	0	0	0	0	0	0	0	0	0	0	0	0	0	0	0	0	0	0	NA	NA	NA	NA	NA	NA	NA	NA	NA	NA	NA	NA	NA	NA	NA
AT1G09287	3.83437	0.185216	0.138805	1.25789	0.282768	0.941247	1.42405	1.67278	5.47811	11.9192	1.0287	1.07909	5.42745	8.8426	7.03576	1.39961	1.56297	1.60358	3.55066	0.000148243	UP	5.26908	5.45423e-11	UP	2.55141	0.0151296	UP	5.39729	1.02361e-17	UP	2.89867	7.97467e-05	UP
AT1G09290	9.8824	8.70517	8.51335	4.762	5.65536	4.84742	6.46301	5.57592	6.21555	4.07625	5.19764	5.59166	6.83457	6.85301	6.31556	16.2986	17.7286	17.0908	0.440654	0.0790808	noDEG	0.663416	0.0019443	noDEG	-0.822713	0.00308231	noDEG	-0.421736	0.0565743	noDEG	0.651635	0.000114474	noDEG
AT1G09293	0.0395296	0	0	0	0	0	0	0	0	0	0	0	0	0.110532	0	0.0451486	0.0893126	0.126599	NA	NA	NA	NA	NA	NA	NA	NA	NA	2.03287	NA	NA	3.02189	0.286099	noDEG
AT1G09297	0.0345884	0.138912	0	0	0	0	0	0	0	0	0	0	0	0.0552662	0.0553997	0	0.0446563	0	-1.85528	NA	NA	-1.74674	NA	NA	-3.04517	NA	NA	-1.00503	0.731143	noDEG	-2.49073	NA	NA
AT1G09300	22.2947	7.8254	7.54171	4.71707	5.27834	5.17686	4.81987	5.94765	5.16207	12.074	9.529	10.889	16.7849	16.1377	15.1241	39.0535	42.6468	43.2968	0.595922	0.0138112	noDEG	0.638154	0.00833875	noDEG	0.261557	0.33	noDEG	1.00673	2.95981e-08	UP	2.10597	6.32737e-43	UP
AT1G09303	0	0	0	0	0	0	0	0	0	0	0	0	0	0	0	0	0	0	NA	NA	NA	NA	NA	NA	NA	NA	NA	NA	NA	NA	NA	NA	NA
AT1G09307	0.0296472	0	0	0	0	0.0470624	0	0	0	0.154794	0	0	0.0502542	0	0.0553997	0	0	0.0421996	2.16419	NA	NA	NA	NA	NA	NA	NA	NA	2.00951	NA	NA	0.555518	NA	noDEG
AT1G09310	214.078	666.455	558.272	368.246	362.179	340.637	461.722	423.723	427.293	262.686	17.9752	18.2955	178.855	221.065	243.205	117.838	293.838	256.658	0.418479	0.0046077	noDEG	0.680714	3.11858e-07	noDEG	-5.2283	0	DOWN	-1.56939	4.86462e-22	DOWN	-1.80178	8.88604e-07	DOWN
AT1G09313	0.0197648	0	0	0	0	0	0	0.046466	0	0.0515981	0	0	0	0.110532	0.0553997	0	0	0	NA	NA	NA	2.2733	NA	NA	NA	NA	NA	2.63036	NA	NA	NA	NA	NA
AT1G09317	0	0	0	0	0	0	0	0	0	0	0	0	0	0	0	0	0	0	NA	NA	NA	NA	NA	NA	NA	NA	NA	NA	NA	NA	NA	NA	NA
AT1G09320	32.8096	8.89039	8.18947	4.62722	3.8645	5.08273	4.71033	5.34359	4.63533	23.7867	29.8323	30.2146	55.5309	47.8053	49.3611	36.48	24.427	26.7967	0.282731	0.324876	noDEG	0.36789	0.148018	noDEG	1.66463	4.15489e-21	UP	2.52272	2.02202e-57	UP	1.44657	3.42889e-08	UP
AT1G09323	0	0	0	0	0	0	0	0	0	0	0	0	0	0	0	0	0	0	NA	NA	NA	NA	NA	NA	NA	NA	NA	NA	NA	NA	NA	NA	NA
AT1G09327	0	0	0	0	0	0	0	0	0	0	0	0	0	0	0	0	0	0	NA	NA	NA	NA	NA	NA	NA	NA	NA	NA	NA	NA	NA	NA	NA
AT1G09330	31.9103	28.014	26.6505	13.9266	12.4889	15.4835	12.4878	11.3377	11.483	14.2927	40.9314	43.0656	28.9464	24.8698	24.7083	39.7759	38.3151	35.9541	0.230704	0.249604	noDEG	-0.0492776	0.802027	noDEG	0.470776	0.000633649	noDEG	-0.114849	0.494202	noDEG	0.143014	0.357827	noDEG
AT1G09333	0	0	0	0	0	0	0	0	0	0	0	0	0	0	0	0	0	0	NA	NA	NA	NA	NA	NA	NA	NA	NA	NA	NA	NA	NA	NA	NA
AT1G09337	0.0098824	0	0	0	0	0	0	0	0.0526742	0.0515981	0	0	0	0.0552662	0	0	0	0	NA	NA	NA	2.2733	NA	NA	NA	NA	NA	1.12018	NA	NA	NA	NA	NA
AT1G09340	326.406	912.376	808.583	775.217	935.161	735.302	946.886	964.309	1108.53	808.026	108.717	117.18	372.182	415.713	458.82	80.4096	96.8149	86.6358	1.12012	1.65069e-12	UP	1.38757	1.51595e-41	UP	-3.07957	1.40516e-291	DOWN	-1.10418	4.7916e-16	DOWN	-3.62633	1.12904e-160	DOWN
AT1G09343	0	0	0	0	0	0	0	0	0	0	0	0	0	0	0	0	0	0	NA	NA	NA	NA	NA	NA	NA	NA	NA	NA	NA	NA	NA	NA	NA
AT1G09350	0.563297	0.416737	0.50895	0.179698	0.094256	0.0470624	0.273856	0.185864	0.316045	0.309589	0.27071	0.245248	1.60813	0.88426	0.775595	0.677228	0.35725	0.464196	-0.905345	0.512517	noDEG	0.315582	0.76968	noDEG	-0.990594	0.444928	noDEG	1.18949	0.0868063	noDEG	-0.216934	0.802783	noDEG
AT1G09353	0.049412	0	0.0462682	0	0	0	0	0.046466	0.105348	0.0515981	0	0	0.100508	0	0.221599	0.0902971	0	0	-0.230862	NA	noDEG	2.27623	0.476666	noDEG	-1.42834	NA	NA	2.17741	0.419487	noDEG	0.06998	NA	noDEG
AT1G09357	0.0345884	0	0	0	0	0	0	0	0	0	0	0	0.100508	0.165799	0	0	0.0893126	0	NA	NA	NA	NA	NA	NA	NA	NA	NA	3.31945	0.288479	noDEG	1.42926	NA	NA
AT1G09360	0.0098824	0	0	0	0	0	0	0	0	0	0	0	0	0	0.0553997	0	0.0446563	0	NA	NA	NA	NA	NA	NA	NA	NA	NA	1.12018	NA	NA	0.555518	NA	noDEG
AT1G09363	0.360708	0.0463041	0	0.089849	0.047128	0.141187	0.109543	0.23233	0.0526742	1.08356	0.054142	0.0490497	0.703558	1.05006	0.553997	0.180594	0	0.126599	3.19622	0.195237	noDEG	3.70323	0.101031	noDEG	0.993989	NA	noDEG	4.99578	0.00309445	UP	1.82662	0.532361	noDEG
AT1G09367	0.326119	0.185216	0.277609	0.269547	0.047128	0.141187	0.0547713	0.139398	0.0526742	0.206392	0.595562	0.637646	0.251271	0.221065	0.498597	0.225743	0.0893126	0.379796	0.607524	0.695343	noDEG	-0.286562	0.87299	noDEG	1.26901	0.29316	noDEG	0.435008	0.70319	noDEG	-0.313985	0.810981	noDEG
AT1G09370	0.0197648	0	0.0462682	0	0	0	0	0	0	0	0.054142	0	0.100508	0	0	0.0451486	0	0	-0.230862	NA	noDEG	-0.121576	NA	noDEG	0.0661749	NA	noDEG	0.513924	NA	noDEG	-0.881143	NA	noDEG
AT1G09373	0	0	0	0	0	0	0	0	0	0	0	0	0	0	0	0	0	0	NA	NA	NA	NA	NA	NA	NA	NA	NA	NA	NA	NA	NA	NA	NA
AT1G09377	0.0148236	0	0	0	0	0	0	0	0	0.0515981	0	0.0490497	0	0	0	0	0.0446563	0	NA	NA	NA	NA	NA	NA	1.42634	NA	NA	NA	NA	NA	0.555518	NA	noDEG
AT1G09380	0.543532	0.370433	0.647755	0.0449245	0.047128	0.0941247	0.109543	0.185864	0.105348	0.25799	0.649705	0.686696	0.301525	0.607929	0.387798	0.586931	0.491219	0.675193	-1.83173	0.210344	noDEG	-0.736623	0.556355	noDEG	0.24941	0.819473	noDEG	-0.290916	0.748083	noDEG	-0.126009	0.87894	noDEG
AT1G09383	0	0	0	0	0	0	0	0	0	0	0	0	0	0	0	0	0	0	NA	NA	NA	NA	NA	NA	NA	NA	NA	NA	NA	NA	NA	NA	NA
AT1G09387	0.0049412	0	0	0	0	0	0	0	0	0	0	0	0	0	0.0553997	0	0	0	NA	NA	NA	NA	NA	NA	NA	NA	NA	1.12018	NA	NA	NA	NA	NA
AT1G09390	5.71203	32.3666	32.1564	5.30109	3.67599	4.80036	3.06719	4.27487	3.00243	1.54794	0.433136	0.490497	0.753812	1.16059	1.05259	4.87604	7.23432	4.97955	-1.612	2.50683e-14	DOWN	-2.04767	2.59606e-20	DOWN	-6.27142	7.67877e-61	DOWN	-5.08968	1.83549e-85	DOWN	-2.83958	7.88074e-40	DOWN
AT1G09393	0	0	0	0	0	0	0	0	0	0	0	0	0	0	0	0	0	0	NA	NA	NA	NA	NA	NA	NA	NA	NA	NA	NA	NA	NA	NA	NA
AT1G09397	0	0	0	0	0	0	0	0	0	0	0	0	0	0	0	0	0	0	NA	NA	NA	NA	NA	NA	NA	NA	NA	NA	NA	NA	NA	NA	NA
AT1G09400	0.504002	0.740866	0.786559	0.269547	0.848304	0.0941247	0.219085	0.139398	0.526742	0.103196	0.757989	0.343348	0.301525	0.497396	0.443197	0.63208	0.580532	0.379796	0.280409	0.81647	noDEG	-0.236446	0.821923	noDEG	-0.624523	0.532135	noDEG	-0.941745	0.214661	noDEG	-0.860942	0.20656	noDEG
AT1G09407	0.0395296	0	0	0	0	0	0	0	0.0526742	0.0515981	0	0.0980994	0.0502542	0.110532	0.110799	0	0	0	NA	NA	NA	2.2733	NA	NA	2.37755	NA	NA	3.35219	0.222141	noDEG	NA	NA	NA
AT1G09410	3.21672	1.20391	1.52685	0.718792	0.989688	0.752998	0.712026	0.557592	1.21151	0.773971	0.974557	1.07909	3.36703	2.48698	3.37938	6.18535	5.49273	5.82354	0.467154	0.440329	noDEG	0.427195	0.502544	noDEG	-0.556586	0.437711	noDEG	1.12454	0.0047754	UP	1.7651	2.58493e-08	UP
AT1G09415	10.4753	12.5484	14.0193	6.06481	5.79675	6.54167	6.90118	6.36584	5.47811	4.74702	8.93344	10.9871	9.84982	10.2243	10.6921	11.0162	11.8786	11.4361	0.0867067	0.73553	noDEG	0.0841648	0.75005	noDEG	-0.561762	0.0139079	noDEG	-0.425365	0.0238407	noDEG	-0.547349	0.00147154	noDEG
AT1G09417	0	0	0	0	0	0	0	0	0	0	0	0	0	0	0	0	0	0	NA	NA	NA	NA	NA	NA	NA	NA	NA	NA	NA	NA	NA	NA	NA
AT1G09420	9.59087	5.32497	6.15367	2.33607	2.21502	2.63549	2.13608	2.13744	2.37034	3.50867	5.84734	4.70877	11.5082	10.9427	10.9137	15.0796	12.5931	13.9259	-0.0588281	0.879418	noDEG	-0.207021	0.541294	noDEG	-0.26899	0.438552	noDEG	0.903297	1.28386e-05	noDEG	0.943286	1.9424e-05	noDEG
AT1G09421	0.0098824	0	0	0	0	0	0	0	0	0	0	0.0490497	0	0	0	0	0	0	NA	NA	NA	NA	NA	NA	1.42634	NA	NA	NA	NA	NA	NA	NA	NA
AT1G09423	0	0	0	0	0	0	0	0	0	0	0	0	0	0	0	0	0	0	NA	NA	NA	NA	NA	NA	NA	NA	NA	NA	NA	NA	NA	NA	NA
AT1G09427	0.355766	0.0463041	0.0925364	0.089849	0	0.0470624	0	0	0.105348	0.0515981	0.27071	0.245248	0.653304	0.88426	0.886395	0.31604	0.178625	0.0843992	0.607554	0.830305	noDEG	0.119933	NA	noDEG	1.75027	0.380642	noDEG	3.48771	0.00165848	UP	1.14467	0.489572	noDEG
AT1G09430	61.7897	74.7812	85.7349	65.7695	63.8585	55.063	66.7114	64.4019	64.5259	52.8364	45.9666	46.6463	55.7821	58.9138	60.441	65.646	69.7085	69.7981	0.818936	6.3519e-09	noDEG	0.870279	3.05582e-15	noDEG	-0.940413	4.08234e-18	noDEG	-0.510655	2.68501e-05	noDEG	-0.562516	4.68279e-06	noDEG
AT1G09433	0	0	0	0	0	0	0	0	0	0	0	0	0	0	0	0	0	0	NA	NA	NA	NA	NA	NA	NA	NA	NA	NA	NA	NA	NA	NA	NA
AT1G09437	0.20753	0	0	0	0	0	0.0547713	0	0	0.0515981	0	0	0.351779	0.939526	0.609396	0.0902971	0	0.168798	NA	NA	NA	2.2733	NA	NA	NA	NA	NA	6.15675	0.000425637	UP	3.03217	0.402579	noDEG
AT1G09440	4.67438	15.7434	12.1685	4.35768	3.5346	4.47092	5.36758	4.41427	3.63452	1.85753	4.60207	4.07112	2.31169	2.98438	3.98878	3.02495	4.51029	4.30436	-0.563258	0.042747	noDEG	-0.473714	0.11349	noDEG	-1.83897	1.78491e-12	DOWN	-2.23171	4.70735e-15	DOWN	-2.15921	3.51945e-15	DOWN
AT1G09443	0	0	0	0	0	0	0	0	0	0	0	0	0	0	0	0	0	0	NA	NA	NA	NA	NA	NA	NA	NA	NA	NA	NA	NA	NA	NA	NA
AT1G09447	0.365649	0.0926082	0.0462682	0	0	0	0	0.046466	0	0.515981	0.108284	0.0490497	0.703558	0.828994	0.553997	0.31604	0.401907	0.168798	-1.83521	NA	NA	-0.763506	NA	noDEG	0.0207288	0.995734	noDEG	3.26752	0.00424465	UP	1.74618	0.220247	noDEG
AT1G09450	1.03765	2.96346	3.09997	1.03326	1.46097	1.03537	0.766798	0.975786	1.68557	0.670775	0.595562	0.735745	0.804067	0.773727	0.387798	0.496634	1.47366	1.09719	-0.165993	0.747576	noDEG	-0.253431	0.631718	noDEG	-2.33251	2.94352e-05	DOWN	-2.25882	2.41882e-06	DOWN	-1.90709	0.000216968	DOWN
AT1G09453	0	0	0	0	0	0	0	0	0	0	0	0	0	0	0	0	0	0	NA	NA	NA	NA	NA	NA	NA	NA	NA	NA	NA	NA	NA	NA	NA
AT1G09457	0.024706	0	0	0	0	0	0.0547713	0.046466	0.105348	0	0	0	0.100508	0	0	0	0.0893126	0.0421996	NA	NA	NA	4.16178	0.134928	noDEG	NA	NA	NA	1.94165	NA	NA	2.00934	NA	NA
AT1G09460	6.04309	5.32497	5.45965	0.494169	0.377024	0.517686	0.109543	0.325262	0.210697	0.567579	4.27722	4.80687	5.62847	6.24509	5.37377	8.93942	7.94882	8.39772	-2.34086	2.30577e-07	DOWN	-3.44874	2.17284e-09	DOWN	-0.395235	0.256375	noDEG	0.0387645	0.888007	noDEG	0.313254	0.18559	noDEG
AT1G09463	0.0098824	0.0463041	0	0	0	0	0	0	0	0	0	0	0	0	0	0	0	0	-0.263274	NA	noDEG	-0.154603	NA	noDEG	-1.4552	NA	NA	-1.30333	NA	NA	-1.86404	NA	NA
AT1G09467	2.88072	1.25021	1.11044	0.134773	0.23564	0.235312	0.328628	0.278796	1.4222	2.16712	1.62426	2.15819	4.12084	3.97917	4.59817	3.11525	2.4561	3.29157	-1.35219	0.117111	noDEG	0.318623	0.73839	noDEG	0.531477	0.406574	noDEG	1.78936	5.20183e-07	UP	0.994232	0.0158235	noDEG
AT1G09470	2.31742	3.70433	3.33131	0.763716	1.1782	0.941247	0.87634	1.11518	1.31685	1.44475	3.7358	3.23728	1.05534	1.21586	1.05259	1.76079	4.10838	2.44758	-0.674913	0.150765	noDEG	-0.509763	0.251115	noDEG	-0.163262	0.713453	noDEG	-1.72243	1.09589e-05	DOWN	-0.687169	0.139292	noDEG
AT1G09473	0	0	0	0	0	0	0	0	0	0	0	0	0	0	0	0	0	0	NA	NA	NA	NA	NA	NA	NA	NA	NA	NA	NA	NA	NA	NA	NA
AT1G09477	0.0098824	0	0	0	0.047128	0	0	0	0.0526742	0.0515981	0	0.0490497	0	0	0	0	0	0	2.16419	NA	NA	2.2733	NA	NA	1.42634	NA	NA	NA	NA	NA	NA	NA	NA
AT1G09480	2.0753	2.96346	2.59102	1.16804	1.64948	1.17656	1.69791	1.53338	1.31685	1.13516	0.378994	0.931944	1.7589	2.15538	1.27419	3.61188	2.94732	3.54477	0.136756	0.794172	noDEG	0.29517	0.508903	noDEG	-2.22296	0.000244716	DOWN	-0.739577	0.0731346	noDEG	-0.0526207	0.889838	noDEG
AT1G09483	0.0395296	0	0.0462682	0	0.047128	0.0941247	0.109543	0.139398	0	0	0	0	0	0.0552662	0.166199	0	0.0893126	0	2.23029	0.504092	noDEG	3.05813	0.262398	noDEG	-1.42834	NA	NA	1.62198	0.589606	noDEG	-0.00609736	NA	noDEG
AT1G09486	1.36871	0.463041	0.879095	0.0449245	0.094256	0	0.109543	0	0	0.773971	1.24527	1.07909	1.65839	1.87905	1.93899	1.5802	1.25038	1.73018	-2.64745	0.0797184	noDEG	-3.081	0.0717985	noDEG	0.649241	0.442195	noDEG	1.39438	0.00815085	UP	0.855096	0.144536	noDEG
AT1G09487	0	0	0	0	0	0	0	0	0	0	0	0	0	0	0	0	0	0	NA	NA	NA	NA	NA	NA	NA	NA	NA	NA	NA	NA	NA	NA	NA
AT1G09490	36.6242	37.2285	38.4951	32.7949	33.7437	31.673	40.3116	39.1708	41.5599	28.3789	31.9979	31.637	29.7002	26.8041	30.8022	45.4195	46.8445	48.7405	0.990502	7.55804e-15	noDEG	1.25826	5.15794e-33	UP	-0.399196	0.00308314	noDEG	-0.431089	0.00283661	noDEG	-0.0200237	0.892468	noDEG
AT1G09493	0.0098824	0	0	0	0	0.0470624	0	0	0	0	0	0	0	0	0	0	0.0446563	0.0421996	2.16419	NA	NA	NA	NA	NA	NA	NA	NA	NA	NA	NA	1.42245	NA	NA
AT1G09497	0.0049412	0	0	0	0	0	0	0	0	0	0	0.0490497	0	0	0	0	0	0	NA	NA	NA	NA	NA	NA	1.42634	NA	NA	NA	NA	NA	NA	NA	NA
AT1G09500	183.353	22.5501	24.7072	25.2476	29.4079	31.9553	36.0943	31.3646	39.9797	32.61	4.27722	4.36542	44.8267	46.4236	42.4361	507.741	466.435	490.106	1.49068	3.57092e-19	UP	1.76278	5.38248e-44	UP	-2.59838	1.59324e-35	DOWN	0.862871	2.01949e-11	noDEG	4.03813	3.01995e-216	UP
AT1G09503	0	0	0	0	0	0	0	0	0	0	0	0	0	0	0	0	0	0	NA	NA	NA	NA	NA	NA	NA	NA	NA	NA	NA	NA	NA	NA	NA
AT1G09507	0	0	0	0	0	0	0	0	0	0	0	0	0	0	0	0	0	0	NA	NA	NA	NA	NA	NA	NA	NA	NA	NA	NA	NA	NA	NA	NA
AT1G09510	1.97648	0.0463041	0.0462682	0	0.047128	0	0	0.092932	0.158023	0.0515981	0.108284	0.0980994	1.2061	1.82379	1.05259	4.92119	4.64426	4.47316	-0.278625	NA	noDEG	2.00577	0.385108	noDEG	1.00778	0.730353	noDEG	4.82063	6.11133e-05	UP	6.32752	8.8955e-09	UP
AT1G09513	0.118589	0.324129	0.277609	0.134773	0.188512	0.0470624	0.109543	0.185864	0.0526742	0.154794	0.054142	0.0980994	0.201017	0.0552662	0.166199	0.0451486	0.133969	0.0843992	-0.0873258	0.957995	noDEG	-0.177953	0.909867	noDEG	-2.12529	0.244673	noDEG	-1.13737	0.371911	noDEG	-2.11546	0.0955181	noDEG
AT1G09517	0.0395296	0.0926082	0	0	0	0	0	0.046466	0	0.103196	0	0	0	0.0552662	0.166199	0	0.0446563	0.0421996	-1.26943	NA	NA	-0.197248	NA	noDEG	-2.46013	NA	NA	0.596747	0.83019	noDEG	-1.02991	NA	NA
AT1G09520	23.0754	13.9838	16.0551	10.1979	10.5567	9.45953	12.2688	13.0105	13.1159	14.8087	12.8858	14.4206	23.0667	21.6644	20.6087	36.5252	30.9468	34.4771	0.625042	0.000778212	noDEG	0.938224	3.02343e-09	noDEG	-0.284212	0.18292	noDEG	0.48509	0.00287617	noDEG	0.848874	2.5143e-06	noDEG
AT1G09523	0	0	0	0	0	0	0	0	0	0	0	0	0	0	0	0	0	0	NA	NA	NA	NA	NA	NA	NA	NA	NA	NA	NA	NA	NA	NA	NA
AT1G09527	0.0345884	0.0463041	0	0	0	0	0	0	0	0	0	0	0.100508	0.0552662	0	0.0451486	0.0446563	0.0421996	-0.263274	NA	noDEG	-0.154603	NA	noDEG	-1.4552	NA	NA	1.10951	NA	NA	0.587067	NA	noDEG
AT1G09530	46.6301	22.226	21.6072	8.85013	8.76581	7.67116	9.9136	8.27095	9.16531	27.7598	29.6698	30.8523	25.7804	24.0961	24.9852	83.5248	86.3206	88.4925	-0.179077	0.397993	noDEG	-0.101363	0.618349	noDEG	0.316703	0.0449073	noDEG	0.134665	0.38974	noDEG	1.64158	5.64389e-42	UP
AT1G09533	1.22048	1.1576	0.740291	0.269547	0.47128	0.188249	0.43817	0.139398	0.210697	1.08356	0.649705	0.735745	1.95991	1.65799	2.16059	1.21901	1.11641	1.05499	-0.422547	0.662244	noDEG	-0.706455	0.466804	noDEG	-0.606473	0.489957	noDEG	0.966643	0.0503606	noDEG	-0.0834799	0.891752	noDEG
AT1G09537	0.86471	0.0463041	0.0925364	0.0449245	0.141384	0.0470624	0	0.046466	0.0526742	0.515981	0.703847	0.931944	1.7589	1.49219	1.60659	0.902971	0.133969	0.548595	1.36778	0.523868	noDEG	0.112796	NA	noDEG	3.41368	0.0123534	UP	4.49386	5.89087e-06	UP	2.61533	0.0701332	noDEG
AT1G09540	0.217413	0.370433	0.879095	0.40432	0.329896	0.282374	0.164314	0.046466	0.263371	0.206392	0.378994	0.490497	0.201017	0.110532	0.166199	0.0902971	0.0446563	0.0421996	0.327785	0.748857	noDEG	-0.842236	0.500556	noDEG	-0.661457	0.554008	noDEG	-2.00861	0.0497558	DOWN	-3.73339	0.00197732	DOWN
AT1G09543	0.588003	2.2226	2.26714	0.853565	1.36671	1.27068	1.42405	1.30105	0.948135	0.464383	0.27071	0.147149	0.552796	0.44213	0.498597	0.722377	0.759157	0.548595	0.251032	0.643683	noDEG	0.29935	0.553748	noDEG	-3.58682	5.07951e-06	DOWN	-2.22227	2.22009e-05	DOWN	-2.06632	4.81499e-06	DOWN
AT1G09547	0.0049412	0	0	0	0	0	0	0	0	0	0.054142	0	0	0	0	0	0	0	NA	NA	NA	NA	NA	NA	1.50642	NA	NA	NA	NA	NA	NA	NA	NA
AT1G09550	0.0148236	0	0	0	0	0	0	0	0	0.103196	0	0	0	0	0.0553997	0	0	0	NA	NA	NA	NA	NA	NA	NA	NA	NA	1.12018	NA	NA	NA	NA	NA
AT1G09553	0.0197648	0.0463041	0.0462682	0.0449245	0	0	0.0547713	0	0	0	0.054142	0	0	0	0	0.0902971	0.0446563	0	-0.278628	NA	noDEG	-0.169515	NA	noDEG	-0.952013	NA	noDEG	-2.28441	NA	NA	-0.382251	0.890495	noDEG
AT1G09557	0	0	0	0	0	0	0	0	0	0	0	0	0	0	0	0	0	0	NA	NA	NA	NA	NA	NA	NA	NA	NA	NA	NA	NA	NA	NA	NA
AT1G09560	64.8286	64.8258	77.5455	16.5771	12.8659	17.6954	11.7758	13.4287	10.9562	8.66848	79.4805	80.932	21.0565	15.6956	13.2959	107.408	113.516	108.115	-0.976951	2.398e-07	noDEG	-1.38676	4.20407e-17	DOWN	0.0256066	0.844374	noDEG	-2.14243	3.37735e-27	DOWN	0.292194	0.0286889	noDEG
AT1G09563	0	0	0	0	0	0	0	0	0	0	0	0	0	0	0	0	0	0	NA	NA	NA	NA	NA	NA	NA	NA	NA	NA	NA	NA	NA	NA	NA
AT1G09567	0	0	0	0	0	0	0	0	0	0	0	0	0	0	0	0	0	0	NA	NA	NA	NA	NA	NA	NA	NA	NA	NA	NA	NA	NA	NA	NA
AT1G09570	129.232	190.634	188.543	110.964	95.6699	101.278	88.127	95.5806	84.4367	109.646	214.781	214.838	95.5332	89.7524	97.5034	88.5815	86.008	83.4708	0.314046	0.0168389	noDEG	0.0854411	0.56103	noDEG	0.0314835	0.729406	noDEG	-1.06053	3.25665e-22	DOWN	-1.47256	6.05048e-43	DOWN
AT1G09573	0.237178	0.0463041	0.0462682	0.0449245	0	0	0	0	0	0	1.08284	0.931944	0.100508	0.165799	0	0	0.0446563	0.126599	-0.278628	NA	noDEG	-1.13139	NA	NA	4.29545	0.00270463	UP	0.879212	0.710703	noDEG	-0.0179791	0.996189	noDEG
AT1G09575	1.81836	4.76932	5.73725	1.16804	0.70692	0.564748	0.712026	0.46466	0.579416	0.619177	0.812131	0.931944	0.854321	0.718461	0.609396	0.902971	1.07175	1.60358	-1.48626	0.000897775	DOWN	-2.00651	5.35959e-06	DOWN	-2.7352	9.38658e-10	DOWN	-2.89861	1.62354e-13	DOWN	-2.46485	6.12903e-11	DOWN
AT1G09577	0.0444708	0	0	0	0	0.0470624	0	0	0	0	0	0	0.100508	0.110532	0.221599	0	0	0	2.16419	NA	NA	NA	NA	NA	NA	NA	NA	4.03013	0.088266	noDEG	NA	NA	NA
AT1G09580	8.15298	8.10322	7.1253	3.68381	3.34609	3.52968	2.51948	2.64856	2.37034	1.18676	12.9941	13.3415	3.46754	2.43171	2.99158	9.84239	13.6648	11.6893	0.0853121	0.796563	noDEG	-0.43083	0.158509	noDEG	0.640524	0.00705001	noDEG	-1.41165	6.73251e-07	DOWN	0.286812	0.247628	noDEG
AT1G09583	0.0197648	0	0	0	0	0	0	0	0	0.103196	0	0	0.0502542	0	0.0553997	0	0	0	NA	NA	NA	NA	NA	NA	NA	NA	NA	2.00951	NA	NA	NA	NA	NA
AT1G09587	0	0	0	0	0	0	0	0	0	0	0	0	0	0	0	0	0	0	NA	NA	NA	NA	NA	NA	NA	NA	NA	NA	NA	NA	NA	NA	NA
AT1G09590	156.038	110.667	117.753	47.3055	51.8408	45.7446	51.485	55.4804	60.9967	61.7113	156.904	166.622	84.9295	74.1673	74.7341	240.145	273.341	264.085	-0.0409257	0.803208	noDEG	0.137015	0.213392	noDEG	0.354335	3.66352e-05	noDEG	-0.602676	8.43846e-07	noDEG	0.849176	2.73038e-15	noDEG
AT1G09593	0.0049412	0	0	0	0	0	0	0	0	0	0	0.0490497	0	0	0	0	0	0	NA	NA	NA	NA	NA	NA	1.42634	NA	NA	NA	NA	NA	NA	NA	NA
AT1G09597	0	0	0	0	0	0	0	0	0	0	0	0	0	0	0	0	0	0	NA	NA	NA	NA	NA	NA	NA	NA	NA	NA	NA	NA	NA	NA	NA
AT1G09600	0.790592	0.926082	0.647755	0.224622	0.094256	0	0.0547713	0.185864	0.105348	0.825569	0.974557	0.539547	0.804067	1.16059	1.38499	0.677228	0.759157	0.421996	-1.68561	0.195544	noDEG	-1.57852	0.16418	noDEG	-0.210933	0.828113	noDEG	0.445618	0.477176	noDEG	-0.686229	0.321922	noDEG
AT1G09603	0	0	0	0	0	0	0	0	0	0	0	0	0	0	0	0	0	0	NA	NA	NA	NA	NA	NA	NA	NA	NA	NA	NA	NA	NA	NA	NA
AT1G09607	0.074118	0.0926082	0	0	0	0	0	0	0	0	0.324852	0.0980994	0.100508	0	0	0	0	0.126599	-1.26943	NA	NA	-1.16088	NA	NA	2.02579	0.403016	noDEG	-0.511639	NA	noDEG	-0.459339	NA	noDEG
AT1G09610	0.108706	0.0926082	0.0925364	0	0	0	0	0.046466	0.0526742	0	0.162426	0.0490497	0.0502542	0.165799	0.221599	0.225743	0.0893126	0.126599	-2.24049	NA	NA	-0.308219	0.912032	noDEG	0.0375504	0.990666	noDEG	0.594225	0.728388	noDEG	0.3419	0.836573	noDEG
AT1G09613	0	0	0	0	0	0	0.109543	0	0	0	0	0	0	0	0	0	0	0	NA	NA	NA	3.28163	NA	NA	NA	NA	NA	NA	NA	NA	NA	NA	NA
AT1G09617	0	0	0	0	0	0	0	0	0	0	0	0	0	0	0	0	0	0	NA	NA	NA	NA	NA	NA	NA	NA	NA	NA	NA	NA	NA	NA	NA
AT1G09620	189.258	165.398	166.658	74.4399	60.4652	66.5932	84.7859	86.1944	88.8613	73.5789	246.238	227.689	179.508	132.75	131.408	230.483	234.981	238.554	-0.106037	0.524155	noDEG	0.227988	0.0166837	noDEG	0.364849	1.00435e-05	noDEG	-0.218902	0.212267	noDEG	0.16688	0.113631	noDEG
AT1G09623	0	0	0	0	0	0	0	0	0	0	0	0	0	0	0	0	0	0	NA	NA	NA	NA	NA	NA	NA	NA	NA	NA	NA	NA	NA	NA	NA
AT1G09625	0	0	0	0	0	0	0	0	0	0	0	0	0	0	0	0	0	0	NA	NA	NA	NA	NA	NA	NA	NA	NA	NA	NA	NA	NA	NA	NA
AT1G09627	0.049412	0	0	0.0449245	0	0.0470624	0	0	0	0.154794	0.054142	0	0.0502542	0.110532	0.0553997	0.0451486	0	0.0421996	3.04994	NA	NA	NA	NA	NA	1.50642	NA	NA	3.02052	NA	NA	1.46313	NA	NA
AT1G09630	8.04922	11.9002	14.4819	3.86351	5.41972	3.81205	4.27216	3.90314	5.10939	3.09589	8.39202	8.33845	6.6838	6.52142	5.42917	8.03644	10.5835	9.28391	-0.393312	0.175743	noDEG	-0.411645	0.082338	noDEG	-0.803608	0.000460991	noDEG	-1.13687	1.0595e-07	DOWN	-0.837457	7.90141e-05	noDEG
AT1G09633	0.098824	0	0	0.089849	0	0	0.0547713	0.046466	0.105348	0.206392	0.108284	0.147149	0.0502542	0	0.221599	0.225743	0.0446563	0	3.01116	NA	NA	4.16178	0.134928	noDEG	3.75871	0.269078	noDEG	3.36975	0.287613	noDEG	3.08404	0.409331	noDEG
AT1G09637	0.0098824	0	0	0	0	0.0470624	0	0.092932	0	0	0	0	0	0.0552662	0	0	0.0446563	0	2.16419	NA	NA	3.09745	NA	NA	NA	NA	NA	1.12018	NA	NA	0.555518	NA	noDEG
AT1G09640	351.463	228.511	233.654	189.536	178.38	186.649	221.331	225.174	217.966	255.72	442.99	469.406	276.85	238.529	251.57	433.787	435.488	443.644	0.878107	1.00174e-17	noDEG	1.10759	7.80388e-31	UP	0.832841	9.5242e-33	noDEG	0.093847	0.460758	noDEG	0.589299	1.09626e-09	noDEG
[truncated: 35,401 more rows]
