# Supplementary material for: Proteomic profiling of Arabidopsis nuclei reveals distinct protein accumulation kinetics upon heat stress
Source: Sci Rep. 2024 Aug 14;14:18914. doi: 10.1038/s41598-024-65558-4 (PMC11324732; doi:10.1038/s41598-024-65558-4)
Supplement: Supplementary file 28 — Supplementary Information 28. [file 41598_2024_65558_MOESM28_ESM.xlsx]

## Sheet: Table S8 
Table S8. Pearson correlation coefficients for each protein gene and used in figures 5 and S8.

## Sheet: ID and Pearson correlation 
ID	PearsonCorrelation
AT4G21280	-0.996527
AT3G05600	-0.989118
AT4G39040	-0.967104
AT4G18440	-0.942927
AT1G48620	-0.916349
AT3G11830	-0.911582
AT5G39320	-0.884015
AT1G79990	-0.883526
AT1G20696	-0.87205
AT3G16910	-0.868464
ATCG00560	-0.859382
AT2G01210	-0.829231
AT1G44170	-0.821662
AT5G43830	-0.770048
AT5G63420	-0.766224
AT5G09660	-0.757026
AT5G20840	-0.710986
AT1G31690	-0.705735
AT2G47390	-0.704616
AT1G80070	-0.702917
AT5G62390	-0.694325
AT3G44380	-0.683712
AT5G22330	-0.679718
AT5G06600	-0.667369
AT5G10830	-0.654866
AT2G27710	-0.626237
AT4G39960	-0.619808
AT2G34460	-0.614572
AT5G48930	-0.611649
AT5G26742	-0.609772
AT2G10940	-0.59346
AT3G46290	-0.578774
AT1G24100	-0.577133
AT1G80410	-0.566256
AT4G37510	-0.554965
AT1G62020	-0.553666
AT2G05920	-0.532723
AT3G19170	-0.512685
AT5G08610	-0.50481
AT3G60240	-0.504217
AT3G51880	-0.490656
AT5G18970	-0.48616
AT5G15610	-0.479373
AT1G60550	-0.465406
AT3G45640	-0.452172
AT2G44650	-0.451449
AT5G64250	-0.446372
AT1G70320	-0.42277
AT4G34730	-0.416
AT3G13930	-0.38939
AT5G19860	-0.379906
AT2G41250	-0.365352
AT4G34150	-0.361849
AT5G37370	-0.344419
AT2G46030	-0.315082
AT2G40060	-0.311819
AT5G62140	-0.295487
AT3G44620	-0.291374
AT5G53070	-0.288705
AT1G65980	-0.278361
AT1G78570	-0.276249
AT3G62530	-0.269872
AT4G22240	-0.259338
AT3G08530	-0.252355
AT2G25450	-0.250265
AT5G61780	-0.241311
AT4G00230	-0.217982
AT4G17530	-0.214472
AT1G62040	-0.167292
AT5G41950	-0.137328
AT4G34980	-0.134224
AT1G56280	-0.132126
AT4G29840	-0.12893
AT4G01037	-0.117859
AT1G02150	-0.110282
AT3G62820	-0.102362
AT3G56070	-0.100396
AT1G23130	-0.0999122
AT1G18660	-0.0980119
AT1G06460	-0.0977704
ATCG00520	-0.0967692
AT1G70310	-0.0890246
AT5G11060	-0.0871929
AT1G32900	-0.0794063
AT5G04990	-0.0781209
AT3G13790	-0.076873
AT5G02740	-0.0741766
AT3G03990	-0.0591343
AT4G31530	-0.0454607
AT3G01910	-0.0407345
AT3G26070	-0.0393584
AT1G17470	-0.0310903
AT5G46160	-0.014677
AT1G75750	-0.0108512
AT5G08580	-0.00164941
AT5G64860	-0.00100822
AT1G12060	0.000223779
AT3G16290	0.00517306
AT3G44110	0.0110293
AT5G02500	0.0149147
AT2G37180	0.015837
AT4G30440	0.0215144
AT2G27860	0.0225388
AT3G50520	0.0230201
AT1G01300	0.0340366
AT4G39800	0.0392538
AT4G01130	0.0440821
AT3G07220	0.0457463
AT3G27160	0.0577225
AT3G01980	0.0730779
AT1G35620	0.0763838
AT1G66260	0.0793149
AT4G25130	0.0834474
AT5G19940	0.0850815
AT2G16600	0.0891549
AT1G30070	0.116987
AT1G29670	0.117301
AT5G56950	0.126558
AT3G61260	0.128857
AT5G27470	0.133385
AT3G57560	0.134305
AT5G56140	0.136793
AT2G22780	0.137546
AT1G11580	0.138911
AT2G04520	0.141763
AT3G16640	0.144058
AT4G26900	0.144262
AT2G46220	0.147814
AT4G34920	0.15097
AT5G01410	0.153794
AT5G41340	0.15409
AT3G17210	0.158688
AT2G19870	0.160579
AT4G09730	0.16524
AT5G27380	0.165998
AT2G35810	0.169979
AT1G41830	0.179213
AT4G16500	0.181023
AT5G54770	0.184895
AT4G15550	0.185012
AT1G78380	0.185669
AT1G67280	0.18711
AT5G57440	0.191284
AT1G04040	0.201515
AT4G17170	0.203276
AT2G40830	0.205097
AT1G01720	0.208033
AT1G31970	0.214911
AT2G47110	0.224439
AT3G11210	0.225122
AT2G45990	0.22823
AT4G04020	0.229656
ATCG01090	0.240828
AT4G22740	0.245234
AT2G31570	0.245776
AT4G29070	0.254737
AT5G65620	0.254759
AT5G22060	0.255416
AT1G09310	0.258024
AT3G14110	0.258045
AT5G01920	0.263776
AT5G51750	0.267647
AT5G66120	0.276192
AT4G34120	0.277824
AT4G10000	0.279219
AT3G04340	0.288458
AT4G19610	0.301089
AT3G24160	0.302124
AT4G02290	0.304994
AT1G52070	0.31114
AT1G60850	0.313214
AT5G27120	0.314068
AT5G43780	0.31905
AT1G21550	0.319775
AT5G58070	0.320892
AT5G62190	0.330636
AT1G64760	0.335195
AT3G12260	0.338092
AT3G09440	0.341864									(-1, -0,5)	36	6.93642		#DIV/0!	6.93642
AT2G35830	0.34209									(-0,5, 0)	52	10.0193		#DIV/0!	10.0193
AT5G16840	0.352358									(0, 0,5)	120	23.1214		#DIV/0!	23.1214
AT4G12980	0.35269									(0,5, 1)	311	59.9229			40.0771
AT1G50670	0.353375										519	100
AT5G05200	0.35684
AT5G56010	0.357978
AT4G21320	0.360928
AT5G53400	0.363744
AT4G31140	0.367732
AT5G45130	0.368201
AT1G72610	0.369748
AT1G18060	0.384576
AT1G79920	0.386174
AT5G49970	0.389989
AT3G62030	0.393631
AT1G50920	0.398158
AT1G51360	0.400358
AT4G01897	0.406042
AT3G11130	0.406931
AT1G44790	0.413032
AT4G23250	0.418871
AT5G51550	0.426917
AT1G06720	0.429803
AT3G50500	0.430568
AT1G71000	0.433004
AT4G25340	0.437757
AT5G65900	0.446411
AT1G44414	0.446749
AT1G55450	0.448822
AT4G28480	0.454308
AT4G38630	0.454391
AT5G56030	0.454631
AT3G26290	0.455953
AT3G52200	0.463579
AT1G52930	0.468038
AT1G27530	0.472434
AT4G00110	0.473197
AT3G52930	0.48058
AT5G59750	0.48822
AT5G52470	0.49038
AT3G19710	0.492191
AT4G28440	0.495243
AT4G20020	0.495514
AT3G13230	0.496777
AT1G70710	0.499043
AT3G19820	0.50078
AT2G47710	0.507003
AT3G48110	0.507091
AT2G17340	0.508137
AT1G05140	0.509878
ATCG00330	0.516886
AT1G70070	0.518251
AT1G09070	0.519795
AT3G18600	0.523179
AT4G27000	0.528308
AT5G42150	0.52898
AT5G48030	0.529659
AT3G12050	0.530197
AT2G19480	0.530701
AT3G10130	0.533548
AT3G08970	0.541549
AT3G59400	0.547891
AT1G76080	0.551418
AT5G15450	0.551973
AT5G61770	0.553018
AT5G14800	0.553605
AT1G52100	0.55458
AT1G45201	0.559256
AT5G37720	0.566264
AT4G03430	0.568198
AT1G29320	0.568886
AT4G14300	0.574439
AT4G26600	0.57454
AT3G46220	0.579581
AT1G35340	0.580987
AT4G15770	0.583615
AT3G19760	0.583899
AT4G21580	0.586569
AT1G09760	0.587393
AT5G53310	0.591653
AT1G37130	0.592235
AT3G16370	0.598113
AT1G54520	0.603246
AT5G37670	0.608324
AT5G28540	0.611298
AT3G61820	0.611867
AT4G01560	0.618772
AT5G36170	0.620759
AT4G12250	0.624459
AT5G54910	0.625032
ATCG01130	0.632994
AT1G71040	0.636141
AT1G72970	0.637262
AT4G29350	0.638444
AT5G08620	0.639562
AT5G45170	0.642353
AT5G35170	0.642627
AT2G05830	0.644979
AT5G41970	0.646069
AT5G03030	0.646923
AT4G10710	0.646956
AT3G07030	0.647094
AT3G12580	0.647376
AT1G16030	0.649878
AT3G28730	0.652661
AT4G20850	0.653954
AT1G56450	0.655595
AT4G01800	0.656198
AT3G05350	0.658858
AT5G22640	0.659566
AT5G64050	0.661324
AT5G61790	0.661965
AT4G24190	0.662355
AT1G10590	0.662376
AT3G22330	0.6651
AT3G21770	0.667259
AT4G16660	0.670304
AT4G30580	0.670916
AT1G51805	0.67244
AT2G22360	0.672728
AT3G07050	0.673134
AT4G23600	0.675141
AT5G64400	0.676407
AT1G04980	0.677886
AT1G10370	0.678715
AT5G09420	0.679274
AT1G20220	0.680722
AT3G47340	0.684825
AT1G63780	0.690432
AT4G12400	0.691941
AT2G25110	0.69777
AT1G59860	0.702127
AT3G08740	0.702139
AT5G26260	0.702363
AT1G52560	0.70237
AT5G62350	0.702493
AT1G24020	0.702868
AT1G15200	0.702879
AT3G14660	0.708912
AT5G13070	0.710269
AT3G16050	0.711143
AT4G39970	0.712817
AT5G55220	0.713654
AT1G54050	0.714836
AT5G52640	0.715313
AT5G55920	0.721912
AT2G19310	0.730037
AT3G55250	0.731533
AT1G48860	0.733361
AT3G01820	0.733479
AT5G25265	0.733501
AT3G09640	0.734432
AT1G51510	0.736032
AT5G58770	0.737319
AT3G25230	0.737502
AT4G29410	0.737901
AT5G42890	0.738928
AT3G51550	0.739035
AT1G21720	0.740002
AT1G61010	0.741771
AT1G07110	0.743141
AT2G39850	0.743522
AT1G17620	0.747771
AT2G36870	0.748802
AT3G14840	0.752748
AT1G33970	0.754939
AT2G20560	0.75617
AT5G10540	0.757772
AT2G31200	0.758962
AT3G09350	0.75961
AT5G07340	0.762805
AT5G09590	0.763958
AT4G18480	0.770652
AT2G21390	0.770663
AT5G26280	0.771087
AT1G74310	0.773885
AT1G48920	0.773918
AT1G09020	0.776134
AT1G60650	0.777011
AT4G35860	0.783038
AT5G54900	0.78573
AT1G71950	0.787715
AT3G22310	0.789144
AT1G67360	0.789872
AT3G58660	0.790762
AT5G42020	0.792755
AT2G43110	0.794816
AT3G17611	0.796921
AT5G57850	0.797306
AT2G26150	0.80181
AT2G32120	0.802606
AT1G03475	0.803728
AT1G75670	0.807398
AT4G38800	0.809005
AT5G15490	0.80915
AT4G39540	0.809546
AT1G20020	0.810151
AT5G55160	0.813478
AT1G48600	0.814895
AT3G51260	0.817941
AT3G15000	0.820103
AT1G74020	0.82031
AT3G28200	0.821189
AT5G22650	0.823627
AT1G09210	0.824159
AT2G39020	0.825306
AT1G35140	0.826194
AT3G23620	0.829478
AT2G32920	0.831629
AT5G01220	0.832227
AT1G07400	0.832454
AT1G18800	0.833909
AT3G60820	0.836065
AT5G64670	0.837323
AT1G63770	0.841588
AT2G33380	0.842214
AT4G33010	0.847255
AT5G51820	0.850591
AT4G21210	0.851005
AT2G41790	0.852641
AT3G22320	0.853
AT3G14690	0.85372
AT4G30930	0.853761
AT3G07320	0.85868
AT3G61860	0.859377
AT5G12030	0.859529
AT1G36390	0.860481
AT1G65020	0.865629
AT5G66140	0.866866
AT5G48570	0.866946
AT5G08290	0.872786
AT1G56110	0.877696
AT1G53540	0.877915
AT3G23820	0.878023
AT4G24510	0.879056
AT3G03060	0.880642
AT1G01940	0.880986
AT5G51440	0.88113
AT2G36790	0.883599
AT3G25690	0.886222
AT5G67030	0.888619
AT5G04140	0.888795
AT5G66190	0.889476
AT2G35900	0.890059
AT2G18510	0.890276
AT2G46240	0.890521
AT5G59720	0.892045
AT1G02000	0.893328
AT4G18970	0.893594
AT3G22960	0.893649
AT5G10695	0.89514
AT5G12020	0.895828
AT2G25980	0.897066
AT5G54580	0.899639
AT4G19170	0.899799
AT2G33330	0.900063
AT4G02840	0.900126
AT4G37910	0.900318
AT3G63410	0.900349
AT2G29500	0.900444
AT4G12060	0.901013
AT2G41630	0.903193
AT3G55620	0.904923
AT1G62330	0.907064
AT5G23060	0.907071
AT1G27970	0.910163
AT3G02780	0.910273
AT3G56940	0.910545
AT5G16010	0.912333
AT4G25200	0.91372
AT5G35970	0.913852
AT3G51660	0.916242
AT2G37870	0.916947
AT1G15710	0.917656
AT1G18630	0.919677
AT2G26540	0.921496
AT1G48720	0.921618
AT5G58140	0.923274
AT2G19540	0.923444
AT5G47200	0.923837
AT5G56350	0.926697
AT1G64520	0.933799
AT5G15750	0.934651
AT2G26250	0.934954
AT4G25630	0.935343
AT1G21190	0.935625
AT4G39520	0.93642
AT1G68830	0.936969
AT3G18580	0.937933
AT1G80750	0.938462
AT4G10250	0.940034
AT3G46230	0.94064
AT2G39800	0.940802
AT1G15420	0.940919
AT2G17840	0.941166
AT1G19880	0.941717
AT2G46610	0.942173
AT3G52380	0.942918
AT1G77510	0.94436
AT3G55610	0.94465
AT5G20140	0.944924
AT5G54100	0.945135
AT5G10470	0.945636
AT2G47910	0.947456
AT5G42790	0.947743
AT4G27670	0.951213
AT1G01320	0.953159
AT5G40490	0.953184
AT1G52980	0.953319
AT4G27585	0.954071
AT1G14030	0.955883
AT3G08590	0.95678
AT1G17370	0.959126
AT5G61820	0.959311
AT5G35620	0.959662
AT1G77440	0.961798
AT1G66240	0.96412
AT4G34090	0.964525
AT4G23620	0.964597
AT3G44750	0.964859
AT2G36800	0.96518
AT1G66080	0.969636
AT5G60340	0.969718
AT3G03980	0.969783
AT4G28250	0.970339
AT1G79040	0.970508
AT1G11260	0.973364
AT3G13224	0.97511
AT2G37770	0.975237
AT5G64940	0.975237
AT1G64950	0.977174
AT1G74560	0.978866
AT1G73110	0.983683
AT5G48180	0.983925
AT1G08520	0.984053
AT5G11500	0.985858
AT4G26840	0.986698
AT5G59420	0.987786
AT3G03920	0.992881
AT1G02140	0.993514
