# Supplementary material for: Proteomic profiling of Arabidopsis nuclei reveals distinct protein accumulation kinetics upon heat stress
Source: Sci Rep. 2024 Aug 14;14:18914. doi: 10.1038/s41598-024-65558-4 (PMC11324732; doi:10.1038/s41598-024-65558-4)
Supplement: Supplementary file 29 — Supplementary Information 29. [file 41598_2024_65558_MOESM29_ESM.xlsx]

## Sheet: Table S9
Table S9: Quantification of NRPA3m-FLAG-HA, NUC1, FIB2-YFP, TIL and TUB (using ImageJ software) band intensities detected by western blot (Figure S7) and TUB peptide detected by LC-MSMS (Table S3, tab Feature Meta Data)

## Sheet: FIB2-YFP
	FIB2-GFP	TUB	FIB2-GFP/TUB
22ºC	2022.89	15299.6	0.132218
37ºC 4h	6293.64	20607.9	0.3054
37ºC 24h	18347.8	15892.2	1.15452
R22ºC	17291.2	9159.28	1.88783

## Sheet: NUC1
	NUC1	TUB	NUC1/TUB
22ºC	30604	9753.51	3.13774
37ºC 4 hours	20606.1	11720.6	1.75811
37ºC 24 hours	36964.2	7913.73	4.6709
R22ºC	60989.8	11267.1	5.41308

## Sheet: NRPA3m-FLAG-HA
	NRPA3m-FH	TUB	NRPA3m-FH/TUB
22ºC	26911.7	23958.5	1.12326
37ºC 4 hours	11617.2	28949.4	0.401293
37ºC 24 hours	6941.42	20526.2	0.338173
R22ºC	32696	15376.8	2.12632

## Sheet: TIL
	TIL	TUB	TIL/TUB
22ºC	9092.92	32860.4	0.276714
37ºC 4h	28625.5	32700.4	0.875388
37ºC 24h	23323.5	20394.5	1.14362
R22ºC	29418.4	28753.8	1.02312

## Sheet: TUBULINE
ID	samesets_accessions	subsets_accessions	description	protein_set_score	#sameset_protein_matches	#subset_protein_matches	#peptides	#specific_peptides	#peptide_matches	#specific_peptide_matches	logFC (22°C_vs_37°C 4h)	P_Value (22°C_vs_37°C 4h)	isDifferential (22°C_vs_37°C 4h)	logFC (22°C_vs_37°C 24h)	P_Value (22°C_vs_37°C 24h)	isDifferential (22°C_vs_37°C 24h)	logFC (22°C_vs_R22°C)	P_Value (22°C_vs_R22°C)	isDifferential (22°C_vs_R22°C)	logFC (37°C 4h_vs_37°C 24h)	P_Value (37°C 4h_vs_37°C 24h)	isDifferential (37°C 4h_vs_37°C 24h)	logFC (37°C 4h_vs_R22°C)	P_Value (37°C 4h_vs_R22°C)	isDifferential (37°C 4h_vs_R22°C)	logFC (37°C 24h_vs_R22°C)	P_Value (37°C 24h_vs_R22°C)	isDifferential (37°C 24h_vs_R22°C)	#comparison is DA	Group
AT5G62690.1	AT5G62690.1; AT5G62700.1		| Symbols: TUB2 | tubulin beta chain 2 | chr5:25181560-25183501 FORWARD LENGTH=450	1838.23	2	0	47	6	379	43	-0.164985	0.739225	0	0.729784	0.159393	0	0.813862	0.120513	0	0.894769	0.0913345	0	0.978847	0.0680012	0	0.0840778	0.865033	0	0
AT5G23860.1	AT5G23860.1		| Symbols: TUB8 | tubulin beta 8 | chr5:8042962-8044528 FORWARD LENGTH=449	1694.62	1	0	44	2	340	10	-0.126057	0.804616	0	0.808302	0.132683	0	0.902304	0.0972709	0	0.934358	0.087316	0	1.02836	0.0632955	0	0.0940024	0.853549	0	0
AT4G14960.2	AT4G14960.2		| Symbols: TUA6 | Tubulin/FtsZ family protein | chr4:8548769-8550319 REVERSE LENGTH=450	1603.32	1	0	31	1	319	13	-0.419397	0.339614	0	0.273046	0.529031	0	0.767573	0.0951085	0	0.692443	0.127712	0	1.18697	0.0166453	0	0.494526	0.264057	0	0
AT5G44340.1	AT5G44340.1		| Symbols: TUB4 | tubulin beta chain 4 | chr5:17859442-17860994 REVERSE LENGTH=444	1576.89	1	0	42	6	356	40	0.040579	0.928839	0	0.818248	0.0927491	0	0.876688	0.0742629	0	0.777669	0.107974	0	0.836109	0.0866922	0	0.0584395	0.897684	0	0
AT1G04820.1	AT1G04820.1; AT1G50010.1		| Symbols: TUA4, TOR2 | tubulin alpha-4 chain | chr1:1356421-1358266 REVERSE LENGTH=450	1567.32	2	0	31	1	307	1	-0.44749	0.300746	0	0.249083	0.557727	0	0.759355	0.0926246	0	0.696573	0.119208	0	1.20684	0.0138435	0	0.510272	0.241439	0	0
AT4G20890.1	AT4G20890.1		| Symbols: TUB9 | tubulin beta-9 chain | chr4:11182218-11183840 FORWARD LENGTH=444	1490.59	1	0	38	2	328	7	0.0306543	0.947539	0	0.809374	0.103387	0	0.91015	0.0712168	0	0.77872	0.11553	0	0.879496	0.0798574	0	0.100776	0.828916	0	0
AT2G29550.1	AT2G29550.1		| Symbols: TUB7 | tubulin beta-7 chain | chr2:12644258-12645932 REVERSE LENGTH=449	1481.51	1	0	41	4	289	15	-0.116313	0.812942	0	0.748285	0.147434	0	0.853988	0.102992	0	0.864598	0.0992757	0	0.970301	0.0684235	0	0.105703	0.829692	0	0
AT1G20010.1	AT1G20010.1		| Symbols: TUB5 | tubulin beta-5 chain | chr1:6938033-6940481 REVERSE LENGTH=449	1457.93	1	0	38	12	320	93	0.0559528	0.913529	0	0.844235	0.122043	0	0.942273	0.0883889	0	0.788282	0.146025	0	0.88632	0.106386	0	0.0980379	0.84919	0	0
AT5G19770.1	AT5G19770.1; AT5G19780.1		| Symbols: TUA3 | tubulin alpha-3 | chr5:6682761-6684474 REVERSE LENGTH=450	1365.44	2	0	32	11	312	98	-0.20411	0.649809	0	0.346954	0.444402	0	0.774752	0.104365	0	0.551064	0.233884	0	0.978861	0.0470607	0	0.427798	0.34909	0	0
AT5G12250.1	AT5G12250.1		| Symbols: TUB6 | beta-6 tubulin | chr5:3961317-3962971 REVERSE LENGTH=449	1228.73	1	0	35	4	273	7	-0.0734135	0.884956	0	0.790325	0.139441	0	0.951055	0.0816236	0	0.863739	0.109561	0	1.02447	0.0633984	0	0.16073	0.751865	0	0
AT2G36250.1	AT2G36250.1		| Symbols: FTSZ2-1, ATFTSZ2-1 | Tubulin/FtsZ family protein | chr2:15197661-15199932 REVERSE LENGTH=478	1154.83	1	0	19	10	162	76	-0.310832	0.318901	0	0.648304	0.0522757	0	0.894683	0.0120877	0	0.959135	0.00823279	0	1.20551	0.00195883	0	0.246379	0.425496	0	0
AT3G52750.1	AT3G52750.1		| Symbols: FTSZ2-2 | Tubulin/FtsZ family protein | chr3:19549841-19552435 REVERSE LENGTH=473	1008.59	1	0	18	9	132	46	-0.387981	0.332314	0	1.18903	0.0100668	0	1.18051	0.0104726	0	1.57701	0.00173144	0	1.56849	0.00179762	0	-0.00851858	0.982629	0	0
AT1G64740.1	AT1G64740.1		| Symbols: TUA1 | alpha-1 tubulin | chr1:24050114-24052296 FORWARD LENGTH=450	807.874	1	0	17	4	143	14	-0.313386	0.50015	0	0.390332	0.403769	0	0.844063	0.0873732	0	0.703718	0.145932	0	1.15745	0.0259918	0	0.453731	0.334527	0	0
AT3G57890.2	AT3G57890.2		| Symbols: | Tubulin binding cofactor C domain-containing protein | chr3:21438271-21441695 FORWARD LENGTH=609	165.163	1	0	5	5	26	26	0.81921	0.279952	0	1.2274	0.11683	0	1.80334	0.0295787	0	0.408193	0.582509	0	0.984132	0.199539	0	0.575939	1	0	0
AT3G61650.1	AT3G61650.1; AT5G05620.1		| Symbols: TUBG1 | gamma-tubulin | chr3:22812601-22815011 REVERSE LENGTH=474	58.491	2	0	2	2	12	12	0.231254	0.49131	0	1.01947	0.00954005	0	0.589408	0.0971284	0	0.788216	0.0337925	0	0.358154	0.293803	0	-0.430062	0.212484	0	0
